# Supplementary material for: Integrating heterogeneous sequence information for transcriptome-wide microarray design; a Zebrafish example
Source: BMC Res Notes. 2010 Jul 13;3:192. doi: 10.1186/1756-0500-3-192 (PMC2913925; doi:10.1186/1756-0500-3-192)
Supplement: Additional file 1 — Effect of the Similarity Threshold on Transcript Clustering. Tabulated are the total number of clusters, clusters with 1, 2, 3, 4 and more than 4 members and the number of subsequences that result from a clustering with a similarity threshold T = U of 60, 75, 85, 90, 95 and 99 respectively. [file 1756-0500-3-192-S1.XLS]

## Sheet: Sheet1
T,U	total number of clusters	1 member clusters	2 member clusters	3 member clusters	4 member clusters	>4 member clusters	number of subsequences
60	70993	47440	9212	5251	6349	2741	5021
75	80143	58840	9674	4662	5203	1764	7541
85	86430	67125	9788	4192	4105	1220	9359
90	90679	72686	9725	3923	3431	914	9829
95	96189	79948	9634	3442	2596	569	10080
99	108333	96927	9184	1394	700	128	10578
Total number of input sequences: 133,691
