# Supplementary material for: Integrating heterogeneous sequence information for transcriptome-wide microarray design; a Zebrafish example
Source: BMC Res Notes. 2010 Jul 13;3:192. doi: 10.1186/1756-0500-3-192 (PMC2913925; doi:10.1186/1756-0500-3-192)
Supplement: Additional file 2 — Zebrafish Microarray Design - Non Cross-hybridizing Probes. All non cross-hybridizing probes are tabulated together with their sequences, the TC-id, the transcript the probe is designed on, whether the probe is designed on the sequence given by the sequence resource or is designed on the reverse complement, start of the probe on the transcript, information from the sequence resource, gene symbol, description, chromosome, strand, genomic position, other TC members, Ensembl Gene, and Ensembl Transcript. [file 1756-0500-3-192-S2.TXT]

MAD_Dr_004_100003-1	aggtttggtcaccggatggttcgtctggtcgaaaacgcaaggaaattactatcgcatcac	10000	ENSDART00000085724	1	455	NA	-	-	1	1	3583		ENSDARG00000060675	ENSDART00000085724
MAD_Dr_004_100006-1	ctaaacatagagcaggtgggctgcagggacaatataaaggccgaaagccgagatctttga	100003	Dr.24989	1	118	NA	zgc:110679	ZDB-GENE-050417-421	10	1	851		ENSDARG00000062592	ENSDART00000008823 ENSDART00000050205
MAD_Dr_004_100008-1	atagccacacagagacttacagcccaagtacacacaatcgccacgctgtgtcagacctcc	100005	Dr.57900	1	150	NA	-	-	NA	1	851
MAD_Dr_004_100009-1	gaaaaagccttcggggtgaaaatttgaggaatgtcacctcttaacaagtctgtaattggt	100006	Dr.59493	1	52	NA	-	-	NA	1	851
MAD_Dr_004_100010-1	tgtgtaatgttttccttttccttcccgatcgccctggactttcactatatacattcattt	100007	Dr.76332	1	744	NA	c("wu:fa94e03", "wu:fc68e09")	c("ZDB-GENE-030131-8692", "ZDB-GENE-031118-199")	NA	1	851
MAD_Dr_004_100010-2	atatttcccaatcaactagagccattaaggacagtgtggctaatggttatgacttgtgta	100007	Dr.76332	1	354	NA	c("wu:fa94e03", "wu:fc68e09")	c("ZDB-GENE-030131-8692", "ZDB-GENE-031118-199")	NA	1	851
MAD_Dr_004_100010-3	atctgaaggacctttgggtgattacctctttccccatttgtccaaactgaataatgtttg	100007	Dr.76332	1	29	NA	c("wu:fa94e03", "wu:fc68e09")	c("ZDB-GENE-030131-8692", "ZDB-GENE-031118-199")	NA	1	851
MAD_Dr_004_100011-1	tagggacttatttgggaaaatgcgtcattcgttgttatcatgcgaacgacactcactttt	100008	Dr.78535	1	16	NA	wu:fc21a09	ZDB-GENE-030131-2892	NA	1	851
MAD_Dr_004_100012-1	gctggtggcactatagagttagttataaagactacaaatttggtcagttatcttctataa	100009	Dr.78686	1	300	NA	-	-	NA	1	851
MAD_Dr_004_100012-2	gattatctgagtcaaatctctgaataattggttcagttttgaaggacgagtagcattcaa	100009	Dr.78686	1	71	NA	-	-	NA	1	851
MAD_Dr_004_100014-1	gcccactgtacagctgcagattgtaaagatgagcttgtggttgcgcaggtcttgaaagtg	100010	Dr.78696	1	749	NA	-	-	NA	1	851
MAD_Dr_004_100014-2	catcaaacatcgtcacaaagtagtttccacagcgctgagtgaacaccagaccgatcagaa	100010	Dr.78696	1	688	NA	-	-	NA	1	851
MAD_Dr_004_100014-3	aagggtgggatgaattgagatcgtcccgcgatggtggtaatgtgctgagaggcgtcagat	100010	Dr.78696	1	208	NA	-	-	NA	1	851
MAD_Dr_004_100014-4	aaccatggctgatgtctgtaaactctatgctctcataaaacgctcgactccacactttca	100010	Dr.78696	1	105	NA	-	-	NA	1	851
MAD_Dr_004_100015-1	tacagatgttggctagcaggtagactgtgtatcgtgtgctgacgggctgctttctctctc	100011	Dr.82427	1	730	NA	-	-	NA	1	851
MAD_Dr_004_100015-2	tggacgtcagtatctatgcttcaaacggaggatccgaagcgtctcgtagcagtaaatcca	100011	Dr.82427	1	588	NA	-	-	NA	1	851
MAD_Dr_004_100016-1	tagtgtatgtctttttaaactccccttaaaagtcttgaacgacacgtggcgatgatttga	100012	Dr.82782	1	723	NA	-	-	NA	1	851
MAD_Dr_004_100016-2	ggttgaactgtaggtcagccaaagcattccataattgcattggtatattaccaaagcttg	100012	Dr.82782	1	583	NA	-	-	NA	1	851
MAD_Dr_004_100016-3	ccttgatgaagtatatagaatagcatgcaaaccaaattacaacaaacctgcaatttgatg	100012	Dr.82782	1	516	NA	-	-	NA	1	851
MAD_Dr_004_100016-4	tctgtaactgagactgaaaacacccaactagcatgtagcgacattagaagggaaggtttc	100012	Dr.82782	1	438	NA	-	-	NA	1	851
MAD_Dr_004_100016-5	aaattgctgtatctaaatggcaaagggcgaaggacgctttgtgtccagaaatcttgcagg	100012	Dr.82782	1	372	NA	-	-	NA	1	851
MAD_Dr_004_100017-1	atggtgcgactggaaatgcgagcacgtgcaaaatgcgttcccaatatttgcgctcccaaa	100013	Dr.85691	1	150	NA	-	-	NA	1	851
MAD_Dr_004_100018-1	gcagacagacacatggaaaagaccgctgccatgtatgccatgtctgcaataaagccttca	100014	Dr.85904	1	354	NA	-	-	NA	1	851
MAD_Dr_004_100018-2	aaggacgcggaggcacggaggaagcaccagtgttactactgcggtgaactgatgctgaca	100014	Dr.85904	1	272	NA	-	-	NA	1	851
MAD_Dr_004_100018-3	tggcagtgtgactctgactctagcggacacacagattctggatacagtctctctcaacct	100014	Dr.85904	1	178	NA	-	-	NA	1	851
MAD_Dr_004_100018-4	actagcacccagcacctcgctatcccagacgggcttgtcaactcagaacctggtgatgtc	100014	Dr.85904	1	97	NA	-	-	NA	1	851
MAD_Dr_004_100019-1	acaccttattacatcacattctcccttagtgttatgtaacaacctgccaattttgagtca	100015	Dr.85984	1	690	NA	zgc:103519	ZDB-GENE-040912-34	NA	1	851
MAD_Dr_004_100019-2	tgcattacagtgcctaatcactacactgaatgagtatttcacagccaaaaatcatattaa	100015	Dr.85984	1	454	NA	zgc:103519	ZDB-GENE-040912-34	NA	1	851
MAD_Dr_004_100020-1	agtattggctaaccccgccaagcaggacttctagggacaaccagttcatgtctgatgctg	100016	Dr.87684	1	718	NA	cx30.9	ZDB-GENE-050616-2	NA	1	851
MAD_Dr_004_100020-2	gttccgcagtgcatttggtaacatttggcatgtcgaatttataaaggtagtacaaaatat	100016	Dr.87684	1	274	NA	cx30.9	ZDB-GENE-050616-2	NA	1	851
MAD_Dr_004_100020-3	tgtgagtcacgctatgtacgtaaagacacgttttgttgtagttaccatgtttataaagga	100016	Dr.87684	1	48	NA	cx30.9	ZDB-GENE-050616-2	NA	1	851
MAD_Dr_004_100021-1	aaccttttaggcgtacagtacttaagttttctcagacgttattgaagtgtagttttcagt	100017	Dr.89259	1	457	NA	-	-	NA	1	851
MAD_Dr_004_100022-1	ggatatttagactgggtgaaattacagttttgaatctctaaaccagaatataacctgaac	100018	Dr.90050	1	19	NA	-	-	NA	1	851
MAD_Dr_004_100023-1	ttacctctagtgcaccagtacaatatcctatttctctttatacctcagaggcaatcgatg	100019	Dr.90406	1	669	NA	-	-	NA	1	851
MAD_Dr_004_100023-2	tggcatcatagatcgattgttagatcacagtcatccctatgcatcgctccaatgtgttcg	100019	Dr.90406	1	117	NA	-	-	NA	1	851
MAD_Dr_004_100024-1	cacatcatactcattttcagactctaactagctgacgattgactatgagtcacagctcgt	100020	Dr.93843	1	781	NA	-	-	NA	1	851
MAD_Dr_004_100024-2	tctgttgattttcactttgtgtccatcagttaacttctcttactgtgataccatctatct	100020	Dr.93843	1	720	NA	-	-	NA	1	851
MAD_Dr_004_100024-3	gacagatgttaacagaaaagctttcccaaagatctctctgggcccacttgcaggatgaag	100020	Dr.93843	1	603	NA	-	-	NA	1	851
MAD_Dr_004_100024-4	agggacaatggtttttgtgagggttcctcaatgttgaatggtttcttgtgggttttattt	100020	Dr.93843	1	398	NA	-	-	NA	1	851
MAD_Dr_004_100024-5	gtggagtaatttgtttgtcacgattatctgctctgatgtagatttcttcagagaatcatg	100020	Dr.93843	1	204	NA	-	-	NA	1	851
MAD_Dr_004_100026-1	agcatttccatgatttggtggaattgagatcatatcataagtaaaccgtggagtttgtgt	100022	Dr.97010	1	492	NA	-	-	NA	1	851
MAD_Dr_004_100027-1	tgtaatttgatgtcgtacactgagagtataaatgtgggtttggtgatgataaagcgtgtg	100023	Dr.99971	1	121	NA	-	-	NA	1	851
MAD_Dr_004_100028-1	tgattttaggtcagtttcctaagccctattaaaaggtctaaaatggcacctcaaaagtac	100024	Dr.100068	1	791	NA	-	-	NA	1	851
MAD_Dr_004_100029-1	ctatcgttttcagcatgatgctatagtttttagcgtgatgctatcgtttttatcgtgtca	100025	Dr.102653	1	633	NA	-	-	NA	1	851
MAD_Dr_004_100030-1	gtacagctacagttcaacatcaaaaaataagcttgatgatcgctttatcaaaagccacat	100026	Dr.103706	1	713	NA	lect2l	ZDB-GENE-070127-4	NA	1	851
MAD_Dr_004_100030-2	ggaaactttagagcgattacagggcgaatgaatcattagtccttgacatggtggccatag	100026	Dr.103706	1	569	NA	lect2l	ZDB-GENE-070127-4	NA	1	851
MAD_Dr_004_100030-3	tctgaatctcaaatgaatctcaatgcgtctccctctttcagtgctaaacagctcatgtgt	100026	Dr.103706	1	335	NA	lect2l	ZDB-GENE-070127-4	NA	1	851
MAD_Dr_004_100030-4	gttaggctaaatacggtttaggtttgctatttaagcaaagtttattattgctctgtgtgg	100026	Dr.103706	1	256	NA	lect2l	ZDB-GENE-070127-4	NA	1	851
MAD_Dr_004_100030-5	tatcctgtaaatggtgctaatgagtaaccaagcattactgtactgcacaaaataagcttg	100026	Dr.103706	1	161	NA	lect2l	ZDB-GENE-070127-4	NA	1	851
MAD_Dr_004_100031-1	tgtatcgccttcttgggtaaccgtgtccctcgactctcgaatcttcaatggattgcaaag	100027	Dr.107704	1	790	NA	-	-	NA	1	851
MAD_Dr_004_100031-2	tttagaagaagactacgacacatgacgattgatcacactccacacaccctcctccattgg	100027	Dr.107704	1	700	NA	-	-	NA	1	851
MAD_Dr_004_100032-1	aaaactcacggaacaactcttaaaactctcccgattatagaaattttggtttatggtaca	100028	Dr.110787	1	419	NA	-	-	NA	1	851
MAD_Dr_004_100033-1	tctgaaggcaatcttaagccgctgagggatcatttctcgatgtacgacatggacggcagc	100029	XM_691857.3	1	500	NA	-	-	NA	1	851
MAD_Dr_004_100033-2	gctgatgagtcctgctgatctgcaaaccgaactcaagagacacgagattctgtctgctaa	100029	XM_691857.3	1	359	NA	-	-	NA	1	851
MAD_Dr_004_100033-3	gttcctcaggtctaagttgcaaaaatctctgaaggacctcatgaaatacagacagcagct	100029	XM_691857.3	1	251	NA	-	-	NA	1	851
MAD_Dr_004_100033-4	atgtggcaaacaggaactattctcctatggcaggaatgacgaaacctaaaggtaattcta	100029	XM_691857.3	1	124	NA	-	-	NA	1	851
MAD_Dr_004_100036-1	aatggttcattgtagtgtgtttaactgcttagtattgcatgattgagttgttgacaaatg	100031	Dr.120600	1	459	NA	-	-	NA	1	851
MAD_Dr_004_100036-2	ctggccagaactttcttcgcccatcagcatctgggagacaccctgggttatgaagtggct	100031	Dr.120600	1	280	NA	-	-	NA	1	851
MAD_Dr_004_100036-3	ggatttctggaactatgtggaatatttccgcagcattggggcctacgaccagatcaatca	100031	Dr.120600	1	219	NA	-	-	NA	1	851
MAD_Dr_004_100036-4	agctccaagaaaagaacatacctcatacaatcaactgccgaggaggcaagaatgaagtgg	100031	Dr.120600	1	34	NA	-	-	NA	1	851
MAD_Dr_004_100037-1	tgtgagagttcctgactcgcattcagaggtcatgggttgaatccagggtgatgcagctgt	100032	Dr.122816	1	549	NA	-	-	NA	1	851
MAD_Dr_004_100038-1	ggaaagtctattcacgttaaccttactaagatgcagtggtacagatatattaaataaagg	100033	Dr.123165	1	688	NA	-	-	NA	1	851
MAD_Dr_004_100038-2	cgctggagatttgaactcaaggggagatgcaggtttagatgtcgcatgagtgttttgtat	100033	Dr.123165	1	504	NA	-	-	NA	1	851
MAD_Dr_004_100039-1	agctcttcttgtctgacatgccatgagttaagtcacgctgaaaatgttccgtgacttcgc	100034	Dr.124064	1	791	NA	-	-	NA	1	851
MAD_Dr_004_100040-1	aaacgtgtaaacttgtagatcatttcagagggctgaaattctcctgaatgcatatttaag	100035	Dr.124146	1	283	NA	-	-	NA	1	851
MAD_Dr_004_100041-1	taaggataaaagcgtttcgataaatggcctgctatcctcgagcagtatgcaaatcgatga	100036	Dr.124459	1	591	NA	-	-	NA	1	851
MAD_Dr_004_100043-1	atccacaagcatcctcgaatttttgatgggctaactatttaaggtccttaataatatacc	100038	Dr.125633	1	761	NA	-	-	NA	1	851
MAD_Dr_004_100043-2	aaaatatacctcttgatatgggcttagtgttctccccctcttacggtacaccaaacatgc	100038	Dr.125633	1	635	NA	-	-	NA	1	851
MAD_Dr_004_100044-1	atatcgtctctcagtgctgcgacttctcacagaaattgagagtgagctcagcagacatga	100039	Dr.125655	1	769	NA	-	-	NA	1	851
MAD_Dr_004_100044-2	cacaatggcttctgtcacacgcactataagatcatcttacccacaaagaactcatctcac	100039	Dr.125655	1	708	NA	-	-	NA	1	851
MAD_Dr_004_100044-3	ctaggattacagaatcttttaagatactcaaaactgatttaggacatcaaaaccatggac	100039	Dr.125655	1	225	NA	-	-	NA	1	851
MAD_Dr_004_100044-4	cgaattgtggtttgttgttccactaactgcataatcaggttatatgcctcaatttattca	100039	Dr.125655	1	97	NA	-	-	NA	1	851
MAD_Dr_004_100045-1	gtgtgaggacatgatatactttagcagtctaacaaagatccaaaacagtaaatgatacgt	10004	XM_001921160.1	1	3483	NA	-	-	12	1	3583		ENSDARG00000052626	ENSDART00000074501
MAD_Dr_004_100046-1	cctaccagaaatgtatctttcttggagtttggcacaaatgtgagacattcactttgtgtg	100040	Dr.126102	1	677	NA	-	-	NA	1	851
MAD_Dr_004_100046-2	atgcagagaaacagtttggtattggccattgccaaatccggatacactgtattactcctt	100040	Dr.126102	1	316	NA	-	-	NA	1	851
MAD_Dr_004_100046-3	aaactgcatagcagccaaccgagaagggaacagcacctattccatgccaaacaacagcat	100040	Dr.126102	1	126	NA	-	-	NA	1	851
MAD_Dr_004_100046-4	aagttctgcaaagacgtgaagcgaacgtgacgctcctgccacaatttatccaagttgata	100040	Dr.126102	1	65	NA	-	-	NA	1	851
MAD_Dr_004_100047-1	catggcctgactgaaactccttaagccaatagctgtaaaggtaagcgtctccatccaatg	100041	Dr.127279	1	720	NA	-	-	NA	1	851
MAD_Dr_004_100047-2	cgtagctagctccgttgaagaaccaactctaaaccagcatggacaactaaagcagcaaca	100041	Dr.127279	1	168	NA	-	-	NA	1	851
MAD_Dr_004_100048-1	gcattcattcatcgcaaaagaacctatcaaacattcatacgcaagtaacaatatacacaa	100042	Dr.127721	1	691	NA	-	-	NA	1	851
MAD_Dr_004_100048-2	aatgcacaacatgacaaacgttgcttatggtcaataaaaaccgtgaaagaaaatcatgtt	100042	Dr.127721	1	502	NA	-	-	NA	1	851
MAD_Dr_004_100049-1	ttagaataaagagtgccactaataaacagccagttcatactttcatgcatttatatctgc	100043	Dr.127756	1	791	NA	-	-	NA	1	851
MAD_Dr_004_100049-2	aataaaaaggatattagtggaatgcacttaaagtctgactgcaccagtcaatagccatga	100043	Dr.127756	1	631	NA	-	-	NA	1	851
MAD_Dr_004_100049-3	gtagatccaaatgattaattgtcattaatgtttaactgcaagctgtagttgaatgtggca	100043	Dr.127756	1	318	NA	-	-	NA	1	851
MAD_Dr_004_100050-1	ctgttagatggtgtagattggaagagaatgtgcgatcgagtatcagaaagcgagtgagag	100044	Dr.127773	1	716	NA	wu:fk48d07	ZDB-GENE-030131-6611	NA	1	851
MAD_Dr_004_100050-2	ccgaggaatagttatagataaggcacttatgaacaagacaccgaatgagatgtaatgctg	100044	Dr.127773	1	655	NA	wu:fk48d07	ZDB-GENE-030131-6611	NA	1	851
MAD_Dr_004_100051-1	cgatagagccaggcaaagtgtccgtctcgtgagggttaccgccttgtttcaacagcttct	100045	Dr.131473	1	610	NA	-	-	NA	1	851
MAD_Dr_004_100051-2	aaggctatagttgcctatctctgcatggcgtcctgatgaggtgacgagtaccagtgtgaa	100045	Dr.131473	1	453	NA	-	-	NA	1	851
MAD_Dr_004_100052-1	gcacgaattcaccactgcagacatccatgatgacattgcataaatgatgctgacaaatat	100046	Dr.132085	1	119	NA	-	-	24	1	851		ENSDARG00000040008	ENSDART00000058530 ENSDART00000098859
MAD_Dr_004_100053-1	ttctccactcagcaaatccaaaccactcgcatttgtctctttattttagacgtgcgtata	100047	Dr.134351	1	297	NA	si:dkey-13a21.3	ZDB-GENE-040724-234	NA	1	851
MAD_Dr_004_100056-1	tgctgtactcctatgactctcgccctggttgggtagctcggcgtgtgttctacaggccat	10005	ENSDART00000083969	1	2818	NA	-	-	1	1	3582		ENSDARG00000059993	ENSDART00000083969
MAD_Dr_004_100057-1	aaaatctccatttcaaggactatctagggttccctttagcactacgccttagagaatttg	100050	Dr.135316	1	167	NA	-	-	NA	1	851
MAD_Dr_004_100059-1	aaattgacagctggagaactgtgggtaaatatgctagtcacatcaaattcctaaaatata	100052	Dr.136808	1	351	NA	-	-	NA	1	851
MAD_Dr_004_100061-1	tgtttgacactctttgcacctccccagtcacctgcactgtgaaatgcagaggtttttttc	100054	Dr.137348	1	671	NA	-	-	NA	1	851
MAD_Dr_004_100062-1	attattacgcacacattaagacattgcgcgtttgtattcgccgcaagaattgctgaaatg	100055	Dr.137789	1	617	NA	-	-	NA	1	851
MAD_Dr_004_100062-2	aggttaacgttagtaacattaagttagttgcagataagaaactcacggttgtttgtcact	100055	Dr.137789	1	128	NA	-	-	NA	1	851
MAD_Dr_004_100062-3	gttgtaaatagctaataaccaggcgcttgagcgtttactaacttatatcagggtgtgagt	100055	Dr.137789	1	52	NA	-	-	NA	1	851
MAD_Dr_004_100063-1	aggacatgccgcccactctgatgttgcttcagaagctgcggggatctcactgttgtctcc	100056	XM_685559.3	1	381	NA	-	-	NA	1	851
MAD_Dr_004_100063-2	tcagacatctacagtctggggatcgtggcatgtgagctggtcagtggcagagtgccattt	100056	XM_685559.3	1	320	NA	-	-	NA	1	851
MAD_Dr_004_100063-3	ctgtcggctgaaggaagagtgtgtctgtcgggtcttcagagtgtctacagtttgatgaag	100056	XM_685559.3	1	149	NA	-	-	NA	1	851
MAD_Dr_004_100063-4	gctcgagtacctgcatcacatgggatatgtgcacaggggtgtgaaggccagtcatgtgct	100056	XM_685559.3	1	88	NA	-	-	NA	1	851
MAD_Dr_004_100063-5	attttccagacgggatgagcgagtctctaatggcgtatctgctgtacggtgtcctgcgag	100056	XM_685559.3	1	27	NA	-	-	NA	1	851
MAD_Dr_004_100064-1	gtatttgatggtatcgaagcagttgctttgtctttatgtaattgagcttgtcagtgattt	100057	Dr.150513	1	724	NA	-	-	4	1	851		ENSDARG00000029524	ENSDART00000045866 ENSDART00000066973 ENSDART00000066975
MAD_Dr_004_100064-2	gaatataaaaaacacggacctatgtcatcccagactaaaaaggtgccgcttgatgggggt	100057	Dr.150513	1	470	NA	-	-	4	1	851		ENSDARG00000029524	ENSDART00000045866 ENSDART00000066973 ENSDART00000066975
MAD_Dr_004_100065-1	atagaagcgacggcattggtcccactgcagaaacgtctcctgagccctgagtgcgctgta	100058	Dr.150599	1	768	NA	-	-	NA	1	851
MAD_Dr_004_100065-2	ggtgtaaagtcgactcagctccgaatccaccattttcgagcccacgccgaataaaacacc	100058	Dr.150599	1	660	NA	-	-	NA	1	851
MAD_Dr_004_100066-1	gtgatttcgactgacatgagctaactgacaccgatgcagtaacgctcctcatggatcctc	100059	Dr.151387	1	722	NA	-	-	NA	1	851
MAD_Dr_004_100068-1	acccctgatgatgaaagaatttcatgtgggatctgatgagaaagtcacagcccatacaaa	100061	Dr.151951	1	791	NA	si:busm1-180g5.6	ZDB-GENE-030616-255	NA	1	851
MAD_Dr_004_100070-1	aaccattcaaataagcagctctgatcgtttctgcagctatctttgtttaaatgtttgtgc	100063	Dr.153303	1	791	NA	-	-	NA	1	851
MAD_Dr_004_100070-2	caaatattgttcaatcctaacgaaacatatgtcagtggacttcttatgtattcagctttc	100063	Dr.153303	1	667	NA	-	-	NA	1	851
MAD_Dr_004_100071-1	aaagagagaatctcgactccctgtcaagcgtgggctcaatgtgggcactggagacgttcg	100064	Dr.154242	1	752	NA	-	-	NA	1	851
MAD_Dr_004_100074-1	tttctgaaagagacatctgtctcctaaactttgaaatgtcgtggcttaccgtaataacaa	100068	OTTDART00000024433	1	354	known	lrrc40	leucine rich repeat containing 40	1	1	850		ENSDARG00000017708	ENSDART00000022586
MAD_Dr_004_100075-1	gccagtcacgggaatttatttgacgcgcgatatcggaacgtccaaagttgtttccgacac	100069	OTTDART00000025658	1	247	known	rbp4	retinol binding protein 4, plasma	-1	1	850		ENSDARG00000057970	ENSDART00000080731
MAD_Dr_004_100075-2	acaacttcttgaacgtttctctgatactgattctctgatactcagatatttctgccatgt	100069	OTTDART00000025658	1	101	known	rbp4	retinol binding protein 4, plasma	-1	1	850		ENSDARG00000057970	ENSDART00000080731
MAD_Dr_004_100081-1	gagacaacatggtgaatgtgaacgctcaggttagcacccatatggaggcaccgtatgact	100075	OTTDART00000036068	1	19	known	hnf4a	hepatocyte nuclear factor 4, alpha	1	1	850		ENSDARG00000021494	ENSDART00000028236
MAD_Dr_004_100084-1	gctaacagctttaacgtgtcaaaccgcttcatctaaacttgaagatatcggtcatcatct	100078	OTTDART00000039019	1	31	known	zgc:153867	zgc:153867	1	1	850		ENSDARG00000033738	ENSDART00000014983
MAD_Dr_004_100085-1	ataaacgcatattatgattcagttgctaaaactgactattggctcccatgatggcatttt	100079	OTTDART00000039403	1	780	known	mrp63	mitochondrial ribosomal protein 63	-1	1	850		ENSDARG00000007285	ENSDART00000016608
MAD_Dr_004_100087-1	gacatttcaattatagactttatttgtgaactcaagtctgaatccacttgtcaatgcctt	100081	OTTDART00000043680	1	738	NA	-	-	NA	1	850
MAD_Dr_004_100088-1	tgtggagtttgtatgctgctaatttgtaaacaacaatgttgtggtctttctgcagcattt	100082	OTTDART00000044071	1	396	known	ripply1	ripply1	-1	1	850		ENSDARG00000054103	ENSDART00000076247
MAD_Dr_004_100094-1	taaaccatagatggatgaatagttcctccagttaaatgaacctaaaccagagctgatttt	100089	ENSDART00000074027	1	733	NA	si:ch211-235o23.4	si:ch211-235o23.4	1	1	850		ENSDARG00000018506	ENSDART00000056426 ENSDART00000074027
MAD_Dr_004_100095-1	tgcctccaggtttcaaaagatctaccatgcatccccaaaaggcgtttgaattggctctac	1001	ENSDART00000061361	1	5906	NA	cad	carbamoyl-phosphate synthetase 2, aspartate transc	-1	1	6988		ENSDARG00000041895	ENSDART00000061361 ENSDART00000061365 ENSDART00000075262
MAD_Dr_004_100097-1	gaaggatagacactgggcaacaacttgaaggggatgcatgcagggaggcaatttcttttt	100111	OTTDART00000034507	1	752	NA	-	-	NA	1	850
MAD_Dr_004_100102-1	gtgggaaacactcgatgtatgaatatgatcttctagttctacctcttataaccgactgta	100146	Dr.2506	1	750	NA	-	-	NA	1	850
MAD_Dr_004_100103-1	ttaagagtactcgtggtgcgaaacgggtcgttttgctggagctttgtacagtccgagtga	100147	Dr.3757	1	790	NA	wu:fc13c09	ZDB-GENE-030131-2612	NA	1	850
MAD_Dr_004_100103-2	gattgtcatgaaagatgatgaatatggctgtctgtatcgcagaccacaattttatttgtt	100147	Dr.3757	1	604	NA	wu:fc13c09	ZDB-GENE-030131-2612	NA	1	850
MAD_Dr_004_100104-1	agttcagacatccgatttgtgttcctggcaaacttgtttatcttttgctggtcctcaaat	100148	Dr.10674	1	527	NA	-	-	23	1	850		ENSDARG00000061228	ENSDART00000087112
MAD_Dr_004_100104-2	gtcatcactggcatcctctaagttctgtaaagatttctttttggcctcgatttcatcttt	100148	Dr.10674	1	466	NA	-	-	23	1	850		ENSDARG00000061228	ENSDART00000087112
MAD_Dr_004_100104-3	atctcccaggaccccctgtatggatgagacgcgaccttccagagccttgatctcttcctg	100148	Dr.10674	1	292	NA	-	-	23	1	850		ENSDARG00000061228	ENSDART00000087112
MAD_Dr_004_100104-4	agctctcgtccgcctctaagttgatgttgtttccaaacttggcgtataattgaaccttta	100148	Dr.10674	1	231	NA	-	-	23	1	850		ENSDARG00000061228	ENSDART00000087112
MAD_Dr_004_100106-1	gcgcaccacgctgagcgccttcactctgactgctctcggctaatgagtcatctcatatca	100150	Dr.28831	1	790	NA	-	-	NA	1	850
MAD_Dr_004_100106-2	agtatgccatttctgaccatttcccactttggatgtcaatccctcacctccattcttcaa	100150	Dr.28831	1	492	NA	-	-	NA	1	850
MAD_Dr_004_100106-3	tccacgacaagagttttgtcacctttctaaattagaatttaaatgtagcacctactcgag	100150	Dr.28831	1	431	NA	-	-	NA	1	850
MAD_Dr_004_100107-1	tagaagcactcagtagcacaaacaccggagggaccgaggacaatgaccagctttttgttt	100151	Dr.43005	1	754	NA	-	-	NA	1	850
MAD_Dr_004_100107-2	taccaaagtttagaatctctgtgcgtcgatgttgatttaatgatctgcgaggaaggaaaa	100151	Dr.43005	1	682	NA	-	-	NA	1	850
MAD_Dr_004_100108-1	gacagaatcctaccaagaaacattaattagcaacaggcccgcagtataaaataaaacaga	100152	Dr.57796	1	680	NA	-	-	NA	1	850
MAD_Dr_004_100108-2	tgccgaacccaatggcggagaaaaggcatctgtcaataattgcagggagcagcgcacaca	100152	Dr.57796	1	546	NA	-	-	NA	1	850
MAD_Dr_004_100108-3	cgtgtctcctcaaaggcaggcttcaactcacccctcctttacagtaaaaatcgtcttctc	100152	Dr.57796	1	278	NA	-	-	NA	1	850
MAD_Dr_004_100109-1	ttttcgatcttctggctgaaacaagctctcatgcttagtccattaaggcacagatgtcaa	100153	Dr.66177	1	668	NA	wu:fj84d07	ZDB-GENE-030131-9519	NA	1	850
MAD_Dr_004_100111-1	gaggtgataaaaacagaagtttttcctacagtaactgacatttcagtcacattaatgaga	100155	Dr.81586	1	635	NA	wu:fj88b08	ZDB-GENE-030131-9574	NA	1	850
MAD_Dr_004_100111-2	acatctaggagatgcttcgttaatcagtgaataaaaatgagtcaaccaaaatgtccaatt	100155	Dr.81586	1	243	NA	wu:fj88b08	ZDB-GENE-030131-9574	NA	1	850
MAD_Dr_004_100112-1	acattattcacagcctggcagaaaatcctgcgtttaataattcaaaactgttcgatggca	100156	Dr.84284	1	690	NA	-	-	NA	1	850
MAD_Dr_004_100113-1	tcctggcacgggatcacgaagttaaggcagctttgattcaaggttgccagctgttccttc	100157	Dr.84817	1	742	NA	-	-	NA	1	850
MAD_Dr_004_100114-1	taaacgatgaccgcgagtcgacgctgtgtggacagaatattgtctatcgttctgctgtcg	100158	Dr.86850	1	100	NA	-	-	NA	1	850
MAD_Dr_004_100115-1	cacagaagcatgctgggaggcagggtcggaaattaacagggccttgtgacaaaaatgctt	100159	Dr.87073	1	432	NA	-	-	NA	1	850
MAD_Dr_004_100116-1	aaattgtaaaggaaagggcgcaaccctaagctaaacaatcatgatctctgattgacactg	100160	Dr.96441	1	416	NA	-	-	NA	1	850
MAD_Dr_004_100116-2	ctaaaataggtcttgtaccataggagcaaagatgagccatggatcaccagtttacaacca	100160	Dr.96441	1	222	NA	-	-	NA	1	850
MAD_Dr_004_100117-1	tagtttttccacaaggccgttagtttgtggatggtatggggcacagaggcttcgatccac	100161	Dr.96863	1	460	NA	-	-	NA	1	850
MAD_Dr_004_100118-1	gtccattgacattaattacaatagtgacgaatcatatgcaatggatcttgttgatgacaa	100162	Dr.100076	1	28	NA	-	-	NA	1	850
MAD_Dr_004_100119-1	ttttctgctttcatacaaatgtccctcttgactccctaaagtcatctctgacgtataaat	100163	Dr.100557	1	767	NA	-	-	NA	1	850
MAD_Dr_004_100119-2	cttagcgtaggctatgagcagtacagagactcattgcacattttctgcataaactgctct	100163	Dr.100557	1	700	NA	-	-	NA	1	850
MAD_Dr_004_100119-3	ttacctgaagaaggttttagcacatccatttgttcatttcgccaatgcactggcagaggg	100163	Dr.100557	1	563	NA	-	-	NA	1	850
MAD_Dr_004_100120-1	cggtaagcgaagcagtgtaccacaacatccggtttcaatgcgacggagcaagaaagaatg	100164	Dr.103935	1	408	NA	-	-	NA	1	850
MAD_Dr_004_100121-1	gcgttactgtaaaccatgttttttgacacccaagtctgaaatgacagactttttaattat	100165	Dr.105099	1	732	NA	-	-	NA	1	850
MAD_Dr_004_100121-2	tatatagattgctgcgtgttctatgatatgctgcaataaacttgcacgtcattgtttttc	100165	Dr.105099	1	537	NA	-	-	NA	1	850
MAD_Dr_004_100121-3	ctcggccaaaaacttgctcttccattgttagtgctgtttaagcatcatcaaaaccaattt	100165	Dr.105099	1	450	NA	-	-	NA	1	850
MAD_Dr_004_100122-1	ggtatgccaaccattcagtttcatgcatacgaagtgtaatcgggccacttgtctgacatt	100166	Dr.111457	1	355	NA	-	-	NA	1	850
MAD_Dr_004_100122-2	agaaaactctgcggttcgctcaccatgagaacaggaatcccccgttcagtgccatgatgc	100166	Dr.111457	1	259	NA	-	-	NA	1	850
MAD_Dr_004_100123-1	tctgacgctcgtactgacatgtcccgcctatattggcctgttaccagcaagtgatatatt	100167	Dr.114732	1	124	NA	-	-	NA	1	850
MAD_Dr_004_100125-1	tggctattgcttaaaacggtaaaacgacaactattccttttggcaaacaactgccttcac	100169	Dr.121829	1	513	NA	-	-	NA	1	850
MAD_Dr_004_100127-1	ctccccactagatttttttatcatgtgcttttaaactctcaacctactgagaaatacata	100170	Dr.122483	1	666	NA	-	-	NA	1	850
MAD_Dr_004_100127-2	ctgtgactgaatgccaatagaggtatagggtacaggaaacacgacaaaaggtgcatataa	100170	Dr.122483	1	453	NA	-	-	NA	1	850
MAD_Dr_004_100127-3	gaacattacacaagctcataactggcgaacacagcatcgcttaaaaccaaaaaactgaac	100170	Dr.122483	1	322	NA	-	-	NA	1	850
MAD_Dr_004_100128-1	aaaacagatcgcgcaacactaaagacacatcagtaactcctactttcacaacagaataca	100171	Dr.123342	1	64	NA	-	-	7	1	850		ENSDARG00000070097	ENSDART00000084598
MAD_Dr_004_100129-1	atcagtggggaacactgttggcatgaacgacgcaacgaagccatcaacccacattcagac	100172	Dr.124802	1	790	NA	-	-	NA	1	850
MAD_Dr_004_100129-2	acatctcagtgaccggtaaggatttcagtaagacgattgagcagcccattggtggagaag	100172	Dr.124802	1	629	NA	-	-	NA	1	850
MAD_Dr_004_100129-3	taaaataggtggactacaggaggtgtcggtgcggagcggcaaaccagacactcggggttc	100172	Dr.124802	1	548	NA	-	-	NA	1	850
MAD_Dr_004_100129-4	gtgaaagcggctgcgttcgactctgtttacagtgacggagtcaaaaagatcctgaaggtg	100172	Dr.124802	1	432	NA	-	-	NA	1	850
MAD_Dr_004_100129-5	cagccgtgcgcaatgaacaactgcaggtccgggccatccttcacaactacaccaagaaga	100172	Dr.124802	1	214	NA	-	-	NA	1	850
MAD_Dr_004_100130-1	ggatcgtagagaatgtatacgcagcaagcagtatctagagcacatatgcagacacgaatc	100173	Dr.125783	1	790	NA	-	-	NA	1	850
MAD_Dr_004_100130-2	agtgacatcgtcagcagccagctcatctctgcagcaaccacccaggactctcagcagaca	100173	Dr.125783	1	710	NA	-	-	NA	1	850
MAD_Dr_004_100131-1	ccatttttgtaagatcagttcatgaaacatttgtaattagtatatgcatgagagcgcatc	100174	Dr.125809	1	670	NA	-	-	NA	1	850
MAD_Dr_004_100132-1	ccaaaatgtaccctgggaaatcctgactgggtctgcgagcattggtgttgaggctccgct	100175	XM_001922600.1	1	459	NA	-	-	NA	1	850
MAD_Dr_004_100133-1	atcagtacgaacaatttcacctttactaagttaaccatcaacgatatactgcgagagaaa	100176	Dr.126655	1	748	NA	-	-	NA	1	850
MAD_Dr_004_100134-1	cgcaccaacagtcacaagacctccaaagtacaaaaaaatgaaacggctaatggtgcattc	100177	Dr.128121	1	302	NA	-	-	NA	1	850
MAD_Dr_004_100135-1	aacttcaatgattcaggggctgggttatcaaaaatctcctatcaccttatcaaagtgaaa	100178	Dr.129043	1	31	NA	-	-	NA	1	850
MAD_Dr_004_100136-1	tgtggttggcgaggaatctcctgggaaaatggcgggctgaatctttggggttgaacaaca	100179	Dr.129262	1	531	NA	-	-	NA	1	850
MAD_Dr_004_100137-1	cgctctgagctaggattgaaccagcaactcttcgtattggagtcagactaaaggcagaag	100180	Dr.129801	1	600	NA	-	-	NA	1	850
MAD_Dr_004_100140-1	ttagctctgagcgcggctgttacgacaactagattaacctccaactgcacagctagcagc	100183	Dr.135147	1	557	NA	-	-	NA	1	850
MAD_Dr_004_100140-2	gtccatcaattgtacccttcaaaatccgtaatttcaaaggacactttggtttggaatgac	100183	Dr.135147	1	290	NA	-	-	NA	1	850
MAD_Dr_004_100141-1	ttaaggttctgtaatagccaatagtctcttatttgcttcacaaaccggcaagtcaggtag	100184	Dr.135982	1	769	NA	-	-	NA	1	850
MAD_Dr_004_100141-2	ggccattgggaaatttcttacagtagtatttcgcacaaacattacgtgagagctgctgcc	100184	Dr.135982	1	143	NA	-	-	NA	1	850
MAD_Dr_004_100142-1	ggttgagtattccgactcattctcgataaagtttgagactgttaccttatgaccactgct	100185	Dr.138484	1	360	NA	-	-	NA	1	850
MAD_Dr_004_100143-1	tgttaacgtgaaaggaattaggacgccagtcaatgcctcccacggcaagatcacatgata	100186	Dr.138693	1	357	NA	-	-	NA	1	850
MAD_Dr_004_100144-1	tgggatgcgcccccagatctcgccggagtagtagtcatcggatactcacgcatactgatt	100187	Dr.140052	1	700	NA	-	-	NA	1	850
MAD_Dr_004_100145-1	tggctaattttgtacatgtatgatctgctcaagcaccagcgaaaagcctttttgttttct	100188	Dr.149030	1	679	NA	im:7137006	ZDB-GENE-050208-53	NA	1	850
MAD_Dr_004_100145-2	gatgcatttactagaaaagaaatacaacgcaatcgtcatatgtgtcttatgttctgattg	100188	Dr.149030	1	610	NA	im:7137006	ZDB-GENE-050208-53	NA	1	850
MAD_Dr_004_100145-3	ggtttgacataattggtctgatttgattactgctaacatgtaaacaatcagtgtgggcgg	100188	Dr.149030	1	478	NA	im:7137006	ZDB-GENE-050208-53	NA	1	850
MAD_Dr_004_100145-4	ccaatcagatgttctctaaagtttcacaccctctaacatcataggaagaaagtggtacat	100188	Dr.149030	1	417	NA	im:7137006	ZDB-GENE-050208-53	NA	1	850
MAD_Dr_004_100145-5	cacgcacatttaattacaactgcacaacgtgtcgatctgcttaggcaaaattgtaaaagc	100188	Dr.149030	1	98	NA	im:7137006	ZDB-GENE-050208-53	NA	1	850
MAD_Dr_004_100146-1	tgcttactgagatctccgacatgacctatggagcgcgcggaatccgaaaacaacctcacc	100189	Dr.152051	1	782	NA	-	-	NA	1	850
MAD_Dr_004_100148-1	tcccttagctaatctcttctcatctctcgctgtaccgcttcattaactttcttattattt	100190	Dr.152072	1	717	NA	si:dkey-146m20.9	ZDB-GENE-041210-366	NA	1	850
MAD_Dr_004_100149-1	atcatgtcggactgaatcacggacaccgagagcgcagcaagatgggagagcagccgatct	100191	Dr.152236	1	242	NA	-	-	NA	1	850
MAD_Dr_004_100150-1	acatcaaacatggctcactagactagtggactactcgatgaaactcgttctcattctttt	100192	Dr.152469	1	790	NA	-	-	NA	1	850
MAD_Dr_004_100153-1	agcctgtatgattttgacaatcatgacaaaacaatcggtgctagattgcctgaatgaggt	100195	OTTDART00000012561	1	458	known	add3a	adducin 3 (gamma) a	1	1	849		ENSDARG00000040874	ENSDART00000027803 ENSDART00000040538 ENSDART00000049075
MAD_Dr_004_100153-2	aagtctatttaaagctctttcacacagcgagtccctctcttgaaccttgactcgtgacac	100195	OTTDART00000012561	1	139	known	add3a	adducin 3 (gamma) a	1	1	849		ENSDARG00000040874	ENSDART00000027803 ENSDART00000040538 ENSDART00000049075
MAD_Dr_004_100158-1	gatatgtacagtttattgcgggttatcgaccccccgctgggcttaggcaagaaatgtcct	1002	ENSDART00000008139	1	5163	NA	-	-	-1	1	6987		ENSDARG00000006923	ENSDART00000008139
MAD_Dr_004_100161-1	acacagctatggcattagtagcctggagattgcccctctttaataggaggagcaacaaat	100202	OTTDART00000035140	1	316	NA	col6a3	collagen, type VI, alpha 3	NA	1	849
MAD_Dr_004_100163-1	atctcagtgtcagtctcagtgatattaggcagtaagtgatgtctgcaggtgtcactaaaa	100205	OTTDART00000040631	1	789	NA	-	-	NA	1	849
MAD_Dr_004_100163-2	gtcttaggtgaattcagatctacagtaagtagtctaaagacttgcatttatttcgtaatc	100205	OTTDART00000040631	1	558	NA	-	-	NA	1	849
MAD_Dr_004_100163-3	ctgccatggtttgttgtcactctctgttgcttgaaacccgagaatagctacaaaatgtca	100205	OTTDART00000040631	1	412	NA	-	-	NA	1	849
MAD_Dr_004_100163-4	agttggcttggtaagtctccgaacactcccgtttcctcttgaccctcctgtcagtccctt	100205	OTTDART00000040631	1	250	NA	-	-	NA	1	849
MAD_Dr_004_100165-1	aggctggatattcattatcccttattgtttaacatacgtcagaatgatgtgattgaccaa	100207	ENSDART00000002384	1	330	NA	-	-	1	1	849		ENSDARG00000007406	ENSDART00000002384
MAD_Dr_004_100166-1	acgagagctgaatctcttggctcacagcaagccatacatatgatcacatgctgtatacac	100208	ENSDART00000042887	1	789	NA	-	-	1	1	849		ENSDARG00000035101	ENSDART00000042887
MAD_Dr_004_100166-2	aattatcattgagatggcagcactaagttttcctactgctattcttctatggatctgtaa	100208	ENSDART00000042887	1	728	NA	-	-	1	1	849		ENSDARG00000035101	ENSDART00000042887
MAD_Dr_004_100166-3	agggacttcagctcatctgggtaaatgagtctggagtaaatctccaaacagactccagat	100208	ENSDART00000042887	1	472	NA	-	-	1	1	849		ENSDARG00000035101	ENSDART00000042887
MAD_Dr_004_100171-1	tacattaccaggaaagagtgttgccagtctatttctcacttagtaatgactgccacctgc	10022	XM_695389.3	1	2860	NA	-	-	5	1	3581		ENSDARG00000062221	ENSDART00000089682
MAD_Dr_004_100171-2	accatcgaccgctgcctagatcatataacacgttatggactgttgtcaccaggaatctat	10022	XM_695389.3	1	2226	NA	-	-	5	1	3581		ENSDARG00000062221	ENSDART00000089682
MAD_Dr_004_100171-3	tggaatgttcagctactataggaatgaacagagccaccacaaaaatggtgggatgaagat	10022	XM_695389.3	1	1670	NA	-	-	5	1	3581		ENSDARG00000062221	ENSDART00000089682
MAD_Dr_004_100172-1	ctatcattcctcatttcagtcaccctccaccagctttgcttcttcttcattcatggctga	100220	ENSDART00000081105	1	650	NA	-	-	1	1	849		ENSDARG00000058254	ENSDART00000081105
MAD_Dr_004_100172-2	ccttcacattacttactggtacagagggactcatgggagtccgcagggacggaggtgatg	100220	ENSDART00000081105	1	429	NA	-	-	1	1	849		ENSDARG00000058254	ENSDART00000081105
MAD_Dr_004_100172-3	tctctcgtgtgatagcggatgcgtggctggttattcgtctctcatagacagctactatcc	100220	ENSDART00000081105	1	266	NA	-	-	1	1	849		ENSDARG00000058254	ENSDART00000081105
MAD_Dr_004_100172-4	atttgttcaaatgactggttctcacatgctcccgagttactatggcatgagaagaccttt	100220	ENSDART00000081105	1	128	NA	-	-	1	1	849		ENSDARG00000058254	ENSDART00000081105
MAD_Dr_004_100174-1	gtcactgatctcataaacatgataaacagcttgacgcagataaatagaaaacagaaatac	100222	ENSDART00000100559	1	513	NA	-	-	-1	1	849		ENSDARG00000069222	ENSDART00000100559
MAD_Dr_004_100176-1	cttatcgggcatgactcgagggagctgttctatgaagaccgccatttccacgagggctgc	100227	ENSDART00000112513	1	147	NA	-	-	1	1	849		ENSDARG00000079421	ENSDART00000112513
MAD_Dr_004_100179-1	ctgtcacagttatacctaaactgaaatgcagtccagtattagcagaggatcaggtgatct	100231	XM_001921914.1	1	769	NA	-	-	NA	1	849
MAD_Dr_004_100180-1	agcatcacctcacagacgtggcagcggggtttgcattgggattccttcacttcagtctga	100232	ENSDART00000073772	1	709	NA	-	-	1	1	849		ENSDARG00000052033	ENSDART00000073772
MAD_Dr_004_100186-1	aatgcctgtaatagttgtggactagtttagatcctcagtggtgtacagccttagctgttt	100239	Dr.70425	1	129	NA	-	-	NA	1	849
MAD_Dr_004_100187-1	aaccacttttaaattagtgccattgagtacacagtagcatagcaggacgcctccaggtca	100240	Dr.73995	1	540	NA	-	-	NA	1	849
MAD_Dr_004_100187-2	accgctgtgttgtcttaccgccccagcatggtccttgcctttgccgctcagttgtcttac	100240	Dr.73995	1	236	NA	-	-	NA	1	849
MAD_Dr_004_100190-1	ggccactgtcgccttgagatcgaacactatcaatatatggactcctaccgacgataacag	100243	Dr.76089	1	789	NA	zgc:77702	ZDB-GENE-040426-1852	7	1	849		ENSDARG00000035756	ENSDART00000051882
MAD_Dr_004_100190-2	aagacctgtggggctgtccttctgacacatgtgggcattcaagtagagagatggacatga	100243	Dr.76089	1	696	NA	zgc:77702	ZDB-GENE-040426-1852	7	1	849		ENSDARG00000035756	ENSDART00000051882
MAD_Dr_004_100191-1	gtattaatatggttaccgattggtaagcctgagaatatgctgcgatgggtcttttactcc	100244	Dr.78524	1	553	NA	wu:fc20c04	ZDB-GENE-030131-2868	NA	1	849
MAD_Dr_004_100194-1	atttgagctaacaaatgcttcattacgacggaaacgttgcactactgaaaaagccaggcc	100247	Dr.96930	1	647	NA	-	-	NA	1	849
MAD_Dr_004_100194-2	tccaaaataataacaacgagcggccatttttatcctttagttacagccacatttaaagca	100247	Dr.96930	1	577	NA	-	-	NA	1	849
MAD_Dr_004_100195-1	ctatgatcgtggattaagaagtgagtctttacaacgtaaggttctatcaaagttaagcaa	100248	Dr.98734	1	710	NA	-	-	NA	1	849
MAD_Dr_004_100196-1	attgccatttgagctaattgctactctgtatttgcacatggcatgcaagtgtcctggaac	100249	Dr.111025	1	558	NA	-	-	NA	1	849
MAD_Dr_004_100196-2	ccagtacagtttaattgagccctcggaattagatttccatcctgttctcaaaatgattga	100249	Dr.111025	1	264	NA	-	-	NA	1	849
MAD_Dr_004_100197-1	gataaagataccagatttacgataaatctatacagggaaagattgcttcgttacaattgc	10025	OTTDART00000015804	1	3199	known	si:dkey-7l12.1	si:dkey-7l12.1	-1	1	3581		ENSDARG00000077897	ENSDART00000098980 ENSDART00000112720
MAD_Dr_004_100199-1	ggtactatctgttcgcttggggacctgctatacaaggctccatcacaaggcatgacattg	100251	XM_684174.1	1	640	NA	-	-	16	1	849		ENSDARG00000055069	ENSDART00000077376
MAD_Dr_004_100200-1	gttattcatagggggcgggttcccatcgggccccgaaattttcaaggccatgcaactaaa	100252	Dr.119789	1	757	NA	zgc:171560	ZDB-GENE-070928-12	NA	1	849
MAD_Dr_004_100201-1	tctgcatgttctgcgattgttgattcccgctgaacatgcttctgatatttgtttggtgaa	100253	Dr.121642	1	585	NA	wu:fb08f09	ZDB-GENE-030131-8315	NA	1	849
MAD_Dr_004_100202-1	tcggcgcgtggtctcaagagcttaagttgaacgctgcttcatcaaaagcataaaaataaa	100254	Dr.125069	1	278	NA	-	-	NA	1	849
MAD_Dr_004_100203-1	tgatcgtgagctgtctacaccgcacatcagtactctgacagcatcgaccgctgatggagt	100255	Dr.125201	1	722	NA	-	-	NA	1	849
MAD_Dr_004_100203-2	acatactgtgggattaaccgctgggctgtggaacttcatatcttaaaatgtctgatcacg	100255	Dr.125201	1	231	NA	-	-	NA	1	849
MAD_Dr_004_100203-3	tggagaccagaagctccttgatcttataatgactataatacagtcatggatcatctcatg	100255	Dr.125201	1	104	NA	-	-	NA	1	849
MAD_Dr_004_100204-1	gaacatatcttcacatacaatatgaacttcagctggaaaatcttctcctattgattactc	100256	Dr.125458	1	510	NA	-	-	NA	1	849
MAD_Dr_004_100204-2	atgctattcatcaagctacacaagtacaaacaagtttctaccctcctctggtagttacct	100256	Dr.125458	1	401	NA	-	-	NA	1	849
MAD_Dr_004_100204-3	gttcatcctaagatcttctccctaaatattaactttttctgcattctggtgtatacagta	100256	Dr.125458	1	340	NA	-	-	NA	1	849
MAD_Dr_004_100204-4	ttaattgaactaaagctctgtgaagctgtagataattcaatcatccacctattgtgacag	100256	Dr.125458	1	279	NA	-	-	NA	1	849
MAD_Dr_004_100204-5	tctactcatcatagtttctcaactgtgcttgtttacagaataattctctatccagtcaaa	100256	Dr.125458	1	165	NA	-	-	NA	1	849
MAD_Dr_004_100205-1	actgctcaacataagataaagagagaaggtcagacctgattagtgtgagtgttattaaag	100257	Dr.125630	1	565	NA	-	-	NA	1	849
MAD_Dr_004_100206-1	gagatagagattctctgatgacgcgactgacagtacgcagaccactatcctactgaacac	100258	Dr.125698	1	667	NA	-	-	NA	1	849
MAD_Dr_004_100207-1	tcattatggtgccagagcatcagttaatgaatcgcacatctatgtcgcattgttttgctg	100259	Dr.125838	1	562	NA	-	-	NA	1	849
MAD_Dr_004_100207-2	gttttctgctcgaatcagattctgggaaagtttatatcgtctgtgctaaaccttggatcc	100259	Dr.125838	1	463	NA	-	-	NA	1	849
MAD_Dr_004_100208-1	atttgaaatggtgtcctacgagagactcacccccgaggaggttcacttctccggagctgc	10026	XM_695567.3	1	132	NA	-	-	1	1	3581		ENSDARG00000074282	ENSDART00000110790
MAD_Dr_004_100208-2	cgatgtaatgtagcctattagacaccaaaaccatatagcatcagatattttttctgcata	10026	XM_695567.3	1	66	NA	-	-	1	1	3581		ENSDARG00000074282	ENSDART00000110790
MAD_Dr_004_100208-3	acttcataagacatgaaatatccgtaacatttaccagcgcgcatgaccagagcatgtttg	10026	XM_695567.3	1	5	NA	-	-	1	1	3581		ENSDARG00000074282	ENSDART00000110790
MAD_Dr_004_100209-1	tctgtgcgagaactctacgccgacagaacaagtagtctgcgttactaccatgatcagagc	100260	Dr.125842	1	784	NA	-	-	NA	1	849
MAD_Dr_004_100209-2	tatctttattaatcgtatttttgggtcaccaactatgaattgcctcattttggggcttaa	100260	Dr.125842	1	511	NA	-	-	NA	1	849
MAD_Dr_004_100209-3	actcactgctgtaaaccttcatttaccactcaatgaaatactgagcgattcagtgaggat	100260	Dr.125842	1	124	NA	-	-	NA	1	849
MAD_Dr_004_100210-1	gggctgcatatgagacccccagcaggttcttgaccaggctctcctgcttgaaactctgca	100261	Dr.126166	1	703	NA	-	-	NA	1	849
MAD_Dr_004_100211-1	cttaccttatcaaggacggtaagtctttgtgggcttatgcactatatgagaaatatgact	100262	Dr.126813	1	670	NA	-	-	NA	1	849
MAD_Dr_004_100211-2	tacacacatcaagtggcagtcaactaaggcaaacatgccaagatacattttaggtatttc	100262	Dr.126813	1	295	NA	-	-	NA	1	849
MAD_Dr_004_100211-3	aaggtttacagaagttggcattttcatgccccaaagcatcaggtaatggaatatcaagga	100262	Dr.126813	1	94	NA	-	-	NA	1	849
MAD_Dr_004_100212-1	caatgattatgtaatgatatgtgttaggaaagcagctggtgtgcaccttcctcaaacact	100263	Dr.128294	1	575	NA	-	-	NA	1	849
MAD_Dr_004_100213-1	cattagcttgtttgcctctttttagtgtctctgaacataagtagcctttccagtcctcag	100264	Dr.128308	1	537	NA	-	-	NA	1	849
MAD_Dr_004_100214-1	agcatccccctactgcgacacgcaatgttccgaacatgcagccacctgaagagctgtctt	100265	Dr.131054	1	671	NA	-	-	NA	1	849
MAD_Dr_004_100215-1	tcaaatacaaaagtgtgaaagtgcaaataatgtcaaactagtagctgcctttcattaggt	100266	Dr.131328	1	160	NA	-	-	NA	1	849
MAD_Dr_004_100216-1	tgaccgggttgtacatacgagatgtagaatcggacactcaagcctaacacgcgcatattt	100267	Dr.131722	1	127	NA	-	-	NA	1	849
MAD_Dr_004_100217-1	cgaataaagggaaaggacttgcattgcacagtggctgtttatagactgtagttggtgaag	100268	Dr.133368	1	590	NA	-	-	NA	1	849
MAD_Dr_004_100217-2	gacactctggttctcatgtccacgaaaccggacacttcgctgaatgatacacacattttc	100268	Dr.133368	1	444	NA	-	-	NA	1	849
MAD_Dr_004_100217-3	caacacgatcctgaaaggaccaaggtgagtatttaatgacaagtatagcatttttggtga	100268	Dr.133368	1	77	NA	-	-	NA	1	849
MAD_Dr_004_100218-1	gtcgtgtagatacatttaaataacagtttgatcataatagtggagatgacagaacgagag	100269	Dr.133562	1	79	NA	-	-	NA	1	849
MAD_Dr_004_100219-1	agcggaaagcacgattatgtcattccaaagcgctatttccttggatgctgtacaatacac	100270	Dr.134519	1	533	NA	-	-	NA	1	849
MAD_Dr_004_100220-1	agatctgatctgcatagactgattggcatgattatgctttcacaacggtatgaagcagat	100271	Dr.134797	1	345	NA	-	-	NA	1	849
MAD_Dr_004_100221-1	cacttacacccctaataatactgtcaaactggcggcctggtttgtgaggtcagcaaggct	100272	Dr.135763	1	479	NA	-	-	NA	1	849
MAD_Dr_004_100222-1	atgtatgaaaatgtacactatactgttgtaatgacctcactggtgatatcaacaacatca	100273	Dr.136657	1	269	NA	-	-	NA	1	849
MAD_Dr_004_100223-1	atagtaccagtaaactatgcaaccctaaatcataggtgtgtattttaacgtcttatgcat	100274	Dr.137367	1	390	NA	-	-	NA	1	849
MAD_Dr_004_100224-1	ttttgacttaaggacggtttctgattatgacctacggaaggtttctggacattcttggca	100275	Dr.137688	1	733	NA	-	-	NA	1	849
MAD_Dr_004_100224-2	gtgaagaagatcaaacagtttagactgtttattggtgtcgtccatatgttataaaactga	100275	Dr.137688	1	434	NA	-	-	NA	1	849
MAD_Dr_004_100225-1	gctagatagtaaccccaccaaaagttttgtaggatagaaaaggacccccttgaatgtaaa	100276	Dr.138961	1	502	NA	-	-	NA	1	849
MAD_Dr_004_100226-1	gcacatgtctggagacttggtgtgattccgatcgttgacctgacgtcctactctgtactg	100277	Dr.141375	1	789	NA	-	-	NA	1	849
MAD_Dr_004_100226-2	ttactcgatgtgactgtataacggtcttgattcactgctcatctcccagctggacgagtc	100277	Dr.141375	1	728	NA	-	-	NA	1	849
MAD_Dr_004_100226-3	agccacccatctcactgagtgcacatgttctatgcatgtagatcatgcttgttattagac	100277	Dr.141375	1	656	NA	-	-	NA	1	849
MAD_Dr_004_100227-1	aatcaatgtatgtatctctagactgtaccagataagagactgattttttagctggaaact	100278	Dr.152272	1	722	NA	-	-	NA	1	849
MAD_Dr_004_100227-2	cactgatgactttcacttctttggcactacttaatccctgccacctattttatgtctgtt	100278	Dr.152272	1	359	NA	-	-	NA	1	849
MAD_Dr_004_100227-3	tgttagctgatggtctcgcgcaccagcgttcggccagcgtgactcaggaactttgtgcta	100278	Dr.152272	1	148	NA	-	-	NA	1	849
MAD_Dr_004_100227-4	ttttgcattcagttgctataattgcacttacttctgttcaagttttgccacttgttgttt	100278	Dr.152272	1	72	NA	-	-	NA	1	849
MAD_Dr_004_100228-1	gttgccacagtggagtgagtcaccgattttacatatgtgaaattcaatataacttgtatg	100279	Dr.152465	1	661	NA	-	-	NA	1	849
MAD_Dr_004_100230-1	tagtgggctacagtgttaccgtcacagtacgatacatgaaagttcaacagaaacctcttg	100280	Dr.152566	1	506	NA	-	-	NA	1	849
MAD_Dr_004_100230-2	gacatagggaacatcacgtctatcaccggcgatatgaatgtcgatattactgaatgacct	100280	Dr.152566	1	180	NA	-	-	NA	1	849
MAD_Dr_004_100231-1	cgcagtcaactacgctccacatcacatgtctaccgacgtatgcagcaagctactggacaa	100281	OTTDART00000044203	1	295	NA	-	-	NA	1	856
MAD_Dr_004_100231-2	gaaataacatcctgttccctgaaaaggtctttttatagagtttctggaaccgttcctcac	100281	OTTDART00000044203	1	82	NA	-	-	NA	1	856
MAD_Dr_004_100232-1	tcaattaataaggcagaaaaaagcgataggctgctaagccttatgggccgatcaaatcat	100282	Dr.155307	1	538	NA	-	-	NA	1	849
MAD_Dr_004_100232-2	atgaaacgccggtgtatttcccgcgaattctctgagcctcccttgcgtttcttctctctg	100282	Dr.155307	1	314	NA	-	-	NA	1	849
MAD_Dr_004_100232-3	tgtctgacatgcactatactctcacctggggtttatgctcacccgccagctcttggcaga	100282	Dr.155307	1	182	NA	-	-	NA	1	849
MAD_Dr_004_100233-1	gatcggcccataaggcttagcagcctatcgcttttttctgccttattaattgacgctcct	100282	Dr.155307	2	258	NA	-	-	NA	1	849
MAD_Dr_004_100234-1	cacacgtttttctttataaaccggacatctgggtggttctttttaccactgtgttcagaa	100283	OTTDART00000002391	1	178	known	lgals9l1	lectin, galactoside-binding, soluble, 9 (galectin	-1	1	848		ENSDARG00000025903	ENSDART00000048729 ENSDART00000100145
MAD_Dr_004_100237-1	gactgaatttcttggccagtatttccagacaatggcctctatacgatttggactgaatga	100287	OTTDART00000023293	1	432	NA	si:ch211-15o14.2	si:ch211-15o14.2	NA	1	848
MAD_Dr_004_100237-2	gctgaaatacctgaaggaaatgaactcacttcaaacgaaaagcagttctgggagaaagca	100287	OTTDART00000023293	1	364	NA	si:ch211-15o14.2	si:ch211-15o14.2	NA	1	848
MAD_Dr_004_100237-3	cgttaacgtactcacaaaatattctgttgctggacagaaatgcttttggatacagaggcg	100287	OTTDART00000023293	1	187	NA	si:ch211-15o14.2	si:ch211-15o14.2	NA	1	848
MAD_Dr_004_100237-4	ctggtgaactgcatcgacttttccgaaacagatcgtttttacagctctcttgtctgaatg	100287	OTTDART00000023293	1	105	NA	si:ch211-15o14.2	si:ch211-15o14.2	NA	1	848
MAD_Dr_004_100237-5	agcaaataaacgcgagagtagtgaacaagcaccagactttgaattggatttaatttctat	100287	OTTDART00000023293	1	5	NA	si:ch211-15o14.2	si:ch211-15o14.2	NA	1	848
MAD_Dr_004_100239-1	gactgaacaaatagaaggcagcgtaaagacatggtcgtgttgaaaataacacactttaat	100289	OTTDART00000033058	1	608	NA	si:dkeyp-66d1.2	si:dkeyp-66d1.2	NA	1	848
MAD_Dr_004_100239-2	tcaggctataaaactcaaggagacacataggaatccatcttggacaataagttattctgg	100289	OTTDART00000033058	1	517	NA	si:dkeyp-66d1.2	si:dkeyp-66d1.2	NA	1	848
MAD_Dr_004_100240-1	ttaaaagcaaaatgatctgccactgggggagccagagtaaacttattccaaaacaaacaa	100290	OTTDART00000033535	1	728	known	pcbp2	poly(rC) binding protein 2	-1	1	848		ENSDARG00000013184	ENSDART00000025885
MAD_Dr_004_100243-1	aaataaagagcgtctaacataggggatgtcacatgcattcatgacattgtctttctctgt	100293	OTTDART00000037074	1	357	known	rnaseka	ribonuclease, RNase K a	-1	1	848		ENSDARG00000069461	ENSDART00000101124
MAD_Dr_004_100245-1	acagaagcggcatgagcctttttgggtttgctttaacgactaacaatggcaggtgttaat	100295	OTTDART00000038263	1	401	known	eno1	enolase 1, (alpha)	1	1	848		ENSDARG00000022456	ENSDART00000009337
MAD_Dr_004_100247-1	agcaggaacttacctggttaattgtcagttgtcttaatggcactgatatgtgaggtcatg	100297	OTTDART00000039387	1	353	known	ctsba	cathepsin B, a	1	1	848		ENSDARG00000055120	ENSDART00000077418
MAD_Dr_004_100248-1	aaagtggcatgcattggcatactaaatgtatgctaaatctttattaggttcgccttcccc	100298	OTTDART00000039426	1	420	known	sf3b3	splicing factor 3b, subunit 3	-1	1	848		ENSDARG00000003969	ENSDART00000008310
MAD_Dr_004_100253-1	tgcaataatgttaaatcgagtgctgaacatctgtgaggggatttgccgagtgtccagaaa	100308	Dr.8110	1	276	NA	-	-	NA	1	848
MAD_Dr_004_100253-2	aaacatgtgttctttcatgtactgtgtgatgaaaccaaagtgacgccaggacagagctgg	100308	Dr.8110	1	203	NA	-	-	NA	1	848
MAD_Dr_004_100253-3	aagcttctcccaaacaatgagctggactcttctgaacccctgaaaggccatctttctatt	100308	Dr.8110	1	114	NA	-	-	NA	1	848
MAD_Dr_004_100254-1	tgaaatatccacatgggggcacagttgcaccatcatttgtgtcaaattcaagtggcaaag	100309	Dr.23706	1	618	NA	wu:fb50e04	ZDB-GENE-030131-833	NA	1	848
MAD_Dr_004_100255-1	accctctatgcttcaagccaagaactttccacttccgtcttcatccgcaggaggcttttg	100310	Dr.41812	1	608	NA	wu:fc49e05	ZDB-GENE-030131-3682	NA	1	848
MAD_Dr_004_100256-1	gagctgaactttcctaacaatggtaactagagaagttatttctaacccatgtgacttact	100311	Dr.46389	1	293	NA	olig1	ZDB-GENE-050107-2	NA	1	848
MAD_Dr_004_100257-1	gacagaccgaaagcattgggtttagtggttcattattttttcagacttattgttctgcaa	100312	Dr.68931	1	467	NA	-	-	NA	1	848
MAD_Dr_004_100257-2	atgtgttaaagaaggagcacagcctttattccagtacagtcgcctgatgcattgagctcc	100312	Dr.68931	1	149	NA	-	-	NA	1	848
MAD_Dr_004_100258-1	cacacctattactgtcctgggcgaatgtacacacgcgatcgagtgatttgatgattatgg	100313	Dr.75847	1	788	NA	-	-	NA	1	848
MAD_Dr_004_100260-1	agaattactgttcatggggtgggagtgggtgagagctccactggaacgtatgacgtgatt	100315	Dr.76930	1	788	NA	wu:fb40b03	ZDB-GENE-030131-704	NA	1	848
MAD_Dr_004_100260-2	gaaacttttatactggttgacacaggaacacaagtgaactttgttcttatcaggggtgtg	100315	Dr.76930	1	662	NA	wu:fb40b03	ZDB-GENE-030131-704	NA	1	848
MAD_Dr_004_100260-3	ttaggatcagttgttcctgaaatgacggtaatggtgttgtcagggtttgctgctggactg	100315	Dr.76930	1	570	NA	wu:fb40b03	ZDB-GENE-030131-704	NA	1	848
MAD_Dr_004_100260-4	ctttctcatggctctgaaacatgattatgtagttcaacataacgcctcaagaaacaaggt	100315	Dr.76930	1	384	NA	wu:fb40b03	ZDB-GENE-030131-704	NA	1	848
MAD_Dr_004_100260-5	ctcttctaagacattctacctccatcttttgaggtaataaccttggtcctctaacagtgg	100315	Dr.76930	1	323	NA	wu:fb40b03	ZDB-GENE-030131-704	NA	1	848
MAD_Dr_004_100262-1	agtaatagttaatctgggggtcataatctaaactagacagcgacagtacggggttttctt	100317	Dr.78998	1	788	NA	-	-	5	1	848		ENSDARG00000075326	ENSDART00000112774
MAD_Dr_004_100262-2	atactgtctcctgaacaatggcagtaggtccggagccaaagagatgacaggaacttcacc	100317	Dr.78998	1	582	NA	-	-	5	1	848		ENSDARG00000075326	ENSDART00000112774
MAD_Dr_004_100262-3	ttgttcatgttatctctgcaaaacctatcaggaacaatgtgaaactgtgtgtgaccatag	100317	Dr.78998	1	478	NA	-	-	5	1	848		ENSDARG00000075326	ENSDART00000112774
MAD_Dr_004_100262-4	ccagtccatgcgaaaaggctggcaattgcatttgctctcagtgacacctccacctgatta	100317	Dr.78998	1	406	NA	-	-	5	1	848		ENSDARG00000075326	ENSDART00000112774
MAD_Dr_004_100262-5	gccatcagcccttggactcaaagcaagagtattgagctgatagcagaaaaatgagaagaa	100317	Dr.78998	1	261	NA	-	-	5	1	848		ENSDARG00000075326	ENSDART00000112774
MAD_Dr_004_100263-1	gcaatgagatggcgggccacccaacggatctcgattgaacacattcacggtgaaattgca	100318	Dr.79134	1	93	NA	-	-	NA	1	848
MAD_Dr_004_100264-1	gcagtgcatgtgaatttcatgtgcacaatgtacatgtgcatctcataatatctatactag	100319	Dr.82146	1	748	NA	wu:fk95d07	ZDB-GENE-030131-7185	NA	1	848
MAD_Dr_004_100264-2	gtacccactgtactcaggttacccaacttacccacactaccctgcctattcactgccacc	100319	Dr.82146	1	316	NA	wu:fk95d07	ZDB-GENE-030131-7185	NA	1	848
MAD_Dr_004_100264-3	aagacagtcattgtagtgttgtccatcctgggcctttgtctcggcgctccagtggagcag	100319	Dr.82146	1	71	NA	wu:fk95d07	ZDB-GENE-030131-7185	NA	1	848
MAD_Dr_004_100266-1	caccgacccaatgcaaaagttagcctagagccctgtaaaagaacatcaatttctgatttt	100320	Dr.83254	1	773	NA	-	-	NA	1	848
MAD_Dr_004_100266-2	aactttctgtcgtatactacaccgaccaaaaaggtaccctttagtcccaggggtgttcac	100320	Dr.83254	1	555	NA	-	-	NA	1	848
MAD_Dr_004_100266-3	agcaacggaaacaggcataataccgctaaaactttggcaactcgattacactttaccaca	100320	Dr.83254	1	194	NA	-	-	NA	1	848
MAD_Dr_004_100266-4	aaacagactaattataaaagcatgactttctcggtctacttctgagccaacaggccttca	100320	Dr.83254	1	60	NA	-	-	NA	1	848
MAD_Dr_004_100267-1	acagagggacatcgacactctctctctgtatcatggcttttccgctcacatgtcatcatg	100321	Dr.84651	1	689	NA	-	-	NA	1	848
MAD_Dr_004_100267-2	acagcactgcttgtcactgggcttccgtgcagcggttatgcaactgatccagcagaatta	100321	Dr.84651	1	613	NA	-	-	NA	1	848
MAD_Dr_004_100267-3	aattgtataatgaatgatatccgaaacaaacgaagccattgtctaggccacggacattcc	100321	Dr.84651	1	466	NA	-	-	NA	1	848
MAD_Dr_004_100267-4	tgaatttcccttgcttgtacgcccgcacagagtattgccgaaagacttcctctggacttt	100321	Dr.84651	1	362	NA	-	-	NA	1	848
MAD_Dr_004_100267-5	gattgggtttttgatctagggtcacaaatgtgccatctctgaacagaactgctcaaatga	100321	Dr.84651	1	131	NA	-	-	NA	1	848
MAD_Dr_004_100269-1	cattttgctgaatgttagcttttggcaggctgtttacacgaaatcacttttcaatttccg	100323	Dr.90334	1	708	NA	-	-	NA	1	848
MAD_Dr_004_100270-1	ggtatcatggcaaccctacaatggtactatctaaaaagtaatctaaccttgtgaagattt	100324	Dr.96961	1	673	NA	-	-	NA	1	848
MAD_Dr_004_100271-1	cacatcctttgagaattaaattcctcacattggcttcgccttcatgctataactcactcg	100325	Dr.99989	1	788	NA	-	-	NA	1	848
MAD_Dr_004_100271-2	atgtcaagtctttatggtgtgtttccccaacccgcacaccccagctattccaggagcgtc	100325	Dr.99989	1	646	NA	-	-	NA	1	848
MAD_Dr_004_100271-3	ctatataatctttgacctgtggggtaaatcttgtgggtcaaattgacaactggacattag	100325	Dr.99989	1	537	NA	-	-	NA	1	848
MAD_Dr_004_100272-1	gcatgaaaatgattcagccccgccctgttataaatctcagcaaaggaatttaaaaatcta	100326	Dr.101320	1	508	NA	-	-	NA	1	848
MAD_Dr_004_100273-1	ctaatgatggatcgcaagtactaattgtggagtcgagatctgactgttacagcttgacaa	100327	Dr.108338	1	760	NA	wu:fc06f12	ZDB-GENE-030131-2393	NA	1	848
MAD_Dr_004_100273-2	tttaatgtatccaaaactttacaaatagagatccaatagggttgtttttgggccccactg	100327	Dr.108338	1	535	NA	wu:fc06f12	ZDB-GENE-030131-2393	NA	1	848
MAD_Dr_004_100274-1	acatgctatccgtctttaatttctcagtggcatgcaagcaaaccgctaaataaaagattt	100328	Dr.112170	1	761	NA	-	-	NA	1	848
MAD_Dr_004_100274-2	cactctttgggtttacctttagtgcaggactgcacaacaggcaagagaaggtaaaaaaac	100328	Dr.112170	1	541	NA	-	-	NA	1	848
MAD_Dr_004_100274-3	cttgatcacgtcatatccttctccggccaggttagatccgggtgcaaaggttgcttcttc	100328	Dr.112170	1	480	NA	-	-	NA	1	848
MAD_Dr_004_100274-4	ggagactttcacggtgcatttttggctggttctccagtccaccactgacagaggaagctt	100328	Dr.112170	1	318	NA	-	-	NA	1	848
MAD_Dr_004_100274-5	agtactattagacaagaatcccacctgtaataagcacaggaaatactttgacttgcaaag	100328	Dr.112170	1	79	NA	-	-	NA	1	848
MAD_Dr_004_100280-1	cacccagaaaattcctcacacggcccttttcccctgggtcccagagcacttttttctggc	100333	Dr.120691	1	707	NA	-	-	NA	1	848
MAD_Dr_004_100280-2	tgtgtgtgtattcgtattcgaaaccgaccccaaaaaagtttccagcggatgtgtgtgtgg	100333	Dr.120691	1	3	NA	-	-	NA	1	848
MAD_Dr_004_100281-1	ctgcactttcatgaatgatgataattcacctctattcacgcaacaactttgtatgtaaat	100334	Dr.121924	1	593	NA	-	-	NA	1	848
MAD_Dr_004_100281-2	ctgcgtatctgcgaggaaacgtctgttcccgaatgtcacgaatgctgagttcacaccaaa	100334	Dr.121924	1	432	NA	-	-	NA	1	848
MAD_Dr_004_100282-1	tcttgatatgaagatgccgctgcgatgacgattacgattctaactgatgatctcgattac	100335	Dr.121970	1	788	NA	-	-	NA	1	848
MAD_Dr_004_100282-2	agcaaaatgtcgctgggcgagttaacatgcactcatgagatcatggatatctctacacta	100335	Dr.121970	1	647	NA	-	-	NA	1	848
MAD_Dr_004_100283-1	cttttgtttctaattctccaacgctctcaaaaaatgctgttcgttcaaatgactcattta	100336	Dr.122462	1	284	NA	-	-	NA	1	848
MAD_Dr_004_100283-2	gctgatttactgtatcaggggtatgttgtatattgtattatacacaccttttgatctcat	100336	Dr.122462	1	53	NA	-	-	NA	1	848
MAD_Dr_004_100284-1	ttgtccctttttggagtgtttgtctctgccatggtgtagtgtttaagcatgatagagaat	100337	Dr.122899	1	732	NA	-	-	NA	1	848
MAD_Dr_004_100286-1	ctttttccacagccattacactttgtgcccagttttgtttacctaagaaatgtaaagtac	100339	Dr.123589	1	134	NA	-	-	NA	1	848
MAD_Dr_004_100287-1	ttactgttttatctatgccataaacggtacatgcactcaccgcccactgcacagcagtct	10034	ENSDART00000093061	1	3150	NA	-	-	-1	1	3579		ENSDARG00000063594	ENSDART00000093061
MAD_Dr_004_100288-1	tgcgttttagaaatcccgccatggactgaaatcaatctgcggatcttacacagtcagtgc	100340	Dr.124191	1	693	NA	-	-	NA	1	848
MAD_Dr_004_100288-2	tggttgggttcttgggcactttggctcagcgttagatgtcgttgataatcagtggctggg	100340	Dr.124191	1	14	NA	-	-	NA	1	848
MAD_Dr_004_100289-1	tggtgggccctaccaccaaatccgcccagccctcccgccaaccattctaaaagaaaaatt	100341	Dr.124580	1	444	NA	-	-	NA	1	848
MAD_Dr_004_100289-2	aatgactcttatttttaatgtcaaagcccttatcttggagaaccaaagtgatggctcatt	100341	Dr.124580	1	97	NA	-	-	NA	1	848
MAD_Dr_004_100290-1	cctaaggtaggaaatcaatttgaaccataaaagaaactcttcccttgagccctcaccgga	100342	Dr.125111	1	788	NA	-	-	NA	1	848
MAD_Dr_004_100291-1	ccgcaatggatgacccgactgtgagatgcacctattatctcacgtatcgatgtggcaaag	100343	Dr.125861	1	740	NA	-	-	NA	1	848
MAD_Dr_004_100293-1	actggtttagatatagctatttaaggtaatttaggcgcgacattctggcaatgtctgtga	100345	Dr.128899	1	668	NA	-	-	NA	1	848
MAD_Dr_004_100296-1	gccatgcaaccctagatcctaggaacacatgaatcgttcagccaacaggttacctgaaaa	100348	Dr.129640	1	161	NA	-	-	NA	1	848
MAD_Dr_004_100297-1	gtgatcgttcactcaaagcaaaaatgctatcatcattggttcctattgattttcatagta	100349	Dr.133704	1	381	NA	-	-	NA	1	848
MAD_Dr_004_100298-1	gaagatgtcagcgttcttgtcagagcaactgattgagctcgtcacgattgccaattgaga	100350	Dr.134855	1	668	NA	-	-	NA	1	848
MAD_Dr_004_100298-2	tttgcagctatgcgggccagattatgtatcttggaacaaagtctgtgcacatcatgactc	100350	Dr.134855	1	300	NA	-	-	NA	1	848
MAD_Dr_004_100298-3	tcaaatccctcgccactggtggaaatgtcagccaagcactggctctagttggagaaaaga	100350	Dr.134855	1	225	NA	-	-	NA	1	848
MAD_Dr_004_100299-1	cagaagtctcagcggatttaatcatagatcgagtaagcacgcacgcagcaaatacatccg	100351	Dr.135109	1	43	NA	-	-	NA	1	848
MAD_Dr_004_100300-1	tcattttacacacaacaacatataatagaggcgaatgaagctccaataaccaattttcac	100352	Dr.135287	1	739	NA	-	-	NA	1	848
MAD_Dr_004_100301-1	cctgagcatgttcattcatccatgaatttacaaaacggcattgcttgcagcatcttcttg	100353	Dr.135994	1	624	NA	-	-	NA	1	848
MAD_Dr_004_100301-2	tgtacatctgttagtttagaaagttgcacttccttcttaatcccatctttattgctcttt	100353	Dr.135994	1	563	NA	-	-	NA	1	848
MAD_Dr_004_100303-1	agcttcagtttattcattcctcaggaaatttgagtggaaatctagctgtccaagaaccat	100355	Dr.136793	1	416	NA	-	-	NA	1	848
MAD_Dr_004_100304-1	agtgtcatgttatctgaactgaagacacccactccttctacatctgccattcacagagtc	100356	Dr.139996	1	492	NA	-	-	NA	1	848
MAD_Dr_004_100304-2	cagcatccactgaatgtgtgtacatacatatgcattatggagcgcgtgttgctgtgggaa	100356	Dr.139996	1	425	NA	-	-	NA	1	848
MAD_Dr_004_100304-3	ttcaaccccaaaggtaaacgttaacaagactaccatcagatttgatttcctcaggaacat	100356	Dr.139996	1	298	NA	-	-	NA	1	848
MAD_Dr_004_100304-4	gcggatccgacgcacgaataatgaggaaccactgtattcagcaagctatcatttattgat	100356	Dr.139996	1	17	NA	-	-	NA	1	848
MAD_Dr_004_100305-1	tgacctctcagaataaatctgaaatctttatcgactaccattatcaggacatccaagaaa	100357	Dr.141889	1	788	NA	-	-	NA	1	848
MAD_Dr_004_100307-1	taccgactgggtctccaccgtggttctctctgatatgtctctgcatcgaaacttctctga	100359	Dr.152062	1	788	NA	-	-	NA	1	848
MAD_Dr_004_100307-2	cttctgtatctgtgcggagagttttcgcttcgggatggctctcatattgctttcactggc	100359	Dr.152062	1	681	NA	-	-	NA	1	848
MAD_Dr_004_100307-3	cacacactggctgaaaagccttttcattgctatgtgtgtgggaatcgttctcactgctgg	100359	Dr.152062	1	582	NA	-	-	NA	1	848
MAD_Dr_004_100309-1	aaaagacccctggtcatgcaggagacagtccgaacgcgtgctggaggacagtaatggacg	100360	Dr.152224	1	778	NA	-	-	NA	1	848
MAD_Dr_004_100311-1	aattcaaactgcctagttggaagaatatgctgttccactggttgacttcgctcctggaac	100362	Dr.152716	1	770	NA	-	-	25	1	848		ENSDARG00000070252	ENSDART00000108521
MAD_Dr_004_100311-2	tagtgcagaataacaatgtttgtgtctgtactatgggggaaggtacacttcagtgtaaag	100362	Dr.152716	1	671	NA	-	-	25	1	848		ENSDARG00000070252	ENSDART00000108521
MAD_Dr_004_100312-1	aagattcaaactcggagatatgcattctatctcccctggggtatggaggatttgcttgac	100363	Dr.153128	1	788	NA	-	-	NA	1	848
MAD_Dr_004_100312-2	atgttaaaccatggagttgaatatctatattgacttggaaatacgaagcatttcccgatg	100363	Dr.153128	1	673	NA	-	-	NA	1	848
MAD_Dr_004_100312-3	ctgtttgatatttcatgtatgcacgatagaggtgaatggctgaaaagtgctgtaactttg	100363	Dr.153128	1	573	NA	-	-	NA	1	848
MAD_Dr_004_100312-4	aacaacctgcgagaagaaatagcagatgccgttcgcagaaaattccctgacaataaacca	100363	Dr.153128	1	397	NA	-	-	NA	1	848
MAD_Dr_004_100312-5	aaaagtcttgtgccacataaagtgtacttggactggtcaggtacggccaactacaatggc	100363	Dr.153128	1	313	NA	-	-	NA	1	848
MAD_Dr_004_100313-1	aggtgctcacgccctcattgaaactgagattaacctaactcatgtgggcggtggtgtttt	100364	Dr.155075	1	724	NA	-	-	NA	1	848
MAD_Dr_004_100315-1	gatgttggagtagatatctgaatggggctttatcactaactccatcatgaccaaggtttg	100366	OTTDART00000017358	1	787	NA	si:dkey-224k5.7	si:dkey-224k5.7	NA	1	847
MAD_Dr_004_100315-2	tgagtttcacaccagcgtccatcatcaggatggtgaatataatgaactgaaggtggacat	100366	OTTDART00000017358	1	654	NA	si:dkey-224k5.7	si:dkey-224k5.7	NA	1	847
MAD_Dr_004_100317-1	cagaaagtgcctgctcttccaaatcttcccgagctaccccaaaatctgctagaagaagct	100368	OTTDART00000023120	1	699	known	spef2	sperm flagellar 2	-1	1	847		ENSDARG00000042913	ENSDART00000062994
MAD_Dr_004_100318-1	agatctatgaaatggatttaaacttagggtgcagtaccaaacagctactaaacattttac	100369	OTTDART00000023648	1	717	known	rps9	ribosomal protein S9	1	1	847		ENSDARG00000011405	ENSDART00000112907
MAD_Dr_004_100320-1	cagttttcaattttttgaaagcctgaaacatttcaagacaggtttcaaagtgcaacaagt	100370	OTTDART00000024291	1	687	known	exosc8	exosome component 8	1	1	847		ENSDARG00000068755	ENSDART00000099552
MAD_Dr_004_100321-1	ttgggtctttgccactgtttggctaagctgtccgaattctttttcagactacaaacagac	100371	OTTDART00000025448	1	118	known	snx9	sorting nexin 9	1	1	847		ENSDARG00000000837	ENSDART00000104476
MAD_Dr_004_100323-1	ttcttccacccctctcgtcctgtctacctttcctccctttcttatattgcaatcataatt	100373	OTTDART00000027109	1	728	known	tardbpl	TAR DNA binding protein, like	1	1	847		ENSDARG00000004452	ENSDART00000027255
MAD_Dr_004_100323-2	gtgatttggtgatggattgttggtgcgccacgagtgaaagactgaatgagcgaacgcgtt	100373	OTTDART00000027109	1	512	known	tardbpl	TAR DNA binding protein, like	1	1	847		ENSDARG00000004452	ENSDART00000027255
MAD_Dr_004_100324-1	ttgactcaaaagcatgacatacctgtctgggatttgcttattgtgccttgactattgctc	100374	OTTDART00000029114	1	533	known	zgc:100789	zgc:100789	1	1	847		ENSDARG00000032037	ENSDART00000044970
MAD_Dr_004_100328-1	agaagagctcgcggatttagccacaaaacacgcgaggattattgagtcaggatggactgg	100379	OTTDART00000036366	1	56	known	ndpkz3	nucleoside diphosphate kinase-Z3	-1	1	847		ENSDARG00000057904	ENSDART00000080666
MAD_Dr_004_100332-1	tgaaagaatgtgattttggatgcacccatagtgaattgctctcctcctcccaggtcgcta	100383	OTTDART00000038682	1	147	known	cnot1	CCR4-NOT transcription complex, subunit 1	-1	1	847		ENSDARG00000004174	ENSDART00000017536
MAD_Dr_004_100335-1	ttctaatggcaccaacaagacatgggaacagccaggataaataaattatctgtggaactg	100386	OTTDART00000040929	1	446	NA	-	-	NA	1	847
MAD_Dr_004_100335-2	ttatggccctgcttgaatctggttgggcttcgctgatagctgagataatgggagcgaatg	100386	OTTDART00000040929	1	371	NA	-	-	NA	1	847
MAD_Dr_004_100335-3	gagggggatgatcacaccgcgataattcgactgactaagaagttcctgcttcaatgactt	100386	OTTDART00000040929	1	173	NA	-	-	NA	1	847
MAD_Dr_004_100337-1	agaaatgcctcagatgttaacttgctgaagcggacatcgagttccgtgcagcagaggtta	100388	OTTDART00000042670	1	111	NA	sb:cb813	sb:cb813	NA	1	847
MAD_Dr_004_100338-1	tggtggatgggaactaataattgtcgcatttttatgcaatacattaagaaaacaatcagc	100389	ENSDART00000022740	1	612	NA	-	-	-1	1	847		ENSDARG00000015853	ENSDART00000022740
MAD_Dr_004_100339-1	ttgttgtcgctgagtttaccagtgtgatgtaaggtactgctgtgaaccgtttctttgcca	10039	XR_044978.1	1	1480	NA	-	-	NA	1	3579
MAD_Dr_004_100345-1	aaatgtattggttgaaccataaccacatcagttatggatttgttaccatggggtgctttt	100399	XM_001923250.1	1	757	NA	-	-	NA	1	847
MAD_Dr_004_100346-1	tcaccaagcgttggattgttcacccactaatagggaacgtgagctgggtttagaccgtcg	1004	XM_001922869.1	1	6370	NA	-	-	2	1	6983		ENSDARG00000070212	ENSDART00000102863
MAD_Dr_004_100346-2	gaagcgcgggtaaacggcgggagtaactatgactctcttaaggtagccaaatgcctcgtc	1004	XM_001922869.1	1	5653	NA	-	-	2	1	6983		ENSDARG00000070212	ENSDART00000102863
MAD_Dr_004_100346-3	aagagagagttcaacagggcgtgaaaccgttgagaggtaaacgggtggggtccgcacggt	1004	XM_001922869.1	1	3162	NA	-	-	2	1	6983		ENSDARG00000070212	ENSDART00000102863
MAD_Dr_004_100349-1	ttcgagtgtcttgatttaacgctacattattttaatctaacgagcactctgtgttgtgtt	100403	ENSDART00000112428	1	22	NA	-	-	1	1	847		ENSDARG00000076831	ENSDART00000112428
MAD_Dr_004_100350-1	tttcacgcattaatgagtagaatacagctgaagcttcgtaaagccaaataagtttacata	100406	Dr.13909	1	574	NA	wu:fb76e01	ZDB-GENE-030131-1628	NA	1	847
MAD_Dr_004_100351-1	ctgatgtaaaccccttttacgactcttttgtgaggtggcagttcatcaatttgaaagaga	100407	Dr.15505	1	691	NA	-	-	NA	1	847
MAD_Dr_004_100352-1	aagttttgctgttcctttgcgttccgtcatcctgatctattcgcagtaacttcaacagga	100407	Dr.15505	2	751	NA	-	-	NA	1	847
MAD_Dr_004_100352-2	atgtatggccgaggtgaagtctcccattcatatatgggtagggaaatgtaataaagtact	100407	Dr.15505	2	585	NA	-	-	NA	1	847
MAD_Dr_004_100352-3	agacactgctttcctttaagccgctggtaacccactgcaaactcacacttggaaaggcag	100407	Dr.15505	2	524	NA	-	-	NA	1	847
MAD_Dr_004_100352-4	atcttcttcagggaattggggcggataaccatacagctccatttctctcttcagcttgtc	100407	Dr.15505	2	415	NA	-	-	NA	1	847
MAD_Dr_004_100352-5	gatttcatgatgtcccactggaacttggagcttccagactttgctacagctttgctcttc	100407	Dr.15505	2	290	NA	-	-	NA	1	847
MAD_Dr_004_100353-1	aagcaaaaacttcgaaggctaccgagacttaatccctgaacgtacttctcatcggactca	100408	Dr.19653	1	781	NA	-	-	NA	1	847
MAD_Dr_004_100353-2	tgtcagctgttattgcaactcaaatccttacaccacaccatgcccccgaattcacaactg	100408	Dr.19653	1	645	NA	-	-	NA	1	847
MAD_Dr_004_100354-1	aagtggttcgtctgttactgggttctctgaacgatgtgctttttcgctgagtcttcccag	100409	Dr.29341	1	757	NA	-	-	NA	1	847
MAD_Dr_004_100355-1	cactgacattaagtctaatacaaccaacaagctactttagtcttacacaacaattagtgt	100410	Dr.40732	1	663	NA	-	-	NA	1	847
MAD_Dr_004_100355-2	taaatgtcagcatttgtagtaggaacagtgcacccccatgtggacataccagtgtcatag	100410	Dr.40732	1	569	NA	-	-	NA	1	847
MAD_Dr_004_100355-3	aattcaaccccccctgtgatgtataatcagactgacccatggttttgtatatggaacatt	100410	Dr.40732	1	477	NA	-	-	NA	1	847
MAD_Dr_004_100355-4	ccccaaatgtcagtaaatcctttgaggagacactaagggtttcccattgtctgtttggaa	100410	Dr.40732	1	389	NA	-	-	NA	1	847
MAD_Dr_004_100355-5	atgattaattgtgcattcagaagcaaagggtttagttttgcaaagtcaggttgtgctata	100410	Dr.40732	1	34	NA	-	-	NA	1	847
MAD_Dr_004_100356-1	ggttttcatcaacaatggcttttacgtcattgtcatgaaatagatatatgtagagtggta	100411	OTTDART00000023271	1	535	NA	si:ch211-284e13.11	si:ch211-284e13.11	NA	1	851
MAD_Dr_004_100357-1	gtttctttaataagcaccagcgataggtcacagatcatgccgtttcctttttattggatg	100412	Dr.77757	1	477	NA	wu:fb98h04	ZDB-GENE-030131-2171	NA	1	847
MAD_Dr_004_100357-2	ttgccatgaaggacgtttctaaaactgattcggctcatggtaggacgatgtttctttatt	100412	Dr.77757	1	338	NA	wu:fb98h04	ZDB-GENE-030131-2171	NA	1	847
MAD_Dr_004_100357-3	tgacaatttttacactacgatgaaggagagtcgcaacacttatttgtagccaacaagcag	100412	Dr.77757	1	277	NA	wu:fb98h04	ZDB-GENE-030131-2171	NA	1	847
MAD_Dr_004_100358-1	cttgttggctacaaataagtgttgcgactctccttcatcgtagtgtaaaaattgtcatta	100412	Dr.77757	2	513	NA	wu:fb98h04	ZDB-GENE-030131-2171	NA	1	847
MAD_Dr_004_100358-2	acgcttctgaataatactatactggttcacgataacgagtgacgaataaaacgacagact	100412	Dr.77757	2	368	NA	wu:fb98h04	ZDB-GENE-030131-2171	NA	1	847
MAD_Dr_004_100359-1	atcatcctcctactaaactgcatctcgtggtaatatggggccgcactggagtcattcaga	100413	Dr.78973	1	246	NA	wu:fc50g04	ZDB-GENE-030131-3714	NA	1	847
MAD_Dr_004_100360-1	gccttttgaactcaggtatattcttggctgtttgccctttaggtgctggtttaaagttta	100414	Dr.79960	1	148	NA	-	-	NA	1	847
MAD_Dr_004_100361-1	gcttcatccttctctgcgtggacaagctcacattctttgccagacgtaaaatgcaccatg	100415	Dr.86565	1	396	NA	-	-	NA	1	847
MAD_Dr_004_100361-2	ctggtgaaacgcacgggtggatgttcagttcgagatccatcaatacgcctgtcccgtctc	100415	Dr.86565	1	298	NA	-	-	NA	1	847
MAD_Dr_004_100362-1	tcctgttaactaactcccccaataggtcatccatatgtagatccgtataatgctttcaat	100416	Dr.90486	1	569	NA	-	-	NA	1	847
MAD_Dr_004_100363-1	gaaacttcattttcgtaaataacgatcgcttttatcatgcatttatcacataccactctc	100417	Dr.92518	1	210	NA	-	-	NA	1	847
MAD_Dr_004_100364-1	tgaaattactatgagctgcccactttagaactacgaagcttttagcgcatcccttaaaga	100418	Dr.96005	1	764	NA	-	-	NA	1	847
MAD_Dr_004_100364-2	aacatgcacttgtatttctccccctgagaactagttggtcctatacagacaaaatgtaaa	100418	Dr.96005	1	609	NA	-	-	NA	1	847
MAD_Dr_004_100364-3	tggataggtggagctcagcatcttcagtttattatttcgccgcagaataattaaccaagt	100418	Dr.96005	1	525	NA	-	-	NA	1	847
MAD_Dr_004_100364-4	atactcacccttcccccccaaactttgtcttgtcatacatttgaggaagtcatttaattg	100418	Dr.96005	1	254	NA	-	-	NA	1	847
MAD_Dr_004_100364-5	gtcctccccaggtcttttgtgagctgatctgaatcctagcacttttaaacctttaaattt	100418	Dr.96005	1	38	NA	-	-	NA	1	847
MAD_Dr_004_100365-1	acatatagcaaggaagtcggttttcctcaccaggaaacagataacgcaaacatgctctct	100419	Dr.97930	1	437	NA	-	-	NA	1	847
MAD_Dr_004_100365-2	gggagtgctaaaggttgtgcgttaggaaatcagaatgaaatcatgcttccaggccaagcg	100419	Dr.97930	1	376	NA	-	-	NA	1	847
MAD_Dr_004_100365-3	aagctcaatcaagtgtttatattagtttcactctgcagcccctttctaaaaggagacttt	100419	Dr.97930	1	194	NA	-	-	NA	1	847
MAD_Dr_004_100365-4	acccttcaatagtgttccagtcaaatattaccacatggcttcttagcaaacaaagaccgc	100419	Dr.97930	1	61	NA	-	-	NA	1	847
MAD_Dr_004_100366-1	cgaattgtgacacttgatctagacataaatagtatgcagcacaaaatctaaacagtgttt	100420	Dr.99827	1	717	NA	-	-	NA	1	847
MAD_Dr_004_100367-1	ctcaaagcgagctgcttgttaaccagaaagtacaacgattgtaaaacgtgtttcaaaatt	100421	Dr.100757	1	744	NA	-	-	NA	1	847
MAD_Dr_004_100368-1	ctgggggtaggaggaggttgggccccctgatattatctctggtggtttataataataaat	100422	Dr.104060	1	532	NA	-	-	NA	1	847
MAD_Dr_004_100368-2	gttgttcaataatggttagatagtggaaactgtagtctcagtttcattgttcttacctga	100422	Dr.104060	1	324	NA	-	-	NA	1	847
MAD_Dr_004_100368-3	gtcctccacatgattacaccacatttaccagcttttcatgttgttttatgtcatatatat	100422	Dr.104060	1	231	NA	-	-	NA	1	847
MAD_Dr_004_100369-1	agaagtaaaaacatgtgtcgctatatgacatcgccaccagtaaccggggctcataatcgg	100423	Dr.108242	1	775	NA	-	-	NA	1	847
MAD_Dr_004_100369-2	ttaaatcagttcgaggtaaggtgtactttcagctttaaacagaagcatctggtgtttttc	100423	Dr.108242	1	714	NA	-	-	NA	1	847
MAD_Dr_004_100369-3	tgcaaagccgagaacaaggggtttattctgtgccagcggaccatggacacaaagctgctg	100423	Dr.108242	1	405	NA	-	-	NA	1	847
MAD_Dr_004_100369-4	gttagcgtcgctgttctggccattggcagtattgcagctattttccttctcagacgccac	100423	Dr.108242	1	344	NA	-	-	NA	1	847
MAD_Dr_004_100369-5	ggataaatctaaaggagacaatgaatctggagatggaatgctgataatcatcatcgctgc	100423	Dr.108242	1	283	NA	-	-	NA	1	847
MAD_Dr_004_100370-1	ggggtttaggctgattccgtttataaatattgcttcatctgttcttatttgctcagttag	100424	Dr.112914	1	715	NA	-	-	NA	1	847
MAD_Dr_004_100370-2	gaagtttgcattgacaggcattgatactttactatacacgtttatatgatcttagtgtgt	100424	Dr.112914	1	466	NA	-	-	NA	1	847
MAD_Dr_004_100370-3	aaacaccaaaatgatcagcagctgtcataatttaggacagactatgtaggaaaagactga	100424	Dr.112914	1	328	NA	-	-	NA	1	847
MAD_Dr_004_100370-4	agagcctcatcctccgctgagaaacggtctttaaccggggcccgttttcgtcctgatcct	100424	Dr.112914	1	203	NA	-	-	NA	1	847
MAD_Dr_004_100371-1	ctcacccacagtcgctccatggcacacaactcacaagcgttctcacaacaccacgcctct	100425	Dr.118755	1	679	NA	-	-	NA	1	847
MAD_Dr_004_100372-1	ctacctctaactaactatctacggctatgaggacgggactataatatatcatcccgaact	100426	Dr.122442	1	786	NA	-	-	NA	1	847
MAD_Dr_004_100373-1	acaacctgacaaaaaacgcctcctggtcaatgtacatgagctattgaactctgaactgct	100427	Dr.123597	1	747	NA	-	-	NA	1	847
MAD_Dr_004_100374-1	acattcacgtagacattatctgttggcataaagaacgggttacaaaaaatatcgtgcgta	100428	Dr.125168	1	756	NA	sb:cb1050	ZDB-GENE-040108-8	NA	1	847
MAD_Dr_004_100374-2	tgctccggagaagtggaaatatgcagcttgttcacgttttcacctacattacctgtgtga	100428	Dr.125168	1	615	NA	sb:cb1050	ZDB-GENE-040108-8	NA	1	847
MAD_Dr_004_100374-3	ttctaacggtacacaaatcccccccgaggctcctcagttagcactttatctgtgaaaaaa	100428	Dr.125168	1	288	NA	sb:cb1050	ZDB-GENE-040108-8	NA	1	847
MAD_Dr_004_100374-4	gctgattatgtatctcagggactttttctagctttcagaagcaatgcattttgaccatcg	100428	Dr.125168	1	54	NA	sb:cb1050	ZDB-GENE-040108-8	NA	1	847
MAD_Dr_004_100378-1	tccatttgtgtactcctgataccaatatttgccaataccaatgtcatcaaggtcagtcca	100432	Dr.128006	1	770	NA	-	-	NA	1	847
MAD_Dr_004_100378-2	gatcaaatttactgggtctgaatgacgatcatatgcattcatatcccatgtaagcacaca	100432	Dr.128006	1	620	NA	-	-	NA	1	847
MAD_Dr_004_100378-3	cactggataagatatcgctgcgcagtcaccgtaattcatcagaatgaaagaaaaaccacc	100432	Dr.128006	1	453	NA	-	-	NA	1	847
MAD_Dr_004_100378-4	gaggagccattagaatgataatgaatgacatagtagtcggtggagtttatggtatcatat	100432	Dr.128006	1	288	NA	-	-	NA	1	847
MAD_Dr_004_100378-5	tgtttatggtgacaacacacaatcttgacgcaagtcctacctgtcccattgttcacaaga	100432	Dr.128006	1	174	NA	-	-	NA	1	847
MAD_Dr_004_100380-1	ctgcagctgatctcagtcagctcaactctgtgttaggagctctgagttcagtaacacaca	100434	Dr.130236	1	668	NA	-	-	NA	1	847
MAD_Dr_004_100381-1	tgttgccgctcgccgtgattcaaggctgtctgttgatttccgtttttacattattcacaa	100435	Dr.131096	1	434	NA	-	-	NA	1	847
MAD_Dr_004_100381-2	ggaccctttagaattgtgtcaaaggcattcaaggttgcgttttctgtactgaaagccgcc	100435	Dr.131096	1	373	NA	-	-	NA	1	847
MAD_Dr_004_100381-3	tgtcttcagggtctgagtttgttctgttatatagtacgttgagaggtaaataaaggcata	100435	Dr.131096	1	87	NA	-	-	NA	1	847
MAD_Dr_004_100382-1	tttgtattcttgcacagcaacatcctgcaaactttagttcttgagatgcttgtttctgct	100436	Dr.132950	1	548	NA	-	-	NA	1	847
MAD_Dr_004_100382-2	cagtgaaggtctagtgaccctcagatgcctataaacatctcccagagaaattcttgcttt	100436	Dr.132950	1	487	NA	-	-	NA	1	847
MAD_Dr_004_100382-3	gtcagtagaaaataccagggtagcggataacagtcatctttatcaaattaagtatgtgta	100436	Dr.132950	1	78	NA	-	-	NA	1	847
MAD_Dr_004_100383-1	aataacaattcatttgggcaggaaaacggggctgttcttaaaatataggagtattgaaac	100437	Dr.134640	1	303	NA	-	-	NA	1	847
MAD_Dr_004_100384-1	gtagatctggtccttactttgactcaataccggtaatgtgtgtgtagatctggggcctca	100438	Dr.135513	1	711	NA	-	-	NA	1	847
MAD_Dr_004_100384-2	taatgtgtgtgtagatctggtccttactttgactcaataccggtaatgtgtgtgtagacc	100438	Dr.135513	1	615	NA	-	-	NA	1	847
MAD_Dr_004_100384-3	actttgactcaataccggtaatgtgtgtgtagatctggtccttactttgactcaataccg	100438	Dr.135513	1	554	NA	-	-	NA	1	847
MAD_Dr_004_100384-4	tgtgtagacctggtccttactttgactcaataccggtaatgtgtgtgtagatctggtcct	100438	Dr.135513	1	493	NA	-	-	NA	1	847
MAD_Dr_004_100385-1	tgcgagacggtggacgagctcctgtacctgctcttcatcagatgtcctgctgttctcctg	100439	XM_001920294.1	1	470	NA	-	-	NA	1	847
MAD_Dr_004_100385-2	gaagccagccagacacagccaaagcgaatctcaacgtcttcatctaatacagcactttcc	100439	XM_001920294.1	1	301	NA	-	-	NA	1	847
MAD_Dr_004_100386-1	agattcctctagataacaatcctttattacaaatctttccctggtaggaaagtgccataa	100440	Dr.136554	1	389	NA	-	-	NA	1	847
MAD_Dr_004_100387-1	cagagtcaaattacgtacaaggtttaatgtaacgcctgagaaagaattaatgtgtggatt	100441	Dr.136759	1	753	NA	-	-	NA	1	847
MAD_Dr_004_100387-2	gtcacatccataatagtgatcaaatccaagatctagcagaatatgtactttattacatgg	100441	Dr.136759	1	144	NA	-	-	NA	1	847
MAD_Dr_004_100388-1	gtcagttccacttcatctaaagaaaacccatttcatcagcttgtcaatcaatttatacat	100442	Dr.137923	1	787	NA	-	-	NA	1	847
MAD_Dr_004_100389-1	aagataatttacttggaggggaactaccccttaagtgtttggaatgacctgaagttgagt	100443	Dr.138947	1	675	NA	-	-	NA	1	847
MAD_Dr_004_100390-1	aggatagcactggatgagactctgtcataaactaacaaagttattaaatttcttgatgac	100444	Dr.143468	1	717	NA	-	-	NA	1	847
MAD_Dr_004_100391-1	tttacttgagaaggtactcaaaagtactgggaagtgccaactacccgcgtgcatcttgtt	100445	Dr.144280	1	320	NA	-	-	24	1	847		ENSDARG00000017235	ENSDART00000009609 ENSDART00000113739
MAD_Dr_004_100392-1	taggcatcaggcattctgagttcgtcactcctttagtagtagattaatattattttgaag	100447	ENSDART00000023521	1	773	NA	zgc:194430	zgc:194430	1	1	847		ENSDARG00000021432	ENSDART00000023521
MAD_Dr_004_100392-2	acacaagttcctggtcctggaagtcataaccctgagaaagtgactgcgcacaagcccagg	100447	ENSDART00000023521	1	697	NA	zgc:194430	zgc:194430	1	1	847		ENSDARG00000021432	ENSDART00000023521
MAD_Dr_004_100392-3	ctggctgagaactggtccaaaactccaggtcccagtagatataaccgcacagatcccagt	100447	ENSDART00000023521	1	574	NA	zgc:194430	zgc:194430	1	1	847		ENSDARG00000021432	ENSDART00000023521
MAD_Dr_004_100392-4	ctctcataggctccaatgtcctgaccaaaacatccagtgccagttacaccatctctgcaa	100447	ENSDART00000023521	1	497	NA	zgc:194430	zgc:194430	1	1	847		ENSDARG00000021432	ENSDART00000023521
MAD_Dr_004_100392-5	taccgtactcagtatcgctccattgatgctgtgccggccccaaacaaatacacgcttcct	100447	ENSDART00000023521	1	436	NA	zgc:194430	zgc:194430	1	1	847		ENSDARG00000021432	ENSDART00000023521
MAD_Dr_004_100393-1	tttccagcatacggcttcactcctccagtttacggcttcaacctgcagccctgagtccgg	100448	Dr.149945	1	587	NA	-	-	NA	1	847
MAD_Dr_004_100394-1	agtactaaacccttgttaggatgtagtatttccccaacccacggttggacaacagctact	100449	Dr.151437	1	535	NA	-	-	NA	1	847
MAD_Dr_004_100396-1	ttgaactgctcgattctgctgctaacggtgccatccagactgacggatggagggtcggga	100450	Dr.152222	1	773	NA	-	-	NA	1	847
MAD_Dr_004_100396-2	tgctggctccccctagaggatgggaacgaaacgctgtttctgcgcctcaaagaccaccaa	100450	Dr.152222	1	441	NA	-	-	NA	1	847
MAD_Dr_004_100396-3	cagatccacactcactgacagcaataacgccagcaaagcctggactcgacactcagagga	100450	Dr.152222	1	133	NA	-	-	NA	1	847
MAD_Dr_004_100398-1	ccctcgctcagacactcacacttctaacagttccagcgagtccaggagtgagcagacagg	100452	Dr.154312	1	195	NA	-	-	NA	1	847
MAD_Dr_004_100399-1	caggtcaagtatttttcgaatagttacacagattggctcgcctgcattaatacacatatg	100453	Dr.154515	1	379	NA	-	-	NA	1	847
MAD_Dr_004_100401-1	gacatcttcagccacctactgtatagcagttaacatctagcaaccatctggcaaaatctc	100455	OTTDART00000002070	1	786	known	sfrs3a	splicing factor, arginine/serine-rich 3a	-1	1	846		ENSDARG00000025397	ENSDART00000028210 ENSDART00000028217
MAD_Dr_004_100401-2	atcggcaaaaccaaccacgccacatttacaaccaatcgacgggtcttatgccccctcccc	100455	OTTDART00000002070	1	682	known	sfrs3a	splicing factor, arginine/serine-rich 3a	-1	1	846		ENSDARG00000025397	ENSDART00000028210 ENSDART00000028217
MAD_Dr_004_100401-3	cctgcaagacaccgagacatcaccaagcctctactcatctacctctgagtcagtcaacta	100455	OTTDART00000002070	1	494	known	sfrs3a	splicing factor, arginine/serine-rich 3a	-1	1	846		ENSDARG00000025397	ENSDART00000028210 ENSDART00000028217
MAD_Dr_004_100404-1	taacagttatgcttgctggtttctgcaaatcacctgggtagccttacgtccctggaggat	100458	OTTDART00000025507	1	145	known	timm17a	translocase of inner mitochondrial membrane 17 hom	1	1	846		ENSDARG00000029510	ENSDART00000044987
MAD_Dr_004_100404-2	gtttttgtataatgtcttccagaaatgtctgttgtgtaaattcgtcgactgttaaacgca	100458	OTTDART00000025507	1	64	known	timm17a	translocase of inner mitochondrial membrane 17 hom	1	1	846		ENSDARG00000029510	ENSDART00000044987
MAD_Dr_004_100405-1	ctttactcgtggactcatcatcctcttattacagaagggtttatggagaagaaaactagc	100459	OTTDART00000026609	1	4	known	apoeb	apolipoprotein Eb	1	1	846		ENSDARG00000040295	ENSDART00000058965 ENSDART00000103190 ENSDART00000113722
MAD_Dr_004_100406-1	ttctttatagtgttgtttgtaggcatgagccagtaatagtttctgatggtataatcttgg	100460	OTTDART00000027079	1	446	known	taf7	TAF7 RNA polymerase II, TATA box binding protein (	1	1	846		ENSDARG00000019572	ENSDART00000074498
MAD_Dr_004_100407-1	ctagaacattggagcacatatagcctatatagcctatcggaaacgaattaataaaaagta	100461	OTTDART00000027260	1	110	known	pttg1ip	pituitary tumor-transforming 1 interacting protein	-1	1	846		ENSDARG00000040039	ENSDART00000058565
MAD_Dr_004_100408-1	gctgaacttcattctaatgttcacggaggaaagcgtggcgttcgtgcttcatggctggat	100462	OTTDART00000027343	1	11	known	zgc:66055	zgc:66055	-1	1	846		ENSDARG00000019526	ENSDART00000021158 ENSDART00000092682
MAD_Dr_004_100409-1	tccattactagttttccatgagattctgttgcaggttagcatggatacaaaaacatggtg	100463	OTTDART00000027907	1	304	known	zgc:112954	zgc:112954	1	1	846		ENSDARG00000045064	ENSDART00000042572
MAD_Dr_004_100409-2	tgctgctggaagatttggcttgttatttctgactgtctgctcctagatccagctgtgtct	100463	OTTDART00000027907	1	80	known	zgc:112954	zgc:112954	1	1	846		ENSDARG00000045064	ENSDART00000042572
MAD_Dr_004_100410-1	tgttacccgggtgacagtccattctcgcacactattggatggaaggcagccggaaagcag	100464	OTTDART00000032451	1	12	known	med10	mediator of RNA polymerase II transcription, subun	1	1	846		ENSDARG00000070623	ENSDART00000097270 ENSDART00000103887
MAD_Dr_004_100411-1	tagaccctacctccagtctccaagaccataactagtagtcacatggattatcattataat	100465	OTTDART00000032847	1	752	NA	si:ch211-10e2.1	si:ch211-10e2.1	NA	1	846
MAD_Dr_004_100414-1	tgtaggaagatttctttaactctaacgaactctaactgatgggggatttagatgatgttt	100469	OTTDART00000036731	1	318	known	pvalb2	parvalbumin 2	1	1	846		ENSDARG00000002768	ENSDART00000010144
MAD_Dr_004_100414-2	ctgctaccttctgagcctttggatgagcttgcaatgattgtttattctttcaaatgattt	100469	OTTDART00000036731	1	199	known	pvalb2	parvalbumin 2	1	1	846		ENSDARG00000002768	ENSDART00000010144
MAD_Dr_004_100414-3	aaaaagaaggaactaaatggggatgtaaacggactttacggcaggactgaaaacgcgaaa	100469	OTTDART00000036731	1	105	known	pvalb2	parvalbumin 2	1	1	846		ENSDARG00000002768	ENSDART00000010144
MAD_Dr_004_100415-1	gtttattcattgtgttagttaggtgccttattgcatgccatgtagaaatgtatgctgagc	10047	OTTDART00000040612	1	3210	known	wu:fb77h12	wu:fb77h12	1	1	3579		ENSDARG00000074624	ENSDART00000114368
MAD_Dr_004_100415-2	acgtatggtccaggtagtcttatcggtctctcgtaggtgaatggtgctttcaggggatgt	10047	OTTDART00000040612	1	2389	known	wu:fb77h12	wu:fb77h12	1	1	3579		ENSDARG00000074624	ENSDART00000114368
MAD_Dr_004_100416-1	ctttatgagattaccggactttagactgccagcgtctgtggtcccaatcttctccagcag	100470	OTTDART00000037944	1	570	known	apln	apelin	1	1	846		ENSDARG00000053279	ENSDART00000075312
MAD_Dr_004_100416-2	aatgggccttgagggaagaggcacctgtctcaattttttagagtgcatagtgaggaaggc	100470	OTTDART00000037944	1	404	known	apln	apelin	1	1	846		ENSDARG00000053279	ENSDART00000075312
MAD_Dr_004_100416-3	gaaagcaaaaataagaggcaaacaaaatatgagtaactaaactaagggaggggaaagaaa	100470	OTTDART00000037944	1	310	known	apln	apelin	1	1	846		ENSDARG00000053279	ENSDART00000075312
MAD_Dr_004_100418-1	taccgccaaaacataactcgaccgtgtggctgaacgccattttggaattaaaatcttctg	100472	OTTDART00000044646	1	1	known	dusp22b	dual specificity phosphatase 22b	1	1	846		ENSDARG00000039850	ENSDART00000058289
MAD_Dr_004_100419-1	gaccgatgcccgaagtcgaacaactgttgcaaaggatcttgccgtttgaccatgatagct	100473	OTTDART00000044676	1	786	NA	-	-	NA	1	846
MAD_Dr_004_100419-2	aggatgtctgcagagggggaaagttcacctgcaagtgacagagcttgagatgtgtgaaaa	100473	OTTDART00000044676	1	712	NA	-	-	NA	1	846
MAD_Dr_004_100426-1	tgtgtacggagggatactcgactgtgtgatcaaaacgtacacacgtgaaggattgcatgg	100480	ENSDART00000082619	1	104	NA	-	-	-1	1	846		ENSDARG00000059444	ENSDART00000082619
MAD_Dr_004_100427-1	caacattgatgtcagtcggatgatcttgagcaggcagcagggatgcgaccaaaaactttg	100481	OTTDART00000033085	1	533	known	zgc:153593	zgc:153593	-1	1	853		ENSDARG00000060345	ENSDART00000084938
MAD_Dr_004_100432-1	ctgtgctctgttcaagaaaaatacactctttccccaaactcttgaccaagctgacagggg	100492	XM_001346084.1	1	767	NA	-	-	3	1	846		ENSDARG00000002797	ENSDART00000056021
MAD_Dr_004_100432-2	acacttgtgagggtgctaatgtggctaaatattcgcaaattcctcatgaacaagaggtgc	100492	XM_001346084.1	1	601	NA	-	-	3	1	846		ENSDARG00000002797	ENSDART00000056021
MAD_Dr_004_100432-3	tacaaatttgacatttaatctccacaagtctaagaaaattcgctttggctcgtttacatc	100492	XM_001346084.1	1	482	NA	-	-	3	1	846		ENSDARG00000002797	ENSDART00000056021
MAD_Dr_004_100432-4	acactcgtaatggcaaacagaactacatagacaagagatacagatggtattcactttact	100492	XM_001346084.1	1	352	NA	-	-	3	1	846		ENSDARG00000002797	ENSDART00000056021
MAD_Dr_004_100433-1	aggacaaggtgcgatacactccttgctgtcgaccgataaagttcgagaagaaaatgtctt	100493	XM_001336787.2	1	718	NA	-	-	NA	1	846
MAD_Dr_004_100433-2	cctcttccaaagcttcaccgaaggcgaactgaagaaggtgattgcgacccttgtggacca	100493	XM_001336787.2	1	398	NA	-	-	NA	1	846
MAD_Dr_004_100433-3	tcgtttttcctcctgcttatgagaaccacgcaaccagtcgggccctcaaacccaaaaccc	100493	XM_001336787.2	1	198	NA	-	-	NA	1	846
MAD_Dr_004_100436-1	agaccatcacagttggagtagttttataaatattcctggctcgttagtgctgtataatgg	100498	Dr.14943	1	669	NA	-	-	NA	1	846
MAD_Dr_004_100436-2	tgtcaggggatcacagtcggagtagttttaaatctaaccctagctcttcgatgctgtata	100498	Dr.14943	1	487	NA	-	-	NA	1	846
MAD_Dr_004_100436-3	gagtgcatgaatcccttatggaattaaagccttacactgggagggctaacgcatgtcaaa	100498	Dr.14943	1	372	NA	-	-	NA	1	846
MAD_Dr_004_100437-1	cttaccataatgtttaccgaacctttatgtttatcctcaacggtaagtttatcctaaagt	100499	Dr.16680	1	503	NA	-	-	NA	1	846
MAD_Dr_004_100437-2	ccatagaaaacgctatgtctatgaatgtatgagcctttttacatgttagtaaccacaaca	100499	Dr.16680	1	307	NA	-	-	NA	1	846
MAD_Dr_004_100437-3	gcataatttgatgtcttattattatgtagcctacgctagaactctttttctggtcgcaga	100499	Dr.16680	1	238	NA	-	-	NA	1	846
MAD_Dr_004_100437-4	aatcagaaactgttgcatctacagaagcaactaagagttggcagcccccctctttttttg	100499	Dr.16680	1	177	NA	-	-	NA	1	846
MAD_Dr_004_100437-5	actttaagttgccaatttagggaacattggcaggttaacttggaagtgaggttagccgaa	100499	Dr.16680	1	116	NA	-	-	NA	1	846
MAD_Dr_004_100439-1	cttattcttctccgtcacctgcacattcgttccgccagacttcagctcccgctctgtcac	100500	Dr.75532	1	569	NA	-	-	NA	1	846
MAD_Dr_004_100439-2	cagagagtaaattggatgttaagcatgtttacctcataaaatcctcgcaccagagcctgt	100500	Dr.75532	1	450	NA	-	-	NA	1	846
MAD_Dr_004_100439-3	aaacatccgtcaaagtgaagcatttcctataactccaaccaaatatgcatagtaatatac	100500	Dr.75532	1	214	NA	-	-	NA	1	846
MAD_Dr_004_100439-4	cttctcctcatttctctcacacatttcccgccggctgcgagtgcctccacaaatgaagaa	100500	Dr.75532	1	143	NA	-	-	NA	1	846
MAD_Dr_004_100440-1	atgttctctctgaaagcttagcggacattacgaacactgtttgaccccagcgccatgatc	100501	Dr.76285	1	663	NA	-	-	NA	1	846
MAD_Dr_004_100440-2	atgaattgtttcaacgcaaagttaatcattgcaccactggtccaaatcagccacaaaaaa	100501	Dr.76285	1	531	NA	-	-	NA	1	846
MAD_Dr_004_100440-3	cacaaatgcaatccttgacgctgcaaaaacattaacaggagataccgtctgtaacatttc	100501	Dr.76285	1	426	NA	-	-	NA	1	846
MAD_Dr_004_100442-1	gatagagctatgatgcaacactgagccatgtatacaggcaagcgtattataccacagaac	100503	Dr.77796	1	626	NA	wu:fb99h12	ZDB-GENE-030131-2223	NA	1	846
MAD_Dr_004_100444-1	cattattatagctctgattgttgtttgtaaaagtgttcttggcaggactctgaagacacg	100505	Dr.79724	1	92	NA	wu:fd12b10	ZDB-GENE-030131-4528	NA	1	846
MAD_Dr_004_100445-1	tgggccggatgttattttataaatgttcactctgatgctttggcaaaataaaatgggtga	100506	Dr.83576	1	606	NA	snrpd3	ZDB-GENE-040625-55	NA	1	846
MAD_Dr_004_100446-1	ggtccgaaaatttctgatggatatctgaggactggagtacatgcaatagatacttttaaa	100507	Dr.86514	1	656	NA	-	-	NA	1	846
MAD_Dr_004_100446-2	ttaaaaactccctcgcgggctggatgaaagtgtttagcgggccgcatattgcccgtgggc	100507	Dr.86514	1	182	NA	-	-	NA	1	846
MAD_Dr_004_100446-3	cacttgtattgcatcattaatttaccaattctgaaccaaaccgttactcagaagcagcat	100507	Dr.86514	1	121	NA	-	-	NA	1	846
MAD_Dr_004_100447-1	catgactcaatgaagaaaaagcatttacctaacgttgatcgtccactaagcgatactctc	100508	Dr.88452	1	755	NA	wu:fb58c03	ZDB-GENE-030131-1051	NA	1	846
MAD_Dr_004_100448-1	gccatgtaaatgcactacatttcagacttccatttacgcaatgtaataatgtttcttgaa	100509	Dr.90505	1	720	NA	-	-	NA	1	846
MAD_Dr_004_100448-2	atcctttgtacagatttagctgtccctgacatgttctggataacggttggtcaaatctaa	100509	Dr.90505	1	611	NA	-	-	NA	1	846
MAD_Dr_004_100448-3	acccacaggctatttgattgtgcacatatcacccaaaaggtcccaactagattcatgtca	100509	Dr.90505	1	485	NA	-	-	NA	1	846
MAD_Dr_004_100448-4	cccagcaatagaaacgatactttttagtccatgaaatatgcaaagcttctaaaataacag	100509	Dr.90505	1	267	NA	-	-	NA	1	846
MAD_Dr_004_100449-1	aacagtcattcttggatcaagggcgctcaatgttagcctcccggcagttggaaatgaatg	10051	OTTDART00000018857	1	1228	known	si:ch211-199g17.1	si:ch211-199g17.1	1	1	3702		ENSDARG00000076609	ENSDART00000110305
MAD_Dr_004_100449-2	tgttgttgaaaatgcccttgtgcccatgccacaagatagttacctcggcaaccagtttgg	10051	OTTDART00000018857	1	977	known	si:ch211-199g17.1	si:ch211-199g17.1	1	1	3702		ENSDARG00000076609	ENSDART00000110305
MAD_Dr_004_100449-3	tatgatgcgggtaaggacagtgtcaggcgttacttatttctgccgcactgggaaatcatt	10051	OTTDART00000018857	1	737	known	si:ch211-199g17.1	si:ch211-199g17.1	1	1	3702		ENSDARG00000076609	ENSDART00000110305
MAD_Dr_004_100449-4	tactggcctctacattcggacttagatgccccaggattagatctcggttggccaatgcag	10051	OTTDART00000018857	1	402	known	si:ch211-199g17.1	si:ch211-199g17.1	1	1	3702		ENSDARG00000076609	ENSDART00000110305
MAD_Dr_004_100450-1	tatttgatgaatcctaccacaagaatgtatacgaaaagatgcaatgcggaaatgattcgt	100510	Dr.90559	1	786	NA	-	-	NA	1	846
MAD_Dr_004_100450-2	gatataagttttacactagggtgtgtatgaatgacattgattaacagacctaaattggtc	100510	Dr.90559	1	243	NA	-	-	NA	1	846
MAD_Dr_004_100450-3	gagaacataacaatcacataaatacaatgtgtgacctttatacacaggccttcatagttt	100510	Dr.90559	1	179	NA	-	-	NA	1	846
MAD_Dr_004_100450-4	attttgatatgtcattgttcaacagttacttttgttccccactgcaatgatctatgacga	100510	Dr.90559	1	118	NA	-	-	NA	1	846
MAD_Dr_004_100451-1	tagtattaatcgagtaatggctcaaccctgcgagaattctgttcatcgtatttgtgcaga	100511	Dr.90769	1	415	NA	-	-	NA	1	846
MAD_Dr_004_100452-1	cgcagaacaacaccggtggcttctgagctcgactggcttgactggttgtgcagttttata	100512	Dr.96007	1	524	NA	-	-	NA	1	846
MAD_Dr_004_100452-2	tcagaaatctgtcagtgcttctggattgactgcaatcaaagaattcagattgacattata	100512	Dr.96007	1	441	NA	-	-	NA	1	846
MAD_Dr_004_100452-3	attgtcgcctgaaatcttgaagacagacaaatgccctgaggagccagacacctcacacac	100512	Dr.96007	1	279	NA	-	-	NA	1	846
MAD_Dr_004_100453-1	gagaaaaaatctatatgaggagtagaggatgtgcctcacatacttagtagaaccacagtg	100513	Dr.99825	1	576	NA	-	-	NA	1	846
MAD_Dr_004_100453-2	gaagtctctaaaaggagcatcggtgttcactgtcatctgaatgctaaggtttaatacaga	100513	Dr.99825	1	346	NA	-	-	NA	1	846
MAD_Dr_004_100455-1	aatcacagcactgatttttgtaatcccaatagacaagtaaaaatgaagtggtgactacag	100515	Dr.103983	1	583	NA	-	-	NA	1	846
MAD_Dr_004_100456-1	catcagactcagctgatccacgagcgtcgattaactgagttgagagctcatcattctcga	100516	Dr.114516	1	706	NA	-	-	NA	1	846
MAD_Dr_004_100457-1	ttgtcgggcaaagatagtctcattcaatggactgattcatggtgtgtcaacctactacaa	100517	Dr.114784	1	523	NA	-	-	NA	1	846
MAD_Dr_004_100458-1	attgtgaccattttattctttttactacaagtcacagcatgagataagcacgagtgaaca	100518	Dr.115232	1	776	NA	-	-	NA	1	846
MAD_Dr_004_100460-1	caaagcttacagaccgcagctctgtgaacttacggtcaacttctgatctcctctcagggt	10052	OTTDART00000019944	1	3325	known	si:ch211-203h15.3	si:ch211-203h15.3	-1	1	3578		ENSDARG00000063647	ENSDART00000093191
MAD_Dr_004_100460-2	agtaatgagcttattttgactgcgttcctgtggggatgtgattgctgcttcacttcattt	10052	OTTDART00000019944	1	3178	known	si:ch211-203h15.3	si:ch211-203h15.3	-1	1	3578		ENSDARG00000063647	ENSDART00000093191
MAD_Dr_004_100460-3	gcctctacggctgatttatgtgtgttttacctacgacgaagcgattaattatttccagat	10052	OTTDART00000019944	1	3112	known	si:ch211-203h15.3	si:ch211-203h15.3	-1	1	3578		ENSDARG00000063647	ENSDART00000093191
MAD_Dr_004_100462-1	gatctctagtggactcacctgagtagtatcattatctcggtatagttcatacttgaactg	100521	Dr.125134	1	777	NA	-	-	NA	1	846
MAD_Dr_004_100463-1	gccgcttgtatgatctggccctacgagtatgagcccttaactacttgcacgcctctttat	100522	Dr.126101	1	567	NA	-	-	NA	1	846
MAD_Dr_004_100464-1	gtgcacacagtgcacagtagtatgctgtttctccagtagaaggtgtggttgatccactgg	100523	Dr.126823	1	756	NA	-	-	NA	1	846
MAD_Dr_004_100465-1	acaatttgctccccaatgcagcgaacaaccataatctgatatacttgggctgatccagga	100524	Dr.127343	1	764	NA	-	-	NA	1	846
MAD_Dr_004_100465-2	tagcaccatggccttagctgtcagcttgcttaattgtgtaacagggcaaatacacccccg	100524	Dr.127343	1	675	NA	-	-	NA	1	846
MAD_Dr_004_100465-3	tagcccttcacactaatcggtacccaagaagtagctctcagtttccaaaaggttggtgag	100524	Dr.127343	1	508	NA	-	-	NA	1	846
MAD_Dr_004_100466-1	taaaacgctatattcttgagacggaggtacacagaaaatacagtggttgcatgaattgca	100525	Dr.128017	1	404	NA	-	-	NA	1	846
MAD_Dr_004_100466-2	caaaccttaacttctgacaagaaacaccccgacagttcaattcaaaacctgagagttcat	100525	Dr.128017	1	291	NA	-	-	NA	1	846
MAD_Dr_004_100467-1	gaaaattaaagtgtcagtctgaagtgattattaatgataacatagccttcctttcctgct	100526	Dr.128247	1	751	NA	-	-	NA	1	846
MAD_Dr_004_100467-2	ctatggctgctgtagatagtggtaattacactatttaaacataaagcatggaaagccgaa	100526	Dr.128247	1	690	NA	-	-	NA	1	846
MAD_Dr_004_100468-1	agacagtcgaatatgagtcatgtttaaaaaattatgtaagcgggtcgtctaaaaatcaga	100527	Dr.129031	1	576	NA	-	-	NA	1	846
MAD_Dr_004_100469-1	aatttatgaatcatcgaaaggcctcagttttaggtgtcagctaaaattagggatgcaccg	100528	Dr.130308	1	575	NA	-	-	NA	1	846
MAD_Dr_004_100469-2	cttaagattggatactgttacaattctcgcaaaaataaaatctgccgttcatttactcac	100528	Dr.130308	1	372	NA	-	-	NA	1	846
MAD_Dr_004_100469-3	acgaacacatttagtggaatgtactgatcgaaaacctgttattggcttggttttaaacaa	100528	Dr.130308	1	282	NA	-	-	NA	1	846
MAD_Dr_004_100470-1	acatgttgcaggttctagcagtggcccaagaactgagttatagtgaacacggttccatca	100529	Dr.130655	1	317	NA	-	-	NA	1	846
MAD_Dr_004_100472-1	aactgctgtcagactttaaggctgagtataaaagcatagtcaccacaatttttatttact	100530	Dr.131093	1	735	NA	-	-	NA	1	846
MAD_Dr_004_100473-1	actcagattagatgtatgaatctacggaaataattctgcgacgaatgtcgtctgtgcatg	100531	Dr.132416	1	728	NA	-	-	NA	1	846
MAD_Dr_004_100473-2	agctggcgtgtgttcgtcgtatcgtgataatatcgtccgctttttctcgatagcacacgc	100531	Dr.132416	1	640	NA	-	-	NA	1	846
MAD_Dr_004_100474-1	atatctaaatttcggttttcactaaaaccctatattatacccctgaaaacctggatggta	100532	Dr.133859	1	742	NA	im:6911596	ZDB-GENE-041008-32	NA	1	846
MAD_Dr_004_100476-1	aaatcatctcacggtcatcgcgtgtacaatttcaatgcttcactgtgcatatttgctgca	100534	Dr.135277	1	311	NA	-	-	NA	1	846
MAD_Dr_004_100476-2	tttttaggccatttagcgatcatgcagtaggcataatttatcttctcattagtgacatgc	100534	Dr.135277	1	246	NA	-	-	NA	1	846
MAD_Dr_004_100476-3	tgaactatgactaatgattgcaccgtaaaccaagctcgtgcagcactaaaagaatacata	100534	Dr.135277	1	136	NA	-	-	NA	1	846
MAD_Dr_004_100478-1	tttatcactgagcacacttaacccttgtgaatgtacaatgtgatgccgctcaaaacaata	100536	Dr.136005	1	754	NA	-	-	NA	1	846
MAD_Dr_004_100478-2	gaaagactttccatgaataaaagcttacatgttagtccttgtatgacttcagactatttg	100536	Dr.136005	1	631	NA	-	-	NA	1	846
MAD_Dr_004_100478-3	ggttcagtaaacatgcaatgacacatttatagactactctgtatacgtcaaaagtgaaag	100536	Dr.136005	1	555	NA	-	-	NA	1	846
MAD_Dr_004_100478-4	cacaaatgcttgtaaaagaaagaaaggtgaacactagaaacatgatacatgcctgtgttt	100536	Dr.136005	1	187	NA	-	-	NA	1	846
MAD_Dr_004_100478-5	acctgggatttgactcaatactgttagggaatgttataggtggcatatttaaacaacgaa	100536	Dr.136005	1	126	NA	-	-	NA	1	846
MAD_Dr_004_100479-1	ggaacaaataactacgtgtatgcttagttatgtatgagggggcccagaatatcagttatc	100537	Dr.137211	1	754	NA	-	-	NA	1	846
MAD_Dr_004_100480-1	tcaaaaacggcctcttttggccacccttggcctctgacacggcccttgtcatatggaggg	100538	Dr.137596	1	319	NA	-	-	NA	1	846
MAD_Dr_004_100481-1	ttaagttattgttaccctcctcaaatcaaaaactaacacaagcagccaagctcaccgcag	100539	Dr.137839	1	440	NA	-	-	NA	1	846
MAD_Dr_004_100482-1	tgtcaataaatagatgttggtgtgggaactggcatatttaatgaccaagtcttcatattg	10054	OTTDART00000042331	1	3395	NA	-	-	NA	1	3578
MAD_Dr_004_100482-2	ctgtcgctgtaaatatgaaaaggtgagtttgttttgctgtttaaatgacaggttcaatat	10054	OTTDART00000042331	1	3262	NA	-	-	NA	1	3578
MAD_Dr_004_100484-1	tatccaatacacacataccactcagcagtatcgcagaactcatacatctagtgcgcccgc	100541	Dr.140093	1	786	NA	-	-	NA	1	846
MAD_Dr_004_100485-1	actgtaaaagcaatagtacttacagaaggcagtaacgtgtactttaaacgatagtgactt	100542	Dr.141884	1	786	NA	-	-	NA	1	846
MAD_Dr_004_100486-1	catcatcagccatggtctgtcagctctccgttgagccaagaataaataagccgttggatc	100543	Dr.142229	1	773	NA	-	-	13	1	846		ENSDARG00000021112	ENSDART00000023803
MAD_Dr_004_100486-2	gatccagtttagcttgttcaagaggatccaatttaagcagacggtcacttctggatacag	100543	Dr.142229	1	617	NA	-	-	13	1	846		ENSDARG00000021112	ENSDART00000023803
MAD_Dr_004_100486-3	ttgactccttgtgtcacaagatacatccagaacattgagttgagggcgtatgccgacatc	100543	Dr.142229	1	556	NA	-	-	13	1	846		ENSDARG00000021112	ENSDART00000023803
MAD_Dr_004_100486-4	cacagagcattcctcacaaaccgcgacgctgcttctttgtctatatgtgcagcttttctt	100543	Dr.142229	1	418	NA	-	-	13	1	846		ENSDARG00000021112	ENSDART00000023803
MAD_Dr_004_100487-1	acgttagcgttagcctcatgcagcgccgccaccagcttagcattactgtcctgtaaagtg	100544	Dr.148152	1	727	NA	-	-	NA	1	846
MAD_Dr_004_100487-2	aacctggtctcgtaatctctcggtctcctcctgatacgccgccagctgcttcttccactg	100544	Dr.148152	1	663	NA	-	-	NA	1	846
MAD_Dr_004_100487-3	gagtgagttcatctttcagcagatcactgggtccatgaccaccatgagcctccagatccg	100544	Dr.148152	1	602	NA	-	-	NA	1	846
MAD_Dr_004_100487-4	ttgtgttgtgattaggcgaaaggaaccagtcatatgggaattaacaggcttttatttgat	100544	Dr.148152	1	243	NA	-	-	NA	1	846
MAD_Dr_004_100488-1	ataatactggaactatacccttaaatagcacgaagcccaccataactaagaactccagta	100545	Dr.151149	1	440	NA	-	-	NA	1	846
MAD_Dr_004_100490-1	ccccgaagtttcatctgttttagaagaatcaggaatacgggcgtgtgctcacacagctca	100547	Dr.152410	1	316	NA	-	-	NA	1	846
MAD_Dr_004_100490-2	cacatccagtgcaaagcatcgccaccaaatctctgcgtcagggacacgaaagggttagtt	100547	Dr.152410	1	181	NA	-	-	NA	1	846
MAD_Dr_004_100490-3	tttaaagccacatcctatctgtatcgtgttgaaatcagtgcgccgcgttttaaggtcaat	100547	Dr.152410	1	42	NA	-	-	NA	1	846
MAD_Dr_004_100491-1	aatgcacgcattcgcttagcgctctcagccaacaaactgtactgactaatgctttatgag	100548	Dr.152486	1	729	NA	-	-	NA	1	846
MAD_Dr_004_100492-1	aagtcctccaatgaatactgagagatccacggaaaaacctacctttcctggacaaaatct	100549	Dr.152688	1	751	NA	-	-	NA	1	846
MAD_Dr_004_100492-2	tgaagatttccaggctgaagaaccaccctaccattcatgccaaagaaaaaccttattcct	100549	Dr.152688	1	515	NA	-	-	NA	1	846
MAD_Dr_004_100493-1	ctgatggaaaatgttcaagtgacctcacaattgttcagccacctgtcaattttatgatat	10055	OTTDART00000026787	1	2790	known	hprt1	hypoxanthine phosphoribosyltransferase 1	1	1	3577		ENSDARG00000008884	ENSDART00000024075
MAD_Dr_004_100495-1	tcccaagactcggtttcacgttacgaaagctgccataattgccgacggctcgcgctgacc	100551	XM_001341079.2	1	540	NA	-	-	NA	1	846
MAD_Dr_004_100497-1	tggcggatatctgcgtgggtgcattagcgatcccttgcgccatcatgacagacctgggaa	100554	OTTDART00000009705	1	121	NA	si:dkey-206f10.5	si:dkey-206f10.5	NA	1	845
MAD_Dr_004_100499-1	gtgatgtctcatggcgtataaaaccagtcgttgaaagcttgcagccggttactaattaaa	100557	OTTDART00000024243	1	622	known	etf1	eukaryotic translation termination factor 1	-1	1	845		ENSDARG00000043976	ENSDART00000064558
MAD_Dr_004_100503-1	tcttccttctttgttacgacaaacagaagtaattcacgcaacacgacaatgcagttcatg	100560	OTTDART00000028927	1	37	known	zgc:65824	zgc:65824	-1	1	845		ENSDARG00000058504	ENSDART00000054837
MAD_Dr_004_100504-1	ctctttaagagagtctttaacgagcatacaagtgtccctgacatcataaacattgcatgt	100561	OTTDART00000035430	1	126	known	ptprk	protein tyrosine phosphatase, receptor type, K	-1	1	845		ENSDARG00000063416	ENSDART00000092493 ENSDART00000092508
MAD_Dr_004_100505-1	gcactcagtagggcgcgtcagagggtgtagctcagattgagagcagtttaactccttctt	100562	OTTDART00000036070	1	93	known	dynll2	dynein, light chain, LC8-type 2	1	1	845		ENSDARG00000058454	ENSDART00000081325
MAD_Dr_004_100507-1	catgtaacttgttatgttgtaaacataccctaactcttgagcactacctataatacgcac	100564	OTTDART00000038374	1	90	known	racgap1	Rac GTPase-activating protein 1	-1	1	845		ENSDARG00000015460	ENSDART00000027959
MAD_Dr_004_100509-1	ttcttgttctacgtcagggctgggttgcatggggctttatagcatagtagatttataata	100566	OTTDART00000041283	1	559	NA	-	-	NA	1	845
MAD_Dr_004_100510-1	gaaaatccacatacacgcgtagtgtaatttactgagtaagagttaaattatactgcatca	100567	OTTDART00000042196	1	103	NA	nol9	nucleolar protein 9	NA	1	845
MAD_Dr_004_100512-1	gatgtgccataaatcacgttttcttgcacactgttaatattttgtggatattgctgttta	10057	OTTDART00000045544	1	3456	known	gng7	guanine nucleotide binding protein (G protein), ga	-1	1	3577		ENSDARG00000038693	ENSDART00000056514
MAD_Dr_004_100512-2	tagctgagtccttagccagtagatttcaatctcagcctgtcccattactttgtgtttttt	10057	OTTDART00000045544	1	3323	known	gng7	guanine nucleotide binding protein (G protein), ga	-1	1	3577		ENSDARG00000038693	ENSDART00000056514
MAD_Dr_004_100512-3	gataccttaacctcaattcctcgtttcccaaagtgtcgtccgacttcacacaccatcaag	10057	OTTDART00000045544	1	3211	known	gng7	guanine nucleotide binding protein (G protein), ga	-1	1	3577		ENSDARG00000038693	ENSDART00000056514
MAD_Dr_004_100512-4	tgagaccagttatttgctagcgctaagatgagggagcttgtccgctaccatgccagaaca	10057	OTTDART00000045544	1	3129	known	gng7	guanine nucleotide binding protein (G protein), ga	-1	1	3577		ENSDARG00000038693	ENSDART00000056514
MAD_Dr_004_100512-5	cccacaggattgagtcattttaaagtcaaagccctcaaaggccaacttgttttgcttttc	10057	OTTDART00000045544	1	1762	known	gng7	guanine nucleotide binding protein (G protein), ga	-1	1	3577		ENSDARG00000038693	ENSDART00000056514
MAD_Dr_004_100513-1	taagtttcgttttgtgagttcaactcctcgaaagtatgccgaaagtatctaccattattg	100575	OTTDART00000040641	1	27	NA	-	-	NA	1	859
MAD_Dr_004_100517-1	atctgttggcagatgtcgctctgtcccaggggaacaacatcatccagaacgctttccaca	100580	XM_001918927.1	1	745	NA	-	-	NA	1	845
MAD_Dr_004_100518-1	gttctcttgttttgtaaatagacatatttatgaggtagagtgcttccttttagcctcaaa	100582	OTTDART00000021616	1	705	known	dpm2	dolichol-phosphate (beta-D) mannosyltransferase 2	-1	1	845		ENSDARG00000055564	ENSDART00000077946
MAD_Dr_004_100519-1	taaacttcaaaccgtgactatactcttgttaattatcggattgtgtgttctggcgtgatg	100587	Dr.28180	1	98	NA	-	-	NA	1	845
MAD_Dr_004_100520-1	tgagaaggccagatatatgtctgcaacacaaatacaaatctgcgagataggagtgatgtc	100588	Dr.30680	1	765	NA	-	-	Zv8	1	845		ENSDARG00000077380	ENSDART00000112585
MAD_Dr_004_100523-1	gcattcatctaattaatgcaaactcttcatatcatagtggtcctttggatccgaaataaa	100590	Dr.78234	1	740	NA	-	-	1	1	845		ENSDARG00000076596	ENSDART00000114945
MAD_Dr_004_100525-1	gttagttgtgtcctacaggaatcctacacatatttactaacgtgaaataagaataagcaa	100592	Dr.81206	1	269	NA	wu:fj53d07	ZDB-GENE-030131-8114	NA	1	845
MAD_Dr_004_100525-2	gatgtaatccacaacgatgggcaccatgtaaagtgacaaagagagatccaaactcattca	100592	Dr.81206	1	145	NA	wu:fj53d07	ZDB-GENE-030131-8114	NA	1	845
MAD_Dr_004_100526-1	ttgtttagagtgacataaataatggtaccctcctgattctacttgattcttggaaatgtc	100593	Dr.81561	1	564	NA	-	-	NA	1	845
MAD_Dr_004_100526-2	ctgaatgtagagcacacaaccctcttatacagtgtgagtgacccaaatagtgaggcagat	100593	Dr.81561	1	336	NA	-	-	NA	1	845
MAD_Dr_004_100526-3	tacttcagaattgctgttaatatccgtacaatgattacagttgaatagttgatgacgatc	100593	Dr.81561	1	230	NA	-	-	NA	1	845
MAD_Dr_004_100527-1	acatggccttttgctgccctttgactgtttgactctgtttgaactgtataaagtataatc	100594	Dr.82703	1	645	NA	-	-	23	1	845		ENSDARG00000075587	ENSDART00000111312
MAD_Dr_004_100528-1	taattgttgcaagagttttcacgttacgtaattgatgctgggataaatatgacatggttt	100595	Dr.86613	1	339	NA	-	-	NA	1	845
MAD_Dr_004_100529-1	actatcatgcctacactcagctcgaaaagtaggcagaacgcgttggaagcggctgaggat	100598	OTTDART00000005252	1	158	known	rhoj	ras homolog gene family, member J	1	1	845		ENSDARG00000020250	ENSDART00000002507
MAD_Dr_004_100530-1	gagcatgtttgttctagaaaatccctgaaagctagactgatgcaaattggtcatgttatt	100599	Dr.87541	1	745	NA	-	-	16	1	845		ENSDARG00000076379	ENSDART00000112584
MAD_Dr_004_100533-1	agacaaaaggaatgaggaaagtgcgacgagaagaaacaggacagaaacgtctgttcctcc	100600	Dr.89977	1	765	NA	-	-	NA	1	845
MAD_Dr_004_100533-2	aaatataccagaatgtgatgaatagatcagatgtggcggtccactcgagaaaaaagtgga	100600	Dr.89977	1	690	NA	-	-	NA	1	845
MAD_Dr_004_100533-3	tgcatgcagtacaatgacccaagttcacatcgaaaatgtcttgtctccaatatttactca	100600	Dr.89977	1	362	NA	-	-	NA	1	845
MAD_Dr_004_100533-4	gaaccagtgtacaccattttgccaaaatggaaacctctttaacacccatgtactatttaa	100600	Dr.89977	1	263	NA	-	-	NA	1	845
MAD_Dr_004_100533-5	ttggttatacaagcatcaagtggccaatggaatgacaacataaacggaacatccaagaaa	100600	Dr.89977	1	166	NA	-	-	NA	1	845
MAD_Dr_004_100534-1	gccttaagtatcatgatgagtagcaatagagctactcgctgacgcaactctggtggatga	100601	Dr.90724	1	771	NA	-	-	NA	1	845
MAD_Dr_004_100536-1	ataagcaagtttgagccttaatgtacgtgtgttacgccgatcactcgatgcaaaaatata	100603	Dr.96229	1	274	NA	-	-	NA	1	845
MAD_Dr_004_100537-1	gaggtcgctggacgatgcttaaacgtgtaaggaggactgcgcttgtgagagagcttgaat	100604	Dr.99135	1	25	NA	-	-	NA	1	845
MAD_Dr_004_100538-1	agctgtaagactcaatgaacgcatccgcgcacatcaagcggtatttagctgtcataaagg	100605	Dr.101798	1	55	NA	-	-	NA	1	845
MAD_Dr_004_100539-1	tgcattttccgctctaggaaaaccgttcccctaatatcatatccggggaacgttattgtg	100606	Dr.104461	1	491	NA	c("si:busm1-118j2.5", "hbbe1")	c("ZDB-GENE-030131-7722", "ZDB-GENE-030616-7")	NA	1	845
MAD_Dr_004_100541-1	cccttcacaatgtgttttggtctcgttctgactgcgttcaatcggactattttttgtacg	100608	Dr.110361	1	739	NA	-	-	NA	1	845
MAD_Dr_004_100541-2	gttctatctggcttcctgaatgtaaagaaaatagcagaataccacaaatcacaactacca	100608	Dr.110361	1	660	NA	-	-	NA	1	845
MAD_Dr_004_100541-3	catttccagtccagtccagtccaagcgatgcacatctacaataccgagtactaaataata	100608	Dr.110361	1	482	NA	-	-	NA	1	845
MAD_Dr_004_100541-4	tttattgagtactgaggtctgaactttgcatgccatgtgatggaccaaccactgagcttt	100608	Dr.110361	1	386	NA	-	-	NA	1	845
MAD_Dr_004_100542-1	cagcctatgctgtaaaatccagaccaccaggggggtaaatgaatgttctgtggtgtttca	100609	Dr.118992	1	158	NA	-	-	NA	1	845
MAD_Dr_004_100544-1	ctgcattcactgtccaacggcatcatggggagagtgtggtttgagggaccagtttttatg	100610	Dr.119686	1	781	NA	-	-	NA	1	845
MAD_Dr_004_100544-2	cagtgtttgcagacggatgtgagtttgtgtcctataagcgagttctggcagagatggatg	100610	Dr.119686	1	689	NA	-	-	NA	1	845
MAD_Dr_004_100544-3	tcgcgagagcatcgaggacgtgattcaattcgctcatgatgaacgactcttcctattggt	100610	Dr.119686	1	609	NA	-	-	NA	1	845
MAD_Dr_004_100544-4	ggtgctctcctcgcgctatttacatcagtaaccctggcaaccctacaggagcagttcaga	100610	Dr.119686	1	548	NA	-	-	NA	1	845
MAD_Dr_004_100544-5	agagggcgttaatggtgatgctgcgtctgctgtgtcagtcagagggcgtgtctgcagtca	100610	Dr.119686	1	344	NA	-	-	NA	1	845
MAD_Dr_004_100545-1	atcttgacggcgggctcttttctgcggcgtcagtctcttgagcgcagggacgtaaactga	100611	Dr.121112	1	726	NA	-	-	NA	1	845
MAD_Dr_004_100546-1	acgaagagattcatatctatcctttccaattaccaacactagagtgacaccctattcatt	100612	Dr.121572	1	785	NA	-	-	NA	1	845
MAD_Dr_004_100546-2	ttctccccacaccttaaggataccagaaatcaccctggcaactctcataacctccccatt	100612	Dr.121572	1	724	NA	-	-	NA	1	845
MAD_Dr_004_100547-1	agtgcatagatagcaatctgttctgaataggcctgccacaataactcatttttgttgtgt	100613	Dr.122104	1	647	NA	wu:fd56c01	ZDB-GENE-030131-4723	NA	1	845
MAD_Dr_004_100548-1	aggtgctcttcataccaacttgctgaagcagcgctttgatgcaaaggaccaacctgctgt	100614	Dr.126119	1	35	NA	-	-	NA	1	845
MAD_Dr_004_100549-1	gtgtgagtaaattcaaccattgcagcaatgcttggcagccttagacttctgtttcatgga	100615	Dr.126138	1	371	NA	-	-	NA	1	845
MAD_Dr_004_100550-1	gaacgatgaagcactgccagctatactggatctggctgcaaataccaatcagtgctttat	100616	Dr.129022	1	775	NA	-	-	NA	1	845
MAD_Dr_004_100550-2	tatataactgttctgtagtctgtgcaccgatgtaatgcagtcgcacaaagaagcttttgt	100616	Dr.129022	1	714	NA	-	-	NA	1	845
MAD_Dr_004_100550-3	atcagagaagattggacacaacctgagctactcctgaagactttcaccgtcgtcatgctc	100616	Dr.129022	1	653	NA	-	-	NA	1	845
MAD_Dr_004_100550-4	gtcttaagttgaccattctaaaaccagcagaaccctaataaaatccatcagtgtgaccat	100616	Dr.129022	1	548	NA	-	-	NA	1	845
MAD_Dr_004_100554-1	tgggaagacgtttatagatagacactcctttaatgcccacatactaattcacactaaaga	100620	Dr.132592	1	280	NA	wu:fc96a01	ZDB-GENE-030131-4378	NA	1	845
MAD_Dr_004_100555-1	tacaccttttttaggcgcgtttagaggggacaaaaaaaggaatatcccctcaattttcca	100621	Dr.133689	1	612	NA	-	-	NA	1	845
MAD_Dr_004_100556-1	atagttatacaggcagcctgagcactcactactcatgaactaatgggttatttttacatt	100622	Dr.136269	1	722	NA	-	-	NA	1	845
MAD_Dr_004_100556-2	atacaagagtgcttatctgatggacgtgcatgtctgtgcactctgtatcgctgtgaaatc	100622	Dr.136269	1	462	NA	-	-	NA	1	845
MAD_Dr_004_100556-3	cagtgaaatcaaatctgcctttactggaataccaatcccgatatgcgagaagaaaatatc	100622	Dr.136269	1	276	NA	-	-	NA	1	845
MAD_Dr_004_100557-1	tgcggcttgcgcgcacaagtggcatgacgcgctcgcaccttccaaatgcaccaagtttaa	100623	Dr.136708	1	632	NA	-	-	NA	1	845
MAD_Dr_004_100558-1	ttgaatgaagttgagggactacaaaaatagatccaggttaggcgcttcaggttacgtgca	100624	Dr.137345	1	66	NA	-	-	NA	1	845
MAD_Dr_004_100559-1	ggattatgctagcacaatagtgacatcgagtgcagtgctgctaggcagatgtgtgtaaaa	100625	Dr.137490	1	748	NA	-	-	NA	1	845
MAD_Dr_004_100559-2	atatcttaagcaataaaaatctcttctgatcaagggatgcacctgagaattgttgattga	100625	Dr.137490	1	656	NA	-	-	NA	1	845
MAD_Dr_004_100559-3	tcaggctagaagcatgttgctcggctgcccttgaccatttctatcggccttccaccgttt	100625	Dr.137490	1	544	NA	-	-	NA	1	845
MAD_Dr_004_100559-4	tggcacacagtctctttattggtttcattagagatgccgtattatgctcatattttttta	100625	Dr.137490	1	416	NA	-	-	NA	1	845
MAD_Dr_004_100559-5	agaatctatggatcggtttgccgccttgttgacaaactaattcgataatgacattttgac	100625	Dr.137490	1	185	NA	-	-	NA	1	845
MAD_Dr_004_100560-1	gcaagtgcatgcttttcgccagcttataatgatgcccctctattttgcccacatcaatga	100626	Dr.137922	1	476	NA	-	-	NA	1	845
MAD_Dr_004_100561-1	gccattgatagaaagtaagaacattttcctcaacttactcacagtgatgcgcccattgcc	100627	Dr.143697	1	785	NA	-	-	NA	1	845
MAD_Dr_004_100561-2	gctaaacattaaggcgtacagaaaaataacaaggaagctaagctttgactgctgccaaag	100627	Dr.143697	1	555	NA	-	-	NA	1	845
MAD_Dr_004_100561-3	cgtactaacacttggtcctaaaggttaacacaggaagcctgaaaatatgcttgttttatt	100627	Dr.143697	1	347	NA	-	-	NA	1	845
MAD_Dr_004_100561-4	gcaagtcactttatgtcaacagtgtattaaatgtcctatgacgctaaggcaaaaataatt	100627	Dr.143697	1	79	NA	-	-	NA	1	845
MAD_Dr_004_100562-1	ggagtaaatacaccgtcattcattctctcgttatgaataacctctgcgcggacctgagct	100628	Dr.143908	1	447	NA	-	-	NA	1	845
MAD_Dr_004_100562-2	tcaggagctttggattgatttgccctggtgatccttcagtgtggatgtacactcactgat	100628	Dr.143908	1	305	NA	-	-	NA	1	845
MAD_Dr_004_100562-3	acggaaaattcaagaaagatgaatagaaggtcagtgttgtctagtggactgtagatggag	100628	Dr.143908	1	176	NA	-	-	NA	1	845
MAD_Dr_004_100562-4	gttgagcaaaataatcggaaacaaatacgcgtccatcgcgaaaacatgggtccccaatct	100628	Dr.143908	1	33	NA	-	-	NA	1	845
MAD_Dr_004_100563-1	taccatcagtatatagacgccgctctgccgcccgagtctccgtatctgtacggtctccac	100629	Dr.149986	1	260	NA	-	-	NA	1	845
MAD_Dr_004_100565-1	gagagcacgtctgccatgctgtcagcgtatggactttcacagctcagtaatcatgagctc	100630	Dr.150712	1	785	NA	-	-	NA	1	845
MAD_Dr_004_100566-1	aatgtcctgtcagcgttcggccagagttgtcttgttggccttcccatcgataccacactt	100631	Dr.151443	1	206	NA	-	-	NA	1	845
MAD_Dr_004_100567-1	gtccttctggctcctgtgccctttcacaaatggattccaccgagatcaatatttgacttc	100632	Dr.152450	1	683	NA	-	-	NA	1	845
MAD_Dr_004_100567-2	gcccctatccaatgaagattagattattgcccccctgaacgttatacctgtctggattga	100632	Dr.152450	1	622	NA	-	-	NA	1	845
MAD_Dr_004_100572-1	tctgctgataaagcttcggcgaagcatacgagacctcggagactcaggttcgaggatgat	10064	XM_001921905.1	1	2765	NA	-	-	18	1	3577		ENSDARG00000062686	ENSDART00000090855 ENSDART00000090877
MAD_Dr_004_100573-1	ttgcagactgaggaaggacccgcgtgtggatacttgcagatatagagttagagagaatga	100641	OTTDART00000019699	1	197	NA	si:dkey-81p22.11	si:dkey-81p22.11	NA	1	844
MAD_Dr_004_100576-1	gctcatgtgaagttactttgatttcacctctgatctaatttttttggtctctcttctgtc	100644	OTTDART00000024655	1	16	known	ihpk2	inositol hexaphosphate kinase 2	-1	1	844		ENSDARG00000008310	ENSDART00000002501
MAD_Dr_004_100577-1	atttaggtgaagcttgaactaaaagatgactttacattagaagtctgcacgggacagatt	100645	OTTDART00000025449	1	609	known	si:rp71-36d5.1	si:rp71-36d5.1	-1	1	844		ENSDARG00000033516	ENSDART00000040346
MAD_Dr_004_100577-2	tataagcgacaaatgtatatgaatcaagagcagtgagcagatttttgtccttttcttttg	100645	OTTDART00000025449	1	432	known	si:rp71-36d5.1	si:rp71-36d5.1	-1	1	844		ENSDARG00000033516	ENSDART00000040346
MAD_Dr_004_100578-1	aaatgcctatgtgacaatgtcagaaaagctgggccagtggaatgagaaggttaaagggtg	100646	OTTDART00000026984	1	439	known	tpd52l2	tumor protein D52-like 2	-1	1	844		ENSDARG00000013655	ENSDART00000005366 ENSDART00000104680
MAD_Dr_004_100580-1	taagttagttatctgctatcttcctccattaaaatccgcgccgaggtgtgagaagagaaa	100648	OTTDART00000027847	1	61	known	rangap1	Ran GTPase activating protein 1	-1	1	844		ENSDARG00000056059	ENSDART00000078484
MAD_Dr_004_100581-1	atgtgtcatgctaatgccgtacttgcagttgttctagaaattcagctcacatttgtttac	100649	OTTDART00000027911	1	23	known	zgc:66260	zgc:66260	1	1	844		ENSDARG00000027182	ENSDART00000039466
MAD_Dr_004_100582-1	tgttcagaccactgccacatttcggtagtttctacagctctgatcctgcttgttttgttc	100650	OTTDART00000028139	1	148	known	ttc26	tetratricopeptide repeat domain 26	-1	1	844		ENSDARG00000073941	ENSDART00000109817
MAD_Dr_004_100582-2	gtctattactttctgttgcaaagaaaatcaaggcaatctgttattagtagtttgactgtc	100650	OTTDART00000028139	1	85	known	ttc26	tetratricopeptide repeat domain 26	-1	1	844		ENSDARG00000073941	ENSDART00000109817
MAD_Dr_004_100586-1	tcagacccctctcgaatgatgccagtatatgatcttgtttcagcgcatgacttgtttgta	100654	OTTDART00000034770	1	684	known	tfcp2l1	transcription factor CP2-like 1	1	1	844		ENSDARG00000029497	ENSDART00000040480
MAD_Dr_004_100588-1	tctgcttcggagaatccatgcggtggtagacacggtccaggactttcggaaagacaccaa	100656	OTTDART00000035674	1	485	NA	-	-	NA	1	844
MAD_Dr_004_100591-1	ctatccttatgaaaatgattagagaatcaaaatgactgctcgattttgtcatgtctgctt	100659	OTTDART00000037814	1	527	known	fxyd6	FXYD domain containing ion transport regulator 6	1	1	844		ENSDARG00000057046	ENSDART00000079641 ENSDART00000108944
MAD_Dr_004_100593-1	tttgacttgatccacgcatgtatttcacttaaatacctcgatttagttggctattaaagt	100661	OTTDART00000040968	1	745	known	zgc:123253	zgc:123253	1	1	844		ENSDARG00000058962	ENSDART00000081945
MAD_Dr_004_100595-1	cctcaggtttgtacgtgaataacattgggacgctctttctgtattcattttaaaagcacc	100664	OTTDART00000045067	1	678	known	zgc:153681	zgc:153681	-1	1	844		ENSDARG00000078064	ENSDART00000115041
MAD_Dr_004_100595-2	gcatagactatggccatgtacatagttgtatttgttgatcaatgagcatttactttttga	100664	OTTDART00000045067	1	534	known	zgc:153681	zgc:153681	-1	1	844		ENSDARG00000078064	ENSDART00000115041
MAD_Dr_004_100595-3	gcagaactgcaggctcacggaatgatcccagaagctgctttcataaaatgaaaacaagca	100664	OTTDART00000045067	1	464	known	zgc:153681	zgc:153681	-1	1	844		ENSDARG00000078064	ENSDART00000115041
MAD_Dr_004_100596-1	aacgtaaaatcacgtggtaaggaagcgcgtgctattggtttacgtgagcacgcggacttc	100665	ENSDART00000013796	1	3	NA	aprt	adenine phosphoribosyl transferase	-1	1	844		ENSDARG00000003519	ENSDART00000013796
MAD_Dr_004_100600-1	ttcagtgatggactacatgtcttctctttctgatctggagcatctaatgttcttcccagt	100670	OTTDART00000041128	1	759	NA	-	-	NA	1	844
MAD_Dr_004_100600-2	gttctggagatatacattctgattggaaatttgttctcggatgatgaactttttcttgta	100670	OTTDART00000041128	1	689	NA	-	-	NA	1	844
MAD_Dr_004_100604-1	gggagcaccatcttagggaaatcagtagtgttttgatattacagaagcaaagtcgtatca	100675	Dr.65425	1	14	NA	mef2b	ZDB-GENE-050208-757	NA	1	844
MAD_Dr_004_100605-1	attgtatgattggattccttgaatggattgaacctcttaggctcctgtataacaaaagat	100676	Dr.75266	1	676	NA	wu:fa05b11	ZDB-GENE-030131-6790	NA	1	844
MAD_Dr_004_100605-2	acttgtgatccgtgctctttgcatgccatctcaaatctctggtctcccaaggaatcatga	100676	Dr.75266	1	513	NA	wu:fa05b11	ZDB-GENE-030131-6790	NA	1	844
MAD_Dr_004_100606-1	aaaatgcatgcctttagaatatgatcaagtgatgaactccgctgcacaacaaaagatttt	100677	Dr.82198	1	724	NA	-	-	NA	1	844
MAD_Dr_004_100606-2	ttcagacaatctatgtccttcttgctggtccaggattgtggaccggactgatatcacttt	100677	Dr.82198	1	663	NA	-	-	NA	1	844
MAD_Dr_004_100606-3	gggatgtctctactattggccagttgaaattttgatctgctcttgcatgggaagtttgtt	100677	Dr.82198	1	399	NA	-	-	NA	1	844
MAD_Dr_004_100606-4	ctattggttgcgataattaacgtccattacccgatttcacaaagagcttgtttggacatg	100677	Dr.82198	1	285	NA	-	-	NA	1	844
MAD_Dr_004_100606-5	tgcatgtaactaatttacggtatatgcaaaccatgtagcaatgtggaaagcagatatatt	100677	Dr.82198	1	140	NA	-	-	NA	1	844
MAD_Dr_004_100607-1	aagagacgactggctcagacgacaggcatcaaagccctgtcacagggctcgaacagcagt	100678	Dr.84255	1	707	NA	-	-	NA	1	844
MAD_Dr_004_100608-1	gccgttaaacactaaatgttggcagccttattcaagtataccgaatgtccatttaaaggg	100679	Dr.84516	1	566	NA	-	-	NA	1	844
MAD_Dr_004_100608-2	gatcatcactttttaagggctgtccgttcatccttcatcctggtctgttttgtagagccg	100679	Dr.84516	1	451	NA	-	-	NA	1	844
MAD_Dr_004_100608-3	atgcctatttactcagatcacgtcggaaaatcgtttggtctgccctgatagatttgaatg	100679	Dr.84516	1	390	NA	-	-	NA	1	844
MAD_Dr_004_100608-4	gtgccagtagggggagctgctgaccattaaatcaatcctacatgttgcagcatgaactct	100679	Dr.84516	1	271	NA	-	-	NA	1	844
MAD_Dr_004_100610-1	cgacctgttaatctatattgctttttgcccaaaaagggaatgatcaactattaaaccata	100680	Dr.86713	1	495	NA	sb:cb653	ZDB-GENE-030131-9924	NA	1	844
MAD_Dr_004_100611-1	gttaaggacctcactgttgtatatctattacagttactaactaacacgagttacagttta	100681	Dr.90442	1	697	NA	-	-	NA	1	844
MAD_Dr_004_100611-2	aacaatgactggtgccatgagtatccgacaatcaatctaagactctatatgctttataaa	100681	Dr.90442	1	351	NA	-	-	NA	1	844
MAD_Dr_004_100612-1	tgtactacctgcttccgtctttttaccgctcatccgatgagatagatgaatgcggatcag	100682	Dr.91701	1	784	NA	-	-	NA	1	844
MAD_Dr_004_100612-2	agtagtcatcagatcaaacgttctgatcctactatgctcgctcatgctacatgtctgatc	100682	Dr.91701	1	723	NA	-	-	NA	1	844
MAD_Dr_004_100612-3	gagctgcatatgctagaggcgctcggtttcaaaattcttagtgatttacaaagtccttga	100682	Dr.91701	1	148	NA	-	-	NA	1	844
MAD_Dr_004_100613-1	agtgacaacaataactggacataaatacaggtgatacagactaatacagtgactcctgat	100683	Dr.92180	1	71	NA	-	-	NA	1	844
MAD_Dr_004_100613-2	ggctctggatttcgtttgcagtcagagtcctcatttcataacagtgccacataaaaaact	100683	Dr.92180	1	6	NA	-	-	NA	1	844
MAD_Dr_004_100614-1	gtacgcacgcagtttatgtgttagttatttgctctaattggattaatggagtgaaagtag	100684	Dr.93425	1	784	NA	-	-	NA	1	844
MAD_Dr_004_100614-2	gccaatatgtaccagaagctatatttagattggcgagttgtgtattattagactggtctc	100684	Dr.93425	1	723	NA	-	-	NA	1	844
MAD_Dr_004_100615-1	caggattgaactactttcattgattcagcataactactaatcacacgactacaggatcag	100685	Dr.94732	1	228	NA	-	-	NA	1	844
MAD_Dr_004_100616-1	gttaacatacaatatgaattgtgaggcgattataagggactccacaaaatcagctctact	100686	Dr.94854	1	784	NA	-	-	NA	1	844
MAD_Dr_004_100616-2	atgaaactaacgtataagttaaaagcattatccttggcctggttattaacctgctctgga	100686	Dr.94854	1	402	NA	-	-	NA	1	844
MAD_Dr_004_100616-3	cagtgtagcaccacagtagccacattcagcactggtctgatgctccgggccactcttaca	100686	Dr.94854	1	272	NA	-	-	NA	1	844
MAD_Dr_004_100616-4	tgctgtttttactctgctagatgaaatgacgacagtgaacttcacattacatgactttac	100686	Dr.94854	1	155	NA	-	-	NA	1	844
MAD_Dr_004_100616-5	cagacagcagcatgttcacagtagtcatatctcaagtgtttacacattgcatgtctatct	100686	Dr.94854	1	77	NA	-	-	NA	1	844
MAD_Dr_004_100617-1	tatgttgttgactgatgtcaatcttaaatgggcatccattacaacttccagttaaagtct	100687	Dr.95455	1	612	NA	-	-	NA	1	844
MAD_Dr_004_100618-1	tagtgtacacaactataaacaagaaagcttctatcacacaaaaggagtcccagtttgctg	100688	Dr.95612	1	45	NA	-	-	NA	1	844
MAD_Dr_004_100619-1	acagcacacaggccatattgtccacaagaaacccaatataacctctccatctacaggaaa	100689	Dr.95762	1	680	NA	-	-	NA	1	844
MAD_Dr_004_100620-1	cttgcattttctaagtctctaaaatgtgtcacacttgccgcctagatattttgtacaaca	100690	Dr.96283	1	760	NA	-	-	NA	1	844
MAD_Dr_004_100620-2	tcaagggctgtagcttgtgatgaggaatcattcaacattccaatagccgaggatgaaccg	100690	Dr.96283	1	554	NA	-	-	NA	1	844
MAD_Dr_004_100621-1	accgactagaagtacattaccccttacataatagaggaactataatgtaatgaactagag	100691	Dr.96688	1	555	NA	-	-	NA	1	844
MAD_Dr_004_100621-2	ctgcattcagctgtttgttaagacatttctttctgcaagctttacatttaattagagaca	100691	Dr.96688	1	460	NA	-	-	NA	1	844
MAD_Dr_004_100622-1	ttggagaagcttatagtggtgctgtcaactagtcattcaacttaatagaaattccattac	100692	Dr.97087	1	639	NA	-	-	NA	1	844
MAD_Dr_004_100623-1	caagttctaaactccctcatcagatagctttaattactcctactaggcattccagagttt	100693	Dr.99908	1	169	NA	-	-	NA	1	844
MAD_Dr_004_100624-1	ttggcgtctctgtgtttcctaaaacaatggttctttgcgactgtgagccactgacaaaac	100694	Dr.113764	1	669	NA	-	-	NA	1	844
MAD_Dr_004_100624-2	tccctcccttgagaggagcatgcacaacttcaagttagctcaaacacgtggaaagcttta	100694	Dr.113764	1	303	NA	-	-	NA	1	844
MAD_Dr_004_100624-3	agcatcatacaaagatgctgacaaaaaacattgatgaatatcatcgcacaaaaagctgaa	100694	Dr.113764	1	197	NA	-	-	NA	1	844
MAD_Dr_004_100624-4	accagacacacgtgccactttacagggtaaacattttttagggatacgtcctcaaactca	100694	Dr.113764	1	131	NA	-	-	NA	1	844
MAD_Dr_004_100624-5	gacagcgcttcaacaatctagccgttcacttcagcgcgaaaagactgtcctcttcataaa	100694	Dr.113764	1	70	NA	-	-	NA	1	844
MAD_Dr_004_100625-1	cgacaacctagtccagaatttccttcttcccgatgaaactccgccgattctggaggctga	100695	Dr.116861	1	509	NA	-	-	NA	1	844
MAD_Dr_004_100625-2	gacctttgaccctcgtccttatggctctctcctcgcgcttaaagctctgggagcagaaga	100695	Dr.116861	1	289	NA	-	-	NA	1	844
MAD_Dr_004_100626-1	gttacggagtgccagtgtttttcctgtaacggcgccgcttcagttatcgtcagatccgcg	100696	Dr.120154	1	763	NA	si:dkey-94n12.2	ZDB-GENE-050208-508	22	1	844		ENSDARG00000071410	ENSDART00000105546
MAD_Dr_004_100626-2	catgtctgtactcgtattcttcgtcagaatacttgtcggactagtatatctgctttttcc	100696	Dr.120154	1	627	NA	si:dkey-94n12.2	ZDB-GENE-050208-508	22	1	844		ENSDARG00000071410	ENSDART00000105546
MAD_Dr_004_100626-3	taatgaatccagccctgactttgctggactcccagtcctctccattcctcctctgacatt	100696	Dr.120154	1	521	NA	si:dkey-94n12.2	ZDB-GENE-050208-508	22	1	844		ENSDARG00000071410	ENSDART00000105546
MAD_Dr_004_100626-4	acttcagatgacaatcttgaaatctcattccttgggaagcggccttcggaatagcaggat	100696	Dr.120154	1	436	NA	si:dkey-94n12.2	ZDB-GENE-050208-508	22	1	844		ENSDARG00000071410	ENSDART00000105546
MAD_Dr_004_100626-5	gtcatctccagacgaaagggggaggagaagtaacatttcattaccatagatctgcaaata	100696	Dr.120154	1	300	NA	si:dkey-94n12.2	ZDB-GENE-050208-508	22	1	844		ENSDARG00000071410	ENSDART00000105546
MAD_Dr_004_100627-1	ctttatcagagtaaatagtctctgatgtcctgaaatggatgtgattttctcaatgcccaa	100697	Dr.120356	1	760	NA	-	-	NA	1	844
MAD_Dr_004_100629-1	agtgctagggttctggacgggtgctaaactctgtacatctcacactttcctgagaacaca	100699	Dr.125123	1	718	NA	-	-	NA	1	844
MAD_Dr_004_100630-1	aggacaaccaaagaatagttcagtttggcaggggaatccaaaccttggcaagtcaagtcg	10070	OTTDART00000032746	1	2176	known	dsel	dermatan sulfate epimerase-like	-1	1	3576		ENSDARG00000061461	ENSDART00000087687
MAD_Dr_004_100630-2	gacgagcagtctacgatatagtccacgctcaaccttactcttgggtagatggctggatga	10070	OTTDART00000032746	1	1282	known	dsel	dermatan sulfate epimerase-like	-1	1	3576		ENSDARG00000061461	ENSDART00000087687
MAD_Dr_004_100630-3	acggcaaaatccatcactcagtatgtttacttagcgttgcgtcattttcagatagacaac	10070	OTTDART00000032746	1	804	known	dsel	dermatan sulfate epimerase-like	-1	1	3576		ENSDARG00000061461	ENSDART00000087687
MAD_Dr_004_100631-1	tctctaaagcggaactgagacaatttgaacaggaatcgggtaccacaaatttcaatcagc	100700	Dr.126064	1	643	NA	-	-	NA	1	844
MAD_Dr_004_100633-1	ttggcccattttacggacaggtcataacgagcaacaaacccgggagctgacctcacaaca	100702	Dr.126737	1	679	NA	-	-	NA	1	844
MAD_Dr_004_100635-1	tgaaatggttccaaaatattccacgcctgtttcatatttgatttccaacatgtcactgta	100704	Dr.128361	1	637	NA	-	-	NA	1	844
MAD_Dr_004_100635-2	ggggaacatttagatttgtctattgtatcaatacacattctttccccctgtaaaaatact	100704	Dr.128361	1	434	NA	-	-	NA	1	844
MAD_Dr_004_100635-3	tcccttttaagagttttaagactataagtgagcaagaaaagcaaccttcaacttcaatca	100704	Dr.128361	1	232	NA	-	-	NA	1	844
MAD_Dr_004_100635-4	tcccacaaagtccccttcaaatggaaatgtttagcagtgagtcatttaatacagaagaca	100704	Dr.128361	1	133	NA	-	-	NA	1	844
MAD_Dr_004_100635-5	ctaccagtattaggcaccaggaattcagttcacaaggacgccagtgggatctgctgcata	100704	Dr.128361	1	72	NA	-	-	NA	1	844
MAD_Dr_004_100638-1	tgctcttgtcgggaatctaagaagggaccatacttcccttacggaggagctgccgatggt	100707	Dr.134689	1	141	NA	-	-	NA	1	844
MAD_Dr_004_100639-1	ttttgttgcatattgtaaatgttttgacacggtgtgtgccttttgcaagcaaaatgtgtc	100708	Dr.134861	1	758	NA	-	-	NA	1	844
MAD_Dr_004_100640-1	agaatgaaacatcagattgaacgttctgattacggttgtaactaagggaaatcaatagtt	100709	Dr.134978	1	433	NA	-	-	NA	1	844
MAD_Dr_004_100641-1	gagggagaggtggcctgcggttcggtatatacaacagatcacggcaggcttggtggatac	10071	XM_694783.3	1	3024	NA	-	-	NA	1	3576
MAD_Dr_004_100641-2	aaaagccacatgcggcccgtagacacacccttgaggtccctcattgtgagctggacgtct	10071	XM_694783.3	1	2953	NA	-	-	NA	1	3576
MAD_Dr_004_100641-3	tccccaaatccgcatcagtgtccactctctcactcatcattactccagatgacgggagtg	10071	XM_694783.3	1	1855	NA	-	-	NA	1	3576
MAD_Dr_004_100641-4	caagggggtcctccatgctttggaaaccagctggagacacccgacaaacagcgactctca	10071	XM_694783.3	1	1782	NA	-	-	NA	1	3576
MAD_Dr_004_100641-5	ctcaagaatctgcagaggtaaatgcatcacagacagatccttcctgttgcttgaagcaga	10071	XM_694783.3	1	289	NA	-	-	NA	1	3576
MAD_Dr_004_100642-1	tctttccatttgtagaagagattgcagacctagaaatatgcagtccacctgtccaaaact	100710	Dr.136214	1	781	NA	-	-	NA	1	844
MAD_Dr_004_100642-2	ccagtagtttatggtagccgtgcagtcctcagcaaataacgttgtctaaatgtttaattt	100710	Dr.136214	1	580	NA	-	-	NA	1	844
MAD_Dr_004_100643-1	ctgaattgaagttacacagctgctccaatctctcttactgcaatgggatctcataagaat	100711	Dr.136445	1	507	NA	-	-	NA	1	844
MAD_Dr_004_100643-2	gttagggcacactgcaaatttcaaatgcttagtgtcacagcagttagtgtggagctgcac	100711	Dr.136445	1	286	NA	-	-	NA	1	844
MAD_Dr_004_100644-1	agctggaaggttccagcttccctccgttcctggttaggtagagagcgttactgttcaact	100712	Dr.137260	1	762	NA	-	-	NA	1	844
MAD_Dr_004_100644-2	cttactactgtactggcgatttgcgatcttgaaatatgactatttaccttgcatcttgtg	100712	Dr.137260	1	231	NA	-	-	NA	1	844
MAD_Dr_004_100645-1	cctggttcacaaatagcctgtaaatttataataatcaccacacacagcataaaataacac	100713	Dr.137282	1	348	NA	-	-	NA	1	844
MAD_Dr_004_100645-2	ggccccctcagatccaaaagtgtttcttctcccaattaacggcgtaaccgcaagcgaggc	100713	Dr.137282	1	75	NA	-	-	NA	1	844
MAD_Dr_004_100646-1	gaacgcccatccctctctgcgcagccacattaacagtgtgagcaaatcatcgtatatgcg	100714	Dr.137709	1	784	NA	-	-	NA	1	844
MAD_Dr_004_100646-2	tgtcagtcagcactctcaaaggttcaaacagaaagcgcacagcacggttacagaaaagtt	100714	Dr.137709	1	701	NA	-	-	NA	1	844
MAD_Dr_004_100647-1	ctctaggtttaggttggacttgtaaggaattgaatgcgtatgagtatgactgttcagggt	100715	Dr.137915	1	510	NA	-	-	NA	1	844
MAD_Dr_004_100648-1	ttaggatccttctctctttaactccataacactcacatactaacaccaagggctgcacaa	100716	Dr.139636	1	402	NA	-	-	NA	1	844
MAD_Dr_004_100648-2	tgaactaaacccacccactcttccacacacaaccttgctttctgtcacaattcacattta	100716	Dr.139636	1	310	NA	-	-	NA	1	844
MAD_Dr_004_100648-3	ttattgggctttaaaatcccactccatcactttgcttacttgataaccccacagaaaatc	100716	Dr.139636	1	28	NA	-	-	NA	1	844
MAD_Dr_004_100649-1	ttcactccacatgtcgacgcgagcacatattggaactcatgacgcacaagtgagatatta	100717	Dr.141158	1	784	NA	-	-	NA	1	844
MAD_Dr_004_100650-1	gcctgtaacaccggatatgtataagccccacactgccttcattctctgcttgcttttcat	100718	Dr.141618	1	784	NA	-	-	9	1	844		ENSDARG00000011801	ENSDART00000018570
MAD_Dr_004_100650-2	ttaaagatacgggccaagtcctgggcgagctccaagtgctggatctggtcctcccctact	100718	Dr.141618	1	689	NA	-	-	9	1	844		ENSDARG00000011801	ENSDART00000018570
MAD_Dr_004_100650-3	agaccaggtttgatacacctggtcgagtatcgggctcataggtcacttctgaagtgaagt	100718	Dr.141618	1	450	NA	-	-	9	1	844		ENSDARG00000011801	ENSDART00000018570
MAD_Dr_004_100650-4	ataccttcagccagcctgatcaccccttctatggtctgtcctgacacagctgcatgcatg	100718	Dr.141618	1	389	NA	-	-	9	1	844		ENSDARG00000011801	ENSDART00000018570
MAD_Dr_004_100650-5	gccctggtcggccctcagtctttggatctccagccgaatgggttgcagtttctttataat	100718	Dr.141618	1	293	NA	-	-	9	1	844		ENSDARG00000011801	ENSDART00000018570
MAD_Dr_004_100651-1	caatatccactgaaccgatccttgcttctcagccctaagaattctattggtctgcagcca	100719	Dr.148490	1	546	NA	wu:fc06e02	ZDB-GENE-030131-2386	NA	1	844
MAD_Dr_004_100651-2	caacataacagatcggtgctttggtcaagcattctcaagcagatcatttggtgtggcact	100719	Dr.148490	1	86	NA	wu:fc06e02	ZDB-GENE-030131-2386	NA	1	844
MAD_Dr_004_100653-1	ctaatgtggaccctcgctgaggacccgttccgattgacttagcaagtattttcctgaaaa	100720	Dr.149382	1	112	NA	-	-	NA	1	844
MAD_Dr_004_100655-1	atcacaagttctaactttcgtttgcttggagtggagtgacagtgggaaaataatacgctt	100722	Dr.149779	1	576	NA	-	-	NA	1	844
MAD_Dr_004_100655-2	accacacatttaagctccagactgtcactaacagagtagtgtttgctaagtctgtggatt	100722	Dr.149779	1	460	NA	-	-	NA	1	844
MAD_Dr_004_100655-3	ttacactcgtgtggaagattgactttacaaacttccagcatttgatacacagcactgcac	100722	Dr.149779	1	399	NA	-	-	NA	1	844
MAD_Dr_004_100655-4	acaaaatgaatacccaaagctcttgattatagattgagccttgtgagaactgaacattat	100722	Dr.149779	1	303	NA	-	-	NA	1	844
MAD_Dr_004_100656-1	agtggagtccaccacaccaaaggaacggcagactgactggatacacactccgctaccacg	100723	Dr.151072	1	560	NA	-	-	NA	1	844
MAD_Dr_004_100657-1	tgatgtccacaaggacgtcagtattccatctaaacgctgcagggtcaacacatggaagtt	100724	Dr.152657	1	784	NA	-	-	NA	1	844
MAD_Dr_004_100658-1	tgcacttcatgccgaccacacttacaatgatacccatgaagcccatgagcacagagatca	100725	Dr.152841	1	422	NA	-	-	NA	1	844
MAD_Dr_004_100662-1	gcacaaataaaatattgtggcacaaattgtaattagatagttggctcttggcttatgtgt	100730	OTTDART00000021478	1	35	known	cdon	cell adhesion molecule-related/down-regulated by o	-1	1	843		ENSDARG00000061328	ENSDART00000087339 ENSDART00000110633
MAD_Dr_004_100664-1	ctctctggtgcttgggggaattattttactgctatgtcttataaaactaggtctggacaa	100732	OTTDART00000022962	1	683	known	polr1c	polymerase (RNA) I polypeptide C	-1	1	843		ENSDARG00000039400	ENSDART00000057575
MAD_Dr_004_100666-1	aaaatgcgagacgggagatttaagagacaggggcgagggtaggacaggccgccattagcc	100735	OTTDART00000028977	1	55	known	pabpn1	poly(A) binding protein, nuclear 1	-1	1	843		ENSDARG00000045373	ENSDART00000066722 ENSDART00000109088
MAD_Dr_004_100668-1	tttatcaacactggtgatacggttcaaactgcccattcgatttctcataaacctgctttc	100738	OTTDART00000032051	1	118	known	safb	scaffold attachment factor B	-1	1	843		ENSDARG00000020467	ENSDART00000017838
MAD_Dr_004_100671-1	ctttcctcaatttttgggaactgttggtactggctacagagtaaacaccggcccactaaa	100740	OTTDART00000037911	1	526	known	postn	periostin, osteoblast specific factor	-1	1	843		ENSDARG00000061219	ENSDART00000017098 ENSDART00000087071
MAD_Dr_004_100671-2	ctttgttctcctcattaaacatcttttcccccccataaagtttgacacttttcaggttac	100740	OTTDART00000037911	1	412	known	postn	periostin, osteoblast specific factor	-1	1	843		ENSDARG00000061219	ENSDART00000017098 ENSDART00000087071
MAD_Dr_004_100671-3	caggaaacccatcctttcccagccctggatttcacaatgattgacccctgcttaatgttt	100740	OTTDART00000037911	1	235	known	postn	periostin, osteoblast specific factor	-1	1	843		ENSDARG00000061219	ENSDART00000017098 ENSDART00000087071
MAD_Dr_004_100675-1	gtgatcttattcttcagacatgccgcacaaaaagagatgtcatggtcgtaagaaaaacaa	100744	OTTDART00000043570	1	14	known	zgc:194249	zgc:194249	-1	1	843		ENSDARG00000058693	ENSDART00000081614 ENSDART00000110387
MAD_Dr_004_100677-1	aactaggtaagataagctgcctgtttaactgttacttaatgatatgcattgctgaaaaga	100746	OTTDART00000044920	1	571	known	meis2.1	myeloid ecotropic viral integration site 2.1	-1	1	843		ENSDARG00000077840	ENSDART00000033976
MAD_Dr_004_100686-1	gtgcaaaggtcgtccgtgtagcaaacaaactggaatcttagtgcttctaggaactgtggg	100766	OTTDART00000018884	1	68	NA	si:ch211-283g2.3	si:ch211-283g2.3	NA	1	854
MAD_Dr_004_100695-1	tcacaaaaaacaggagaatcaagaaacagttcttaagacacaagcacaggaaactggaga	100776	ENSDART00000114634	1	140	NA	-	-	1	1	843		ENSDARG00000074134	ENSDART00000114634
MAD_Dr_004_100698-1	catttttgttggtggttgcaattttagaaacacgcctttcttatgacacgttctgtttgt	100779	XM_001920400.1	1	676	NA	-	-	NA	1	843
MAD_Dr_004_100698-2	aagaaaaagagggccttctgggtcataacaaacatcctagtccagttgtttgggtcctat	100779	XM_001920400.1	1	615	NA	-	-	NA	1	843
MAD_Dr_004_100698-3	ttttccccaaatcccaatgcaagtctatagcatctttctcacggtcatgctattgtgcat	100779	XM_001920400.1	1	476	NA	-	-	NA	1	843
MAD_Dr_004_100698-4	acagttgtcctgtccgtaatggaaatcttctcatgttttggctttctaatgtgcatcatt	100779	XM_001920400.1	1	192	NA	-	-	NA	1	843
MAD_Dr_004_100698-5	cctgttcttgtgcttcagaaagttgcatcgagagaagggcattccagcatctgatttctt	100779	XM_001920400.1	1	131	NA	-	-	NA	1	843
MAD_Dr_004_100701-1	tgcttcattatctacttcaggtcacctactaaaggtataacaggaaaatattctcattag	100781	XM_687355.3	1	783	NA	-	-	NA	1	843
MAD_Dr_004_100702-1	acatcccacgattattcacacaaaactcagaccacatgaattttggtgagcgtctaatga	100782	XM_001335192.1	1	526	NA	-	-	NA	1	843
MAD_Dr_004_100702-2	ccctattgaagagagtgacttcaaatatctacaattttggaaaggttgttgactatttca	100782	XM_001335192.1	1	268	NA	-	-	NA	1	843
MAD_Dr_004_100706-1	agccgcttgtcaccgcaacatagtttggtcgaggaggagaatggcaatgccattacttga	100790	XM_001921419.1	1	783	NA	-	-	NA	1	843
MAD_Dr_004_100706-2	ttattgccggcctttgccttctcacattgggcggagtggttctttcgacactgctgatga	100790	XM_001921419.1	1	619	NA	-	-	NA	1	843
MAD_Dr_004_100706-3	acattgacctcagctcggagagttcggggaaatctgtggattacggattcatcagtgcag	100790	XM_001921419.1	1	409	NA	-	-	NA	1	843
MAD_Dr_004_100706-4	tggcttcactacacgactcctcaagcgaaatccatccaatgggcctccaggagttgtcgt	100790	XM_001921419.1	1	340	NA	-	-	NA	1	843
MAD_Dr_004_100706-5	gatgaaaatgtcaatctccggttggccaccccagacacaagtgagaaaagtgctcgccat	100790	XM_001921419.1	1	279	NA	-	-	NA	1	843
MAD_Dr_004_100708-1	tatacagtatatgtagtcactgtttcatgggagtgggcggtcaacaggcttttcgagaaa	100792	XM_688483.3	1	30	NA	-	-	21	1	843		ENSDARG00000067979	ENSDART00000091835
MAD_Dr_004_100711-1	agactcaaagaggtctgtcaaatcttgtgagttacaaggcaaaagtcccgatgttctgtg	1008	XM_001920566.1	1	2735	NA	-	-	NA	1	6966
MAD_Dr_004_100713-1	gacagcctcggattcgcgccgaacgtgttacctagtcactcgactataggaaacttcgag	100800	XM_001921328.1	1	768	NA	-	-	NA	1	843
MAD_Dr_004_100714-1	aaagaaagactggttgttcggatgcaataggaaacgggtccatccacaggtcatcagcac	100801	XM_001920776.1	1	767	NA	-	-	NA	1	843
MAD_Dr_004_100714-2	gcagctgggacgttctcattgtgttggctgcctggttatgttctcgagttgtgtgtgtat	100801	XM_001920776.1	1	585	NA	-	-	NA	1	843
MAD_Dr_004_100714-3	accaagtcgtcctcagccagtttgtgctttactatctaatcccaatgctggttgttgctg	100801	XM_001920776.1	1	427	NA	-	-	NA	1	843
MAD_Dr_004_100714-4	gcggcgtatctatggtgcgtgccatgatcatcaccaacccctatcgtccaccaactatgg	100801	XM_001920776.1	1	310	NA	-	-	NA	1	843
MAD_Dr_004_100714-5	gacgttctcctcctcagcatggctctggcagacctcctcatgctacttctcatccccttc	100801	XM_001920776.1	1	144	NA	-	-	NA	1	843
MAD_Dr_004_100717-1	atgcttgatttctggtttaggtatgtacaaagttttagcctgaattgttgaaggtgcctc	100810	Dr.4217	1	746	NA	-	-	NA	1	843
MAD_Dr_004_100718-1	tgcgttttgaagttagcttaagtctgcgcaacttaatccgtatagcgttttcctacatat	100811	Dr.14587	1	255	NA	-	-	NA	1	843
MAD_Dr_004_100719-1	aaatatgtaggaaaacgctatacggattaagttgcgcagacttaagctaacttcaaaacg	100811	Dr.14587	2	526	NA	-	-	NA	1	843
MAD_Dr_004_100721-1	cacagagttattaaataggggggccctgttcaaactcctaagggtgtcctttctctacac	100813	Dr.60301	1	708	NA	-	-	NA	1	843
MAD_Dr_004_100721-2	ttaatcagttccagcagaactgtgccaggctcagtccataaatgagtactgaaggtgcag	100813	Dr.60301	1	601	NA	-	-	NA	1	843
MAD_Dr_004_100721-3	cttctatatctttactttgcatgccagggatcaactctatataaaataggcttgtgtaat	100813	Dr.60301	1	306	NA	-	-	NA	1	843
MAD_Dr_004_100721-4	tagtgcaagtcactgcgggaaagcagattggaatttagcagatgatcacataaatgtact	100813	Dr.60301	1	109	NA	-	-	NA	1	843
MAD_Dr_004_100722-1	ttatgattcataatgtatgtttggtggaagggatgtaaacaaagtacaacatgtgctctt	100814	Dr.72522	1	723	NA	-	-	NA	1	843
MAD_Dr_004_100723-1	agactggcactacaaccccaacagaagcccaagagcgttcttctttcccctcagtttaag	100815	Dr.73952	1	743	NA	-	-	NA	1	843
MAD_Dr_004_100725-1	gctttcttttactggttttgcatgcggcaagtaacctggattcaattaaaagcaacaaaa	100817	Dr.77180	1	416	NA	c("wu:fd60c11", "wu:fd05h06")	c("ZDB-GENE-031118-25", "ZDB-GENE-031118-3")	NA	1	843
MAD_Dr_004_100725-2	aagtacagtaactaaagagaatacagtacagcacatcatcatatgagggaaaatggttaa	100817	Dr.77180	1	276	NA	c("wu:fd60c11", "wu:fd05h06")	c("ZDB-GENE-031118-25", "ZDB-GENE-031118-3")	NA	1	843
MAD_Dr_004_100727-1	cattaaacattattgaatacacataaaggtgctggtgagtattttctattcacatgggga	100819	Dr.80007	1	306	NA	-	-	2	1	843		ENSDARG00000023157	ENSDART00000034595
MAD_Dr_004_100727-2	aaattgagggttaaaaagttaaggtttagctagtaaatccagtctcgtgtctaaactgca	100819	Dr.80007	1	219	NA	-	-	2	1	843		ENSDARG00000023157	ENSDART00000034595
MAD_Dr_004_100730-1	ttcccctgcaacaaaataccttccgtttggattcttgaaatcagtcggccaaagtttccc	100821	Dr.81484	1	743	NA	rhoga	ZDB-GENE-040426-1504	14	1	843		ENSDARG00000030608	ENSDART00000049136
MAD_Dr_004_100731-1	cccaccgcggaggatgagcctcatgactaccccgtcctaaagctcatgcctttatcaatg	100822	Dr.85087	1	413	NA	-	-	NA	1	843
MAD_Dr_004_100732-1	cttagatgatgcgttgactggaatatcgtacatacagtgccttgtattcaagttttgtgt	100823	Dr.85998	1	458	NA	-	-	NA	1	843
MAD_Dr_004_100733-1	tgacttagatcagcatttggcgctcaccggcggtcgttcacttgatgcgagcttcaggaa	100824	Dr.87266	1	16	NA	-	-	NA	1	843
MAD_Dr_004_100735-1	cccttttctatccatttagctcttgagcgtacaaaagccccattcccctttttagtatat	100831	Dr.97326	1	522	NA	-	-	NA	1	843
MAD_Dr_004_100736-1	gaaagtgaacagcattgttcctttagcccaaacagtatgctgtactgtagactatggtgt	100832	Dr.97460	1	684	NA	-	-	NA	1	843
MAD_Dr_004_100736-2	gtttggcttaccttgtccttttccttagccaggttttgacagaaactcatgatagttctg	100832	Dr.97460	1	583	NA	-	-	NA	1	843
MAD_Dr_004_100736-3	gcttctggccccgagaaagaccctgcgagacccggtcaaaccccaaatttgacagtggaa	100832	Dr.97460	1	498	NA	-	-	NA	1	843
MAD_Dr_004_100736-4	attttcaatccctatctggccagctttggaccaagttactaagcaggctgagaaagctgt	100832	Dr.97460	1	437	NA	-	-	NA	1	843
MAD_Dr_004_100736-5	taaaggtgctccaaccagttgctaggtttaggggccaaaccctttattctaacagaacta	100832	Dr.97460	1	157	NA	-	-	NA	1	843
MAD_Dr_004_100737-1	ttaatgaagctagacagttgttaaatataggcttgacacatgcctgagttcaaatgttca	100833	Dr.98299	1	719	NA	-	-	NA	1	843
MAD_Dr_004_100737-2	tggaaaagagtaatggaagctcaatacctaattttgcacctgaatttacatgaacaaccc	100833	Dr.98299	1	525	NA	-	-	NA	1	843
MAD_Dr_004_100737-3	atggacagacgttacggttacacccatacattttataatctataacccatggctagaaca	100833	Dr.98299	1	464	NA	-	-	NA	1	843
MAD_Dr_004_100737-4	attgatgctgtgtccatgcgaacagagagaaaaggggtattctcttgtacatcatattaa	100833	Dr.98299	1	313	NA	-	-	NA	1	843
MAD_Dr_004_100738-1	aggattaaactccaaacgattctgggtgatattagcccaactttgggtgacatatggaca	100834	Dr.102990	1	560	NA	-	-	NA	1	843
MAD_Dr_004_100738-2	ccaatgttgggtcacacgctgttaatattgctgtgttgtgttagcccaacactgggtcaa	100834	Dr.102990	1	12	NA	-	-	NA	1	843
MAD_Dr_004_100739-1	cgatttctgctcagaccatcattcactttattaagctcatgtatctcatgagcactggaa	100835	Dr.107494	1	736	NA	wu:fk53f01	ZDB-GENE-030131-7600	NA	1	843
MAD_Dr_004_100739-2	aggttttctcaaagtccatcgtaaggccctgttcacgctcaattcgttgttttttctctt	100835	Dr.107494	1	556	NA	wu:fk53f01	ZDB-GENE-030131-7600	NA	1	843
MAD_Dr_004_100739-3	caaaaaatgtggcagagacggtaaagctatcttccatggcgaatgtcttttacacgtaca	100835	Dr.107494	1	495	NA	wu:fk53f01	ZDB-GENE-030131-7600	NA	1	843
MAD_Dr_004_100739-4	ctctttgaacctcgatgatcataggtcactacatatacacaacatatgagttatcaataa	100835	Dr.107494	1	414	NA	wu:fk53f01	ZDB-GENE-030131-7600	NA	1	843
MAD_Dr_004_100739-5	taaaagagctcacgaattgaaacacccaatcacaacagagtgatgtaagaacagcaaaga	100835	Dr.107494	1	282	NA	wu:fk53f01	ZDB-GENE-030131-7600	NA	1	843
MAD_Dr_004_100740-1	tcgttaacaatataaacttggcgctgacgccactaactttcatgttttaggacttgtgga	100836	Dr.111907	1	576	NA	-	-	NA	1	843
MAD_Dr_004_100740-2	gctcgatctggccaatggcggcaggagactctgaggtgcgaaagggtcaaacacaaacac	100836	Dr.111907	1	286	NA	-	-	NA	1	843
MAD_Dr_004_100740-3	agttggtgaataagtgcttaatggagacgcaaatcgttacaaattattccgttcgatttg	100836	Dr.111907	1	18	NA	-	-	NA	1	843
MAD_Dr_004_100743-1	ctgctgtgcttgttgttgtggttgtgatggagagtcatgagcgggcagctgcgctcttgc	100839	Dr.119034	1	533	NA	-	-	NA	1	843
MAD_Dr_004_100747-1	aatgcaataagaaacacatatgcggtggcttccttgtgtctgaccagtttgtcatgacgg	100843	XM_001920323.1	1	127	NA	-	-	22	1	843		ENSDARG00000042003	ENSDART00000078374
MAD_Dr_004_100747-2	cttcaagcatctgtgaagtctggcatagtgaacgggaaggaagctagacctcattcaaga	100843	XM_001920323.1	1	48	NA	-	-	22	1	843		ENSDARG00000042003	ENSDART00000078374
MAD_Dr_004_100748-1	gtgaatataatatactatcaattgttcgtggccagctgtagtgatggttgtatgagagct	100844	Dr.123127	1	746	NA	-	-	NA	1	843
MAD_Dr_004_100748-2	gtctcagtgccatagaggtccatcactaacgttcataacaggagtcacaacacaacagtg	100844	Dr.123127	1	486	NA	-	-	NA	1	843
MAD_Dr_004_100748-3	aaagaagagaagttaagcccttgagaaaaagcgtgagccagctttgttcgttttcttaaa	100844	Dr.123127	1	425	NA	-	-	NA	1	843
MAD_Dr_004_100748-4	tcttcaagtcataactgattccacctctagtgatagattgtcttttgacaaaaacacact	100844	Dr.123127	1	320	NA	-	-	NA	1	843
MAD_Dr_004_100748-5	gtaatttgggtcaccttcatcatagcccactgacagggcgcccatatgtagcacaacaat	100844	Dr.123127	1	106	NA	-	-	NA	1	843
MAD_Dr_004_100749-1	aaaaccccttcctgaaaactaaacgcgaatacccttcagagcttgtctgaaaacaaaaaa	100845	Dr.123250	1	772	NA	-	-	NA	1	843
MAD_Dr_004_100749-2	atactctgctcttgataatatccacatgcatttacgctcatattgatgattctggtaagt	100845	Dr.123250	1	516	NA	-	-	NA	1	843
MAD_Dr_004_100749-3	agttttaacttgtgctatctttatgcactgtttagttcattgctcaccaaaatacttgct	100845	Dr.123250	1	444	NA	-	-	NA	1	843
MAD_Dr_004_100750-1	agcagtttaaaatgagggttttccgggctcgagatttcaatagcaatgtagtttgttctg	100846	Dr.124474	1	753	NA	-	-	NA	1	843
MAD_Dr_004_100750-2	tacctgctctactgctgcttttactagcactgcccctactgaccttgtctccattccagc	100846	Dr.124474	1	487	NA	-	-	NA	1	843
MAD_Dr_004_100750-3	tgatttccatgtctgaaccctgctccactttggcactctggcggctaggggtgcgagatg	100846	Dr.124474	1	337	NA	-	-	NA	1	843
MAD_Dr_004_100750-4	tcagtaacaagactgaggaacagcccatcagtatgctcagtgtgccacaagaggacgctg	100846	Dr.124474	1	151	NA	-	-	NA	1	843
MAD_Dr_004_100751-1	attatacgggtgtgctataaatgctcaagctctctaacacagagtagattctgaattgca	100847	Dr.124714	1	562	NA	-	-	NA	1	843
MAD_Dr_004_100751-2	gtttgttgtgtcatgtttttatcgtaacaattttggtgtagatggaccaccaaaaactat	100847	Dr.124714	1	165	NA	-	-	NA	1	843
MAD_Dr_004_100753-1	gctcaaggcagaatccgcacttcacatattaatactttgggacgagtaggtagaacttcc	100849	Dr.125657	1	714	NA	-	-	NA	1	843
MAD_Dr_004_100755-1	attgttcgactcttaagaaagcctgttagaccacagattgtttagggctttggagacttg	100850	Dr.126775	1	596	NA	-	-	NA	1	843
MAD_Dr_004_100755-2	gcttattaatcaaaggaagctagcagggcatggatatagtactggattggagtgtgattc	100850	Dr.126775	1	445	NA	-	-	NA	1	843
MAD_Dr_004_100758-1	gaatccaaatacagaagctgctattacttacatgtatatggctgtattagcaagtgattc	100853	Dr.134626	1	730	NA	-	-	NA	1	843
MAD_Dr_004_100759-1	aatctgaactcatacatggacactaccatgcgaacgtatgcagcgattgtgcagttgatg	100854	Dr.135750	1	780	NA	-	-	NA	1	843
MAD_Dr_004_100759-2	ttaggtttctctgatagatgatgtatatcacctggttagtgttagacacctatagctggt	100854	Dr.135750	1	684	NA	-	-	NA	1	843
MAD_Dr_004_100761-1	aggcatggttaaatgttagccacgcccatttgtaaaagtatatgtaatctgacaacttaa	100856	Dr.136508	1	291	NA	-	-	NA	1	843
MAD_Dr_004_100762-1	atcaatttcctttttactacaccccaggcagtcccacaagaacgatggaaattccttttt	100857	Dr.137151	1	491	NA	-	-	NA	1	843
MAD_Dr_004_100763-1	aatcatttacagatgccccgctttaatggccgcgccaatttacaaccgttttgtaagaaa	100858	Dr.137154	1	675	NA	-	-	NA	1	843
MAD_Dr_004_100764-1	cagagagtagccgaaagtggacttattttataggctgacacagttatgacagcctgatct	100859	Dr.137303	1	291	NA	-	-	NA	1	843
MAD_Dr_004_100766-1	aaactcgatatttcttttctatatttttgttaggccacagtttgaaatgccattctgcag	100860	Dr.139860	1	453	NA	-	-	NA	1	843
MAD_Dr_004_100767-1	aaagtgatgcctgctgacaaggctgacagccaccaccaggtcctaatgcaggccttataa	100861	XM_001921815.1	1	783	NA	-	-	NA	1	843
MAD_Dr_004_100769-1	ttagtcgacttctcattttatcctgacccttaaaatgtcccgtactttaatagacgtttg	100863	Dr.151585	1	770	NA	-	-	NA	1	843
MAD_Dr_004_100769-2	gctatctgccccaatacccaacaccgctgcttcttcgctccgcttcccggcattaattaa	100863	Dr.151585	1	593	NA	-	-	NA	1	843
MAD_Dr_004_100769-3	gagcatagcttcttcgcagtggcatcacgcccacttttggttctggcaaaaggacgtggg	100863	Dr.151585	1	495	NA	-	-	NA	1	843
MAD_Dr_004_100770-1	tttttcaatgaacctggaaaggaatgtggacccaggtttcattatcgaatggacctggcc	100864	Dr.152556	1	783	NA	-	-	NA	1	843
MAD_Dr_004_100771-1	cataactaccacatttctatcttgcaaaagccagcttttaactactgttttcattagtct	100865	Dr.152824	1	778	NA	-	-	NA	1	843
MAD_Dr_004_100772-1	ggttctgggttcagcttagggacttggagtgtcctctgtgaaagcagagggatgttttca	100866	Dr.154324	1	216	NA	-	-	NA	1	843
MAD_Dr_004_100772-2	acaatgctcaaggtctgctatgcatatctggcagcgtcaaatagtggtaaataaatgtgg	100866	Dr.154324	1	126	NA	-	-	NA	1	843
MAD_Dr_004_100773-1	ggacacacacatctacagtatttaatcaatgttgtctctattattaaatggctcagactc	100867	OTTDART00000020492	1	32	NA	si:dkey-28d5.7	si:dkey-28d5.7	NA	1	842
MAD_Dr_004_100774-1	ctgagaactttctcaagtagttcacaaaatgtaacgcttgtgtccttgcattacagggtg	100868	OTTDART00000022047	1	247	known	bactin2	bactin2	-1	1	842		ENSDARG00000037870	ENSDART00000055194
MAD_Dr_004_100775-1	ttttagggccataaacttttatccagagattaccaacagtgtgagcaagtacatctgagg	100869	OTTDART00000022548	1	748	known	dmrt1	doublesex and mab-3 related transcription factor 1	1	1	842		ENSDARG00000007349	ENSDART00000044361
MAD_Dr_004_100778-1	tgtaacacacactatggtggccctgtgccgttgcttggcgatgaatttgaatttgctgct	100871	OTTDART00000029241	1	702	known	zgc:112975	zgc:112975	-1	1	842		ENSDARG00000005908	ENSDART00000091959
MAD_Dr_004_100778-2	gagggtcatgaacagaattagctgtgcacttcaaagaacattgtttcctgtctgaaaatg	100871	OTTDART00000029241	1	623	known	zgc:112975	zgc:112975	-1	1	842		ENSDARG00000005908	ENSDART00000091959
MAD_Dr_004_100780-1	atagattgactatagattgccgtggtcccagaaagttttacttatgctgtattcattaga	100873	OTTDART00000029750	1	604	NA	si:dkey-38k3.3	si:dkey-38k3.3	NA	1	842
MAD_Dr_004_100780-2	ttggcttgatagcttgtaggcatatacatgacctgacatactttattgatgcctctgggg	100873	OTTDART00000029750	1	344	NA	si:dkey-38k3.3	si:dkey-38k3.3	NA	1	842
MAD_Dr_004_100783-1	tcgatcacgtctcgctgttgatgtaaccttacactgcaatgggcagttcaaggctgtgat	100876	OTTDART00000030511	1	17	NA	si:ch73-103b9.2	si:ch73-103b9.2	NA	1	842
MAD_Dr_004_100785-1	cccagtaaaggagaatgaaacttaccgatgtctcatccagaactctcttgtggtcgctgt	100878	OTTDART00000033703	1	762	NA	si:dkey-174k18.6	si:dkey-174k18.6	NA	1	842
MAD_Dr_004_100785-2	gtgtcaattacttggctgaaagattccgtcagtggtgtggtttatgaatacaagaacaaa	100878	OTTDART00000033703	1	340	NA	si:dkey-174k18.6	si:dkey-174k18.6	NA	1	842
MAD_Dr_004_100785-3	cgttttcattttggctattgcattttcagtgtcccaaggcaccgttgagagcattagtcc	100878	OTTDART00000033703	1	198	NA	si:dkey-174k18.6	si:dkey-174k18.6	NA	1	842
MAD_Dr_004_100785-4	cttacaccaaaatggcttcaattggacaaataatctttggaagtatgatttgtctcatag	100878	OTTDART00000033703	1	119	NA	si:dkey-174k18.6	si:dkey-174k18.6	NA	1	842
MAD_Dr_004_100785-5	cagagatgctgagcacagcggtacatcgattcatcaaatacacttcataaaagtagacca	100878	OTTDART00000033703	1	58	NA	si:dkey-174k18.6	si:dkey-174k18.6	NA	1	842
MAD_Dr_004_100786-1	tatctcgctagctttcgttcaaacgaggcaattcagtcattcaaagttttatagcgtaat	100879	OTTDART00000035644	1	19	known	snrpa	small nuclear ribonucleoprotein polypeptide A	-1	1	842		ENSDARG00000018890	ENSDART00000012018
MAD_Dr_004_100788-1	cagatatgaaaggactaagtgcagattagtctaaacacagcaacgatccggtttttagga	100881	OTTDART00000039214	1	90	known	zgc:101879	zgc:101879	1	1	842		ENSDARG00000045355	ENSDART00000066700
MAD_Dr_004_100792-1	tgaaaaaaattttccgtgatttgatttttcaccaacacctcccccggttaaatttccttg	100885	Dr.22693	1	782	NA	-	-	NA	1	842
MAD_Dr_004_100792-2	ctaatcctcatgctgttcccaaacacctagtacttaaattcttactgaaaatgcaaaagg	100885	Dr.22693	1	622	NA	-	-	NA	1	842
MAD_Dr_004_100792-3	caagatgccaagttagcaaaccacagaggcattttcccaatgattacattagtctgcatt	100885	Dr.22693	1	477	NA	-	-	NA	1	842
MAD_Dr_004_100792-4	tcagagtatccccatcagtattacaaacacatctctgaaactgttatgaccccaactgtg	100885	Dr.22693	1	402	NA	-	-	NA	1	842
MAD_Dr_004_100792-5	tgtgttttattcatagaagtttccaccggacattttagtgtaggtagaacagtgatggaa	100885	Dr.22693	1	278	NA	-	-	NA	1	842
MAD_Dr_004_100793-1	cactgacatttgcatatgagctagaatattcccaataataatgaattgacctacaaccta	100886	Dr.29914	1	164	NA	wu:fc23h02	ZDB-GENE-030131-3014	NA	1	842
MAD_Dr_004_100794-1	gatgttgctctatgtgcatgctcgcaatgttaaggcgaggccggcatctttcatgactgt	100887	Dr.42099	1	725	NA	-	-	NA	1	842
MAD_Dr_004_100794-2	gtactgaacaagccgtttagtgttgcgcggatcacttcgcatttaagtcacaaatacaaa	100887	Dr.42099	1	390	NA	-	-	NA	1	842
MAD_Dr_004_100797-1	accggcagcatcacccacagctcgccacaaagaattatgctaggaacgggccgtgtttag	10089	XM_689488.3	1	82	NA	-	-	NA	1	3573
MAD_Dr_004_100798-1	tggttcatcacgctgctcatgaattctactgcagttgtcgtttttatacaggtgttaggg	100890	Dr.76391	1	267	NA	zgc:153439	ZDB-GENE-060825-156	NA	1	842
MAD_Dr_004_100798-2	tacgctgaataaacaccgcgccgctctctgctatcacggttgttaatagaaatgcaagct	100890	Dr.76391	1	102	NA	zgc:153439	ZDB-GENE-060825-156	NA	1	842
MAD_Dr_004_100799-1	tacatcgttacattcctactcactctcaacatgagtctgagtaaggacgtactcacacta	100891	Dr.76409	1	607	NA	c("wu:fc20g11", "wu:fb01e10")	c("ZDB-GENE-030131-2885", "ZDB-GENE-030131-9141")	NA	1	842
MAD_Dr_004_100800-1	agtgtccctacaggagcaagattgaacactctaggactggggtctcttatcttggttctt	100892	Dr.79689	1	236	NA	mmp15b	ZDB-GENE-070817-6	NA	1	842
MAD_Dr_004_100801-1	taacacctgaatcaaggtctaattaggcataatataaactttcagataggtgtgttaagg	100892	Dr.79689	2	636	NA	mmp15b	ZDB-GENE-070817-6	NA	1	842
MAD_Dr_004_100801-2	taagagaccccagtcctagagtgttcaatcttgctcctgtagggacactgtccaaaacat	100892	Dr.79689	2	557	NA	mmp15b	ZDB-GENE-070817-6	NA	1	842
MAD_Dr_004_100801-3	gtgtccagtccactttagttcctatctcactttaactctaaatcaaggtctgactaggca	100892	Dr.79689	2	418	NA	mmp15b	ZDB-GENE-070817-6	NA	1	842
MAD_Dr_004_100801-4	actcaaagagtgtcaaatgggacttgttacaaggcgggacgcatccttggtgtataaagc	100892	Dr.79689	2	140	NA	mmp15b	ZDB-GENE-070817-6	NA	1	842
MAD_Dr_004_100802-1	gctagagaaagctgcttattaggaaaatttattcgatattaatcttactagtgcatgtgc	100893	Dr.82903	1	400	NA	-	-	NA	1	842
MAD_Dr_004_100802-2	tttaatgttgagatattctctgggcccacaggaggacgcttctcacaggaggacgcttct	100893	Dr.82903	1	285	NA	-	-	NA	1	842
MAD_Dr_004_100803-1	ttcgtttatataggttgaaatctcactcatacacattcataaactccctctataaacctg	100894	Dr.84041	1	782	NA	-	-	NA	1	842
MAD_Dr_004_100803-2	cctttagacgtaatatacagtaagggattctttaaataaagccgtggcaaaacatctata	100894	Dr.84041	1	377	NA	-	-	NA	1	842
MAD_Dr_004_100803-3	cttccacttaaaccaaacactcataagtgctcaatcggttacaaaccaaaaacacagtct	100894	Dr.84041	1	295	NA	-	-	NA	1	842
MAD_Dr_004_100803-4	cacaaaatgcctagtaggtaaacatatacagtaatacaccataattattgggggcagcgt	100894	Dr.84041	1	82	NA	-	-	NA	1	842
MAD_Dr_004_100804-1	cacagaatgagtctgtgttggcatttttagaacagcactggtgttttaaaatgtcaaaat	100895	Dr.86427	1	777	NA	sb:cb648	ZDB-GENE-030804-14	NA	1	842
MAD_Dr_004_100804-2	gtaaaaaagttctcaactttttgatacagactgtaacacccctgggagtgcatagtacag	100895	Dr.86427	1	656	NA	sb:cb648	ZDB-GENE-030804-14	NA	1	842
MAD_Dr_004_100804-3	gctcattgcaaaaatctaatttaatatcccaatatctgtgctgacagatgcaattgcttt	100895	Dr.86427	1	136	NA	sb:cb648	ZDB-GENE-030804-14	NA	1	842
MAD_Dr_004_100806-1	agccaagagttgggtcttgcgacttctccaccgacaactctctcctgagcaatctgttcc	100897	Dr.86913	1	547	NA	fabp6	ZDB-GENE-040625-49	21	1	842		ENSDARG00000044566	ENSDART00000065448
MAD_Dr_004_100806-2	ccctttgcgatgacatcatcagggataccgatcagtttgcagaatggttcatatccctcc	100897	Dr.86913	1	375	NA	fabp6	ZDB-GENE-040625-49	21	1	842		ENSDARG00000044566	ENSDART00000065448
MAD_Dr_004_100806-3	ctgggtccatgtgaagtcatctccgttctggacgatctctgtcacaagcttgaagtcacg	100897	Dr.86913	1	314	NA	fabp6	ZDB-GENE-040625-49	21	1	842		ENSDARG00000044566	ENSDART00000065448
MAD_Dr_004_100806-4	ccactggctgtggaggtctccaccagctttccaccgctgatctcagttgtttgttgatat	100897	Dr.86913	1	120	NA	fabp6	ZDB-GENE-040625-49	21	1	842		ENSDARG00000044566	ENSDART00000065448
MAD_Dr_004_100807-1	tggtctgtctgtttgaaatcaacgccactgatgcatggaagtgtcactaatagaagaaac	100898	Dr.90707	1	499	NA	-	-	NA	1	842
MAD_Dr_004_100807-2	tctcagatactttgtcgccaaatgctgccgtgcttgtctcaggacttcactgaaagctgc	100898	Dr.90707	1	431	NA	-	-	NA	1	842
MAD_Dr_004_100807-3	atgtataccaatgcatgcaggtgtctgttctcctttatagattctcaccatggtttattt	100898	Dr.90707	1	256	NA	-	-	NA	1	842
MAD_Dr_004_100807-4	aatagctggctaattcactctggtagatgtagtctgctgtgtttcttatagtgtaacctt	100898	Dr.90707	1	195	NA	-	-	NA	1	842
MAD_Dr_004_100808-1	ctcaacccagttggacttacagctttattagttttggtatactaaactgttatttagaag	100899	Dr.100102	1	499	NA	-	-	NA	1	842
MAD_Dr_004_100809-1	tttatgcactggcagatgctcctatacattgctttcaagggattcagtttattagtttat	1009	ENSDART00000114523	1	5220	NA	-	-	-1	1	6963		ENSDARG00000077805	ENSDART00000114523
MAD_Dr_004_100810-1	gggcttccagggaagatcgaatgccaacactttcccccactagcagcactgttcctccat	10090	XM_001919642.1	1	1813	NA	-	-	NA	1	3573
MAD_Dr_004_100810-2	gtctctacagaggagtgccattggatgaacaagagtgatgccggtaaggtcggtgtggca	10090	XM_001919642.1	1	1746	NA	-	-	NA	1	3573
MAD_Dr_004_100810-3	gagcatagagctgtgtcaggcctagagtgtggatctgaggagaccctaaagacatctgga	10090	XM_001919642.1	1	1647	NA	-	-	NA	1	3573
MAD_Dr_004_100810-4	tagaaatgaggcaggcctggagcatatagctgagggggccatgggtcgtggagctgtgaa	10090	XM_001919642.1	1	1445	NA	-	-	NA	1	3573
MAD_Dr_004_100811-1	tgaccgcagcatctacagtaattcctctaagcttgagagcacgggccattaaagagatag	100900	Dr.100227	1	764	NA	-	-	NA	1	842
MAD_Dr_004_100811-2	tcaatttcattaccatggaggcatgtcttactcctccgacaatagactacctggagaagg	100900	Dr.100227	1	638	NA	-	-	NA	1	842
MAD_Dr_004_100811-3	gaacaggtggttcagaggacaggggaagttctggctcacgataagtctttggggttaaca	100900	Dr.100227	1	517	NA	-	-	NA	1	842
MAD_Dr_004_100811-4	aatacaaggagtcgagattttgccatttctggatgacttgctaatttgtgtcccttccca	100900	Dr.100227	1	456	NA	-	-	NA	1	842
MAD_Dr_004_100811-5	ttgccccgagcacagaccctttcttcgttttgcttttcaggggcagacctttcagttcag	100900	Dr.100227	1	325	NA	-	-	NA	1	842
MAD_Dr_004_100812-1	aaacggggccttaggctacgtccgaaatgcatatactatggtacgctaaaatcggtatgt	100901	Dr.102588	1	471	NA	-	-	NA	1	842
MAD_Dr_004_100813-1	ctaataaaacctttttaggaatagataaaacacaatgtaggctctaaagagacactcagc	100902	Dr.104280	1	623	NA	-	-	NA	1	842
MAD_Dr_004_100813-2	cattcacagaacgtcactacttagcatttgtgcaaaagtactctagcagtttcactgggg	100902	Dr.104280	1	474	NA	-	-	NA	1	842
MAD_Dr_004_100813-3	gagggtgtgaagtcatttagacatgcgagatctgtaaaagcggatcatcagaggacatcc	100902	Dr.104280	1	399	NA	-	-	NA	1	842
MAD_Dr_004_100813-4	ctagaaaactatgtaatatcagtccgaatatcagttcctctgattcagtctttagcaatg	100902	Dr.104280	1	184	NA	-	-	NA	1	842
MAD_Dr_004_100814-1	gtgttacaagaatatccttacatacggtagtacttaaaatggcgtacaaacagtcggtaa	100903	Dr.109938	1	719	NA	-	-	NA	1	842
MAD_Dr_004_100814-2	atcaagtgggacagatttaacgcggttgcttcgctgcaaatttgtccattgatgaagtac	100903	Dr.109938	1	567	NA	-	-	NA	1	842
MAD_Dr_004_100814-3	gctcatttggtcggataatatcgcgttttattccctcggaatgacctgtaaaatgctgag	100903	Dr.109938	1	361	NA	-	-	NA	1	842
MAD_Dr_004_100814-4	gtactgcttatgaaatctgtaaggaaatcctgatatacaaactactccaactgaagagaa	100903	Dr.109938	1	9	NA	-	-	NA	1	842
MAD_Dr_004_100815-1	cggcaaacgtacaacgactttaatcatatggtagagagagcgacagtctccattcagagc	100904	Dr.112653	1	348	NA	-	-	NA	1	842
MAD_Dr_004_100815-2	gtaaaagtagcaagtttaagaatagccaagtaatttaaggcaccatattcaaggtgaaac	100904	Dr.112653	1	160	NA	-	-	NA	1	842
MAD_Dr_004_100815-3	gtctccagatggaggcgtgggttcaaatcccccttctgacaaaagagattttagattgat	100904	Dr.112653	1	11	NA	-	-	NA	1	842
MAD_Dr_004_100816-1	caaaagaagcctgcctcccaaactaaccaaataaggttctttgtatgtttgacttaagta	100905	Dr.116492	1	782	NA	si:dkey-216e24.3	ZDB-GENE-070912-438	NA	1	842
MAD_Dr_004_100817-1	gccagagtccggcaggaaaagtcattgacagtaattaatttgtgtgtaacttctgatttg	100906	Dr.118058	1	166	NA	-	-	NA	1	842
MAD_Dr_004_100819-1	cacagactgtaaatatgaaagatatctctctctgtctgcgttggcatgattgtcgcatat	100908	Dr.124656	1	738	NA	-	-	NA	1	842
MAD_Dr_004_100821-1	attggcttacccagttgtctcctacccaccagcccaccactgagaccccatgcacaggtt	10091	XM_001919401.1	1	2901	NA	-	-	9	1	3573		ENSDARG00000069560	ENSDART00000090625
MAD_Dr_004_100821-2	tacttgtcatgggatctcaaaccctcctgactgccctcagtccaacaatgcctcagtctc	10091	XM_001919401.1	1	2725	NA	-	-	9	1	3573		ENSDARG00000069560	ENSDART00000090625
MAD_Dr_004_100824-1	gtaaacaactggaaatctggcgcctgcaattatcaaaccccctatgatcaaactgttggg	100912	Dr.127915	1	528	NA	-	-	NA	1	842
MAD_Dr_004_100824-2	tatttcaccaagtgtgtctgttcattcgcatcaaaggcagtgagagtgtcaaagtttgct	100912	Dr.127915	1	75	NA	-	-	NA	1	842
MAD_Dr_004_100825-1	ctgtcacaatttcagctacattttgcgggcaacaattacattgattattgtcaattctaa	100913	Dr.128064	1	307	NA	-	-	NA	1	842
MAD_Dr_004_100825-2	ctcaggaaatttatgcagcttgatcctgttgtaaaataggatcaaagtttgttgtcatat	100913	Dr.128064	1	159	NA	-	-	NA	1	842
MAD_Dr_004_100826-1	tttcatatttatccatgacgggccttaatcagccaaggtgccagaactgaagcacgcagc	100914	Dr.128175	1	71	NA	-	-	NA	1	842
MAD_Dr_004_100826-2	ggattaaataaatgtatgaacttcattaagacagactgtccgcaaactactagcagtttt	100914	Dr.128175	1	9	NA	-	-	NA	1	842
MAD_Dr_004_100827-1	aatctaccacaaatttctgtgaatccaccggtgcctttcattcacgtctgaatgagaaat	100915	Dr.128773	1	671	NA	-	-	NA	1	842
MAD_Dr_004_100827-2	tgacctacactattcttatggcatgcctttttgtctgtgatgtagttagatagcagtggt	100915	Dr.128773	1	397	NA	-	-	NA	1	842
MAD_Dr_004_100827-3	gtccagaccggtccaatccagttagggtcacaattttctcgggattgctcctggtgcatc	100915	Dr.128773	1	208	NA	-	-	NA	1	842
MAD_Dr_004_100827-4	attgagagggcaatcttaccaacagtgcttggcttctgcttgatgaatctgcaaaccatc	100915	Dr.128773	1	132	NA	-	-	NA	1	842
MAD_Dr_004_100828-1	tatgttctcttatatgcagttgtgttatcactctctccggagcttcgtttgggatgcttt	100916	Dr.128819	1	133	NA	-	-	NA	1	842
MAD_Dr_004_100829-1	agttaaatactaaatcctatacttgagacctgctgcatatacagctttaactgaactgaa	100917	Dr.129748	1	768	NA	-	-	NA	1	842
MAD_Dr_004_100830-1	aattcactctattagatctgcaaaggtgtcattcaaaaacgtgataggcacatgagtgtg	100918	Dr.131471	1	140	NA	-	-	NA	1	842
MAD_Dr_004_100830-2	tatttcaaattgagtagatctgcaaaggtgtaattcagaaatatctccacaagagggagt	100918	Dr.131471	1	72	NA	-	-	NA	1	842
MAD_Dr_004_100831-1	cgtacactacattctcatcatagctgatgcagtatatcttttttaggagctaaacaaaaa	100919	Dr.131554	1	246	NA	-	-	NA	1	842
MAD_Dr_004_100831-2	ctaccgttcacttgtaacacagctttaaagaccacaaatgcaagtctaaaacacaaaaca	100919	Dr.131554	1	138	NA	-	-	NA	1	842
MAD_Dr_004_100832-1	aggcaatgctggtgctatgttatattgactcaaaatccgtagtcaggttgctgtggtggg	100920	Dr.132348	1	742	NA	wu:fb79g11	ZDB-GENE-030131-1760	NA	1	842
MAD_Dr_004_100833-1	gctacatactgagctgtcacgacgacacatcacaatcgagtctggataggctcaaaatac	100921	Dr.132686	1	770	NA	-	-	NA	1	842
MAD_Dr_004_100834-1	tgtctttttaatgctcagcctcactacgcgctgaattacatctttctgtgtttgcagaaa	100922	Dr.134926	1	753	NA	-	-	NA	1	842
MAD_Dr_004_100834-2	ccactttagacatttgataaatgtgaccagaatttcagaaatatgtaataaaggcccact	100922	Dr.134926	1	3	NA	-	-	NA	1	842
MAD_Dr_004_100835-1	tgactgctggtcgcagaggcctattaaaaggaacttacggaagggttcggggagctcatt	100923	Dr.135019	1	107	NA	-	-	NA	1	842
MAD_Dr_004_100836-1	tcgctgtaagtgtctactcatctcggacatgattggcgccgtgctacacattgctggtgc	100924	Dr.135477	1	771	NA	-	-	NA	1	842
MAD_Dr_004_100837-1	aagtgtgctgacgctattggaataatggggtcttggtgtgttgtttcagttaatctgctt	100925	Dr.135836	1	636	NA	-	-	NA	1	842
MAD_Dr_004_100837-2	ttcagctgcggatgaagcactgctgaatatgggcacgagatgctgacttttaataaacca	100925	Dr.135836	1	496	NA	-	-	NA	1	842
MAD_Dr_004_100837-3	tgtaaaacatgcagtgtgactgctaatagctggcaggcagattcaggccattagctgagc	100925	Dr.135836	1	300	NA	-	-	NA	1	842
MAD_Dr_004_100838-1	ttccctgtctgtggttaggtcatccaaacctcattgattctgactcctgtttttgaactt	100926	Dr.136087	1	644	NA	-	-	NA	1	842
MAD_Dr_004_100838-2	gtgtgttttaagtttaggattcgtatctaggatgagaggtatcatttaattaggtctttc	100926	Dr.136087	1	427	NA	-	-	NA	1	842
MAD_Dr_004_100838-3	tcagtggtgcttacttttacataacctaaagccagaataaaagagactacaagttaaact	100926	Dr.136087	1	318	NA	-	-	NA	1	842
MAD_Dr_004_100839-1	aatgtcacacgtcaacgtcacagagacatcatagaattatttgatatgttgtaaaaaggg	100927	Dr.136098	1	710	NA	-	-	NA	1	842
MAD_Dr_004_100839-2	acagattgggctcatgcatgtgtcgctggtgttttgacagtctgtcggtcagagaaagac	100927	Dr.136098	1	0	NA	-	-	NA	1	842
MAD_Dr_004_100840-1	cttgaaggtgtgacgtgactactgagcctaactgaactgcactctggcaaacctcttcca	100928	Dr.136597	1	748	NA	-	-	NA	1	842
MAD_Dr_004_100840-2	agtcatggatgatgtgactgctaagttaggaaaagaggcgctcttgctccatacaatgga	100928	Dr.136597	1	434	NA	-	-	NA	1	842
MAD_Dr_004_100840-3	gccaatagttaaacttaaactttcacacgtagctcatgagagtcaggtccaaagcagtgg	100928	Dr.136597	1	179	NA	-	-	NA	1	842
MAD_Dr_004_100840-4	tatcctagcctaattattccaggtttttgaggtgcgaaccagccaaaaagcgagtacgta	100928	Dr.136597	1	118	NA	-	-	NA	1	842
MAD_Dr_004_100841-1	caaatccaaaactgatcactttcgctgctcttcaaattgcgtatacacaaactgatctgg	100929	Dr.137743	1	251	NA	-	-	NA	1	842
MAD_Dr_004_100842-1	tcgttggactgaatgtgcctttaaccctttacatttaatttaatcctggctaacttaggg	100930	Dr.138815	1	162	NA	-	-	NA	1	842
MAD_Dr_004_100843-1	cattggcctgcatcggacggaccttgaaacgattcacatcctactcgttcttccagaata	100931	Dr.141117	1	734	NA	-	-	NA	1	842
MAD_Dr_004_100844-1	agttgttctcatcgtcatattgttgtcatattcccataccagcatacttgaatgtttcta	100932	Dr.141335	1	484	NA	-	-	NA	1	842
MAD_Dr_004_100844-2	agttaggctaactcgtaacgaatgcgacgaataatttgttaaagggcagttataaagctt	100932	Dr.141335	1	70	NA	-	-	NA	1	842
MAD_Dr_004_100845-1	ggaagtcttggtactccgcggcaggtatacgccgcacacgtcctcatgagtttgtgcatc	100933	Dr.150539	1	697	NA	-	-	NA	1	842
MAD_Dr_004_100845-2	tgtgaaactctgcgttgtgtttacgggccgcggcggatgaaccagatttcgtttctgcgc	100933	Dr.150539	1	439	NA	-	-	NA	1	842
MAD_Dr_004_100845-3	catcccatttgcagtgcatttataatcatatctacggtgtaaataactgtggtctcttta	100933	Dr.150539	1	317	NA	-	-	NA	1	842
MAD_Dr_004_100845-4	gaaaatgccaggttacagggctatgaaaaacctttaaggagcagaagtaaaaatacaatt	100933	Dr.150539	1	140	NA	-	-	NA	1	842
MAD_Dr_004_100846-1	gtacttgtgcatctacaccccaccccataacttgaactcccattgcaccatagcacactt	100934	Dr.150557	1	762	NA	-	-	NA	1	842
MAD_Dr_004_100847-1	gaagagctgcatgaatccttctccatcatctctggccgcccagtgcaaaactgcagatct	100935	Dr.151973	1	468	NA	sb:cb1008	ZDB-GENE-031204-9	NA	1	842
MAD_Dr_004_100847-2	caagatgtagagagacttcaggtcaagctgcagtcacagcaggactacgagaagatcaaa	100935	Dr.151973	1	258	NA	sb:cb1008	ZDB-GENE-031204-9	NA	1	842
MAD_Dr_004_100849-1	tattcagtaggcacccagttccttctagtttattggtttagtgctgtagtacagctgctt	100937	Dr.153143	1	207	NA	-	-	NA	1	842
MAD_Dr_004_100850-1	ggaaggaattaggagaccatttgacaagctataccaattccaggtgcaaaaccagtaaac	100938	Dr.153563	1	685	NA	-	-	NA	1	842
MAD_Dr_004_100850-2	gccttatggttttgccacagtcgttaacactcagcctttcttgaaagctaatcaagtttt	100938	Dr.153563	1	511	NA	-	-	NA	1	842
MAD_Dr_004_100850-3	aaatcattggcaggcagtaccacacgcatcttgttgtctgctgttagaaagagcagatat	100938	Dr.153563	1	410	NA	-	-	NA	1	842
MAD_Dr_004_100850-4	ccgatagtgacaatagtagcagattaaaaccttgtccgttcatagtctttagcagcaaga	100938	Dr.153563	1	349	NA	-	-	NA	1	842
MAD_Dr_004_100850-5	actaccccaacaaatagcacttaccaattacagcatccaagtcagtgcctttgtgagggt	100938	Dr.153563	1	288	NA	-	-	NA	1	842
MAD_Dr_004_100852-1	ctgatgactcccaggagagtatttgggcttttgggacactacagtgatattagtatttaa	100940	OTTDART00000012333	1	516	known	si:dkey-105o6.2	si:dkey-105o6.2	-1	1	841		ENSDARG00000018111	ENSDART00000002851
MAD_Dr_004_100857-1	gctaatcaattttattgagacatccatcataggtgtgtcatcttgagaggtgcgcttcct	100945	OTTDART00000026929	1	23	known	krt5	keratin 5	-1	1	841		ENSDARG00000058371	ENSDART00000081223 ENSDART00000081327
MAD_Dr_004_100859-1	agaccgacattacacgaatggctgctgattatgcggagaacgagttggagttgttcagaa	100947	OTTDART00000027993	1	376	known	nsmce1	non-SMC element 1 homolog (S. cerevisiae)	-1	1	841		ENSDARG00000034662	ENSDART00000049868
MAD_Dr_004_100860-1	tgtaatgactgttcactttgactgctctctctttttttacccatcaggcatttggacagt	100948	OTTDART00000028377	1	322	known	nt5c2l1	5`-nucleotidase, cytosolic II, like 1	1	1	841		ENSDARG00000034852	ENSDART00000007961
MAD_Dr_004_100860-2	tgacacattttacatataaaatgagaccggctacacatataatacaaggccttatttcac	100948	OTTDART00000028377	1	74	known	nt5c2l1	5`-nucleotidase, cytosolic II, like 1	1	1	841		ENSDARG00000034852	ENSDART00000007961
MAD_Dr_004_100865-1	gtggctgtgtttggctgtctatcaaagaagcaagttttgtagttgttaaattttcttctt	100952	OTTDART00000032994	1	8	known	suv39h1b	suppressor of variegation 3-9 homolog 1b	-1	1	841		ENSDARG00000055753	ENSDART00000078152
MAD_Dr_004_100866-1	agcacaagcttttgtcccagaagcctaacagtctctcaatagtgtagatttcctgcacat	100953	OTTDART00000036281	1	651	known	zgc:165621	zgc:165621	-1	1	841		ENSDARG00000025034	ENSDART00000033917
MAD_Dr_004_100868-1	aaacaaatcgaaacgacttgattgttgagaagcacgaaacacgcgaacgggaatcagcga	100955	OTTDART00000039259	1	132	known	mdm1	transformed 3T3 cell double minute 1 homolog (mous	-1	1	841		ENSDARG00000045675	ENSDART00000080426 ENSDART00000102006 ENSDART00000102010
MAD_Dr_004_100869-1	gaaggtgagtaagactgatccactgctgtgagtttgcattgagtttaagggtgcgttcac	100956	OTTDART00000039791	1	756	known	camk1g	calcium/calmodulin-dependent protein kinase IG	1	1	841		ENSDARG00000044526	ENSDART00000065380
MAD_Dr_004_100869-2	cgtccagcacggctccagcattcagatctgcacacactcggagcacattcagagatgttt	100956	OTTDART00000039791	1	328	known	camk1g	calcium/calmodulin-dependent protein kinase IG	1	1	841		ENSDARG00000044526	ENSDART00000065380
MAD_Dr_004_100870-1	ttctctttgctgaggctgcgcatggcccagagagccatcaagcagactcaggtgactgtt	100957	OTTDART00000043276	1	292	known	uvrag	UV radiation resistance associated gene	-1	1	841		ENSDARG00000023815	ENSDART00000028161
MAD_Dr_004_100871-1	gttagagcataaaacatgtctgtcttggatataaacagatttccacatatttctagagca	100958	OTTDART00000043522	1	181	NA	wu:fc75f05	wu:fc75f05	NA	1	841
MAD_Dr_004_100873-1	acttctctttacgcattatcaacaacgatggctttcggaaagaaaaagtctgcacagcta	100960	OTTDART00000045830	1	25	known	gpx4a	glutathione peroxidase 4a	-1	1	841		ENSDARG00000068478	ENSDART00000099056
MAD_Dr_004_100877-1	tcttcagtcgtttttatgcacaacaaacagcaataaaagtcttgcatatttattggtcag	100967	ENSDART00000098119	1	711	NA	-	-	1	1	841		ENSDARG00000075690	ENSDART00000098119
MAD_Dr_004_100878-1	agtcgacgtggctggcagaccctgagtagtccacaatccctggctgtgttggtctctaca	100968	ENSDART00000101077	1	40	NA	-	-	-1	1	841		ENSDARG00000069439	ENSDART00000101077
MAD_Dr_004_100879-1	tttcttgcccgtgtgacccaggtctcaacgtgaccctgatcgtcttcctcttcgtcggtc	100969	ENSDART00000105723	1	121	NA	si:dkeyp-122a9.2	si:dkeyp-122a9.2	-1	1	841		ENSDARG00000071477	ENSDART00000105723
MAD_Dr_004_100883-1	atcccaagtaaacagttgttgcacagctgttgtcaaagaggccaaaatagttctactccc	100978	XM_691258.3	1	519	NA	-	-	6	1	841		ENSDARG00000071198	ENSDART00000105102
MAD_Dr_004_100887-1	agactgacttgtttaattctggttggatctttttcagatccaatactcccaagcatcacc	100981	Dr.17897	1	765	NA	im:7136329	ZDB-GENE-041008-83	NA	1	841
MAD_Dr_004_100887-2	tggcggtgtgttgatgtcagtagcctaacttgggaagctgagacttcttaaaaaataaca	100981	Dr.17897	1	550	NA	im:7136329	ZDB-GENE-041008-83	NA	1	841
MAD_Dr_004_100887-3	tcctggataccggccatcccggaccaagatcagacattactaacttaagtgattgggaca	100981	Dr.17897	1	398	NA	im:7136329	ZDB-GENE-041008-83	NA	1	841
MAD_Dr_004_100887-4	caaagctttcagtcccccatattttagtaacaaagttattattaaggtatgtacttgctc	100981	Dr.17897	1	118	NA	im:7136329	ZDB-GENE-041008-83	NA	1	841
MAD_Dr_004_100887-5	agcgttaatttagagtttttatacaagcgtgtagtgtgttctgcgaggaaattgaaatac	100981	Dr.17897	1	57	NA	im:7136329	ZDB-GENE-041008-83	NA	1	841
MAD_Dr_004_100888-1	tggcgtgttttatggggatttcctgatctacaccggcgcgttggtgctgttcgccagcct	100982	Dr.40514	1	108	NA	-	-	NA	1	841
MAD_Dr_004_100888-2	ttttcgacatcattggcgtgattctgttgttcgtcggcattttcggcgacgtgcggcaca	100982	Dr.40514	1	47	NA	-	-	NA	1	841
MAD_Dr_004_100889-1	aaaatatttgcgagttattttatcaccgaacaacaatggaggcacaatagcttagagcgg	100983	Dr.55511	1	55	NA	-	-	NA	1	841
MAD_Dr_004_100890-1	taaagagttaccaagcagctgagcatagaccaggcgagataaagcatagcagttttaaaa	100984	Dr.57905	1	735	NA	-	-	NA	1	841
MAD_Dr_004_100891-1	gcaatttcaaacaaccctgaatctctgctgtcacaatacacaaattctctatatatgcgg	100985	Dr.64562	1	716	NA	-	-	NA	1	841
MAD_Dr_004_100891-2	acacactatctactgttaaataaaggaacgctttttgtatgtagcacataggtgtttgca	100985	Dr.64562	1	655	NA	-	-	NA	1	841
MAD_Dr_004_100891-3	aaggtggcacagcatgctacattgaataagtggttgcatgcaccagtgaagccataaaga	100985	Dr.64562	1	506	NA	-	-	NA	1	841
MAD_Dr_004_100892-1	tgatctctactcaggaaactctcgagatatctttcgatcctactcatgatcttgtactga	100986	Dr.66203	1	765	NA	-	-	NA	1	841
MAD_Dr_004_100893-1	tgattcattccccagacttcatgattctatatcgagggagagcgtcagatccctccgcga	100987	Dr.69681	1	216	NA	-	-	NA	1	841
MAD_Dr_004_100895-1	gaaaagtattgagcagatgagtataaagctactgagaggcctcgctcagctgatttcaga	100989	Dr.83315	1	406	NA	id:ibd2611	ZDB-GENE-030219-44	NA	1	841
MAD_Dr_004_100895-2	ttaaaagacttgtagctccaccccaaagtacctattcttagtcatagaagtgaaataact	100989	Dr.83315	1	150	NA	id:ibd2611	ZDB-GENE-030219-44	NA	1	841
MAD_Dr_004_100897-1	cagaacagaactgacaggttatctgcagctgagggtttttctgcatagtaacagctgatg	100990	Dr.84430	1	696	NA	zgc:112331	ZDB-GENE-050522-393	10	1	841		ENSDARG00000042517	ENSDART00000062348
MAD_Dr_004_100898-1	gattgatccagagtttgcaggtatggcgtactatgaacaattatgactatgaagcgtctc	100991	Dr.90814	1	71	NA	-	-	NA	1	841
MAD_Dr_004_100899-1	tcagaggagaacgcacacgagagagacagatgtgaattgatgatcgaaagtagatgataa	100992	Dr.92692	1	734	NA	-	-	NA	1	841
MAD_Dr_004_100900-1	tgtaattggaaaaattaacccattattggttgaaatatagacaaaaccaaccgctgggtt	100993	Dr.93616	1	458	NA	-	-	NA	1	841
MAD_Dr_004_100902-1	ggctaatgctttcagtatgcaacagagtgtatatttgtgatatattccaattgccaaaaa	100997	Dr.94653	1	767	NA	-	-	NA	1	841
MAD_Dr_004_100902-2	cactctattgtatttcagtatgcaagcttgatttgtagtataccccaaataatagagctt	100997	Dr.94653	1	565	NA	-	-	NA	1	841
MAD_Dr_004_100903-1	acggtaagtggttttggattaaaataacagcataactcaagaggcaatggtgactagctt	100998	Dr.96329	1	781	NA	-	-	NA	1	841
MAD_Dr_004_100903-2	ccttttgtatctttgtttctaagcatgttgacaaatgttccactatttggatgtatcact	100998	Dr.96329	1	294	NA	-	-	NA	1	841
MAD_Dr_004_100903-3	ggtgtagaagggacagatatttgtgtataaatgtaatggttaaaagtaaaatttgcccga	100998	Dr.96329	1	105	NA	-	-	NA	1	841
MAD_Dr_004_100904-1	aggaaaataccagattcttttccaggtcataaatacccaggttacacacagaacttttgc	100999	Dr.96766	1	512	NA	-	-	NA	1	841
MAD_Dr_004_100908-1	ttatcctactagacccgtcttcagaaaatacaagtctgacattgatgttgagctgctcct	101000	Dr.98244	1	776	NA	-	-	NA	1	841
MAD_Dr_004_100908-2	caatgtgaagcttaatgactttgagtaatactgtggacaataggggcttcaaaaggttac	101000	Dr.98244	1	484	NA	-	-	NA	1	841
MAD_Dr_004_100908-3	tctacattttcagttgcaaagacagtggcgacgttcagataaagcatacattataaaatg	101000	Dr.98244	1	423	NA	-	-	NA	1	841
MAD_Dr_004_100908-4	acctggtttaccatactctactgtgcagtacattaacgccttccatgtttactgtacatt	101000	Dr.98244	1	108	NA	-	-	NA	1	841
MAD_Dr_004_100909-1	gggcttcattccagtcttgattgaaatcatacctgtttagtagagtcatcagggttgtta	101001	Dr.100529	1	197	NA	-	-	NA	1	841
MAD_Dr_004_100909-2	ctggttttcacgttctgtacagtctatactaataatgtttaatttacttgaagtgactcc	101001	Dr.100529	1	12	NA	-	-	NA	1	841
MAD_Dr_004_100910-1	atcttccacttcagatcagggttgacattaactacaggcttagtcttaggaccagtgctg	101002	Dr.100567	1	403	NA	-	-	NA	1	841
MAD_Dr_004_100911-1	cagcaattttatgtttcagtctatcttgtgttagaggacattaaacgggatctattatgc	101003	Dr.101709	1	344	NA	-	-	NA	1	841
MAD_Dr_004_100913-1	ttgtttttgtcattggggcattacgttggcattgacatgttttcatgagatatgcatcac	101005	Dr.106121	1	731	NA	wu:fc66h12	ZDB-GENE-030131-4056	NA	1	841
MAD_Dr_004_100914-1	gaaccaagggaccgccctcacggcgaagaaaggttgcttttgccttcgacaagtcattac	101006	Dr.110716	1	781	NA	-	-	NA	1	841
MAD_Dr_004_100914-2	tgcttcatacgtatcgacatatttacacaagtctttggcttatggtcatcatctgctacc	101006	Dr.110716	1	632	NA	-	-	NA	1	841
MAD_Dr_004_100915-1	atgcaccctgcaatctatgatcctcctctcatatgacagtcccgtgtctagagacaccga	101007	Dr.111210	1	781	NA	-	-	NA	1	841
MAD_Dr_004_100915-2	ccatccgttgtcgtagttgatttgtgacccacaatggaaacatcgctgcgctcctgccca	101007	Dr.111210	1	720	NA	-	-	NA	1	841
MAD_Dr_004_100915-3	gtctgacagagagccgaacacggatgcttgttcgtcttctagtctcacttcaatttctgt	101007	Dr.111210	1	565	NA	-	-	NA	1	841
MAD_Dr_004_100915-4	aactcagactgttcatccatgagccgattcagcttcattttgatgctgtcatcatagtta	101007	Dr.111210	1	410	NA	-	-	NA	1	841
MAD_Dr_004_100915-5	aggggaaccggtatggatcttgacatgttgctctttgattcccgtgacaggtgcagtgat	101007	Dr.111210	1	228	NA	-	-	NA	1	841
MAD_Dr_004_100916-1	gggacagcaaattggctggcgtctgtcagcggttatctgtattgccgggaactcgcagga	101008	Dr.112295	1	649	NA	-	-	NA	1	841
MAD_Dr_004_100917-1	tcagttcatacttagttaagtaatcacgagtctaatgggatgttgagtatagaccctttt	101009	Dr.112530	1	683	NA	-	-	NA	1	841
MAD_Dr_004_100917-2	gtgtgtttttgagggtacatctatagtatgactctgaaacagtcagtacatttccatcga	101009	Dr.112530	1	520	NA	-	-	NA	1	841
MAD_Dr_004_100917-3	gatcaagggtatgcatttccaccatatgatatcaagaaagcgcttccccaacagatgttt	101009	Dr.112530	1	420	NA	-	-	NA	1	841
MAD_Dr_004_100917-4	gtgaaagcagatctagagataagaggctcaaaggggactgagcaactcgctttcgacaca	101009	Dr.112530	1	328	NA	-	-	NA	1	841
MAD_Dr_004_100917-5	cgacgagtcgtctaaaactccgcaatcaggcacacgttcgactccatctaaaaccacagc	101009	Dr.112530	1	27	NA	-	-	NA	1	841
MAD_Dr_004_100920-1	gcatctgatacatgtcttgattgcagttattttagttttgacatccaaacataagtgagt	101011	Dr.118314	1	671	NA	-	-	NA	1	841
MAD_Dr_004_100921-1	cacagtttatatacaggttttaagtcatcatgaaacagtggtgtagcatggagcatcaca	101012	Dr.120222	1	761	NA	-	-	NA	1	841
MAD_Dr_004_100922-1	cttggagggttctgggtctcccaaataatgaatctgctcgacctaagttcgtcagtcaaa	101013	Dr.120945	1	781	NA	-	-	NA	1	841
MAD_Dr_004_100923-1	ataatgtgcccaggagactctctaggtgaggtaaatatgaaattagacaaatgaattaat	101014	Dr.124166	1	541	NA	-	-	NA	1	841
MAD_Dr_004_100924-1	ctgtaagttcatgtaagtgcagttcagtatgttgactgtatagacatgaagactttaaat	101015	Dr.124860	1	758	NA	-	-	NA	1	841
MAD_Dr_004_100925-1	gcgtccatcaccacttgcaaatactaccacgcggatcgctctcgcttatatgtggacgct	101016	Dr.125232	1	751	NA	-	-	NA	1	841
MAD_Dr_004_100926-1	cgcgcgcatatatgttccgctgtttctggaaagtgtgtcttggtaattagttgcatgtca	101017	Dr.125690	1	749	NA	-	-	NA	1	841
MAD_Dr_004_100927-1	atcaatgcctcgtgtggagagttcgcgatacacactatctcctgatgaccctgaagaacc	101018	Dr.126156	1	716	NA	-	-	NA	1	841
MAD_Dr_004_100931-1	gattcagtctgtatctgttatcttgttagatctagtcgggttatcagttgagtcctggtt	101021	Dr.135024	1	701	NA	-	-	NA	1	841
MAD_Dr_004_100931-2	caaacacagctgtcgctgtttccccgttgattacctggactttatatcaaccattccacc	101021	Dr.135024	1	596	NA	-	-	NA	1	841
MAD_Dr_004_100931-3	ggaaacgagcaaatggcgaatgtaaagatactcggaaatgtgtgtcaacgttttcaaact	101021	Dr.135024	1	101	NA	-	-	NA	1	841
MAD_Dr_004_100931-4	agactcggaggagtaagagcgtaggatgaggttccatttgcggatcaaaaaataaggctt	101021	Dr.135024	1	12	NA	-	-	NA	1	841
MAD_Dr_004_100932-1	gattaatgatgcaatgattaactgatgagcactgagatgttctatttaatcagtttaccg	101022	Dr.136837	1	637	NA	-	-	NA	1	841
MAD_Dr_004_100933-1	ttgcaaagttttatctcacagtaatcagtacctctaaaacagaagtaaagctcactgtaa	101023	Dr.136920	1	160	NA	-	-	NA	1	841
MAD_Dr_004_100933-2	ggaggctctactctctaattaaggcctgaacccccataacaaaggggaatcaaagctaaa	101023	Dr.136920	1	39	NA	-	-	NA	1	841
MAD_Dr_004_100934-1	aaaagtcgctataatacctttatcagaccctatatgagtgtacgaggttctcagaaccac	101024	Dr.137107	1	765	NA	-	-	NA	1	841
MAD_Dr_004_100935-1	tggtacatgttttcccctcaaatgactcacctgggtgtcgacgcagatcttgtgatactt	101025	Dr.137393	1	401	NA	-	-	NA	1	841
MAD_Dr_004_100935-2	attagtttgctgatagctacacggccattcaccaatatagcaaaatacactgggaccagt	101025	Dr.137393	1	24	NA	-	-	NA	1	841
MAD_Dr_004_100936-1	aaagatgagtgaacattgagtgaacgctctgatgattaatgcaataatctaccctgcaac	101026	Dr.137398	1	625	NA	-	-	NA	1	841
MAD_Dr_004_100936-2	aaatatgcagtgctggatctggttaaacgtgaacacacctttcccttcaaacactagcag	101026	Dr.137398	1	536	NA	-	-	NA	1	841
MAD_Dr_004_100936-3	gactggcgtcctcactaattcagcatctttgaccctttaaagtacatataatataataaa	101026	Dr.137398	1	189	NA	-	-	NA	1	841
MAD_Dr_004_100936-4	ctagatgaagctcgatggaatgaacactaaggcgttgtttacatgtgtgcctttttgttt	101026	Dr.137398	1	101	NA	-	-	NA	1	841
MAD_Dr_004_100937-1	gatactccgctggaagtctagtatatttaagctggatcacccagcataatttaaaatttt	101027	Dr.137888	1	721	NA	-	-	NA	1	841
MAD_Dr_004_100938-1	tcacttattgtttcaccacttggtcccaagctagcattactaatttgaagccacttgaat	101028	Dr.138250	1	638	NA	-	-	NA	1	841
MAD_Dr_004_100938-2	tgagtacaagtaccttggtgttttggtagattcaaaactatcattcaggtcacaggttaa	101028	Dr.138250	1	478	NA	-	-	NA	1	841
MAD_Dr_004_100938-3	gaatgataggttaagtgtagtaccagatgtatttgtatcagggaaaagattacaagttgt	101028	Dr.138250	1	415	NA	-	-	NA	1	841
MAD_Dr_004_100938-4	atgcgctggtacatctttcagcctggttagaacaatgctgtttacagttaaacattacta	101028	Dr.138250	1	335	NA	-	-	NA	1	841
MAD_Dr_004_100941-1	tgccatgtcaacccaatccagattgcccagcacggccatgacctcagagtacagtttgtt	101030	Dr.148962	1	391	NA	-	-	NA	1	841
MAD_Dr_004_100942-1	ccataatgctaatgccacccatctatgcgaatgcgcgagggaggattgaatgtggccata	101031	Dr.149771	1	291	NA	-	-	NA	1	841
MAD_Dr_004_100942-2	gcctacgcaactgtttgtaagggggtttatggcacgccatgaaagttgtgccattaaaca	101031	Dr.149771	1	209	NA	-	-	NA	1	841
MAD_Dr_004_100943-1	ctgactgatttgggggcggcacatttgctacagagcaagaggatcactgcttcttcaagg	101032	Dr.150080	1	664	NA	-	-	NA	1	841
MAD_Dr_004_100943-2	gcataatccatgcatcggtttttgcatgaattcacgataattcatgtatcgtttctataa	101032	Dr.150080	1	577	NA	-	-	NA	1	841
MAD_Dr_004_100944-1	cggaagatttagggccgtctatgctcatgcagttgaaatcctggttgaaatgtgtcaggt	101033	XM_001919374.1	1	768	NA	-	-	3	1	841		ENSDARG00000014134	ENSDART00000018726
MAD_Dr_004_100945-1	gagtatctgactatggggagcggagtatcccactagggggaggggattaaccatttcccc	101034	Dr.152228	1	763	NA	-	-	NA	1	841
MAD_Dr_004_100945-2	aatccgactatgggggagcggagtaatccgactatgggggagcggagtatccgactatgg	101034	Dr.152228	1	696	NA	-	-	NA	1	841
MAD_Dr_004_100946-1	aacgtagagttaccatctaacattacgtgacaacatcgtcacatctaaagtttaatgtgg	101035	Dr.152336	1	17	NA	-	-	NA	1	841
MAD_Dr_004_100948-1	agccgtggaacgggcaggaataaccgccgaattcaacggcattagcaataggctacagcc	101037	Dr.154356	1	249	NA	-	-	7	1	841		ENSDARG00000007745	ENSDART00000006868
MAD_Dr_004_100949-1	aagatgttcttcaatgggggatctcaaggagaagtgcaaacgaggcctgatggtgggccg	101038	Dr.154376	1	262	NA	-	-	NA	1	841
MAD_Dr_004_100949-2	gagaagcgagcggcaagatgtcaacatggaggttgtagttctgaagacagcgaggctgaa	101038	Dr.154376	1	160	NA	-	-	NA	1	841
MAD_Dr_004_100950-1	tctgcttgttatgaactccaatttataatacacgtctcgggaagggggagcaacataaaa	101039	Dr.154499	1	439	NA	-	-	NA	1	841
MAD_Dr_004_100954-1	tttcacacacaactctctctgtaatattcacttctttcccgactgcaaggtttatatctg	101045	OTTDART00000024677	1	227	known	stau1	staufen, RNA binding protein, homolog 1 (Drosophil	1	1	840		ENSDARG00000044182	ENSDART00000064865
MAD_Dr_004_100955-1	tactaatagtgatgtgctgaccgtgtaggaatcagtagcacaagcaaaatagcaggattt	101047	OTTDART00000026150	1	754	known	rps24	ribosomal protein S24	1	1	840		ENSDARG00000039347	ENSDART00000100813
MAD_Dr_004_100955-2	gtttgaaataattcttacaggcacctttatataatcctacttgagtagtgagtagagcgc	101047	OTTDART00000026150	1	693	known	rps24	ribosomal protein S24	1	1	840		ENSDARG00000039347	ENSDART00000100813
MAD_Dr_004_100955-3	atgtacttctggactatagaaggtaaacgctttcacaagtagactaactgctgtggaagg	101047	OTTDART00000026150	1	552	known	rps24	ribosomal protein S24	1	1	840		ENSDARG00000039347	ENSDART00000100813
MAD_Dr_004_100955-4	agaaccctttttctatcttctgcctgtcatggatgtttttgtcgtcattgtcttagtttt	101047	OTTDART00000026150	1	458	known	rps24	ribosomal protein S24	1	1	840		ENSDARG00000039347	ENSDART00000100813
MAD_Dr_004_100956-1	caaatgcttttacttgttgatctgcgccaagagaaatggcactgagaaatccaagatgtt	101048	OTTDART00000027013	1	35	known	slc2a12	solute carrier family 2 (facilitated glucose trans	-1	1	840		ENSDARG00000036865	ENSDART00000053531 ENSDART00000112913
MAD_Dr_004_100957-1	caaggcaggcctagtttctggcttttgctgtgcgattacaagagcacaagacctgcacag	101049	OTTDART00000027512	1	561	known	zgc:73358	zgc:73358	1	1	840		ENSDARG00000045618	ENSDART00000067082
MAD_Dr_004_100959-1	tagtgatgtgtctgcgatgcaggctaactcgcgcatttagcacgctacttaatttaacgt	101050	OTTDART00000027885	1	93	known	zgc:73265	zgc:73265	1	1	840		ENSDARG00000008706	ENSDART00000010211
MAD_Dr_004_100962-1	ctggagtagtgctattttactcatattatcaaagtgtggtatatagacatgtacgcatat	101055	OTTDART00000038052	1	625	known	gfer	growth factor, augmenter of liver regeneration (ER	1	1	840		ENSDARG00000070061	ENSDART00000102526
MAD_Dr_004_100963-1	caccggccctctgagtttgggcacctgcattaacttaaatcaatacctcttcctgcagat	101056	OTTDART00000038696	1	621	NA	wu:fc08g11	wu:fc08g11	NA	1	840
MAD_Dr_004_100964-1	agagatggggctaaatcagaatacagtggctactttaaaggcccatcaaatttaataaga	101057	OTTDART00000039252	1	740	known	fermt2	fermitin family homolog 2 (Drosophila)	1	1	840		ENSDARG00000020242	ENSDART00000049464
MAD_Dr_004_100965-1	gcaggcctgatgcgcattcgccactgaatgaggaccgctgtgctataaaaacactggaca	101058	OTTDART00000039755	1	14	known	cryba2b	crystallin, beta A2b	-1	1	840		ENSDARG00000041925	ENSDART00000061442
MAD_Dr_004_100968-1	gctattggaattttgtggcttgagatttgactataagacttttcatgcacttctattgat	101060	OTTDART00000040715	1	694	known	nfkb2	nuclear factor of kappa light polypeptide gene enh	1	1	840		ENSDARG00000038687	ENSDART00000056499 ENSDART00000057672
MAD_Dr_004_100968-2	cacttctaaatcagacagatctctgtgcactcgaatatcggagcatattgtttcctcaag	101060	OTTDART00000040715	1	319	known	nfkb2	nuclear factor of kappa light polypeptide gene enh	1	1	840		ENSDARG00000038687	ENSDART00000056499 ENSDART00000057672
MAD_Dr_004_100970-1	gaaataaagagaaggaaggagcgagaactttgtggctggaaaataaatggaaggaaaagt	101062	OTTDART00000042311	1	780	NA	-	-	NA	1	840
MAD_Dr_004_100973-1	gttcaccattgttttaagacagatgtacaactgtttcctaagcatctgttttcctcatgc	101065	OTTDART00000045259	1	740	known	zgc:153317	zgc:153317	1	1	840		ENSDARG00000069719	ENSDART00000101678
MAD_Dr_004_100974-1	ttcggacgtgccttaatggctacccacctaggaatgcatcttaggcttctattctaaagt	101066	OTTDART00000045326	1	164	NA	-	-	NA	1	840
MAD_Dr_004_100975-1	caagagcgattactaaactctcagacatcccagcacactgccccccgcatcagtctcagc	101067	ENSDART00000003390	1	279	NA	-	-	1	1	840		ENSDARG00000016945	ENSDART00000003390
MAD_Dr_004_100979-1	accagattgcaacttaaaactgtaccaaggtaagagatctgtatttactgtcattttagt	101071	OTTDART00000036121	1	780	known	ogdh	oxoglutarate (alpha-ketoglutarate) dehydrogenase (	1	1	857		ENSDARG00000034270	ENSDART00000022242 ENSDART00000046064 ENSDART00000111211
MAD_Dr_004_100980-1	agggctaaagcagttttttcttgcccatgttctttggattatcctactagaactttatat	101072	ENSDART00000050273	1	447	NA	-	-	-1	1	840		ENSDARG00000032631	ENSDART00000050273
MAD_Dr_004_100985-1	ctgtgaaaaagttttgggtaaacctgattgacccgttgtccttcactgcactgatatttt	10108	XM_001334663.2	1	3372	NA	-	-	6	1	3571		ENSDARG00000077004	ENSDART00000112636
MAD_Dr_004_100985-2	ctggatcagggtctttggttggtcagcgactttctgaccacccggatgtccgcaaactgg	10108	XM_001334663.2	1	2229	NA	-	-	6	1	3571		ENSDARG00000077004	ENSDART00000112636
MAD_Dr_004_100985-3	ccaccccctagcgtttgtcataacgctattggtagtctatggctggcccgcaatacagtt	10108	XM_001334663.2	1	209	NA	-	-	6	1	3571		ENSDARG00000077004	ENSDART00000112636
MAD_Dr_004_100992-1	gccttcactcaaggccagtgccatactgattccctcgggaccaaatgtgttaagagatga	101092	XM_001338321.2	1	780	NA	-	-	2	1	840		ENSDARG00000076757	ENSDART00000111635
MAD_Dr_004_100993-1	tgagactgaatgactgaatttcagatcaccacgtttgggacatttcagaaatgggacatc	101093	XM_001335578.2	1	780	NA	-	-	NA	1	840
MAD_Dr_004_100993-2	ggaacgcttatggagattggccagagatgggggaaatcgttggctgctttcccaggataa	101093	XM_001335578.2	1	719	NA	-	-	NA	1	840
MAD_Dr_004_100993-3	aaatatacttcttgtggcttcacacatggaccctacaccaaagctgactgatgagattaa	101093	XM_001335578.2	1	528	NA	-	-	NA	1	840
MAD_Dr_004_100993-4	aaataacacagtcgtcatgggtggcgtcaggaataatgcaggacaaggactgaacattgt	101093	XM_001335578.2	1	363	NA	-	-	NA	1	840
MAD_Dr_004_100993-5	gtttaagcctcaaatgggttgctgtccacataaacagtgccctgtcaaccacttctcctt	101093	XM_001335578.2	1	255	NA	-	-	NA	1	840
MAD_Dr_004_100996-1	ggaaactggggaagacaggggacacccacacaagcacggcgagaacatagactccacaca	101096	XM_001920066.1	1	695	NA	-	-	16	1	840		ENSDARG00000041221	ENSDART00000060424
MAD_Dr_004_101003-1	gcagctttatgaaaatgaggcctggaataccagggtttcacgcatgcacacaccacccct	101102	Dr.54806	1	514	NA	-	-	NA	1	840
MAD_Dr_004_101003-2	atcattatcacaatttttcaaacgtaggggcagaagccgtttccatatgaatgaaagaat	101102	Dr.54806	1	337	NA	-	-	NA	1	840
MAD_Dr_004_101004-1	ttttacaatagacaataaggcttcaagagtattttagtgcgaattcaaaggtggagatga	101103	Dr.60161	1	546	NA	-	-	NA	1	840
MAD_Dr_004_101005-1	tcgtccttcctctacggatataacctgtcggtggtcaacgctccggccagctacattaag	101104	Dr.72159	1	223	NA	-	-	NA	1	840
MAD_Dr_004_101006-1	acttttgatggtttacttgaatcgaggtccaatgttttgggcgcagcctttataactttc	101105	Dr.74022	1	780	NA	sb:cb120	ZDB-GENE-030131-9664	NA	1	840
MAD_Dr_004_101007-1	aatggtggtctcggaatgggaacaaccattattgccgttgagttcgacggcggtgtggta	101106	NM_131678.1	1	139	NA	psmb9b	ZDB-GENE-001208-3	NA	1	840
MAD_Dr_004_101009-1	acatatgtgcttaatgagtgatatctcactcgacactgtaggatcgcatgagaggtcatg	101108	Dr.80651	1	770	NA	wu:fd99b12	ZDB-GENE-030131-4814	NA	1	840
MAD_Dr_004_101009-2	ttatgtttccctggtaccacacatctcccttcattatatcaaatcagacccggtgtcatt	101108	Dr.80651	1	220	NA	wu:fd99b12	ZDB-GENE-030131-4814	NA	1	840
MAD_Dr_004_101010-1	gtgagagtattaatagactgaggatgctacccagcaagctcaagtactcaaggccaatcc	101109	Dr.83025	1	750	NA	-	-	NA	1	840
MAD_Dr_004_101012-1	tgtggctctgggctgatttgttaggcatcaagctttatgcttttatccatctaaagctta	101110	Dr.85404	1	7	NA	-	-	NA	1	840
MAD_Dr_004_101013-1	ttctcagatttcgcttcccagagcatctgatatgtacctcacttaggaaatgtgttgggg	101111	Dr.96128	1	616	NA	-	-	NA	1	840
MAD_Dr_004_101014-1	cactatgcaagtcacgcaatgcttactcacatcatatcatttgcgtatttttcaagcatg	101112	Dr.96344	1	562	NA	-	-	NA	1	840
MAD_Dr_004_101014-2	gggttggaggagtcggctattgcgaggtagttgaacgtcgccctcttgtgatgaaacaga	101112	Dr.96344	1	480	NA	-	-	NA	1	840
MAD_Dr_004_101015-1	taagttaggatgatactatcaggtggcccaacaacacccaaccctctccttatctttgtt	101113	Dr.96960	1	665	NA	-	-	NA	1	840
MAD_Dr_004_101015-2	ctgagaaaatctgcataatccagccttctcatgcatttgtctttcgaggaaaaatactgc	101113	Dr.96960	1	563	NA	-	-	NA	1	840
MAD_Dr_004_101017-1	ttgtcaccaaggtacactacgtgatacacagacaaacccacacatgaatgaacgttatga	101115	Dr.100146	1	593	NA	-	-	NA	1	840
MAD_Dr_004_101018-1	tgcacgctgcaaagtgcagacgcaaaagcaagtgcattgcctgctcgccgcttctgctct	101116	Dr.103064	1	648	NA	-	-	NA	1	840
MAD_Dr_004_101019-1	aacagacactttacagcatctgaccgattcatgcattgaaatcaggctctcctccaaaca	101117	Dr.104799	1	449	NA	wu:fb13d05	ZDB-GENE-030131-8492	NA	1	840
MAD_Dr_004_101019-2	ctgcttcgatattttcccttttagccaaatactacactacttatatttactctttgtgca	101117	Dr.104799	1	245	NA	wu:fb13d05	ZDB-GENE-030131-8492	NA	1	840
MAD_Dr_004_101020-1	ggtatctagagtcttatcaatgtcataatcaacgatttacgagccagtatctgtgagcac	101118	Dr.108297	1	732	NA	wu:fj66h02	ZDB-GENE-030131-9361	NA	1	840
MAD_Dr_004_101020-2	aagctgaagcgactgagaaaagctcaccggataaacacaaccacaatcctcaaaaagcag	101118	Dr.108297	1	339	NA	wu:fj66h02	ZDB-GENE-030131-9361	NA	1	840
MAD_Dr_004_101020-3	gtctgcactgccttgtaaaagctttaagtcatagtcacaatatagagaactttctgtttt	101118	Dr.108297	1	191	NA	wu:fj66h02	ZDB-GENE-030131-9361	NA	1	840
MAD_Dr_004_101020-4	agcattttcagctgcacaataacgcttcgatggatacgggtcaattctgcaattctgaga	101118	Dr.108297	1	61	NA	wu:fj66h02	ZDB-GENE-030131-9361	NA	1	840
MAD_Dr_004_101021-1	taactaccgttctagcggcccatagtgggctaacagcaggataggggctgggatgacatt	101119	Dr.111186	1	228	NA	-	-	NA	1	840
MAD_Dr_004_101023-1	gtcatacacagtgacggcttgaagtgttactcatgtgtggcgagtaactcagacgagtgt	101120	Dr.112896	1	79	NA	-	-	NA	1	840
MAD_Dr_004_101024-1	tggacttaaatggttgatcccggtaccaactcaaatatcctcttcccttccgccatgaac	101121	Dr.113263	1	687	NA	-	-	NA	1	840
MAD_Dr_004_101024-2	ctgagatgtcatgctgtgaaacgatgggtacagtgacaaaccataccgaagtctgtattg	101121	Dr.113263	1	207	NA	-	-	NA	1	840
MAD_Dr_004_101025-1	gctttaagtctgtgtactggaaattgctgagatttatgttagtacgttaatgtacttcca	101122	Dr.114630	1	742	NA	-	-	NA	1	840
MAD_Dr_004_101025-2	ttatgaaagaaacgtgttgcgttatgtacagctgtgtgtgggcgccgtttgcttatgtgt	101122	Dr.114630	1	577	NA	-	-	NA	1	840
MAD_Dr_004_101025-3	tccaagaattcctgaggactcgcaccgagagcatgctttgggccgatgtgctgccagaac	101122	Dr.114630	1	468	NA	-	-	NA	1	840
MAD_Dr_004_101025-4	ttcagcctcttcctgtaaatagatcaaaaggaacagccagatgtctgaaattccccatca	101122	Dr.114630	1	404	NA	-	-	NA	1	840
MAD_Dr_004_101025-5	ctgtattggtgttcccagggcaggtggatgggggcgatggaaggatgcctgtttgttgtt	101122	Dr.114630	1	255	NA	-	-	NA	1	840
MAD_Dr_004_101026-1	caaatcctcagtgttaaggcctgaaaagtgacactatttgaatgcagaacccatttgctc	101123	Dr.115859	1	57	NA	-	-	NA	1	840
MAD_Dr_004_101027-1	gatcagtctgtgcatcatacaatcaactactctcgatgaatacaagtctgactcctgata	101124	Dr.116843	1	780	NA	-	-	NA	1	840
MAD_Dr_004_101028-1	gtgtcaaaggtcaacaggggaatgctatatttattagctttatgtatctttgtgtatagt	101125	Dr.121337	1	451	NA	-	-	NA	1	840
MAD_Dr_004_101028-2	gagccaaagtgctgtacagaaatgcaacaaaacaagcataatagtttataaatatgaggt	101125	Dr.121337	1	334	NA	-	-	NA	1	840
MAD_Dr_004_101030-1	gcaatgattgtttgtgcagaaacaaaaacgaggatgcttgaaaagtcgccggttcattcc	101127	Dr.122364	1	560	NA	-	-	NA	1	840
MAD_Dr_004_101030-2	caatgattgtttgtgcagaaacaaaaacgaggatgcttgaaaagtctccggttcattccg	101127	Dr.122364	1	264	NA	-	-	NA	1	840
MAD_Dr_004_101030-3	gaaacttacgatcacactttcagttcttatcagctcaggaacgcaagggtctctttctgg	101127	Dr.122364	1	118	NA	-	-	NA	1	840
MAD_Dr_004_101031-1	agtgcgctgacgctctgcgtagtgttgggtgaaaaccgtgaggcactttgttgatgctcc	101128	Dr.122698	1	36	NA	-	-	NA	1	840
MAD_Dr_004_101034-1	atctctatattaaaggcatatttcaaccctaaattgagcaaaccctccctcaaaatgcag	101130	Dr.125496	1	634	NA	-	-	6	1	840		ENSDARG00000003754	ENSDART00000041942
MAD_Dr_004_101034-2	catatgacccatcaacatctattagcgcagaaaacggtctagttcactcaataaataatt	101130	Dr.125496	1	458	NA	-	-	6	1	840		ENSDARG00000003754	ENSDART00000041942
MAD_Dr_004_101034-3	caaaacttacaaaatcaagtgtcttactctgagttcaagttgacttgaggcatctttctc	101130	Dr.125496	1	309	NA	-	-	6	1	840		ENSDARG00000003754	ENSDART00000041942
MAD_Dr_004_101034-4	ctacatgtatcattactttttgcaatgtcttaaatggctatttatacgtcttgtaggcca	101130	Dr.125496	1	166	NA	-	-	6	1	840		ENSDARG00000003754	ENSDART00000041942
MAD_Dr_004_101035-1	taaattctcagcatactgtcagggcctttataaattgagttcccttgtatgtttttctat	101131	Dr.125622	1	325	NA	-	-	NA	1	840
MAD_Dr_004_101036-1	cctcttattttgccttttctatactgtcttttgtcttctttccaagggagaaaaaaacaa	101132	Dr.125790	1	713	NA	-	-	NA	1	840
MAD_Dr_004_101037-1	tggatgacgccatggtctttgggttgcttgatgacgcttcatctaaattgattatctgga	101133	Dr.125815	1	752	NA	-	-	NA	1	840
MAD_Dr_004_101038-1	acttagaagattcagttaaacagaacgattcgttcgcgattgggatcactacagaaataa	101134	Dr.127075	1	758	NA	-	-	NA	1	840
MAD_Dr_004_101038-2	tgaatatgtgtttaacgtcacttgagacgcgaatcgttttaaatgattcagttcgatttt	101134	Dr.127075	1	677	NA	-	-	NA	1	840
MAD_Dr_004_101039-1	gctgttgtgatgtctagacttttaattgatttgactttctgaagagtcattaagtgatct	101135	Dr.131619	1	641	NA	-	-	NA	1	840
MAD_Dr_004_101039-2	ctaactctatttgtttaagggtataggggtcgatttctggatacagcttctctctttgaa	101135	Dr.131619	1	481	NA	-	-	NA	1	840
MAD_Dr_004_101039-3	ttggtcaaaatcaaggaatccagtgcatgtccatgtaaactttgtgagtgtctaaaagtg	101135	Dr.131619	1	324	NA	-	-	NA	1	840
MAD_Dr_004_101039-4	gggtattttttacccctcaagtcgtggattctaggctccatttcagtcaagtgtccacta	101135	Dr.131619	1	146	NA	-	-	NA	1	840
MAD_Dr_004_101040-1	gcctttttgaaacacaccagtaacgataagcctaaggagttactttgaaacaccaccaaa	101136	Dr.134987	1	632	NA	-	-	NA	1	840
MAD_Dr_004_101040-2	ggagacctgggttggatgagcgtttcagtatttgatgtatcaactttaaaagcaccttgt	101136	Dr.134987	1	520	NA	-	-	NA	1	840
MAD_Dr_004_101040-3	cgatcaaagaaaccgtatcgctcttggttcaaacccatagtgccctacaaccagaacttt	101136	Dr.134987	1	354	NA	-	-	NA	1	840
MAD_Dr_004_101040-4	ttatgtgtcacgtgagctgttctgctccaaatcaggagtcagtaggagaagctcaatggc	101136	Dr.134987	1	266	NA	-	-	NA	1	840
MAD_Dr_004_101040-5	tttttgactttaccaaaaccagtatggcagttttacgagaactgttcgatttattcattc	101136	Dr.134987	1	192	NA	-	-	NA	1	840
MAD_Dr_004_101043-1	tctgtctgcatagactctgttgccatatctggtattctgacgatctgtgttacctcctca	101140	Dr.136275	1	35	NA	-	-	NA	1	840
MAD_Dr_004_101044-1	gacgagcgagaacttaaactatgagcctatgagagaagttagaatgggagcgagaggaaa	101141	Dr.136663	1	169	NA	-	-	NA	1	840
MAD_Dr_004_101046-1	cttgactaattttcaccctcccaaattttttcaccttgactattcagtcatcagagaaag	101143	Dr.137634	1	542	NA	-	-	NA	1	840
MAD_Dr_004_101047-1	ccagccttaagttagactggaattaaaactgctccactaagaaaaacatttttggattgc	101144	Dr.138000	1	730	NA	-	-	NA	1	840
MAD_Dr_004_101049-1	ctctaatacaaaatctctgggctaggctcagcatccctagcatatcaacgagctgattgg	101146	Dr.139961	1	531	NA	-	-	NA	1	840
MAD_Dr_004_101050-1	aatccgtcgactatctagcataacatatgctatggtcagcaactaatctctgacgatact	101147	Dr.141019	1	743	NA	-	-	NA	1	840
MAD_Dr_004_101051-1	tgcttgttctctgcaaccgtgctgaaagcgttttaaattggtctgcgtgactgtttcatt	101148	Dr.142334	1	219	NA	-	-	NA	1	840
MAD_Dr_004_101052-1	tttaaaacgctttcagcacggttgcagagaacaagcagcaacatcaggcactttcattag	101148	Dr.142334	2	584	NA	-	-	NA	1	840
MAD_Dr_004_101052-2	ttttcagcacttgcaggactggagataactcctagggtaatgaaacagtcacgcagacca	101148	Dr.142334	2	523	NA	-	-	NA	1	840
MAD_Dr_004_101052-3	agagcatctagaatcatctccaagagtctagattgagcaaaatagtccagacgggggaag	101148	Dr.142334	2	350	NA	-	-	NA	1	840
MAD_Dr_004_101052-4	ctctaaaaatatacaggccactacattttgcaagaagctttcaatgcatactaaacagaa	101148	Dr.142334	2	228	NA	-	-	NA	1	840
MAD_Dr_004_101053-1	gtctggtggacctatgtgagtgtggagagcaggttcgagggtaaggatttcgtcgctgct	101149	Dr.145428	1	105	NA	-	-	NA	1	840
MAD_Dr_004_101054-1	atagtgcgggctccgaatctgcaactgatactgagctacaacaaataatgatctgaagct	101150	Dr.145646	1	762	NA	-	-	NA	1	840
MAD_Dr_004_101054-2	cgtcgacgacaaaatcaggtgctactgtccacttatcatatctccgcatttatctgtcaa	101150	Dr.145646	1	701	NA	-	-	NA	1	840
MAD_Dr_004_101054-3	gagcagaacgttatgggtcagaattgcaatctgctggctttatcagcgaaactcaagtgc	101150	Dr.145646	1	579	NA	-	-	NA	1	840
MAD_Dr_004_101054-4	ccaaatgacccttttgcaaaggtgtgtatattgaaaattctagttattccagtcatgaaa	101150	Dr.145646	1	417	NA	-	-	NA	1	840
MAD_Dr_004_101054-5	cggagctctcagacactgcaggactgtgcccaaaacccaatacgcacaaatcatagtgtt	101150	Dr.145646	1	297	NA	-	-	NA	1	840
MAD_Dr_004_101055-1	tgtcccagctgaagtcgtaagaagaaacggccactgctgaacgatctgagctgatgctgc	101151	Dr.147408	1	770	NA	-	-	NA	1	840
MAD_Dr_004_101056-1	aaacagttgtcttcttgcatccaaacattggagccagagcacttgtcatgtagcatgatt	101152	Dr.148614	1	624	NA	-	-	NA	1	840
MAD_Dr_004_101057-1	actgagttgagtttcagtgtctagactctgagagcttgtagcatcactcatgagagactc	101153	Dr.148677	1	777	NA	-	-	NA	1	840
MAD_Dr_004_101058-1	tagaccggtggtggtctgtggcccgacgaatggggatcactgctctagcacatatctgct	101154	Dr.148691	1	280	NA	-	-	NA	1	840
MAD_Dr_004_101059-1	gacacaatgctaacaaacatcatgttaatttctgcacacttccttgataattattccttc	101155	Dr.148726	1	205	NA	-	-	12	1	840		ENSDARG00000022820	ENSDART00000033475 ENSDART00000110873
MAD_Dr_004_101059-2	ctcatcctgtagagagaaaacgtcacttcagtcaccgctgttgtcaacccaaacatgctc	101155	Dr.148726	1	63	NA	-	-	12	1	840		ENSDARG00000022820	ENSDART00000033475 ENSDART00000110873
MAD_Dr_004_101060-1	ctccgtcctcgcgcttaacggaagatcagtgcctttattgaaacgctattaatggacacg	101156	Dr.148781	1	528	NA	-	-	NA	1	840
MAD_Dr_004_101062-1	caaaacccaaatatagaatgcttgtttacatatgcaatagcgttaaccttgtgtgatttc	101158	Dr.151454	1	495	NA	-	-	NA	1	840
MAD_Dr_004_101065-1	cgtctactagcggggtgcacaccgctcccctacccatgtaagagctgctctgacctataa	101160	Dr.152139	1	729	NA	-	-	NA	1	840
MAD_Dr_004_101068-1	gttggcatgaaggttattactggagaaacatgattatgaaactatgaatatgctggcaag	101163	Dr.153098	1	577	NA	-	-	NA	1	840
MAD_Dr_004_101068-2	cacaataacaacactatggctcatatatgcaatccaacgtgacttgaaggaatcaataat	101163	Dr.153098	1	329	NA	-	-	NA	1	840
MAD_Dr_004_101068-3	cgaacaatcatttggtaacaagtaattaggtagccattatttgcacatgaactcatgtga	101163	Dr.153098	1	167	NA	-	-	NA	1	840
MAD_Dr_004_101069-1	tgtgttttcctgttgatgagggcagcggtgttggcatctccagcgctcaccctgaagctg	101164	Dr.153390	1	31	NA	-	-	NA	1	840
MAD_Dr_004_101071-1	gtgagttgcgcggtcacttgaccgcaaaggtataaacaggctgcatactgcaaagtcttt	101166	Dr.154166	1	735	NA	-	-	NA	1	840
MAD_Dr_004_101074-1	ctgactgtagacttctagtgacccatgtgttacaggcttaaaggtgttatgaagcattta	101169	OTTDART00000023918	1	389	known	rps3a	ribosomal protein S3A	-1	1	839		ENSDARG00000035692	ENSDART00000051763
MAD_Dr_004_101074-2	tgctttagtaacttatgtttagagctcggtaaaagctagcgctgttttctaatgttctcg	101169	OTTDART00000023918	1	227	known	rps3a	ribosomal protein S3A	-1	1	839		ENSDARG00000035692	ENSDART00000051763
MAD_Dr_004_101076-1	agtttctgtctcccagaaaaagtccttgtgtcagtgtgtaaacataattggcaggaaatc	101170	OTTDART00000025528	1	60	known	rbm39b	RNA binding motif protein 39b	-1	1	839		ENSDARG00000041853	ENSDART00000061328 ENSDART00000075748 ENSDART00000098634
MAD_Dr_004_101082-1	atcacaaggttagtggcactgatatgcgtcaaatgaacgcacatctttacctgagccacc	101176	OTTDART00000037102	1	468	known	zgc:158430	zgc:158430	-1	1	839		ENSDARG00000036147	ENSDART00000052488 ENSDART00000099919
MAD_Dr_004_101095-1	gacatgagctatatgaggtttagtagatggggaaaagggtcatcaagatatccgaattgg	101190	OTTDART00000035912	1	780	NA	-	-	NA	1	840
MAD_Dr_004_101097-1	ttacatgatcatcgtgagcggagcgtcgcctcgacacctcagcgcaatggcagcgtttct	101192	XM_001333153.2	1	458	NA	-	-	NA	1	839
MAD_Dr_004_101097-2	gaggatcgagctgtgtccagcggaaggtcacaactgtgctgagcggtgaaacaaccgaga	101192	XM_001333153.2	1	190	NA	-	-	NA	1	839
MAD_Dr_004_101097-3	gagctcaaaacaatgatgtttctgacagatagagcacagactctgggtttgtaaagcaga	101192	XM_001333153.2	1	68	NA	-	-	NA	1	839
MAD_Dr_004_101100-1	atccctgctattgttggatcttcgtccggtcgggctgagtttacccaatttaagctttga	101195	Dr.15832	1	704	NA	-	-	NA	1	839
MAD_Dr_004_101100-2	aatcttgttgtaaagggatcttcatactgtggccgaatatccctaatataaccacaggtg	101195	Dr.15832	1	450	NA	-	-	NA	1	839
MAD_Dr_004_101100-3	gaagctcaatctacaagtcgcggagctacaaacctaaccatctgcctgttctctctctgt	101195	Dr.15832	1	382	NA	-	-	NA	1	839
MAD_Dr_004_101100-4	gacgtcctgattcttcctttcgttgcttaatctcgttgcccttatggcagttgtgctgag	101195	Dr.15832	1	171	NA	-	-	NA	1	839
MAD_Dr_004_101100-5	gcacttcaaacttaaacattgcctctacaaagcacttgatttggccatcagtgtttgcat	101195	Dr.15832	1	102	NA	-	-	NA	1	839
MAD_Dr_004_101101-1	cagtatttgagaatgcgtcaatgttcgtgcgatacgtaacttaatgtgcatccaggataa	101196	Dr.21284	1	609	NA	wu:fb99c11	ZDB-GENE-030131-2192	NA	1	839
MAD_Dr_004_101101-2	aagaaaacaaggtgctctccgcattaggtgacattttcggtcaacctcctgagaagcgtc	101196	Dr.21284	1	545	NA	wu:fb99c11	ZDB-GENE-030131-2192	NA	1	839
MAD_Dr_004_101101-3	cactagtattattcaggctatgtcccattcccccgatattgcccgtctcccatttatacc	101196	Dr.21284	1	275	NA	wu:fb99c11	ZDB-GENE-030131-2192	NA	1	839
MAD_Dr_004_101102-1	agtgcagatttccacacgcagcaattgttctccgcctcgccgtcctcgtcacttcctgtt	101197	Dr.21976	1	357	NA	-	-	NA	1	839
MAD_Dr_004_101103-1	atcttctgctcaagcgtgagaatccgttccgctaataattctgcgccgactcatattaaa	101198	Dr.22083	1	742	NA	-	-	NA	1	839
MAD_Dr_004_101109-1	tatatcaaatcaacgaacggttaaaaaacaagagagttaagagtcttcagtccagcacat	101202	Dr.74675	1	539	NA	-	-	NA	1	839
MAD_Dr_004_101109-2	taactgaagatcagcacctagaaaacactacagtctgttgacgagcctttgggttactgg	101202	Dr.74675	1	423	NA	-	-	NA	1	839
MAD_Dr_004_101109-3	ttggcttgagtctgtacacgagtcctgagccaactccagaggaagatttcaggaggatgc	101202	Dr.74675	1	359	NA	-	-	NA	1	839
MAD_Dr_004_101109-4	acgttctgctcttcatactatagctgtgatctcttcaaaaatatgttcaatatgactgtg	101202	Dr.74675	1	298	NA	-	-	NA	1	839
MAD_Dr_004_101109-5	atttaccaagatgtgcttcaagtgcctgatatgtgactatattgacttcagtcccggcag	101202	Dr.74675	1	237	NA	-	-	NA	1	839
MAD_Dr_004_101110-1	gccatctggcatctttacaactttgctgtctagacgggcttcagaagcatgcatataaaa	101203	Dr.75440	1	775	NA	-	-	NA	1	839
MAD_Dr_004_101111-1	agcttatggaaacgttccttgaaatgagggtgtagtttgtagacagatccatccaccccc	101204	Dr.77034	1	687	NA	-	-	NA	1	839
MAD_Dr_004_101111-2	ccacgaccgctgccttcttctgactggataaaggtaatttcacagtgaggagtcaattcc	101204	Dr.77034	1	621	NA	-	-	NA	1	839
MAD_Dr_004_101111-3	aaaaggctttctgggaccgctttatcatagcaggtcagcggtgattcaagaaatccacct	101204	Dr.77034	1	479	NA	-	-	NA	1	839
MAD_Dr_004_101111-4	caaatacatgttgccagcagtcggccacttcacatacgcaatgcaatgttcaaaaggaaa	101204	Dr.77034	1	402	NA	-	-	NA	1	839
MAD_Dr_004_101111-5	atttacaatcgaatcaagttccctccgcttctctccaagcctcccaaaacatccatgaag	101204	Dr.77034	1	208	NA	-	-	NA	1	839
MAD_Dr_004_101112-1	ctttttcatgacctttaagggaaagtgatgccagggactgcctttgagagtttagtttca	101205	Dr.78837	1	124	NA	-	-	NA	1	839
MAD_Dr_004_101113-1	tgggttgtgtttggattctgtgcaacaatgcggtgcaatgtgtacgggctctttttatat	101206	Dr.85417	1	601	NA	-	-	NA	1	839
MAD_Dr_004_101114-1	tcgttcgccggactcacgctgttgctgggtgtgcaggatacggacctggatgtttataga	101207	Dr.92280	1	771	NA	-	-	NA	1	839
MAD_Dr_004_101114-2	ttcagtaccatcggcactgaaattgaaaacgctgtttctgctacatttgaacgaaatgac	101207	Dr.92280	1	692	NA	-	-	NA	1	839
MAD_Dr_004_101115-1	ataatctgtcgttctagtgatactgcaaaaactcaactgcacgtcatacacgctgaatta	101208	Dr.93689	1	771	NA	-	-	NA	1	839
MAD_Dr_004_101116-1	tggtcagaatgtgtctcttgtcattcagaatgtggcactgaattatactggcgccaccta	101209	Dr.95100	1	666	NA	-	-	NA	1	839
MAD_Dr_004_101118-1	caaaaacggaggcagtcattccattcctgaccctttggcgctggtcatttagcttcactt	101210	Dr.95257	1	747	NA	-	-	NA	1	839
MAD_Dr_004_101118-2	atgaatattttatacataaatttctcctctcccttcatggcaggtaatcagtctggctgc	101210	Dr.95257	1	593	NA	-	-	NA	1	839
MAD_Dr_004_101118-3	gagaaggaaatagagagtgattaatataaagcctaacgtaattcagatgagtcatagctt	101210	Dr.95257	1	259	NA	-	-	NA	1	839
MAD_Dr_004_101118-4	ctagacaatatttgtattatctgacaattataatgtggacaaaacgcagctagtcagcat	101210	Dr.95257	1	194	NA	-	-	NA	1	839
MAD_Dr_004_101118-5	ctgtcaatcaccacgttttacagtatgctgaaatccttgtgattccgactgtgacttgag	101210	Dr.95257	1	69	NA	-	-	NA	1	839
MAD_Dr_004_101119-1	ttcccgtacatacattcatgagagaacttagtaacagtacagaacgtaggtgtaacgaaa	101211	Dr.95921	1	492	NA	-	-	NA	1	839
MAD_Dr_004_101120-1	gccatacatcttagcttctaatctaatgacttttccactataggttgaataggttgtctt	101212	Dr.96707	1	687	NA	-	-	NA	1	839
MAD_Dr_004_101120-2	ctaacctttactgaggtctagcacaattaactgattagttagtccactcttatttataac	101212	Dr.96707	1	483	NA	-	-	NA	1	839
MAD_Dr_004_101121-1	actttcattagagatgtcaggaatgcagttagtgctcacttcaaaactcacaattctttt	101213	Dr.97378	1	278	NA	-	-	NA	1	839
MAD_Dr_004_101121-2	cttcatattcaaaaggcaatgcaattatggtactacaattaaagtgtaatgcagcagagt	101213	Dr.97378	1	208	NA	-	-	NA	1	839
MAD_Dr_004_101121-3	catataatttatatggtgccatatttccaccctaattgtcaataaagacctaagggacat	101213	Dr.97378	1	147	NA	-	-	NA	1	839
MAD_Dr_004_101122-1	aacttgcaaaccattgggtgcctacacgtgttcatgttcttatggctctcaatgcgatga	101214	Dr.97476	1	672	NA	-	-	NA	1	839
MAD_Dr_004_101123-1	gtcaatttctggttgaagcaaccctttaagacatgattttcaacaaacaccagtttttaa	101215	Dr.100736	1	303	NA	-	-	NA	1	839
MAD_Dr_004_101124-1	ctgtaacaattagatactgaactggtgtaatacacaaccaaatgtcgagtttaaagtccc	101216	Dr.101718	1	779	NA	-	-	NA	1	839
MAD_Dr_004_101124-2	ttccatgaggaaatcccatcgcacctctgtatgcgggtagatacagtacgagtgtcataa	101216	Dr.101718	1	718	NA	-	-	NA	1	839
MAD_Dr_004_101124-3	cctaacaagactcacattgataggccgagggtgggagtcagaacacttgctgtgaatgac	101216	Dr.101718	1	521	NA	-	-	NA	1	839
MAD_Dr_004_101124-4	taatttctttgaacaacaaaaggcattcttttctgcaccctgtaccatgtttcgacgatt	101216	Dr.101718	1	460	NA	-	-	NA	1	839
MAD_Dr_004_101125-1	ctttatggacaatcaaaatgatcaaatgattgctgagtgacaacttaaacatcatggcat	101217	Dr.104896	1	708	NA	-	-	NA	1	839
MAD_Dr_004_101125-2	aatcatactgtagctctactgttccccaaacctacatttcacatcgcggaactgtgttta	101217	Dr.104896	1	624	NA	-	-	NA	1	839
MAD_Dr_004_101125-3	actttttacaacatggcacgtctgtatagatcaagtctagtgcactgcagcgtataaagc	101217	Dr.104896	1	563	NA	-	-	NA	1	839
MAD_Dr_004_101125-4	attggccgatcctccccatcactgctggttaaacaggaggatacataaccaaagaacttt	101217	Dr.104896	1	496	NA	-	-	NA	1	839
MAD_Dr_004_101125-5	cacgctgacagttaaacataaaggtcagaggccatttcctgatgatgtgtagctgtaaag	101217	Dr.104896	1	174	NA	-	-	NA	1	839
MAD_Dr_004_101128-1	gacttatccaaaacaacagggaaggtctctttcaatgaagtacccatccccagaaataaa	10122	XM_001919889.1	1	3429	NA	-	-	NA	1	3570
MAD_Dr_004_101129-1	actcctgtattgttgacgtctcatgtagtgcccatactcttcaactcaacaaccgatact	101220	Dr.114054	1	625	NA	-	-	NA	1	839
MAD_Dr_004_101129-2	aaactacaccgcaaaagcaagtggacaaaaagaaacagtggttgctacatattatgtctc	101220	Dr.114054	1	506	NA	-	-	NA	1	839
MAD_Dr_004_101129-3	tggacccaataaaaactctgtctggacttagtagatttgcgtggattaaagatccaaatg	101220	Dr.114054	1	319	NA	-	-	NA	1	839
MAD_Dr_004_101129-4	ccacagaaggatcaactctattggtctgttgcaatgaaaacgtgtcaccatctcgtgttc	101220	Dr.114054	1	177	NA	-	-	NA	1	839
MAD_Dr_004_101129-5	gcctactggattttgggtcctgtcttcggatgactgcacaaacagactcacagtactaca	101220	Dr.114054	1	5	NA	-	-	NA	1	839
MAD_Dr_004_101130-1	ttcgaccaacattactacccttttaaaaattcggggttgttgtacccacatgttaaatta	101221	Dr.118567	1	726	NA	-	-	NA	1	839
MAD_Dr_004_101130-2	gcaaaggagaagactgtttatcaactttaccttgtgctgacggagaagatcattgtgtga	101221	Dr.118567	1	382	NA	-	-	NA	1	839
MAD_Dr_004_101131-1	ttttttagacttgcataagtcagactacactctaaatctacgataccagaaacactttac	101222	Dr.122458	1	151	NA	-	-	NA	1	839
MAD_Dr_004_101131-2	tttcccttgctacgtcctattcagtatgtaccagaccacgactgtggcatgttgtaaggt	101222	Dr.122458	1	90	NA	-	-	NA	1	839
MAD_Dr_004_101132-1	atgaacatcagttggactcaatttgtgaactgtctactaaaacattaagcaattgactgt	101223	Dr.125136	1	759	NA	-	-	NA	1	839
MAD_Dr_004_101133-1	gatatctgattagcagcgctcgactcgaccatctgatgcattgagtctcataagagactt	101224	Dr.125673	1	779	NA	-	-	NA	1	839
MAD_Dr_004_101133-2	aatagcgttcgtgcgcattgcgccacgggaaggtagtctttcaaaggaccacgacaacag	101224	Dr.125673	1	126	NA	-	-	NA	1	839
MAD_Dr_004_101134-1	tggactgtgtgtaatgagaaatccagaaacctctcatttagttcattaaaatgtaaaacc	101225	Dr.127176	1	629	NA	-	-	NA	1	839
MAD_Dr_004_101135-1	caaagtggagtagcggaacattgacaaggcatcacttggtgattcctaaggtttaataaa	101226	Dr.127391	1	767	NA	-	-	NA	1	839
MAD_Dr_004_101136-1	tctctaaacctcaccgtgagcttgttcggcaatttcactggattcctctggtattactta	101227	Dr.127592	1	718	NA	-	-	NA	1	839
MAD_Dr_004_101136-2	gaatcttcacagccccctcccatttcccgacttttgcctgcccctgcaaaaatatataat	101227	Dr.127592	1	132	NA	-	-	NA	1	839
MAD_Dr_004_101136-3	tctagcctgagtaacactcagttttctcccttagccacgtagttaattggagttcatcca	101227	Dr.127592	1	34	NA	-	-	NA	1	839
MAD_Dr_004_101137-1	tgttactctgtattgtggcttcacactgctgaacaggctccactaaattgagctaaattt	101228	Dr.128708	1	759	NA	-	-	NA	1	839
MAD_Dr_004_101138-1	ctgcattatacaccatgccattaaatcgattgtgctttagggaggacattgaaattaaac	101229	Dr.128883	1	499	NA	-	-	NA	1	839
MAD_Dr_004_101139-1	tttcctagagcattaaagcctcagctcggacttggagccgtcaccagacagcctgctact	10123	XM_694774.3	1	1923	NA	-	-	15	1	3570		ENSDARG00000074984	ENSDART00000113532
MAD_Dr_004_101139-2	ggtccctacgaagtatcgacacttccaccaagacttacgccatacggtagctcaacaacc	10123	XM_694774.3	1	1590	NA	-	-	15	1	3570		ENSDARG00000074984	ENSDART00000113532
MAD_Dr_004_101139-3	agaacagagtgaatcttttcaaaggggaaccactggattgaggcaaccaagtaaaagttt	10123	XM_694774.3	1	1367	NA	-	-	15	1	3570		ENSDARG00000074984	ENSDART00000113532
MAD_Dr_004_101139-4	tctagcttagaaaggcgaagaccttgggcaagcccttctcgctcagagacccctcaatcc	10123	XM_694774.3	1	1236	NA	-	-	15	1	3570		ENSDARG00000074984	ENSDART00000113532
MAD_Dr_004_101139-5	ggtatgagtgaatgtagcattacaagaatcacaaatgtccctaacgaatcaggaagtgcc	10123	XM_694774.3	1	849	NA	-	-	15	1	3570		ENSDARG00000074984	ENSDART00000113532
MAD_Dr_004_101141-1	aaggcccttaaaagtaaaatccaacaaacccctatgcttaaaatccaatccaattgtctg	101231	Dr.131481	1	619	NA	-	-	8	1	839		ENSDARG00000070524	ENSDART00000100961 ENSDART00000103608
MAD_Dr_004_101141-2	tctgttttttctaccaaacatcttgcctctgttagtgtgaggacagaaggccaaacgcaa	101231	Dr.131481	1	240	NA	-	-	8	1	839		ENSDARG00000070524	ENSDART00000100961 ENSDART00000103608
MAD_Dr_004_101141-3	ttttcacatgactttctgattagagatagtctgtggtactgataaagtgtgttaaaatgg	101231	Dr.131481	1	103	NA	-	-	8	1	839		ENSDARG00000070524	ENSDART00000100961 ENSDART00000103608
MAD_Dr_004_101141-4	taggcacatctgttacacatgtatagtcccccaccctcccccaaaagacatgaaatgctc	101231	Dr.131481	1	42	NA	-	-	8	1	839		ENSDARG00000070524	ENSDART00000100961 ENSDART00000103608
MAD_Dr_004_101142-1	caacctttaagcaaacaaggcatagaatgaatgagccgcatattcatttttgtaaatgat	101232	Dr.132610	1	774	NA	-	-	NA	1	839
MAD_Dr_004_101142-2	gaatatggcagataacaaacggctttctttgtagacctgtaactaatattttgttgatca	101232	Dr.132610	1	454	NA	-	-	NA	1	839
MAD_Dr_004_101142-3	agtgtttgtcatttaccattgtaacgccgtaaccgtaatgagctcttatgcagtaactcc	101232	Dr.132610	1	381	NA	-	-	NA	1	839
MAD_Dr_004_101143-1	atatgagcttgcatactacatatttcataactagctttgcttcaggactcaggtatttac	101233	Dr.135919	1	635	NA	-	-	NA	1	839
MAD_Dr_004_101143-2	atttttggcttgtgattcacaaaatgagaagaagataatagtagtgcctgacatgtacag	101233	Dr.135919	1	500	NA	-	-	NA	1	839
MAD_Dr_004_101143-3	cttacgggaagcattttcctcccttttagaagttgtcaaacattttagttagattctaat	101233	Dr.135919	1	383	NA	-	-	NA	1	839
MAD_Dr_004_101143-4	gattgcttggattgctttggattagtttgaattctggattgcacaaattattttggcatg	101233	Dr.135919	1	293	NA	-	-	NA	1	839
MAD_Dr_004_101144-1	caaaacacgctttataaatgtacgtatcgacttcatacagaagtgcgagcacttttgaca	101234	Dr.136866	1	709	NA	-	-	NA	1	839
MAD_Dr_004_101144-2	acatacctttgattagctacagtgctgcgaaaagcatcataaatagaaacttttgatgtt	101234	Dr.136866	1	610	NA	-	-	NA	1	839
MAD_Dr_004_101144-3	ctaatgcacactaagcgtattctgactacctaacctctgattacattcacacgcttcaca	101234	Dr.136866	1	549	NA	-	-	NA	1	839
MAD_Dr_004_101144-4	gttggcctgcacgtcttgccttacagatatataataaaagaatcccataagagatatgaa	101234	Dr.136866	1	447	NA	-	-	NA	1	839
MAD_Dr_004_101147-1	atgtgcttaaaatcacagtaaagactaattccggtcacaaatcacacacttcaataaaca	101237	Dr.137349	1	576	NA	-	-	NA	1	839
MAD_Dr_004_101147-2	ggctcaaattatcctcaagatgcagcattcacattgtaccacttctgcttttgctgcaag	101237	Dr.137349	1	454	NA	-	-	NA	1	839
MAD_Dr_004_101148-1	cccgccgctcataatagcatctcatcaaatcctcttcaagactatatctcatctcatacc	101238	Dr.137537	1	768	NA	-	-	NA	1	839
MAD_Dr_004_101148-2	aacatggcgcattttagactgaaacatatttacaacgtgacatatcgcaaacgataaaat	101238	Dr.137537	1	81	NA	-	-	NA	1	839
MAD_Dr_004_101149-1	tccgcagagtttaagtggttttaagcaacctttacatgattaactaaaactaaaagtagg	101239	Dr.137713	1	759	NA	-	-	NA	1	839
MAD_Dr_004_101150-1	aataatttatttgatttggttcaggttaaaaagggacaatcgctctttgtgaatgctgtc	10124	OTTDART00000005839	1	3048	NA	si:ch211-119c20.2	si:ch211-119c20.2	NA	1	3569
MAD_Dr_004_101150-2	actctacattcatcgactgaaaaggtctgtgtcctgccaacagattcagtgctgtacagt	10124	OTTDART00000005839	1	2829	NA	si:ch211-119c20.2	si:ch211-119c20.2	NA	1	3569
MAD_Dr_004_101150-3	ttaatttcctgttgtgctcagatcaagccttgcagttggcctccagcagatggatatacg	10124	OTTDART00000005839	1	2603	NA	si:ch211-119c20.2	si:ch211-119c20.2	NA	1	3569
MAD_Dr_004_101150-4	cttgctcttgacagaaaggattgcagaatgtaagcacttacttttcagatcttctggact	10124	OTTDART00000005839	1	2528	NA	si:ch211-119c20.2	si:ch211-119c20.2	NA	1	3569
MAD_Dr_004_101151-1	cattcaggagacactagctcttcactttgtgatcgcgttaagcacctgcccctgtaaggg	101240	Dr.138552	1	700	NA	-	-	NA	1	839
MAD_Dr_004_101151-2	agtggctacagacaataagttttaggcaagtttgttgcgcacgcactcaccgaccagggc	101240	Dr.138552	1	575	NA	-	-	NA	1	839
MAD_Dr_004_101152-1	agcaaaggataaggctcgatatgaaagatttggaaggctagatatgacagccagagtctc	101241	Dr.138573	1	237	NA	-	-	NA	1	839
MAD_Dr_004_101152-2	cccgcgtccggatgtaaggacttctaacatctactttagactgtgatttggctgtagctg	101241	Dr.138573	1	13	NA	-	-	NA	1	839
MAD_Dr_004_101153-1	tttgaatctgaggcgacgtagccacgacgaagttctttgactgaaacgtttttgacattg	101242	Dr.140391	1	625	NA	-	-	NA	1	839
MAD_Dr_004_101153-2	ttttctatgacaaaagtgccatagtaaccatgtacagacgtcaagccgccagagggatat	101242	Dr.140391	1	135	NA	-	-	NA	1	839
MAD_Dr_004_101155-1	ttaataaccatctactttcagagtctcaatttgtaaatctgctagggggaaaaacttaag	101244	Dr.149790	1	517	NA	-	-	NA	1	839
MAD_Dr_004_101155-2	gggggaagaaacttaaatgtacatgttctacataaccctgtgcaatttatagtaacttaa	101244	Dr.149790	1	224	NA	-	-	NA	1	839
MAD_Dr_004_101157-1	acagctgaatttcttttcacgcttgcgtttgcgtttgataccagtatgaacgctactgtg	101246	Dr.150504	1	500	NA	-	-	NA	1	839
MAD_Dr_004_101157-2	aggtgtcgacaaagatcagacctactgaagtaggttttattgcactgaatgcaggcgaac	101246	Dr.150504	1	366	NA	-	-	NA	1	839
MAD_Dr_004_101158-1	tgtgacttattctgattctgagtcatttatttgctggcctgaagctcaaaaacatttcat	101247	Dr.150540	1	689	NA	-	-	NA	1	839
MAD_Dr_004_101158-2	ttaattcatgttgcgtttatggagaatacgagcaacactgaatatctaaaagttgagatg	101247	Dr.150540	1	433	NA	-	-	NA	1	839
MAD_Dr_004_101158-3	gctgctaatttcacctcacaggttgaaaatgcttaagaaagtctatgaaaatgcaaacac	101247	Dr.150540	1	72	NA	-	-	NA	1	839
MAD_Dr_004_101160-1	gaccggtgttgatcgacagcgcgcgtggattcagatgggcagctgtctaatctcatagtc	101249	Dr.152408	1	713	NA	-	-	NA	1	839
MAD_Dr_004_101160-2	actggaggaatatctccaacgtggccagccttccagatggaaaggatctcagccaggcag	101249	Dr.152408	1	569	NA	-	-	NA	1	839
MAD_Dr_004_101160-3	ttgtaaaagggcagcagagtcttcaagagcaccgcggaccatggagagcagaccatctgc	101249	Dr.152408	1	439	NA	-	-	NA	1	839
MAD_Dr_004_101160-4	gatggcggtggtgtaggagtgaggccgattcctgcatactcattgcctggttcctcatcc	101249	Dr.152408	1	167	NA	-	-	NA	1	839
MAD_Dr_004_101162-1	aaattgatttctcactaaattaacacctatagagaggcccggcgatgtgtaatgagatca	101250	Dr.153047	1	180	NA	-	-	NA	1	839
MAD_Dr_004_101162-2	taaatagcctacactaaagattgatttttagcacggtcccactggatctattaaatatga	101250	Dr.153047	1	107	NA	-	-	NA	1	839
MAD_Dr_004_101163-1	gcattggctgagggggataaatcggagaatcatgatcggcctatcggtgacagacaccgg	101251	Dr.153237	1	478	NA	-	-	NA	1	839
MAD_Dr_004_101163-2	aaggactcgctgttggaggcatccgtcaaatcgtgtccgtcgcgtacgcaccgcttgttt	101251	Dr.153237	1	234	NA	-	-	NA	1	839
MAD_Dr_004_101163-3	ctctctttatccacagtccccctgacacgtttctctcctggactacaagctcagtcgtct	101251	Dr.153237	1	89	NA	-	-	NA	1	839
MAD_Dr_004_101164-1	tatttttgtttgtaatagcatctgttgatgatgtcaggatagctaaacaggatgaacagt	101252	Dr.153533	1	68	NA	-	-	NA	1	839
MAD_Dr_004_101165-1	cactactgcgaactcactgcctcactcgacgaagcacgcatgatggaacacaaacctgat	101253	Dr.153809	1	726	NA	-	-	NA	1	839
MAD_Dr_004_101167-1	gaaagcaggtcacagggactaaggtgatgtggtatgttgggctcccgtgcagaggtcaag	101255	Dr.155256	1	767	NA	-	-	NA	1	839
MAD_Dr_004_101169-1	agactagggctatttgccctagacagatagcattgttgatccctcgataggtgtcatttt	101257	OTTDART00000011132	1	723	NA	bnipl	BCL2/adenovirus E1B 19kD interacting protein like	NA	1	838
MAD_Dr_004_101169-2	aaactgcgctgatttgatccttaggcttcactaatgcttgcctgatggcatgagcgtgag	101257	OTTDART00000011132	1	662	NA	bnipl	BCL2/adenovirus E1B 19kD interacting protein like	NA	1	838
MAD_Dr_004_101173-1	tcttcttgaaagtagaggttcatgtttgtagtctgcctagccttagtgttttaaaatgat	101260	OTTDART00000024024	1	667	known	npm1	nucleophosmin 1	-1	1	838		ENSDARG00000014329	ENSDART00000021240 ENSDART00000100526
MAD_Dr_004_101174-1	acaagtgtttctccgatcgattcgacacgcggacgtcaaactttggcctgcttgtcctta	101261	OTTDART00000027025	1	175	known	slc35c2	solute carrier family 35, member C2	1	1	838		ENSDARG00000037517	ENSDART00000054641 ENSDART00000079652 ENSDART00000102963 ENSDART00000109899
MAD_Dr_004_101174-2	catgaggttttagtctctttatcaggcactgaaccggcacagcttgttctggcagttttc	101261	OTTDART00000027025	1	114	known	slc35c2	solute carrier family 35, member C2	1	1	838		ENSDARG00000037517	ENSDART00000054641 ENSDART00000079652 ENSDART00000102963 ENSDART00000109899
MAD_Dr_004_101174-3	gtaaatgtcagcgtgcgcttgtcagcatcagtgaggtgatgagtttagctctcccttcag	101261	OTTDART00000027025	1	12	known	slc35c2	solute carrier family 35, member C2	1	1	838		ENSDARG00000037517	ENSDART00000054641 ENSDART00000079652 ENSDART00000102963 ENSDART00000109899
MAD_Dr_004_101176-1	cagcattagctgtttgctagctctgctgtgctaactggacaatgagaggtttgtccacag	101263	OTTDART00000032872	1	98	known	wu:fi20g04	wu:fi20g04	-1	1	838		ENSDARG00000017427	ENSDART00000002930 ENSDART00000115266
MAD_Dr_004_101178-1	gaaaaatgtctaggcaacttggatgcatgtcatctcctcaaagttaaaaacctctttaat	101265	OTTDART00000035831	1	333	known	zgc:154140	zgc:154140	-1	1	838		ENSDARG00000060601	ENSDART00000085573
MAD_Dr_004_101178-2	gatgatttgaagtgcttactgtattcttacctgcaatataagccactttgaataaatgag	101265	OTTDART00000035831	1	46	known	zgc:154140	zgc:154140	-1	1	838		ENSDARG00000060601	ENSDART00000085573
MAD_Dr_004_101185-1	gacattgtgggagcgtgggatgtgtccctgagcgatgggctttaccgaattgagtttgaa	101271	OTTDART00000036612	1	186	known	zgc:92712	zgc:92712	-1	1	840		ENSDARG00000020814	ENSDART00000012023
MAD_Dr_004_101186-1	ctctcgaccttgcgcgcatctggggtcacagagacactgccaggtttctgaaagatgcca	101272	XM_691094.3	1	505	NA	-	-	NA	1	838
MAD_Dr_004_101186-2	caaacacggtctctctgtgcttcatatagctgcccttcatggtcatctggactgtatgga	101272	XM_691094.3	1	176	NA	-	-	NA	1	838
MAD_Dr_004_101191-1	caccgtttgatgcatctatctcgggacataggattcgggcttccttattaaactcagtct	101277	Dr.75303	1	778	NA	wu:fa03b06	ZDB-GENE-030131-6703	NA	1	838
MAD_Dr_004_101192-1	atgattaatatttgcccagcgcttaaaataactaataacctctcctttttacaagccaac	101278	Dr.75437	1	731	NA	-	-	NA	1	838
MAD_Dr_004_101192-2	cgcagcttcacccaggaactttgaataagcgtcactgaatacaaatccatatgctaatgg	101278	Dr.75437	1	567	NA	-	-	NA	1	838
MAD_Dr_004_101192-3	gtacagtttgtgttgtataataactagcgctgtgctaagattaatgacgaataatcgcat	101278	Dr.75437	1	114	NA	-	-	NA	1	838
MAD_Dr_004_101192-4	gccacgaattttaaccaaatatccagacaccagctgttctagaaacgtatgacgatcttg	101278	Dr.75437	1	53	NA	-	-	NA	1	838
MAD_Dr_004_101193-1	ggcaccaatttgggacttttaaggtctagttattactcaaagcacgaatcttcattagta	101279	Dr.76696	1	328	NA	ndufb9	ZDB-GENE-030131-8364	NA	1	838
MAD_Dr_004_101194-1	tcacgatagtcattaaagtctctcttgtgtctctgttgtacaccagtggctccatcaaca	10128	Dr.76238	1	1242	NA	c("wu:fa92h06", "sc:d0144")	c("ZDB-GENE-030131-8640", "ZDB-GENE-080229-4")	NA	1	3569
MAD_Dr_004_101194-2	gttttcttcatctgagtgctgatgtagtttcattattctcagtttgtgggttagggttgt	10128	Dr.76238	1	1181	NA	c("wu:fa92h06", "sc:d0144")	c("ZDB-GENE-030131-8640", "ZDB-GENE-080229-4")	NA	1	3569
MAD_Dr_004_101194-3	acaacctccaaccctctatcacaagcccaattctccaatcataaggtcacagctagccta	10128	Dr.76238	1	981	NA	c("wu:fa92h06", "sc:d0144")	c("ZDB-GENE-030131-8640", "ZDB-GENE-080229-4")	NA	1	3569
MAD_Dr_004_101194-4	tggaccagtccaggctccgccccaatacagccagagctgagccaggcgttgtatattttt	10128	Dr.76238	1	886	NA	c("wu:fa92h06", "sc:d0144")	c("ZDB-GENE-030131-8640", "ZDB-GENE-080229-4")	NA	1	3569
MAD_Dr_004_101194-5	caaccacaccctaaagtaatcaatcactaaacataaccccacccattcggtccacagagg	10128	Dr.76238	1	820	NA	c("wu:fa92h06", "sc:d0144")	c("ZDB-GENE-030131-8640", "ZDB-GENE-080229-4")	NA	1	3569
MAD_Dr_004_101195-1	tacggtggccgcaaggggccttgcttgcccatgtcttatcactggatggccactgaaaac	101280	Dr.76780	1	755	NA	si:dkey-34f16.1	ZDB-GENE-030131-322	NA	1	838
MAD_Dr_004_101196-1	acaaaggtgtaagatttgacaatgcagtcacatcgtgtttatcacacaaatctatgtaaa	101281	Dr.77917	1	747	NA	wu:fc10h03	ZDB-GENE-030131-2538	NA	1	838
MAD_Dr_004_101196-2	taagagaaggtgtaaataatactacgcgattagtgtcattcactgtgttgaatcagtctg	101281	Dr.77917	1	656	NA	wu:fc10h03	ZDB-GENE-030131-2538	NA	1	838
MAD_Dr_004_101196-3	ctgttggtcagtatcatgttatgttgcttaagcttacgttggtgaataaacatcttattt	101281	Dr.77917	1	566	NA	wu:fc10h03	ZDB-GENE-030131-2538	NA	1	838
MAD_Dr_004_101196-4	accaatcaaacacagccgccttttgtgattcgttgggtaatcgtgaccctttcttttctg	101281	Dr.77917	1	392	NA	wu:fc10h03	ZDB-GENE-030131-2538	NA	1	838
MAD_Dr_004_101196-5	aggatggttttattctgcgaacaggctctgtttgtcttcgtttcctccttttggtgtttc	101281	Dr.77917	1	66	NA	wu:fc10h03	ZDB-GENE-030131-2538	NA	1	838
MAD_Dr_004_101197-1	aaaaagcagctacgttcagttcccgaacgcctctggaagttagcggataggaactttcag	101282	Dr.78914	1	574	NA	wu:fc35f12	ZDB-GENE-030131-3356	NA	1	838
MAD_Dr_004_101198-1	gagtttatatgtcgctattctgactttttcgcaattatgagtttatgttgcaattcagac	101283	Dr.80501	1	266	NA	-	-	NA	1	838
MAD_Dr_004_101199-1	cttcgaaaacgcaccacagtttgcattaatgaaaaccgattaaagtccaatacttttatt	101284	Dr.81967	1	607	NA	-	-	NA	1	838
MAD_Dr_004_101199-2	ggaatttattatggttatgaatatggcaatattgatttggtcttgacggtatagatctgc	101284	Dr.81967	1	378	NA	-	-	NA	1	838
MAD_Dr_004_101200-1	ctggtcagaagagtcacaatcctttcgcagtcctcgtatttaatttgtccgtcatttgcc	101285	Dr.85421	1	436	NA	calml4	ZDB-GENE-071009-6	NA	1	838
MAD_Dr_004_101203-1	taaacctgacatgttatttaagctttatctattgaagcttccttttattgcaatgcgcag	101288	Dr.89416	1	540	NA	-	-	NA	1	838
MAD_Dr_004_101203-2	tgtgatggtttatataatcggtgttttagatcggaggtgacggtgatgctttttttagtt	101288	Dr.89416	1	411	NA	-	-	NA	1	838
MAD_Dr_004_101203-3	aaattattgcttgtaaatgtgcatacatgttgaactcaggcatagagggaacactgacgt	101288	Dr.89416	1	165	NA	-	-	NA	1	838
MAD_Dr_004_101204-1	actggacctcttcgtgtgaatgcatgaaaccttagcccttctaaagtgtagaattgggat	101289	Dr.89741	1	753	NA	-	-	NA	1	838
MAD_Dr_004_101204-2	actactctctcatccctgcctgatatgctggaatgttacacaattttaaatattatgact	101289	Dr.89741	1	591	NA	-	-	NA	1	838
MAD_Dr_004_101204-3	tcaaccagtggagttctgtttctgtccactgtccctttggcttgcttgatcagagctgga	101289	Dr.89741	1	445	NA	-	-	NA	1	838
MAD_Dr_004_101206-1	tttatgactggcgtacgtaccatggcactggacgccggggtccgcgagatagtgtatgta	101290	Dr.90829	1	692	NA	-	-	NA	1	838
MAD_Dr_004_101207-1	tcccgactccaaccgcttagatggacaagttaccagtctgaccatcttgtcggccctacc	101291	Dr.91664	1	778	NA	-	-	NA	1	838
MAD_Dr_004_101207-2	ttagatccgcgacgtatcacgaaataaccgaattcttacgttacttcgatatgagaaact	101291	Dr.91664	1	678	NA	-	-	NA	1	838
MAD_Dr_004_101208-1	gcggacaaaagctccaaatgatccacttttcgtaacaatcagattaacaggtgctaacat	101292	Dr.95059	1	578	NA	-	-	NA	1	838
MAD_Dr_004_101209-1	tcttaatttagatgctgagttaccttagagtcacaacaccctttatgtctgcccacacat	101293	Dr.98651	1	58	NA	-	-	NA	1	838
MAD_Dr_004_101210-1	gcaaatatctgaccttctttaccacacccaaacataacgccaccaataggaaaatcaagg	101294	Dr.98668	1	296	NA	-	-	NA	1	838
MAD_Dr_004_101210-2	acttcggaatcttgccagcagtagtaggaagtagtagtgtccatataatgcacacaacaa	101294	Dr.98668	1	235	NA	-	-	NA	1	838
MAD_Dr_004_101212-1	acgtgctcaacaaagagagcttcttcacatcacggagtaatgactggacccatcctcctc	101296	Dr.99185	1	357	NA	-	-	NA	1	838
MAD_Dr_004_101212-2	agtctagttaggtttagtgcgtcgcaaaccagtagtcatcacgactggcccgctgccact	101296	Dr.99185	1	231	NA	-	-	NA	1	838
MAD_Dr_004_101212-3	gacgaaatgggttaatcgcacagctcagacattcacatttctgataccttattttcttta	101296	Dr.99185	1	159	NA	-	-	NA	1	838
MAD_Dr_004_101213-1	cctttactcactagcttccctccgtcttgctcccttaggtcagatatacatgactgatta	101297	Dr.100755	1	481	NA	-	-	NA	1	838
MAD_Dr_004_101216-1	taggtgtcacacttgctcttaatttcgaggcctgattcttagagacttagagccgtcttc	101299	Dr.102520	1	451	NA	-	-	NA	1	838
MAD_Dr_004_101218-1	gtgcattgtgggggtcacctgtcacggtggttacgtaatggggaccgccctttctgatga	10130	Dr.142523	1	1494	NA	zgc:153924	ZDB-GENE-060929-812	NA	1	3569
MAD_Dr_004_101219-1	gttcctaaagtgaaataaatgtggcaaatcataggtcatcttctagaaataatcactagc	101300	Dr.102725	1	114	NA	-	-	NA	1	838
MAD_Dr_004_101219-2	ggaactgtttcagttcatattgaacaattgtattcaatagtgagcatccatgaatatcag	101300	Dr.102725	1	17	NA	-	-	NA	1	838
MAD_Dr_004_101220-1	ggccaaaaattgtaatctactgactatttacactctttcaagtgtttacacaccattatg	101301	Dr.112752	1	590	NA	-	-	NA	1	838
MAD_Dr_004_101220-2	gtttggcaccatttgtgtgtttagcttgatgttttatttccagatttacgaaaaccaaat	101301	Dr.112752	1	145	NA	-	-	NA	1	838
MAD_Dr_004_101221-1	ttatgccatcttgccgcatagcttctctcatcctggagctgtaagatggattgtgcctaa	101302	Dr.115433	1	778	NA	-	-	NA	1	838
MAD_Dr_004_101222-1	tttgggcgactattagcgttctgtatttccgaaaaactcacacaaaagtcaacaaattag	101303	Dr.121944	1	632	NA	-	-	NA	1	838
MAD_Dr_004_101222-2	agggttgcatgttgtactgaatcgaagcatcttttataaaggatgaatctgacaccagtg	101303	Dr.121944	1	571	NA	-	-	NA	1	838
MAD_Dr_004_101224-1	ctcataccgattactcatcatcttcgtcgaggaggatctgtcgcaccaagtacaatcctg	101305	Dr.124127	1	768	NA	-	-	NA	1	838
MAD_Dr_004_101224-2	ctgctgtcaaacttgatgcagtgatccaaggcggaggaaaacacgcaatgtggacaactt	101305	Dr.124127	1	344	NA	-	-	NA	1	838
MAD_Dr_004_101225-1	gcattcaattcataaacccgaccgttttacaatcttttgatgtccgacctccaagatact	101306	Dr.125210	1	722	NA	-	-	NA	1	838
MAD_Dr_004_101225-2	aaaagtgtgataaagtcctattgtaactgtaagttatttccactccaatggacagaacag	101306	Dr.125210	1	650	NA	-	-	NA	1	838
MAD_Dr_004_101225-3	atgaaccaaggaagcgtgtaatactgatgcgtctctggctccgcaaccacaccgcctggg	101306	Dr.125210	1	318	NA	-	-	NA	1	838
MAD_Dr_004_101225-4	agcgactttcctgtgcctgtctgcgttaggccgccccatcagcgccaaatcacttctcat	101306	Dr.125210	1	213	NA	-	-	NA	1	838
MAD_Dr_004_101226-1	atttctgctgcacactaggtcatatagggtcatatttggtctggtgggtcatatttggca	101307	Dr.125669	1	697	NA	-	-	NA	1	838
MAD_Dr_004_101226-2	tgattgacgttcgaggacgaaaacggcgattctcgcgaaactggccgcacggctgacgtt	101307	Dr.125669	1	143	NA	-	-	NA	1	838
MAD_Dr_004_101227-1	aggtactgcagacagacggaggcgctgtaagaccggaggcaccgtgtggaacctaattaa	101308	Dr.126725	1	380	NA	-	-	NA	1	838
MAD_Dr_004_101228-1	attctgttagaggagacgcggcgcagccagattactgattctcttgacagatctcattct	101309	Dr.127029	1	550	NA	-	-	NA	1	838
MAD_Dr_004_101230-1	tcttttcagtagtaacatgaagaagtaggtgcacaataatttggtccttgctgattttat	101310	Dr.127782	1	703	NA	-	-	NA	1	838
MAD_Dr_004_101230-2	ctttaaccagatgttttcatccaaagcgattttccacagaggatcataagaaatttgcca	101310	Dr.127782	1	558	NA	-	-	NA	1	838
MAD_Dr_004_101230-3	gccaacacaatcctattcctatactttgttctgcttaactcaatttttaccattcacatt	101310	Dr.127782	1	494	NA	-	-	NA	1	838
MAD_Dr_004_101231-1	ggaggcgtgacttgcacatgtgaaccgcgcacattttcctaccgcacccaggtaaaaaac	101311	Dr.128056	1	314	NA	-	-	NA	1	838
MAD_Dr_004_101232-1	gctctcgtcatgtcactagggttttaggaatgagtgtatcggagtgatggagcaatatga	101312	Dr.128532	1	421	NA	-	-	NA	1	838
MAD_Dr_004_101232-2	gtccagggggattcatgctgtgataaagggacaatcttagccatcacctttttcttgttt	101312	Dr.128532	1	338	NA	-	-	NA	1	838
MAD_Dr_004_101233-1	tgttgtcatttggtctcagagggtcacatggtaaaatttagagatctgcagaactaaaga	101313	Dr.128847	1	658	NA	-	-	NA	1	838
MAD_Dr_004_101233-2	tatctgagccattgagacagtgtaaactgaggtgtatctaacatgtggactgtggagaac	101313	Dr.128847	1	504	NA	-	-	NA	1	838
MAD_Dr_004_101233-3	tccagcagatcgcgttgattatggctgagaaaggctacagcaggactgatgaacagtgtc	101313	Dr.128847	1	191	NA	-	-	NA	1	838
MAD_Dr_004_101233-4	gggtgacagcgagacacacactctaatatccatttggggcagcgatgggatacaggagag	101313	Dr.128847	1	99	NA	-	-	NA	1	838
MAD_Dr_004_101233-5	gagatgagtgagctggagtccataactgattcggattcagactccctcgctctctccaaa	101313	Dr.128847	1	7	NA	-	-	NA	1	838
MAD_Dr_004_101236-1	catagtttgggcttgcttcatgcagattttgatgttgctttttttggaataatctgaatt	101316	Dr.131925	1	705	NA	-	-	NA	1	838
MAD_Dr_004_101236-2	gtcttccactaatatgaaattcacaaatgtctccattccaaggcattagtgagcatgatg	101316	Dr.131925	1	572	NA	-	-	NA	1	838
MAD_Dr_004_101238-1	cttgcaggtttcaatactcttctgattaaaatgcataagtgtgcatttcacctttgatta	101318	Dr.133583	1	623	NA	si:dkeyp-50f7.3	ZDB-GENE-041014-158	20	1	838		ENSDARG00000069241	ENSDART00000100605 ENSDART00000113819
MAD_Dr_004_101239-1	ttaagttccagacatattcctaaccagaaaggcacaagacagttgaattacacaaataag	101319	Dr.133883	1	114	NA	-	-	6	1	838		ENSDARG00000006639	ENSDART00000014521
MAD_Dr_004_101241-1	acagcggactctggctttatcagaacaggagcgccgcgtcatcagactgatcatatcagt	101320	Dr.135849	1	717	NA	-	-	NA	1	838
MAD_Dr_004_101241-2	ccgtgcatgaagagtgtgctctctagttgattattaatggggagcagggttaattgtgtg	101320	Dr.135849	1	518	NA	-	-	NA	1	838
MAD_Dr_004_101241-3	tcagtaaatagcctactacttcaaagttaaattgtcttgattagaagtggacctcagagg	101320	Dr.135849	1	376	NA	-	-	NA	1	838
MAD_Dr_004_101241-4	tgttagccaatcataccatacagtccgctacacaatcataaatagtttccaatcagaggg	101320	Dr.135849	1	304	NA	-	-	NA	1	838
MAD_Dr_004_101241-5	gctgtcaaccgtacatgcagaagtttaaattggtgaagacccctctttaaataagcgaaa	101320	Dr.135849	1	243	NA	-	-	NA	1	838
MAD_Dr_004_101242-1	ttgattttattctgactttaaaggccatagcctatagggccactggtgtgttttatgttt	101321	Dr.136067	1	466	NA	-	-	NA	1	838
MAD_Dr_004_101243-1	ccacatctattggattgcgcccatccctttcaattaaagatgaggatcttcccatcacac	101322	Dr.136521	1	674	NA	-	-	NA	1	838
MAD_Dr_004_101243-2	gcaaataaatcatgcgaatctttttgaagtttaaagtggatcaaaaatggctgtgggtat	101322	Dr.136521	1	531	NA	-	-	NA	1	838
MAD_Dr_004_101243-3	gactatgactcggagagtgataggtttctacttaaacagatcaatccctcgttgatatta	101322	Dr.136521	1	470	NA	-	-	NA	1	838
MAD_Dr_004_101243-4	ggggctgtaaagcagcacacacttgaaggttaaattcagagaggctggtcagacttgtcc	101322	Dr.136521	1	357	NA	-	-	NA	1	838
MAD_Dr_004_101243-5	gccctttaaggattgttaaaatcttgaaataaggttacaaaggtctaaatgatgtcagca	101322	Dr.136521	1	79	NA	-	-	NA	1	838
MAD_Dr_004_101244-1	agccactgcagcaccagagctgtgctgactgatagagccaattgcagtcttttcagttga	101323	Dr.136548	1	576	NA	-	-	NA	1	838
MAD_Dr_004_101244-2	ctgtaactaagcaacatttatgatgcaaagttatgataaatgccacaaggggtatcaaaa	101323	Dr.136548	1	343	NA	-	-	NA	1	838
MAD_Dr_004_101244-3	catataaattcacttgattcatgttttgtgcttcagaactacagttaaggatacatgagc	101323	Dr.136548	1	21	NA	-	-	NA	1	838
MAD_Dr_004_101245-1	aggggctgccattctaactgtcacaatgaaaaccctttccaagaattacactccctctca	101324	Dr.136918	1	713	NA	-	-	NA	1	838
MAD_Dr_004_101245-2	atatgctacccctaggacctgtcatcaagaagttagaattagtttccacttttacaccaa	101324	Dr.136918	1	162	NA	-	-	NA	1	838
MAD_Dr_004_101246-1	gcaagcagtttcactttctccagggagttcgcgatcgctcgctgcatgtctatatttgaa	101325	Dr.138452	1	458	NA	-	-	NA	1	838
MAD_Dr_004_101248-1	gcctgaaatataatcccaagtaaaccagaactaactaatcattgcctccccctgttctct	101327	Dr.143530	1	595	NA	-	-	NA	1	838
MAD_Dr_004_101248-2	cttgcatacgatgtttagttacctcgaccccaaggctccttgtagccatattgctctgcc	101327	Dr.143530	1	457	NA	-	-	NA	1	838
MAD_Dr_004_101248-3	cttaccccctctttttgcatcacgctcctacacggctaggattaggtggcattttctgcc	101327	Dr.143530	1	193	NA	-	-	NA	1	838
MAD_Dr_004_101249-1	gaatgtatgtgtatggcgatcgaaggaaatggaaggtttgcgtaacgattggcagacatt	101328	Dr.150999	1	393	NA	-	-	NA	1	838
MAD_Dr_004_101249-2	tttttggggtatgttgagaatgtgattggacgtttttctcaagcaaggtctttcatcaaa	101328	Dr.150999	1	222	NA	-	-	NA	1	838
MAD_Dr_004_101249-3	ttgggtgaggttttccaaagtattcctgttcttgtcaagttggagtgtctatttttgtat	101328	Dr.150999	1	140	NA	-	-	NA	1	838
MAD_Dr_004_101249-4	ttgctttctaaatggagaaagtgcctcgagagtccagcatcgatttctgaacgatcagaa	101328	Dr.150999	1	71	NA	-	-	NA	1	838
MAD_Dr_004_101250-1	atcttagtcatcagccaatctacgtgttacagtactagaggatgcgctataaatgtgtat	101329	Dr.154187	1	752	NA	-	-	NA	1	838
MAD_Dr_004_101250-2	aggctccctacgtctgtggaatattaaaagcagctcagtcttctgcgaaacaaccagact	101329	Dr.154187	1	261	NA	-	-	NA	1	838
MAD_Dr_004_101250-3	cgcgcagacccctcccgctaggctaatccgtgataggctgtatgacgtcaaaaaagacat	101329	Dr.154187	1	156	NA	-	-	NA	1	838
MAD_Dr_004_101250-4	taacacaagtttttgttgtgttcccgttgcgtatttgcaagcgggcgcggcgttttgctt	101329	Dr.154187	1	25	NA	-	-	NA	1	838
MAD_Dr_004_101256-1	cggacagaccaagctttattaccaaatgaattaatagtaaccacgaagagaaggaaacag	101335	OTTDART00000037282	1	28	known	zgc:158652	zgc:158652	1	1	837		ENSDARG00000078871	ENSDART00000114101
MAD_Dr_004_101257-1	catacatatctgatccatcatgctgaatttcattagtctgaaatgatgaattcctcctca	101336	OTTDART00000037694	1	618	known	zgc:165655	zgc:165655	1	1	837		ENSDARG00000074307	ENSDART00000115263
MAD_Dr_004_101259-1	gacgacactaactatcgttgagtaactgccacaacagaaagacactgtgtacatttattg	101338	OTTDART00000038472	1	777	known	zgc:154020	zgc:154020	-1	1	837		ENSDARG00000062788	ENSDART00000091158
MAD_Dr_004_101259-2	tcatgtgaattagctgaattttctgaccatccatttgtcttcttaccccagcacatgtat	101338	OTTDART00000038472	1	334	known	zgc:154020	zgc:154020	-1	1	837		ENSDARG00000062788	ENSDART00000091158
MAD_Dr_004_101263-1	tcctgcacggtcacgatggccaatttctacatatgccggaagtgcatttggggttgggtg	101341	ENSDART00000020282	1	270	NA	-	-	-1	1	837		ENSDARG00000015527	ENSDART00000020282
MAD_Dr_004_101267-1	ggtcttgagaatgcatgggaggtcttggtcgataaaatgcgtaaaagaacacccaatcta	101345	ENSDART00000057858	1	777	NA	-	-	-1	1	837		ENSDARG00000039596	ENSDART00000057858
MAD_Dr_004_101267-2	aattctggtaagcgtggagggtattcaacccccggagaacctgctaacaagaacatcaag	101345	ENSDART00000057858	1	657	NA	-	-	-1	1	837		ENSDARG00000039596	ENSDART00000057858
MAD_Dr_004_101267-3	aatttgaaagtgttgcagttgcactgatcaacaagcacccctgcctccaagaaaaaggct	101345	ENSDART00000057858	1	499	NA	-	-	-1	1	837		ENSDARG00000039596	ENSDART00000057858
MAD_Dr_004_101267-4	caagctaatctgctgtatctttgtgatggaaccctacttaaagtaactaaagatcttaaa	101345	ENSDART00000057858	1	375	NA	-	-	-1	1	837		ENSDARG00000039596	ENSDART00000057858
MAD_Dr_004_101267-5	atcctctcacaatcttctcaagagcgacaagaacagtggccagagccatttgatcttcct	101345	ENSDART00000057858	1	285	NA	-	-	-1	1	837		ENSDARG00000039596	ENSDART00000057858
MAD_Dr_004_101269-1	ggtggccagacacattacactgatctgagtccagtagtcatggcttggcttgtgttgtgt	101348	ENSDART00000077922	1	777	NA	-	-	1	1	837		ENSDARG00000055551	ENSDART00000077922
MAD_Dr_004_101277-1	aaataggaagccattttcagatgacagtcaaccaaattttgccacatcttatgagttatg	101358	ENSDART00000104793	1	389	NA	-	-	1	1	837		ENSDARG00000071045	ENSDART00000104793
MAD_Dr_004_101284-1	gtcagtcctcctatcactggcccaacaaccaacctgacaaccagcccaatgacccctatg	101365	ENSDART00000113046	1	337	NA	-	-	1	1	837		ENSDARG00000073669	ENSDART00000108470 ENSDART00000113046
MAD_Dr_004_101286-1	cttgatcgtgctcatcggcctttggcaccggtaccaggtactgctcaacgactcagacct	101368	XM_001922388.1	1	477	NA	-	-	NA	1	837
MAD_Dr_004_101286-2	aaacgccaaaaagttctaccactagcggcgccgagcagcaagctgacgacgcgagtgtga	101368	XM_001922388.1	1	16	NA	-	-	NA	1	837
MAD_Dr_004_101290-1	tcagcaagaggctaaattccaatcagaggttcaatgttattctctatgctcctctacctg	101373	XM_001346243.1	1	328	NA	-	-	NA	1	837
MAD_Dr_004_101292-1	cctttggagtcacatacagctgaaatcgctgcctgccatccacattccgggcgagctcaa	101375	XM_692724.3	1	209	NA	-	-	NA	1	837
MAD_Dr_004_101292-2	gatggtggcttatatccactgtatggggttatacactccggccgcatttctcagctcgct	101375	XM_692724.3	1	138	NA	-	-	NA	1	837
MAD_Dr_004_101292-3	tatctggctctaccattttttatcggtgctggagcagaagtacatgctggtcaggatgga	101375	XM_692724.3	1	69	NA	-	-	NA	1	837
MAD_Dr_004_101295-1	tatatggcgctggtggatccgttacgctttgcacgttggcgaacgccaaaaagagccaag	101379	XM_001919795.1	1	399	NA	-	-	NA	1	837
MAD_Dr_004_101295-2	atcgctatacagaacttccaagaccaatgggttttcggaggtgcggtttgcaagctggtt	101379	XM_001919795.1	1	273	NA	-	-	NA	1	837
MAD_Dr_004_101295-3	ataaaatgtcttcggcgaccacggtgtatatattcaatctggcgttggctgatggactct	101379	XM_001919795.1	1	193	NA	-	-	NA	1	837
MAD_Dr_004_101299-1	gcagacacgaaaaataagtaactaatagacaagttactgacacataaaggcagctgagct	101383	Dr.14436	1	61	NA	zgc:136925	ZDB-GENE-060312-18	NA	1	837
MAD_Dr_004_101300-1	gacgggggtcctgcatagggttatgtttcaaatgtatgtcatgccatataaattatttat	101384	Dr.27431	1	745	NA	wu:fc17g03	ZDB-GENE-030131-2777	NA	1	837
MAD_Dr_004_101300-2	agttttccaatattttgtctgcagttcagttctcgttcttagttccaatttcagccaaat	101384	Dr.27431	1	440	NA	wu:fc17g03	ZDB-GENE-030131-2777	NA	1	837
MAD_Dr_004_101300-3	tgagtaagcttcagtttgtcaccatatatgcctcagcaaaagtttgggagacatcaggca	101384	Dr.27431	1	180	NA	wu:fc17g03	ZDB-GENE-030131-2777	NA	1	837
MAD_Dr_004_101300-4	tctgtctagttcagcatgtaatgaataacaggactaagggtcttgtgtttttgttacatt	101384	Dr.27431	1	20	NA	wu:fc17g03	ZDB-GENE-030131-2777	NA	1	837
MAD_Dr_004_101301-1	gttttacgttgcctgctgcctgccttctgaccgattctgccgattctggatttcctgtgt	101385	Dr.59464	1	589	NA	-	-	NA	1	837
MAD_Dr_004_101302-1	tcatttctctccagacaaactttgcttttagagcttgacttgaccgactacactcagctc	101386	XM_001921433.1	1	735	NA	-	-	NA	1	837
MAD_Dr_004_101302-2	caggtgtgcaagaaaactccctccagtgtctagcatctcatcccagcctatcagctctca	101386	XM_001921433.1	1	562	NA	-	-	NA	1	837
MAD_Dr_004_101302-3	ccaagacacaaactagtgaagcagccatcaggtccactagagacggcgttttctgcattc	101386	XM_001921433.1	1	231	NA	-	-	NA	1	837
MAD_Dr_004_101303-1	tggtcccatatgtacgtttcctgtgatctcacgactgtaacgacactaattctggttctg	101387	Dr.74608	1	562	NA	-	-	NA	1	837
MAD_Dr_004_101303-2	tctaaaactgtcggctccgtttgaaggaatgttgcacaaatgcgccacagaattatattt	101387	Dr.74608	1	172	NA	-	-	NA	1	837
MAD_Dr_004_101304-1	cctcagatcacaaacatttcagaaagccaccgaatgatcatattgaatagataaattgtg	101388	Dr.74828	1	777	NA	-	-	NA	1	837
MAD_Dr_004_101305-1	ccacgttgagtaggaggtttgagtatgaactactcctatatttgaccttacattaccaga	101389	Dr.74961	1	737	NA	-	-	NA	1	837
MAD_Dr_004_101305-2	atgaagagtttaatgcagataaccagcttcagttaccacagcatctttatatccatcaaa	101389	Dr.74961	1	662	NA	-	-	NA	1	837
MAD_Dr_004_101305-3	gtataattgctaaaatgctttcctgtagctattattttggttagaacacccttgccttta	101389	Dr.74961	1	208	NA	-	-	NA	1	837
MAD_Dr_004_101306-1	gtcagacgccaactttagactcataagttacactagggctcctgattgagttaaagaaat	101390	Dr.77343	1	711	NA	-	-	NA	1	837
MAD_Dr_004_101306-2	tatataaaagtaattaactgtggttgtctggggctggaaaagcatacaactgcaccttga	101390	Dr.77343	1	347	NA	-	-	NA	1	837
MAD_Dr_004_101306-3	tgaatggggcgtaagctaatttttttcccagatattaactttaaggtagaaagagaccaa	101390	Dr.77343	1	111	NA	-	-	NA	1	837
MAD_Dr_004_101307-1	tagatgtctggctcatacccggtttcgtgaacggatgtcctctgcgggcaacagaccgct	101391	Dr.77785	1	726	NA	wu:fi06d10	ZDB-GENE-030131-5621	13	1	837		ENSDARG00000077469	ENSDART00000113305 ENSDART00000114741
MAD_Dr_004_101307-2	ggcagatggttttccgatgacgtgtagcagaccaattaggcggcggcttttccagaagtg	101391	Dr.77785	1	170	NA	wu:fi06d10	ZDB-GENE-030131-5621	13	1	837		ENSDARG00000077469	ENSDART00000113305 ENSDART00000114741
MAD_Dr_004_101308-1	tggttagcgtgcaagcatatggtgcggatatgggagctacagatgttccgagttcgaatc	101392	Dr.79194	1	275	NA	-	-	NA	1	837
MAD_Dr_004_101309-1	cctcctcatttacaaggtttaccattttctgacttactttcttatgtcgaacacaagata	101392	Dr.79194	2	587	NA	-	-	NA	1	837
MAD_Dr_004_101309-2	attcgaactcggaacatctgtagctcccatatccgcaccatatgcttgcacgctaaccac	101392	Dr.79194	2	503	NA	-	-	NA	1	837
MAD_Dr_004_101310-1	ctacactaataatgactctccagtatttacctgatatgctcataaggcacatcacatgtc	101393	Dr.80221	1	171	NA	-	-	NA	1	837
MAD_Dr_004_101313-1	tacgattccggatgctcaggatgagacctccagggcaagaattcccccctcagaggtttc	101396	Dr.81696	1	581	NA	-	-	NA	1	837
MAD_Dr_004_101313-2	taaagtctcccatcactcatgtggactctatgggaccccaagcgctcagtccgcctcctg	101396	Dr.81696	1	341	NA	-	-	NA	1	837
MAD_Dr_004_101313-3	catctgctatgcgtcctgttatccctcctgttattcctcctgctatcccagtggcttcag	101396	Dr.81696	1	215	NA	-	-	NA	1	837
MAD_Dr_004_101313-4	ccagtcttcagcccaacccagatgcctccagtgttccgacctattattcctcctgttatt	101396	Dr.81696	1	154	NA	-	-	NA	1	837
MAD_Dr_004_101314-1	gtaatctgactatataagtcgtcaagatgtccttacgtactgctgccatactgacaaaag	101397	Dr.83121	1	701	NA	-	-	NA	1	837
MAD_Dr_004_101314-2	gcagctcgtctctccccattgaaaagctatctaaccaactctgctcttgtggctcttttc	101397	Dr.83121	1	483	NA	-	-	NA	1	837
MAD_Dr_004_101316-1	atttgaagtcactgatggtaaaagactggactaatgaagcggccgaggacactgcactac	101399	Dr.85800	1	337	NA	-	-	NA	1	837
MAD_Dr_004_101316-2	agtaatctagcgaaatgaacataaacgacagcgtagctttcctgaaaagactgaagagac	101399	Dr.85800	1	221	NA	-	-	NA	1	837
MAD_Dr_004_101316-3	tgcaaaatgtgagcttatcttccaaattcacaccccttagtcaatcgatcagctctgaaa	101399	Dr.85800	1	94	NA	-	-	NA	1	837
MAD_Dr_004_101318-1	gtcatgttgtcttatcgagacaaacttccaagttgtccataactcagactgggtcctcag	10140	XM_679638.3	1	3424	NA	-	-	NA	1	3567
MAD_Dr_004_101318-2	aacttcattctcaaccgcaactttctcaggcctctttctcaagcattgctgcatcacttc	10140	XM_679638.3	1	2632	NA	-	-	NA	1	3567
MAD_Dr_004_101320-1	acgtgaacctgtagcctccctttagccaaatctgcatagtctttgcctattcattgataa	101401	Dr.86730	1	710	NA	-	-	NA	1	837
MAD_Dr_004_101321-1	agcacaagctgcccgtgcttactgcctgataagagcaacaagtcagatgccaaagctttc	101402	Dr.86731	1	777	NA	-	-	NA	1	837
MAD_Dr_004_101321-2	cttgttcataaaatgcctttttgaccaaatgttcccatttgtgatgtctttttagtggaa	101402	Dr.86731	1	584	NA	-	-	NA	1	837
MAD_Dr_004_101322-1	ataacatgcttgtctctgaccaacaccatctcaaccagtctgacccacactgaaagaggc	101403	Dr.86908	1	356	NA	-	-	NA	1	837
MAD_Dr_004_101323-1	ctcgtgcgactgtattgtcgcatgataactatatatactaaggcgactaagcgcccagcc	101404	Dr.90608	1	777	NA	-	-	NA	1	837
MAD_Dr_004_101323-2	acatagcgcagtagcacactccactaatctagcgttatgataaatcgcgacagtaagaat	101404	Dr.90608	1	708	NA	-	-	NA	1	837
MAD_Dr_004_101324-1	cccatggtccacagataatgagaactaattctgtttctcttgtcaggcatagggcaacaa	101405	Dr.91697	1	648	NA	-	-	NA	1	837
MAD_Dr_004_101324-2	gtctttctttagctctagattcaatatgaatacaacttgaccctcttagctacataatga	101405	Dr.91697	1	280	NA	-	-	NA	1	837
MAD_Dr_004_101324-3	cagtacccatgtactattttgttgatgaaattggtcatccagtaaatgaccctttcatac	101405	Dr.91697	1	171	NA	-	-	NA	1	837
MAD_Dr_004_101325-1	agtggcttaaaacatgagtgaaaaaatgtttcttcggtcctcttgtgcagcgtttcccaa	101406	Dr.92027	1	337	NA	-	-	NA	1	837
MAD_Dr_004_101326-1	gcctacaatacactcagtgagcaacaaaaggatgacaaatacagatacggatgtcagtaa	101407	XM_001332355.2	1	777	NA	-	-	NA	1	837
MAD_Dr_004_101326-2	ctgcatagatgggccgtatgttttcgatagcgaagccaacaataatcaaaacaacattca	101407	XM_001332355.2	1	197	NA	-	-	NA	1	837
MAD_Dr_004_101327-1	ttctgcgtggatgttcgatgaacgtgacgtgacagctcgatcatcagtacagatgatcac	101408	Dr.92568	1	760	NA	im:7052286	ZDB-GENE-050302-66	NA	1	837
MAD_Dr_004_101328-1	gtttgttagatgtagcagactgcgtgactactatgagcgctgtaagatatggtatgagtg	101409	Dr.94711	1	757	NA	-	-	NA	1	837
MAD_Dr_004_101329-1	aaaaccctttaagggcgttcccaaaaaaagacaccgcatggctagcccattgacagggtt	101410	Dr.98229	1	16	NA	-	-	NA	1	837
MAD_Dr_004_101330-1	tggactgactgactgcggcacaaaccctccctcgctgatcagattgtgccggagacaaag	101411	Dr.98680	1	233	NA	-	-	NA	1	837
MAD_Dr_004_101330-2	acatgcttcagttaacagttcccatttccaggagcagggcccgcgaacaccctccccttc	101411	Dr.98680	1	155	NA	-	-	NA	1	837
MAD_Dr_004_101330-3	accccttcaaagcctgcagagtcatccaagtgttagtatggaagagacaagcctttcctt	101411	Dr.98680	1	91	NA	-	-	NA	1	837
MAD_Dr_004_101330-4	tgattggttggttagttagtggctatgagtggttgagttccaaaaactacccccacccag	101411	Dr.98680	1	30	NA	-	-	NA	1	837
MAD_Dr_004_101331-1	aaacctgaaatcagccaaatgcccacagggaaacagcttaataaacatactacatgatgt	101412	Dr.100670	1	749	NA	-	-	NA	1	837
MAD_Dr_004_101331-2	acagactggctactgagcagacaagaggtttgatatggtgacaaattaaaccttccagca	101412	Dr.100670	1	605	NA	-	-	NA	1	837
MAD_Dr_004_101331-3	actgaagtccccaataaatacaggccctgaccctagggccagagttaaagagacaaggtg	101412	Dr.100670	1	333	NA	-	-	NA	1	837
MAD_Dr_004_101331-4	aggaatcactcctgcagtggcagaagcgagattcagaacacaaccaagcctctaaatcca	101412	Dr.100670	1	272	NA	-	-	NA	1	837
MAD_Dr_004_101331-5	tagtccacagtgcttcgaagtcaccgcaggataatgcatccctgccacaaacaaactcct	101412	Dr.100670	1	169	NA	-	-	NA	1	837
MAD_Dr_004_101332-1	atgttccggtcacagtgatcttcgcaataacatctgattatagtatatgcaaaaacagaa	101413	Dr.101791	1	511	NA	-	-	NA	1	837
MAD_Dr_004_101332-2	ggtaggaagacataaaaggattcgaatttatgcacttaaaatcccttgctgtaattagta	101413	Dr.101791	1	228	NA	-	-	NA	1	837
MAD_Dr_004_101333-1	ggatatgcggatagcgctgtgacgcattaatcaaattatgccctataaccagggccagac	101414	Dr.102860	1	747	NA	-	-	NA	1	837
MAD_Dr_004_101333-2	aggtttgggtataaccctgactagactagaagttaaattttggcctaaggtttggccaag	101414	Dr.102860	1	17	NA	-	-	NA	1	837
MAD_Dr_004_101334-1	ctgcgttaaagcacacatttgaaagttttatgtcacacgtgtaatatatggttctcattc	101415	Dr.105829	1	523	NA	c("wu:fc31e09", "wu:fc35f01",	c("ZDB-GENE-030131-3242", "ZDB-GENE-030131-3354", "ZDB-GENE-030131-3912")	NA	1	837
MAD_Dr_004_101334-2	gtagaagaatgtggtaaactcgcagccaaaaatggtagtcagtggataccagtttacaac	101415	Dr.105829	1	36	NA	c("wu:fc31e09", "wu:fc35f01",	c("ZDB-GENE-030131-3242", "ZDB-GENE-030131-3354", "ZDB-GENE-030131-3912")	NA	1	837
MAD_Dr_004_101336-1	cacactgttgattctcaaattattttaaagatagcatacagcagtaccttgagcagaata	101417	Dr.112406	1	473	NA	-	-	NA	1	837
MAD_Dr_004_101336-2	aatgagcggcagatgcaagagggactctacgctcagacttgcacgcactgacctgcactt	101417	Dr.112406	1	256	NA	-	-	NA	1	837
MAD_Dr_004_101336-3	agtcaaaagacggaaatcgaagcagcacatggaatgcccattatgcccttgaaccatggg	101417	Dr.112406	1	195	NA	-	-	NA	1	837
MAD_Dr_004_101337-1	tgtctcattaactgaagggtcactggttctcaggtctcgtgatcgcgaacagacgtcttt	101418	Dr.112798	1	777	NA	-	-	NA	1	837
MAD_Dr_004_101340-1	attacatgaaatgcggcgtcccagcccatcaccactggtaacctatacagcctggcttca	101420	Dr.119514	1	731	NA	-	-	4	1	837		ENSDARG00000070664	ENSDART00000063769 ENSDART00000103966
MAD_Dr_004_101341-1	tcgtactatagctagtgactataagacatcatatgaggatgatatgtgccgaccagagcc	101421	Dr.124501	1	757	NA	-	-	NA	1	837
MAD_Dr_004_101343-1	agccttgtgtgttgcactgctgacactaatgacaatacactatactgtccttgataagca	101423	Dr.126665	1	769	NA	-	-	NA	1	837
MAD_Dr_004_101343-2	cacgcaccctgacatgtcttagaatagaagacaaaagcaaataaagttatttatagagtt	101423	Dr.126665	1	553	NA	-	-	NA	1	837
MAD_Dr_004_101343-3	gtttgcatttactatcggcactacgatgcttgtgtcaatacattgtactgcccttaataa	101423	Dr.126665	1	492	NA	-	-	NA	1	837
MAD_Dr_004_101344-1	accacaaaccaagccatttttgctctgtggtgacagacactgagaatgattacacagtga	101424	Dr.126901	1	748	NA	-	-	NA	1	837
MAD_Dr_004_101344-2	ctttttagtttaaaatgctagatctttagatagacttgcgttcttgaccattgcatatcc	101424	Dr.126901	1	577	NA	-	-	NA	1	837
MAD_Dr_004_101344-3	ttggttgtaaaaggcaagcctcattaaagatgtttgatgtccttagatggacaaaatgtg	101424	Dr.126901	1	423	NA	-	-	NA	1	837
MAD_Dr_004_101345-1	gacatgtggaatagaagttatttcattctgaaaaagatgccgaatctttctatttctgag	101425	Dr.127297	1	763	NA	-	-	NA	1	837
MAD_Dr_004_101347-1	atcagtcttctaccctgcatgccaatgcctaccattgcctaatgctgatgcaaggagagt	101427	Dr.127822	1	590	NA	-	-	NA	1	837
MAD_Dr_004_101347-2	gattatcaaaacctgcatgttgaatgtgcagtccggggaaaatagcctccattgcactgc	101427	Dr.127822	1	431	NA	-	-	NA	1	837
MAD_Dr_004_101347-3	tttttattattggctcagtaaaatctgctcgtgttgggaaacctcaggcttctgtgttgt	101427	Dr.127822	1	340	NA	-	-	NA	1	837
MAD_Dr_004_101347-4	agaaatggcgctttttaagtggaagttgccttggtatcaacaaaccccagttatttacac	101427	Dr.127822	1	202	NA	-	-	NA	1	837
MAD_Dr_004_101347-5	catccatattttttattagaacggtccgtacactgtggtctgacttgctcaggaactgaa	101427	Dr.127822	1	94	NA	-	-	NA	1	837
MAD_Dr_004_101348-1	aaacccatttttgtccaccatatgccactcatctatgtatcgcatcagtcatcatcgtgt	101428	Dr.128073	1	777	NA	-	-	NA	1	837
MAD_Dr_004_101348-2	tttccttttaatttcctttctatatccttgttcggttcttccagctctgtcccagtaatg	101428	Dr.128073	1	530	NA	-	-	NA	1	837
MAD_Dr_004_101348-3	agcatgctgtctttctccatctagctcctgctgagttgttctaacatccttgttccagaa	101428	Dr.128073	1	469	NA	-	-	NA	1	837
MAD_Dr_004_101348-4	attatctttgaactttgtctgttttcctagtgcccatgtcctaaaggtccctctctcttc	101428	Dr.128073	1	400	NA	-	-	NA	1	837
MAD_Dr_004_101348-5	gaccccgacactgcacagtcatcctccaacaacattaacaggcagatagacacaacaaac	101428	Dr.128073	1	224	NA	-	-	NA	1	837
MAD_Dr_004_101350-1	ggcgacatctctgaagtacggaaaatgatcttcgatccagttggtaatctccttcagggt	101430	Dr.129084	1	747	NA	-	-	NA	1	837
MAD_Dr_004_101350-2	tcattttacattagaaggttgaagctctgttggctttctacactaccttccaaccaggtt	101430	Dr.129084	1	686	NA	-	-	NA	1	837
MAD_Dr_004_101350-3	atcgtccaataggagatcttgccatcaggagatgtttctcggatgaacatgtcatgcagt	101430	Dr.129084	1	576	NA	-	-	NA	1	837
MAD_Dr_004_101350-4	gtaagatatacacaccttatagacttggtccagagtgagacagcggtttgcttctggtcg	101430	Dr.129084	1	515	NA	-	-	NA	1	837
MAD_Dr_004_101350-5	cccaaaggctgtgggatgagccgggaaataagagatgaccacattttacaaaacagcact	101430	Dr.129084	1	410	NA	-	-	NA	1	837
MAD_Dr_004_101352-1	aagacacagcagcttcaatctgtgtgaaagtgcagagacatgctaatggtgttcatcagc	101432	Dr.130005	1	687	NA	-	-	NA	1	837
MAD_Dr_004_101352-2	tgaaaagcgctgcagtttctgagtaaagctcatcgatgtgaacgcaagcgctggatggag	101432	Dr.130005	1	626	NA	-	-	NA	1	837
MAD_Dr_004_101352-3	ggaggttctggaaatcctggtgcaagcagtagtggataatctgaccgatcaccggggcga	101432	Dr.130005	1	431	NA	-	-	NA	1	837
MAD_Dr_004_101352-4	tcaagtgtaattatgagcgatggcagatctgggagaatttcattgcggtgtgtgtagacc	101432	Dr.130005	1	301	NA	-	-	NA	1	837
MAD_Dr_004_101353-1	ggttcaaatttcaaaggtgtcgaatctagatccggcttgctccggcacaaaataagccct	101433	Dr.131141	1	343	NA	-	-	NA	1	837
MAD_Dr_004_101354-1	acctaggcacggtgtgggagatcctacaaaatgtatggtaggcccctcatggcacatgta	101434	Dr.131979	1	581	NA	-	-	8	1	837		ENSDARG00000032535	ENSDART00000040804
MAD_Dr_004_101355-1	aatattactgacctccagtgagcttaacgacaatctccttaacacaaatttccagcaaaa	101435	Dr.132024	1	619	NA	-	-	18	1	837		ENSDARG00000042382	ENSDART00000062143
MAD_Dr_004_101355-2	cgtggctaaaggacatcccgttccctttgaccccttcctacattaaaacctgtgttctgg	101435	Dr.132024	1	284	NA	-	-	18	1	837		ENSDARG00000042382	ENSDART00000062143
MAD_Dr_004_101356-1	aaacagcatatgatgttgcacttccctcacatcactcacaaggacagcttaagtgactat	101436	Dr.133787	1	714	NA	-	-	NA	1	837
MAD_Dr_004_101356-2	attggttagttaagatttgtcagtttcaaacgttctgctctcatttcattgacacaaaca	101436	Dr.133787	1	372	NA	-	-	NA	1	837
MAD_Dr_004_101357-1	agcaatttaggtcttgtcggcgggtgatctttaaggttgtgggacaagctggggttcaga	101437	Dr.136033	1	289	NA	-	-	NA	1	837
MAD_Dr_004_101358-1	ctcgcataacttgaatcattgactcacattactcatactaaacactgaatcatttaggaa	101438	Dr.136886	1	758	NA	-	-	NA	1	837
MAD_Dr_004_101358-2	gatggcatttgatattatttttggtggtagcagctacaaatcagccttgaaataatcaat	101438	Dr.136886	1	666	NA	-	-	NA	1	837
MAD_Dr_004_101358-3	tcagaacattctgcgcctgactgattgcactttgtaaactacttgtctgaaggaacaatt	101438	Dr.136886	1	463	NA	-	-	NA	1	837
MAD_Dr_004_101358-4	gtatgttttgacttagttgttatgccttacaatattttttcctggcaatgctttttggct	101438	Dr.136886	1	396	NA	-	-	NA	1	837
MAD_Dr_004_101358-5	agcaataatgatataacataagtctggaaggccattacacaggttgtggtttccatggag	101438	Dr.136886	1	245	NA	-	-	NA	1	837
MAD_Dr_004_101359-1	tgtcctgtggcgggacagtcactgtgtgcgattatcctgaccccagagtgcgtactctct	101439	Dr.137066	1	563	NA	-	-	NA	1	837
MAD_Dr_004_101359-2	cttttcaggataggactgtgtgacctctgccagccactattggatgtatggagcaacagg	101439	Dr.137066	1	410	NA	-	-	NA	1	837
MAD_Dr_004_101359-3	acagtttgtgtctttacgtaacctctatgagagccgtggaatgcacactgaaaagggcag	101439	Dr.137066	1	282	NA	-	-	NA	1	837
MAD_Dr_004_101361-1	gcacaatcgatacccagctgattcaatcgtttcataagaggaccgcgcttcttctcttct	101440	Dr.137096	1	120	NA	-	-	NA	1	837
MAD_Dr_004_101363-1	cactgctgagtttaaaagagtctatctagccccgggagtgagctttgtttggcgctcatt	101442	Dr.137206	1	689	NA	-	-	NA	1	837
MAD_Dr_004_101363-2	gcagaagatttaagcataacttaattttctcatgccatatttcttgcccagtcatgattt	101442	Dr.137206	1	428	NA	-	-	NA	1	837
MAD_Dr_004_101363-3	ccctgatctttagacttaagactaatgcttgcacattgacacttgataaccttgtgtttt	101442	Dr.137206	1	24	NA	-	-	NA	1	837
MAD_Dr_004_101364-1	gagttggtcaaataaggtgtaatttcacaccttttgtcagcaacacatttttacatactt	101443	Dr.137760	1	38	NA	-	-	NA	1	837
MAD_Dr_004_101366-1	tttatgcgtattttggattacatctcaggttggtcctgatggactggtgtgttctccagt	101446	Dr.141700	1	445	NA	-	-	NA	1	837
MAD_Dr_004_101366-2	gtctcgagtccattagatttgccactttaacttgactaatacctcattgataatttcaat	101446	Dr.141700	1	227	NA	-	-	NA	1	837
MAD_Dr_004_101367-1	tcgcaccactttgaaactaaaatggtaacttatgcagggcctctgtgaatgtctttgtat	101447	Dr.144389	1	743	NA	wu:fc80f07	ZDB-GENE-030131-4202	NA	1	837
MAD_Dr_004_101367-2	gtttttagacattaacgtacctcttgttgaaccaaactgcagccattgatgttcatagta	101447	Dr.144389	1	565	NA	wu:fc80f07	ZDB-GENE-030131-4202	NA	1	837
MAD_Dr_004_101367-3	gctggagtaatttgtgactttcaactgtttgttcttatgtggctcttgcgcttttgtttt	101447	Dr.144389	1	368	NA	wu:fc80f07	ZDB-GENE-030131-4202	NA	1	837
MAD_Dr_004_101367-4	aaacggtcaaattataggcttttctatcaaatgtagatgctttcctttgattttgcgatc	101447	Dr.144389	1	169	NA	wu:fc80f07	ZDB-GENE-030131-4202	NA	1	837
MAD_Dr_004_101368-1	aatagacttactttttggctgcatccatttaccatacagttcttttaacctcacatatag	101448	Dr.149904	1	776	NA	-	-	NA	1	837
MAD_Dr_004_101368-2	ctacagggaaaggtaggttgtcagctacaccgacctccaagtagtaagtctgacctctca	101448	Dr.149904	1	112	NA	-	-	NA	1	837
MAD_Dr_004_101369-1	taaaaattcccttgtaatatcgtcaagttgccagggtaatactgaaacgtcctgcgctct	101449	Dr.150314	1	373	NA	-	-	17	1	837		ENSDARG00000007697	ENSDART00000026180
MAD_Dr_004_101371-1	tatgacggcctgtgtgtgcgaggtcgtctcagcgacgtaccatcgaacgaactacagcca	101450	Dr.150701	1	740	NA	-	-	NA	1	837
MAD_Dr_004_101371-2	aagtgtggttgccacccacatgtactactgctgatccggtacgactgatatctctcgtct	101450	Dr.150701	1	679	NA	-	-	NA	1	837
MAD_Dr_004_101371-3	acctggttattgcgcctaaatgggttcaattaagcatacctcccaattcccaataagctt	101450	Dr.150701	1	608	NA	-	-	NA	1	837
MAD_Dr_004_101371-4	aaagaccataccatacaaaaaaactcagtctgaaagtgaagtcctactcatggagatgga	101450	Dr.150701	1	318	NA	-	-	NA	1	837
MAD_Dr_004_101371-5	caaatgatgctgaatttgtgaatgctgtcagttctctgccttgtaacagcctttaattaa	101450	Dr.150701	1	213	NA	-	-	NA	1	837
MAD_Dr_004_101373-1	aaccgatgcccgaatccaaaaatggtgcaaggatctgccttttgactgaaagctggccta	101452	Dr.152147	1	777	NA	-	-	NA	1	837
MAD_Dr_004_101375-1	ggcttagtttaagaagttactaggtggttacattttacgctttattatcatggaagttgt	101454	Dr.153026	1	681	NA	-	-	NA	1	837
MAD_Dr_004_101375-2	ctaggattgattatagtgtttgcttatagtgcgaaaaagtacaaactcagtcagcaatta	101454	Dr.153026	1	324	NA	-	-	NA	1	837
MAD_Dr_004_101375-3	gcaacttaatagaaagcaatccttcttttgactagaggtgttcagaattttagatggcac	101454	Dr.153026	1	250	NA	-	-	NA	1	837
MAD_Dr_004_101375-4	tcattgctgctgtaacattctgctgattgtagcggtcttgttgtctcacaccttagaatt	101454	Dr.153026	1	189	NA	-	-	NA	1	837
MAD_Dr_004_101375-5	tgaacaccttttgtgattacctcatcgctcataatgcacgctacacatgcactcgccaac	101454	Dr.153026	1	128	NA	-	-	NA	1	837
MAD_Dr_004_101378-1	gaagtagcagagttactgtcgtaagcacatttactgcaactctatgacaataataaatgc	101457	OTTDART00000023904	1	768	known	smox	spermine oxidase	1	1	836		ENSDARG00000036967	ENSDART00000053685
MAD_Dr_004_101379-1	acctgtggaaaaagaagtgggaaatgttcaaactatacactaaaaaaaccccaacagtaa	101458	OTTDART00000026464	1	440	known	sparc	secreted acidic cysteine rich glycoprotein	-1	1	836		ENSDARG00000019353	ENSDART00000039660
MAD_Dr_004_101380-1	tgccaacggatgtaatcaagggaaagaatatctcttatctctgggcatacatggtgaaat	101459	OTTDART00000027524	1	28	known	zgc:92650	zgc:92650	-1	1	836		ENSDARG00000038859	ENSDART00000056735
MAD_Dr_004_101381-1	ttctagagcacagtgcggatcctaatcacgccgatcaatttggacgcactgcaatgagag	10146	XM_001334305.2	1	2485	NA	-	-	14	1	3567		ENSDARG00000045666	ENSDART00000067147
MAD_Dr_004_101381-2	gcgataaagattgcatgaccccacttctggtggcagcctacgaaggtcatgtagatgtgg	10146	XM_001334305.2	1	1525	NA	-	-	14	1	3567		ENSDARG00000045666	ENSDART00000067147
MAD_Dr_004_101381-3	gcaagccttggaacgagaggactctattcgaactctactagacaatggcgcttctgttaa	10146	XM_001334305.2	1	851	NA	-	-	14	1	3567		ENSDARG00000045666	ENSDART00000067147
MAD_Dr_004_101381-4	tcatcatgctgcgggaaattcgagatatccctgggacacttaacggactctacctttggc	10146	XM_001334305.2	1	244	NA	-	-	14	1	3567		ENSDARG00000045666	ENSDART00000067147
MAD_Dr_004_101384-1	cggattgaaccagtctgaacagtttcgagttcgtttccgccaccaaagacgaagcagatg	101462	OTTDART00000032011	1	155	known	sesn2	sestrin 2	1	1	836		ENSDARG00000070012	ENSDART00000102384
MAD_Dr_004_101384-2	tcaatgtctatgtgaggctttagttgctgttttgagtgaatctatcatttcacttgttgt	101462	OTTDART00000032011	1	84	known	sesn2	sestrin 2	1	1	836		ENSDARG00000070012	ENSDART00000102384
MAD_Dr_004_101384-3	ttatacctgaattctcgttaacgttagcagtattcgttatggttttgtcgttacgagtcg	101462	OTTDART00000032011	1	23	known	sesn2	sestrin 2	1	1	836		ENSDARG00000070012	ENSDART00000102384
MAD_Dr_004_101385-1	gtgtgtcccgagaacacgaggtgatcttgttgggttatgagacctgtgttacatcatggc	101463	OTTDART00000036793	1	623	known	im:7138823	im:7138823	-1	1	836		ENSDARG00000006878	ENSDART00000037361
MAD_Dr_004_101385-2	gttactgtttgatcgatacgctctcatatatacgggccgctggactagtgtatcagggag	101463	OTTDART00000036793	1	375	known	im:7138823	im:7138823	-1	1	836		ENSDARG00000006878	ENSDART00000037361
MAD_Dr_004_101385-3	agaggtcactgcatcggcacgtgttccccactcctgagattgctaaaactttctctccct	101463	OTTDART00000036793	1	241	known	im:7138823	im:7138823	-1	1	836		ENSDARG00000006878	ENSDART00000037361
MAD_Dr_004_101387-1	tgggttctcgtggactgggccttcaccacttgaattattaccatacggcctgcagatgaa	101465	OTTDART00000037641	1	43	known	zgc:92606	zgc:92606	1	1	836		ENSDARG00000040971	ENSDART00000060037
MAD_Dr_004_101389-1	aagacaggtgagattattcatatctatcaggttcaggatgattctgatacgtctgatgga	101467	OTTDART00000038747	1	115	known	zgc:162335	zgc:162335	1	1	836		ENSDARG00000031198	ENSDART00000104712
MAD_Dr_004_101391-1	cgttaataacgctgtaaccaggagaaccccgtcactccgcatgagtggaacactgtcttc	101469	OTTDART00000039627	1	405	NA	-	-	NA	1	836
MAD_Dr_004_101392-1	aaatgtcgatgagtgtggtgcaaagagcgacgaggaagccttcatttgtggcccaagtca	101470	OTTDART00000043486	1	581	NA	-	-	NA	1	836
MAD_Dr_004_101392-2	ccacgccgtgtggaaatagtcacactgctcgagctagcggaacgctaggtcaaagtctgg	101470	OTTDART00000043486	1	450	NA	-	-	NA	1	836
MAD_Dr_004_101392-3	ttttgagcacaacgttccaagcttgagtcacgggagtcagcagcgccatgtagggcctcg	101470	OTTDART00000043486	1	136	NA	-	-	NA	1	836
MAD_Dr_004_101393-1	ttcaacaggcctctcccatactcctttacgaccccaattttaagccctttcttcttgttg	101471	OTTDART00000045444	1	588	known	ufd1l	ubiquitin fusion degradation 1-like	-1	1	836		ENSDARG00000010051	ENSDART00000034968 ENSDART00000101554
MAD_Dr_004_101393-2	gacaatctaatgttcctcaagtttgctctacccttgcttcttcccgcctttgtgttttca	101471	OTTDART00000045444	1	514	known	ufd1l	ubiquitin fusion degradation 1-like	-1	1	836		ENSDARG00000010051	ENSDART00000034968 ENSDART00000101554
MAD_Dr_004_101394-1	agatggtgcaggcggacctcctgcctaaactcacctcaatgctaggagacgaagcgcaga	10148	OTTDART00000039362	1	1292	known	zgc:101095	zgc:101095	-1	1	3648		ENSDARG00000008639	ENSDART00000005609
MAD_Dr_004_101402-1	gaaactgaaacatgaactcgttattctttcccagtcttatatgtgaacgtgtacgtgtaa	101493	Dr.491	1	466	NA	wu:fa05e12	ZDB-GENE-030131-6801	NA	1	836
MAD_Dr_004_101403-1	tttaccatcctatactgctagccttgtctggctccaaataatcttccaatcctggccatt	101494	Dr.12869	1	556	NA	-	-	NA	1	836
MAD_Dr_004_101404-1	agacctctgtgcagagtctgtgctctaagtcgagcgagctagagcaagagcatgtgctgg	101495	Dr.14946	1	720	NA	-	-	NA	1	836
MAD_Dr_004_101405-1	gagaagctcacacaataattataatgatatcagcttgtggtgttagattaaaggcacagt	101496	Dr.28053	1	624	NA	wu:fk29f02	ZDB-GENE-030131-8869	NA	1	836
MAD_Dr_004_101405-2	ccgtaaattgcactgtgcttcttaaactaaccagtacatcaaaatattgtactacattag	101496	Dr.28053	1	362	NA	wu:fk29f02	ZDB-GENE-030131-8869	NA	1	836
MAD_Dr_004_101405-3	tgctttttagagaaattatatgatcccatggctggggtggtaagtggataatatgttcaa	101496	Dr.28053	1	200	NA	wu:fk29f02	ZDB-GENE-030131-8869	NA	1	836
MAD_Dr_004_101407-1	tctagcgtttgtccctagagcattttagctagcggcttcttttacctcaccccctaactc	101498	Dr.40883	1	776	NA	-	-	NA	1	836
MAD_Dr_004_101408-1	aggtgtggccagtctgcttcttcagacgataatattcagtgaatcgcgcctcttctcctg	101499	Dr.47836	1	484	NA	-	-	NA	1	836
MAD_Dr_004_101408-2	aatgctgtgaccaatcagaggtcgccttgctgcccgcatgtgaaatcttagtccgtcctt	101499	Dr.47836	1	423	NA	-	-	NA	1	836
MAD_Dr_004_101408-3	aaaataaccaacagtgtcactgtctgaggttcagagcatgcgctaccgctaaccgcatta	101499	Dr.47836	1	362	NA	-	-	NA	1	836
MAD_Dr_004_101408-4	tgggttgatctttccttccccccgcttcttgccacgccaaccgacccttgtttcagaaga	101499	Dr.47836	1	263	NA	-	-	NA	1	836
MAD_Dr_004_101408-5	gccggagaaataccagcccatattgatgcaccaaatgctgtgatacgagacaccagcagg	101499	Dr.47836	1	202	NA	-	-	NA	1	836
MAD_Dr_004_101412-1	tgaataatgttgttgagtgattcatatatgccaattagttcatactgtttagaccagcgc	101501	Dr.72985	1	776	NA	-	-	NA	1	836
MAD_Dr_004_101412-2	gacatatctatggacatatcgatctttattttcgacctattaaagtgctttgtacacgtt	101501	Dr.72985	1	131	NA	-	-	NA	1	836
MAD_Dr_004_101413-1	tcttctttccgattcttcgttgctacttcttctaatttattttgtgtacggaattttcgt	101502	Dr.87973	1	726	NA	-	-	NA	1	836
MAD_Dr_004_101414-1	gtttgtttccttctatccaatgtttccatccccgattggctttctcacccttttgaacgg	101503	Dr.89689	1	716	NA	rbp2b	ZDB-GENE-040715-7	NA	1	836
MAD_Dr_004_101415-1	ctcaatcaggattatactaaagagtgcagtttctgaatgtgaaacatctgtatagataac	101504	Dr.90039	1	758	NA	-	-	NA	1	836
MAD_Dr_004_101416-1	tctgcgcctccactacgccaaaagttcctttcggaaaacccgctaaccctacggggggaa	101505	Dr.93423	1	626	NA	-	-	NA	1	836
MAD_Dr_004_101416-2	ttcgtgcaaaacggtcgaggggaatatcttgcacacaaacgcaggggatgtgtccatttt	101505	Dr.93423	1	216	NA	-	-	NA	1	836
MAD_Dr_004_101418-1	gtattctgtggtgttgctgtggttggcctctgttttagatcccttaaagggatgttttta	101507	Dr.97355	1	569	NA	-	-	NA	1	836
MAD_Dr_004_101418-2	acactttggcctcattgcagcctcaggagaataaacacttatgctagatgtaaagagatg	101507	Dr.97355	1	393	NA	-	-	NA	1	836
MAD_Dr_004_101418-3	tttgagttgctcagttccactgggagcagtaacctctgttagtcttttgattcagcagtc	101507	Dr.97355	1	332	NA	-	-	NA	1	836
MAD_Dr_004_101418-4	ccaccctgcattgcagtaaaccttaagattatgtttggttcatgacaacaaaattatttt	101507	Dr.97355	1	165	NA	-	-	NA	1	836
MAD_Dr_004_101419-1	tgcagtaaaatgttaaacttgcgtttctggtttgccgcattcgcattcctataaatggat	101508	Dr.98120	1	686	NA	-	-	NA	1	836
MAD_Dr_004_101420-1	aatggaaagagccgccggtgtgaatgacagggaagtgcccagcgacttagtcgccaacag	101509	Dr.98399	1	145	NA	-	-	NA	1	836
MAD_Dr_004_101420-2	gacaggtccgataaggttttcagagccatcccattaatcagagacgcggctctggagagg	101509	Dr.98399	1	73	NA	-	-	NA	1	836
MAD_Dr_004_101421-1	gagcgccttacaaacccaactatctgtgtgagtactcgctcaaaatgtacgatttctgat	10151	ENSDART00000076443	1	3406	NA	pcdh10a	protocadherin 10a	-1	1	3566		ENSDARG00000054274	ENSDART00000076443
MAD_Dr_004_101421-2	tacagcatcctccgcggaaacgagctcggaatgttccgaatggactggagaacaggcgag	10151	ENSDART00000076443	1	2238	NA	pcdh10a	protocadherin 10a	-1	1	3566		ENSDARG00000054274	ENSDART00000076443
MAD_Dr_004_101421-3	tggtcgccaaagacaagggggtaccctctctctctacgagcaagtccatcaaagtgcacg	10151	ENSDART00000076443	1	1693	NA	pcdh10a	protocadherin 10a	-1	1	3566		ENSDARG00000054274	ENSDART00000076443
MAD_Dr_004_101421-4	catacgccatcaccacgaacaactacttttacttggacgtacagacgcagggcgatggca	10151	ENSDART00000076443	1	925	NA	pcdh10a	protocadherin 10a	-1	1	3566		ENSDARG00000054274	ENSDART00000076443
MAD_Dr_004_101421-5	tgcacagcgcatatgttttcgtggaccaaagctatgggtaattcctaagctgtgactgga	10151	ENSDART00000076443	1	340	NA	pcdh10a	protocadherin 10a	-1	1	3566		ENSDARG00000054274	ENSDART00000076443
MAD_Dr_004_101422-1	gtaaatagagccttgtgcgatttaggaaactagatgacactacatgccgctagtgtcacg	101510	Dr.99172	1	776	NA	-	-	NA	1	836
MAD_Dr_004_101423-1	ggagtcaagtaaaagtatagtaaatggggcttaaagaaattggtaaacagtaatgcaaac	101511	Dr.101691	1	751	NA	-	-	NA	1	836
MAD_Dr_004_101423-2	acttgtagccagattgaaacagcttttaccccatggcacataattggtcaactacatgtg	101511	Dr.101691	1	188	NA	-	-	NA	1	836
MAD_Dr_004_101423-3	ctcattcatttcaacacaacagtttgacttcatgtcaccgtttcccactggttcgaaatg	101511	Dr.101691	1	127	NA	-	-	NA	1	836
MAD_Dr_004_101423-4	tttccaatcactaacaaccattgtgcaatgctgatgccacattttcgaaactgttctccc	101511	Dr.101691	1	19	NA	-	-	NA	1	836
MAD_Dr_004_101424-1	ttgtaataaacgccaataacattccagtgttttccattgagtatttctgttggtttccat	101512	Dr.103041	1	459	NA	-	-	NA	1	836
MAD_Dr_004_101424-2	aataaaaattttcgcccatcaattataatgtgccctcttcaaagtgtactttactgtcac	101512	Dr.103041	1	363	NA	-	-	NA	1	836
MAD_Dr_004_101424-3	gtttgggtggttaatttccatgtatggttcatttagacaactagggagcctccaaaataa	101512	Dr.103041	1	278	NA	-	-	NA	1	836
MAD_Dr_004_101424-4	aatactactagattaaggaggtgaatgaacgctgttagtttgctggtagatcaaagaaac	101512	Dr.103041	1	110	NA	-	-	NA	1	836
MAD_Dr_004_101424-5	cacacattacatttatcagccctctgactaatttaaagccctgcctgctacttaagagct	101512	Dr.103041	1	49	NA	-	-	NA	1	836
MAD_Dr_004_101425-1	ctggacgcctcgtttgagtttttgacaccctagcatgagactcgctctccttatggtggc	101513	Dr.109589	1	425	NA	im:7159406	ZDB-GENE-050809-79	NA	1	836
MAD_Dr_004_101426-1	tgacttttagttttgctacctgcgttgaatttgaagatacaacactcgctgagacatgat	101514	Dr.110257	1	710	NA	-	-	NA	1	836
MAD_Dr_004_101427-1	catggcatgcacacaacagttcttcctttcatcataattgagatgagaacaacacaccac	101515	XM_685654.3	1	482	NA	-	-	20	1	836		ENSDARG00000007171	ENSDART00000007253
MAD_Dr_004_101427-2	agctgattggcttacgtgattggatgatggctgttctggcctttcccgttggggtgtttg	101515	XM_685654.3	1	333	NA	-	-	20	1	836		ENSDARG00000007171	ENSDART00000007253
MAD_Dr_004_101427-3	gtcctgactgacctatcgagccttttgacaaaaggcagcgccagtatggagcaagagaga	101515	XM_685654.3	1	263	NA	-	-	20	1	836		ENSDARG00000007171	ENSDART00000007253
MAD_Dr_004_101427-4	tagctggaagtttcttacgttcatagatttggttattcaggcggtgtttttcggagtgtg	101515	XM_685654.3	1	202	NA	-	-	20	1	836		ENSDARG00000007171	ENSDART00000007253
MAD_Dr_004_101427-5	atttttccatcctctgcaattacaaagccatagacatgcccgcgcatcaaacatacggcg	101515	XM_685654.3	1	141	NA	-	-	20	1	836		ENSDARG00000007171	ENSDART00000007253
MAD_Dr_004_101428-1	taacacgccaatacccccaaccgaatctggaccccgcttcgaaattgcaacgccagtccg	101516	Dr.115746	1	768	NA	-	-	NA	1	836
MAD_Dr_004_101428-2	ttgaaagaaaagtggctgccatgccaggtcctcactcaaaactccgcgggctccccggat	101516	Dr.115746	1	599	NA	-	-	NA	1	836
MAD_Dr_004_101428-3	cccctggaacatccgctgggccagctaaatatggaaattgccgacctggaagaactccag	101516	Dr.115746	1	502	NA	-	-	NA	1	836
MAD_Dr_004_101428-4	aagctgctgaaaccgaaaccgaacctgccggaaaatcccgaagaaccgggccgccaacta	101516	Dr.115746	1	427	NA	-	-	NA	1	836
MAD_Dr_004_101428-5	aaacactgttgcacatggaatatgacattcctactgaggagctatgcccactgaagatga	101516	Dr.115746	1	209	NA	-	-	NA	1	836
MAD_Dr_004_101429-1	aactggtcatacctaacatttgtatagtacagatcatggtctgcatcatgttgtgtacta	101517	Dr.117562	1	743	NA	-	-	NA	1	836
MAD_Dr_004_101431-1	gaacgtaggcattaaagaattagtaaacaaacccctttctaaacagcattcagtcttaaa	101519	Dr.123520	1	150	NA	-	-	NA	1	836
MAD_Dr_004_101433-1	gtgttatgtatagagactgtggcaatatgtttagaactctcagactcatgaaacgtctgt	101520	Dr.125697	1	776	NA	-	-	NA	1	836
MAD_Dr_004_101434-1	tccactgtattcaggagctcagcgctagagtatttgatctcgtgacacagctgcattttg	101521	Dr.126056	1	736	NA	-	-	NA	1	836
MAD_Dr_004_101435-1	aactatccatcacagaaggcgtggactcagtgggattctaggacatagagaacacacttt	101522	Dr.126158	1	717	NA	-	-	NA	1	836
MAD_Dr_004_101435-2	taaccggatgcaatgcagggcaactctatgctgcgtcccacttgtacctctcctgactgg	101522	Dr.126158	1	656	NA	-	-	NA	1	836
MAD_Dr_004_101436-1	aacaaccacctggaacatcctagcaagaccctattagctactcagaacaatgcatatcca	101523	Dr.128087	1	613	NA	-	-	NA	1	836
MAD_Dr_004_101436-2	ggaagccataaacacctttagcaactattacatgactcagaacactctaaaacaccctag	101523	Dr.128087	1	489	NA	-	-	NA	1	836
MAD_Dr_004_101437-1	ttcaacacttgtgttatatgaagagcatcgctgaaaactacagtaatgtatgactgtgtt	101524	Dr.128281	1	702	NA	-	-	NA	1	836
MAD_Dr_004_101437-2	gtctatttttcactgaattctacagccatatttagtattgaaataacactgatgtggtcc	101524	Dr.128281	1	468	NA	-	-	NA	1	836
MAD_Dr_004_101437-3	agtctctcacagccttgtcttcatttgcgtcagattaaatataatctctagtcttactaa	101524	Dr.128281	1	407	NA	-	-	NA	1	836
MAD_Dr_004_101437-4	gacagattatgcagtgtggtttactgtgtggtcaggaaatctcaacgcactgtaataatg	101524	Dr.128281	1	149	NA	-	-	NA	1	836
MAD_Dr_004_101437-5	gttcaaactgcttcagcttttggttcttttcctgtgacatcacaaaggccaactagtaaa	101524	Dr.128281	1	88	NA	-	-	NA	1	836
MAD_Dr_004_101438-1	cctgacgagcatcacaatagatgacgctgtgcacttatatcttcctgtcgatgatcagta	101525	Dr.131365	1	776	NA	-	-	NA	1	836
MAD_Dr_004_101438-2	gaagtctggaagactattttaaaaaggcgataattaagatttacctcactacgtttctac	101525	Dr.131365	1	596	NA	-	-	NA	1	836
MAD_Dr_004_101438-3	agtttttacgacccgcctgccttcttttgttatgactgagaaaatgccttgaaatataat	101525	Dr.131365	1	477	NA	-	-	NA	1	836
MAD_Dr_004_101438-4	ttctgagagctttatgaactgtgttgccagtcttgcgtcataacacccttgtctttttct	101525	Dr.131365	1	400	NA	-	-	NA	1	836
MAD_Dr_004_101438-5	tttttctgtcagaaaggggatcaaaagttaatgcatgatgtaatgagcctggaggaacaa	101525	Dr.131365	1	198	NA	-	-	NA	1	836
MAD_Dr_004_101440-1	tgagacagcggacaaagggaagtggcagagagatggatgggaagcgtcagcacaagcagc	101527	Dr.132143	1	491	NA	-	-	NA	1	836
MAD_Dr_004_101440-2	cctttttgttgtcttttggcgagtatacaccactcggagcggttgtttgtagctgccgtc	101527	Dr.132143	1	257	NA	-	-	NA	1	836
MAD_Dr_004_101440-3	tgaaaggctcgcctgaggcaaggaacgccaagaccctttcaaaaactgaaggcttcacag	101527	Dr.132143	1	86	NA	-	-	NA	1	836
MAD_Dr_004_101440-4	acagatgctcagcggcgcatgtaaagatctccgtccattattatttgtcccacagctgag	101527	Dr.132143	1	25	NA	-	-	NA	1	836
MAD_Dr_004_101441-1	attcatggctcagtgctagagaaaaggaaattcaacttgttgaaacagtctttaaaatcg	101528	Dr.133077	1	736	NA	-	-	NA	1	836
MAD_Dr_004_101442-1	gtttccattcaatttagtttcaaccactcgctttcgcacttacttgtaaatccgcttgtt	101529	Dr.134798	1	649	NA	-	-	NA	1	836
MAD_Dr_004_101442-2	gcgaaacaaaaacgacctaatctcaccttaatgatgtgatgagcttcaagaaagcaaatc	101529	Dr.134798	1	559	NA	-	-	NA	1	836
MAD_Dr_004_101442-3	aagtggactccttcagaggtattcaaaatgccctaattagactgctttcatagtgtaaat	101529	Dr.134798	1	470	NA	-	-	NA	1	836
MAD_Dr_004_101442-4	cggaaatggtttcacactattcagcattgcaattcacattatatctgagaggttaggtaa	101529	Dr.134798	1	196	NA	-	-	NA	1	836
MAD_Dr_004_101442-5	caatacaatccaatcttagtacagcgattactccaacatgctgctttactccaattataa	101529	Dr.134798	1	82	NA	-	-	NA	1	836
MAD_Dr_004_101444-1	tttggttaaattcttgccaagtttacatttatgtgatcattcgtatcagtcacattgcag	101530	Dr.136259	1	555	NA	-	-	NA	1	836
MAD_Dr_004_101444-2	ggaatagtttcagatagattcataaaactgtcagtatgtaaacatccttgcacaaagtca	101530	Dr.136259	1	174	NA	-	-	NA	1	836
MAD_Dr_004_101445-1	ttaacttggcttgatcgcttgctcatacagtatttgtcacgttccggtaaagggaaaaag	101531	Dr.137029	1	32	NA	-	-	NA	1	836
MAD_Dr_004_101446-1	cagtaaaaaacagaatgaccgtgatatgtagacgtcttcatttcggcactttgcttttgt	101532	Dr.137491	1	556	NA	-	-	NA	1	836
MAD_Dr_004_101447-1	aaacgggccaatatagtcaatcatatccttcaacaatgacagtttgtaatgaaccaaatc	101533	Dr.137891	1	357	NA	-	-	NA	1	836
MAD_Dr_004_101448-1	ttgattttactagtgcaaatatacggaaagtctaacttgggcttacttgcatatctattg	101534	Dr.138540	1	710	NA	-	-	NA	1	836
MAD_Dr_004_101448-2	ccaaaatttgtgtgcagaaatagtttaccattacacaaaattccgtatcagatggattca	101534	Dr.138540	1	638	NA	-	-	NA	1	836
MAD_Dr_004_101448-3	ctaggagtgtatgggataaaaatcttagataaatattgtggcgctagactatttaaggcc	101534	Dr.138540	1	255	NA	-	-	NA	1	836
MAD_Dr_004_101448-4	gccagtgaagagaatgcttggtctcccatagattttagctgcgttgcctgagcagttaaa	101534	Dr.138540	1	165	NA	-	-	NA	1	836
MAD_Dr_004_101448-5	aacaatactcagggattccgcattgtgaatattagaaggtaaagagttccacaatttagg	101534	Dr.138540	1	104	NA	-	-	NA	1	836
MAD_Dr_004_101451-1	ggcttcgttgtcaggcatttggtctccgtccctttcgtgattaacgcgaacagttgccgg	101537	Dr.152143	1	776	NA	-	-	NA	1	836
MAD_Dr_004_101451-2	aggagtgttcgctgacgagtgaatttctagacacacagcccatcaaaactttgaaaatca	101537	Dr.152143	1	656	NA	-	-	NA	1	836
MAD_Dr_004_101451-3	ttcggttacagtcaaatgaggcaaagtcaggtcacataacaaccaatagacgcacttcag	101537	Dr.152143	1	564	NA	-	-	NA	1	836
MAD_Dr_004_101451-4	acccctataggttggatgaagaattgcagccaaacagacatcagtgctttctgttggatg	101537	Dr.152143	1	496	NA	-	-	NA	1	836
MAD_Dr_004_101451-5	gcagatatgaactaaatctacacggagaacatattacgacttttaaggatatatgaactc	101537	Dr.152143	1	384	NA	-	-	NA	1	836
MAD_Dr_004_101452-1	ttagtaaaggaacactagcatagatgaggagaaatgtaaagtaaagcataatctgaagct	101538	Dr.153195	1	656	NA	-	-	NA	1	836
MAD_Dr_004_101454-1	tggtacaaggtttctgtaatgttatacttgtgtgtataccaaagcgctattttgtcgaaa	101540	Dr.155313	1	537	NA	-	-	NA	1	836
MAD_Dr_004_101454-2	acattcatctaaagtgtgtcatctgctatttccagaagcagccatgactgtttccccatc	101540	Dr.155313	1	430	NA	-	-	NA	1	836
MAD_Dr_004_101455-1	ccttcttcacggcggtcggtttcttcacctttttgggtgacttctttgctgcgggtttct	101540	Dr.155313	2	679	NA	-	-	NA	1	836
MAD_Dr_004_101455-2	gccttcggcttcaccgtcttgggctttgcaactttcgcctttttggggctcttggttgct	101540	Dr.155313	2	525	NA	-	-	NA	1	836
MAD_Dr_004_101455-3	gatggggaaacagtcatggctgcttctggaaatagcagatgacacactttagatgaatgt	101540	Dr.155313	2	346	NA	-	-	NA	1	836
MAD_Dr_004_101455-4	gtataacattacagaaaccttgtaccactatactatattccttacccatatattgtggtc	101540	Dr.155313	2	272	NA	-	-	NA	1	836
MAD_Dr_004_101456-1	tactctcaaaaattgaaggtcatatgttaactacttccataagtgctagagatcaggaaa	101541	OTTDART00000006981	1	594	known	zgc:92278	zgc:92278	-1	1	835		ENSDARG00000027734	ENSDART00000023580 ENSDART00000075515
MAD_Dr_004_101456-2	cccaaacactgcatatattaacaaagacaataaggattccttcatatgtataagtgcatc	101541	OTTDART00000006981	1	479	known	zgc:92278	zgc:92278	-1	1	835		ENSDARG00000027734	ENSDART00000023580 ENSDART00000075515
MAD_Dr_004_101457-1	cctgctctttccctccccaaatcccttcttctctctccacctctacacgctcctgtctct	101542	OTTDART00000016926	1	625	known	si:ch211-81a5.7	si:ch211-81a5.7	1	1	835		ENSDARG00000062954	ENSDART00000091533
MAD_Dr_004_101460-1	gactatgcggacggcatcaaaagcgcgtgcagcatttcgagcgcttgcgatgtctgaatg	101546	OTTDART00000028673	1	54	known	cited3	Cbp/p300-interacting transactivator, with Glu/Asp-	1	1	835		ENSDARG00000028514	ENSDART00000029413
MAD_Dr_004_101465-1	caggtaagcaagtgttaactttaagtcgctactatattcgttgattgcctttgatgaatt	101552	OTTDART00000035037	1	77	NA	-	-	NA	1	835
MAD_Dr_004_101467-1	atacacattggagtctgttgaatttttactcagagaacttgtgaatctgattgaggtaaa	101554	OTTDART00000037043	1	464	known	zgc:85752	zgc:85752	1	1	835		ENSDARG00000071426	ENSDART00000105584
MAD_Dr_004_101467-2	tctcaatgaggcaagactcgcagttatcaccataatggtccagttgactgattacattag	101554	OTTDART00000037043	1	311	known	zgc:85752	zgc:85752	1	1	835		ENSDARG00000071426	ENSDART00000105584
MAD_Dr_004_101468-1	agcattggtgttacactgaaaggttttgtgcagcccagtctctaacctttgtcctgtttt	101555	OTTDART00000037560	1	129	known	zfyve21	zinc finger, FYVE domain containing 21	1	1	835		ENSDARG00000027887	ENSDART00000042588 ENSDART00000074728 ENSDART00000074738
MAD_Dr_004_101468-2	ggctggtccctgattatgccgcatgtgatggccccttattgtgattaagttacatttaat	101555	OTTDART00000037560	1	35	known	zfyve21	zinc finger, FYVE domain containing 21	1	1	835		ENSDARG00000027887	ENSDART00000042588 ENSDART00000074728 ENSDART00000074738
MAD_Dr_004_101471-1	tccaatactgcttgtcatgtcccggttgactcgaatggttctttgcaggcgatagcgtgt	101558	OTTDART00000042183	1	360	NA	-	-	NA	1	835
MAD_Dr_004_101476-1	agccgcttaagtgacagcggctttctaacgcagcatagtaaattccctttcttccagtcc	101566	ENSDART00000063482	1	196	NA	arrb1	arrestin, beta 1	-1	1	835		ENSDARG00000043241	ENSDART00000063482
MAD_Dr_004_101477-1	tgtaaaagcctgagagcagctgcggactgatgatccgcgtcctcgcgggcagaaatcaag	101567	OTTDART00000040110	1	757	known	sepm	selenoprotein M	-1	1	862		ENSDARG00000051957	ENSDART00000073678
MAD_Dr_004_101479-1	catttcccctgaggtccatgccatctccaatgagtggatctctctgactgtgggtggggt	10157	XM_001342425.2	1	2231	NA	-	-	13	1	3566		ENSDARG00000079230	ENSDART00000004908
MAD_Dr_004_101486-1	ttagtgaaaacctgcacatttactcagtatcatggcatagcttcaacccaatttattttg	101578	XM_001343766.2	1	733	NA	-	-	NA	1	835
MAD_Dr_004_101486-2	cacgcccactcctttgaaaaacacggatgtgcataaatactgctgtcaaagagatcacat	101578	XM_001343766.2	1	119	NA	-	-	NA	1	835
MAD_Dr_004_101492-1	aataagcaaactccaattcaaataattttttcggttctatgggtgcaacctaagtttcag	101588	Dr.14825	1	775	NA	zgc:152965	ZDB-GENE-061110-52	22	1	835		ENSDARG00000041538	ENSDART00000060898
MAD_Dr_004_101493-1	tcttttgctgtatatcgcccagaaccactcaatatccgactaaaaattgataaattagat	101589	Dr.68750	1	720	NA	-	-	NA	1	835
MAD_Dr_004_101495-1	tgcgggctgtcaagccttgtattacttttagaccatgacatctcccttagttggaatatt	101590	Dr.73004	1	697	NA	-	-	NA	1	835
MAD_Dr_004_101495-2	tgcactttggtttagcccactaaggtcttacgcaggccgtctcatgcgaccttggcttat	101590	Dr.73004	1	610	NA	-	-	NA	1	835
MAD_Dr_004_101498-1	ttgagcggtctgggttgacagatgcggagttattctagcgaagccgccggactcagaacc	101593	Dr.75969	1	221	NA	zgc:77235	ZDB-GENE-030131-8670	25	1	835		ENSDARG00000018909	ENSDART00000005627
MAD_Dr_004_101499-1	tttttaaccggttgatggtctggcagactggtcacaaaccattgtgggacaaaacactga	101594	Dr.76632	1	725	NA	wu:fb12b10	ZDB-GENE-030131-8451	10	1	835		ENSDARG00000074834	ENSDART00000110718
MAD_Dr_004_101499-2	cggactggattggcttcaggtagactctttaatatctcctttttcctctcctctccaggg	101594	Dr.76632	1	437	NA	wu:fb12b10	ZDB-GENE-030131-8451	10	1	835		ENSDARG00000074834	ENSDART00000110718
MAD_Dr_004_101499-3	ttccatcatttctggctcccaaatccacgtgcaatgttatcattggtctctgcagcatcc	101594	Dr.76632	1	329	NA	wu:fb12b10	ZDB-GENE-030131-8451	10	1	835		ENSDARG00000074834	ENSDART00000110718
MAD_Dr_004_101499-4	agcatgtctcaaggtgtgaacaaggcccaaaaagacaaatattcttcaagaaaactaaag	101594	Dr.76632	1	133	NA	wu:fb12b10	ZDB-GENE-030131-8451	10	1	835		ENSDARG00000074834	ENSDART00000110718
MAD_Dr_004_101500-1	agacctccttttctcagaccggtacgggtactgcaggtacagagacccactgcacgcaga	101595	Dr.80816	1	493	NA	zgc:194167	ZDB-GENE-030131-7433	NA	1	835
MAD_Dr_004_101500-2	tcttgaaggatacagaggcccaccacaaaggctccgatggtcaggcccgtgattaaatta	101595	Dr.80816	1	178	NA	zgc:194167	ZDB-GENE-030131-7433	NA	1	835
MAD_Dr_004_101500-3	tttaacgagttgaatctgttccacttaatctattaacctgcagtgccactataatgaaag	101595	Dr.80816	1	90	NA	zgc:194167	ZDB-GENE-030131-7433	NA	1	835
MAD_Dr_004_101503-1	gtggggaacgaccagtgattggagtccgttactccatcatgctttggtacaagtgctgga	101598	Dr.86559	1	237	NA	-	-	NA	1	835
MAD_Dr_004_101503-2	actgctaggctgaaacaggaagtacgcaattaggaagaaagcactatcctgagggtgaca	101598	Dr.86559	1	82	NA	-	-	NA	1	835
MAD_Dr_004_101507-1	aaacgatcaactcgcactgctacattcacccgaatcgcgacgcaggatgcctattcgcat	101600	Dr.88137	1	539	NA	-	-	NA	1	835
MAD_Dr_004_101508-1	actctccacccttcacagctcacgcatataattgagtaccaacatttgatcagatataat	101601	Dr.90913	1	97	NA	-	-	NA	1	835
MAD_Dr_004_101510-1	ccatccacgaggagccgtacgcgtccagtctatataactatctgccgtaccagaagcacg	101605	OTTDART00000030794	1	134	known	si:ch211-220p15.9	si:ch211-220p15.9	-1	1	835		ENSDARG00000026052	ENSDART00000036153
MAD_Dr_004_101511-1	taaatatgaaactaacactttgaacccaacctaccccccaaacagctttccaaaagaagc	101606	Dr.95672	1	775	NA	-	-	NA	1	835
MAD_Dr_004_101511-2	ggaaattaccttattgcgcttattgatatggttaagccgttgcacaatacaagtcacaaa	101606	Dr.95672	1	587	NA	-	-	NA	1	835
MAD_Dr_004_101511-3	ttcataaatgatacatcatcccaattaggggcatatatattggccaaaatcaaggaaaca	101606	Dr.95672	1	297	NA	-	-	NA	1	835
MAD_Dr_004_101511-4	agcagcttatcatctaacaaaatttagtcaatttgagagtatgggagatgtatgggagag	101606	Dr.95672	1	24	NA	-	-	NA	1	835
MAD_Dr_004_101512-1	tgcactatgcttcccatcaggcacctcactagctcatcagttccggatcatctgtcatga	101607	Dr.101645	1	762	NA	-	-	NA	1	835
MAD_Dr_004_101512-2	tattccttgcagatagctggtaacactcactatcacctaaactacaattctcccaccaaa	101607	Dr.101645	1	701	NA	-	-	NA	1	835
MAD_Dr_004_101512-3	taccatcaggcactccgctaacacacaagttccagattatctgtcatgatcacctgcgac	101607	Dr.101645	1	640	NA	-	-	NA	1	835
MAD_Dr_004_101512-4	cccatcaggcaccccactaacacaccagttccggattatatgtcccgatcaccagcgacc	101607	Dr.101645	1	508	NA	-	-	NA	1	835
MAD_Dr_004_101512-5	gagttattaaaacttcggaagcagtgtgaacaaatgagtccttttgcgctttttttctga	101607	Dr.101645	1	335	NA	-	-	NA	1	835
MAD_Dr_004_101513-1	tgacttcataactgctgctaagtttgacttcagtaacagcttctgaatacttcatctcct	101608	Dr.101977	1	172	NA	-	-	NA	1	835
MAD_Dr_004_101514-1	ataactcaatttcccttaaatgcaaaggtctgtaaattttggttagctgctccaatgaaa	101609	Dr.102188	1	427	NA	-	-	NA	1	835
MAD_Dr_004_101514-2	ctcgctgttcggcaaacctggcctacagatgcactaaaggctgaccacttttaagtcagt	101609	Dr.102188	1	124	NA	-	-	NA	1	835
MAD_Dr_004_101516-1	ttaaaaccaaagctcacaatttatatgcaaacacgctaattgttctgcaggtatttgact	101610	Dr.103063	1	683	NA	-	-	NA	1	835
MAD_Dr_004_101516-2	caaattttgcacagccttggccaacagtcctaagcatgttctcaacagtcagagtgtgaa	101610	Dr.103063	1	495	NA	-	-	NA	1	835
MAD_Dr_004_101516-3	gaggctttttttagtctcgtgttttgatttgctaaacaattttaaatggctgctttctac	101610	Dr.103063	1	392	NA	-	-	NA	1	835
MAD_Dr_004_101517-1	ttgatgtgcatttggctgcagtaacagtcagtcttctgcactcaagcttctcgtcccttt	101611	Dr.105760	1	775	NA	-	-	NA	1	835
MAD_Dr_004_101517-2	ttaagcccttatttgtgctggtatgcaagaatatatcagacccgagtctgaagtttatcc	101611	Dr.105760	1	697	NA	-	-	NA	1	835
MAD_Dr_004_101517-3	gcagtctttaatctggactcttaaaataatactcggatctcactcatatttgaggagtga	101611	Dr.105760	1	532	NA	-	-	NA	1	835
MAD_Dr_004_101517-4	gattggaatctttaaaggtctgtggcgacggacacctcactacgatctaatgagagctct	101611	Dr.105760	1	347	NA	-	-	NA	1	835
MAD_Dr_004_101518-1	gccagcggaaaactgcacacaatacaaccagaagatcccatacggacgatgaggatggtt	101612	Dr.111197	1	448	NA	-	-	NA	1	835
MAD_Dr_004_101519-1	tttattgaactgattgggatatttcttgggatttttgttgatatggtgatgtagagcaca	101613	Dr.111261	1	685	NA	-	-	NA	1	835
MAD_Dr_004_101520-1	ggaattcatctcagttgatgaaacggtagaatcatctcgcacacttggccaatatattca	101614	Dr.119676	1	775	NA	-	-	NA	1	835
MAD_Dr_004_101520-2	agaaacatgcagaagtgcacatgatattgttgaagaatattatgcttctgaggggaaagc	101614	Dr.119676	1	701	NA	-	-	NA	1	835
MAD_Dr_004_101520-3	agcatgaaagaactgatggtaaagcttttgacaggtgggcttcagtttcagtttggatta	101614	Dr.119676	1	640	NA	-	-	NA	1	835
MAD_Dr_004_101521-1	ttctcgactggaaacagctgaactgtaatttagcatgaagtgtgataatgtcacaacaaa	101615	Dr.121020	1	695	NA	-	-	NA	1	835
MAD_Dr_004_101522-1	aacagctgtgaagcggcgttcccttattattacatctcaaaaactgagcatgtgttttat	101616	Dr.122015	1	605	NA	wu:fc79b06	ZDB-GENE-030131-4184	NA	1	835
MAD_Dr_004_101522-2	aatgaaaacgcacaagccgttcgcctcagattcaactgattgaatgatgttcacagaaaa	101616	Dr.122015	1	352	NA	wu:fc79b06	ZDB-GENE-030131-4184	NA	1	835
MAD_Dr_004_101523-1	atgccaaatactatgtgtactgaaaccagatgcagtaactaactatctgctacatcaatc	101617	Dr.122611	1	718	NA	-	-	NA	1	835
MAD_Dr_004_101523-2	cagaacaaggccagaacttatcctacacatagcccaaacttaaccttaacataaccaaaa	101617	Dr.122611	1	337	NA	-	-	NA	1	835
MAD_Dr_004_101523-3	gtcattgattagtgatctctaaaccggaactgaactcacctgaacttagcctcaacataa	101617	Dr.122611	1	276	NA	-	-	NA	1	835
MAD_Dr_004_101523-4	gcgttgatatgcgtattgtgtaggtttacagaaactctaaaatttaagctcatgaaactt	101617	Dr.122611	1	18	NA	-	-	NA	1	835
MAD_Dr_004_101524-1	atgcttactatactgcaaacttctatccatctacgatctatagccaacttatagtgaaca	101618	Dr.122839	1	749	NA	-	-	NA	1	835
MAD_Dr_004_101524-2	gttatgggctcgtcgctgtatttatttttcgtataaaccttgtacaaatttgatgttcaa	101618	Dr.122839	1	441	NA	-	-	NA	1	835
MAD_Dr_004_101524-3	atattgctttgagaaagagtgggatgatatcgtcaatgacttctttgcattcaggaacat	101618	Dr.122839	1	360	NA	-	-	NA	1	835
MAD_Dr_004_101524-4	acctatatataagattcaaaagaaggtaggatagtgactatagctggactacctaatgtg	101618	Dr.122839	1	299	NA	-	-	NA	1	835
MAD_Dr_004_101525-1	tcgtggaggtctagaaacgcattgaaccaagagccaacttgctgtattgataacagttat	101619	Dr.123423	1	662	NA	-	-	NA	1	835
MAD_Dr_004_101525-2	gattatcagagtaatactggaaagtgaaccctgccttattaaaggttagtgtgtcaagag	101619	Dr.123423	1	454	NA	-	-	NA	1	835
MAD_Dr_004_101525-3	acagtggtgctctgtggcacagcttcaatgtgcttagcaaggagagggtaaatttttttc	101619	Dr.123423	1	364	NA	-	-	NA	1	835
MAD_Dr_004_101525-4	ctttatcagactgactctaaagccacagtgatttctccattactcacatcatacagttgt	101619	Dr.123423	1	254	NA	-	-	NA	1	835
MAD_Dr_004_101526-1	ctcttactcatttcatcagcccctttgtctcttccctatcctcatttctaatttgttacg	101620	Dr.125803	1	686	NA	-	-	NA	1	835
MAD_Dr_004_101526-2	cttgtctcttgtactccttactagggacattaggaggtagttcttcaaccttctccttac	101620	Dr.125803	1	541	NA	-	-	NA	1	835
MAD_Dr_004_101526-3	gaagccgctctctaaaaatccccaactcgctgcaactacaggtccgtcgaatcagctgga	101620	Dr.125803	1	468	NA	-	-	NA	1	835
MAD_Dr_004_101527-1	ccagtcaatatgtggctgagtcaggcaaccacacttctacctctggaaaaattaacctat	101621	Dr.127590	1	725	NA	-	-	NA	1	835
MAD_Dr_004_101528-1	gtcaaatagaagattgttctagagtcgtccaccataattttgtcgctcataagtatcggt	101622	Dr.127717	1	620	NA	-	-	NA	1	835
MAD_Dr_004_101528-2	ctcactatttgattggcagacaacataactaaagaatgcgacaaacagcagcgtgagtgg	101622	Dr.127717	1	237	NA	-	-	NA	1	835
MAD_Dr_004_101532-1	tctagcattctctttcactgcgataacgaagctacagtgcattgcattaacaaagggcgc	101626	Dr.129642	1	615	NA	-	-	NA	1	835
MAD_Dr_004_101533-1	ggcacacgtaagacagactagcatacggcgccgccttaattactcagaatgtcctatatg	101627	Dr.130971	1	664	NA	-	-	NA	1	835
MAD_Dr_004_101535-1	cacagttcaggaagctcctcaagctttacctactactatctggactcgctgtctttatgt	101629	Dr.133063	1	749	NA	-	-	NA	1	835
MAD_Dr_004_101535-2	ttgaagctaagctcttttcgagtatcctgcagaaccttgccacgtgaggagctatttctt	101629	Dr.133063	1	688	NA	-	-	NA	1	835
MAD_Dr_004_101535-3	atcaaacagccctgggaagtatgctctctccccaaattgtttcaacacttgtatatggtc	101629	Dr.133063	1	627	NA	-	-	NA	1	835
MAD_Dr_004_101535-4	aaatcagggcacagcaagagagtaccttaattgcaccaacataaccacagtggataaata	101629	Dr.133063	1	566	NA	-	-	NA	1	835
MAD_Dr_004_101535-5	cacaatctgtcttcatattattagcagtaatgaatagtcttagaacatccacaggcctct	101629	Dr.133063	1	484	NA	-	-	NA	1	835
MAD_Dr_004_101536-1	tttgagagagcatgctacacaactgctgcatttcacaaacttccttctatccagggtttg	101630	Dr.134935	1	536	NA	-	-	NA	1	835
MAD_Dr_004_101536-2	tcgctcatttagcgattctactaattaaagggttaaatacacacagttaacacttgtggg	101630	Dr.134935	1	436	NA	-	-	NA	1	835
MAD_Dr_004_101536-3	ctttgacatttaacattaagtacaattaacacaacctctcaaaaggaattttccagctgc	101630	Dr.134935	1	350	NA	-	-	NA	1	835
MAD_Dr_004_101536-4	taagtggcaatgtttacactatgctctacaaaaggctgccttaagactatgaaaacactt	101630	Dr.134935	1	126	NA	-	-	NA	1	835
MAD_Dr_004_101537-1	aatgtatataggctttgtttgccttttctgcaaatattgcaaactcacaccttcagattt	101631	Dr.136753	1	402	NA	-	-	NA	1	835
MAD_Dr_004_101538-1	ttggacagtctgtcctgactgctgggccaggtttacattcacattcatgcccccggccga	101632	Dr.136984	1	740	NA	-	-	NA	1	835
MAD_Dr_004_101538-2	gttttgacacactggtagcactacgacaaaagaaagcccgaagtttgtgactccttacct	101632	Dr.136984	1	679	NA	-	-	NA	1	835
MAD_Dr_004_101538-3	agcggatatgaaggaataaacagaagctctcgtgctagatgtggcaaacagttacctgaa	101632	Dr.136984	1	209	NA	-	-	NA	1	835
MAD_Dr_004_101539-1	tttgagttacttttccaaataactctttcaattctcccattaatgccctcataacatcac	101633	Dr.137000	1	499	NA	-	-	NA	1	835
MAD_Dr_004_101539-2	ttgatgtcttgataacctcaggttgtcctatcaaggataggttatggtgtatttgtttat	101633	Dr.137000	1	229	NA	-	-	NA	1	835
MAD_Dr_004_101539-3	tgtatgacaggcttattaaccaatagagtggagagtttgcatccctgaatcatgtttatg	101633	Dr.137000	1	163	NA	-	-	NA	1	835
MAD_Dr_004_101540-1	gcaatcttgagaccatccattttgtgtagtatcagtgcataacatgtcttcagtcagcaa	101634	Dr.138194	1	515	NA	-	-	NA	1	835
MAD_Dr_004_101542-1	tatacttttgactcgccttcttttgtacacaccaacccatttattttgcgttttcactat	101636	Dr.139623	1	775	NA	-	-	NA	1	835
MAD_Dr_004_101543-1	ctgctttactgccctcaacactacctcggtctggccataatagactcaaaggacatgatg	101638	ENSDART00000053213	1	465	NA	-	-	1	1	835		ENSDARG00000057142	ENSDART00000053213
MAD_Dr_004_101544-1	cccctcaggcaaagagacagattggtggtgacttttgaccctgtaaggattatcacaata	101639	Dr.152123	1	435	NA	-	-	NA	1	835
MAD_Dr_004_101544-2	cgtctgtccgagtcaggagaacttacttaaaaacccaagcgttcatgcaaacgcatacac	101639	Dr.152123	1	359	NA	-	-	NA	1	835
MAD_Dr_004_101546-1	cctgaacggctattgatatatagatgatagctctcatacgatggtcattacctacatctc	101640	Dr.152461	1	743	NA	-	-	NA	1	835
MAD_Dr_004_101552-1	tacctattgtaacaccgctctgcctaactaacaagcagcttccaagtggattattatagc	101646	OTTDART00000027491	1	259	known	zgc:110025	zgc:110025	-1	1	834		ENSDARG00000038894	ENSDART00000056782
MAD_Dr_004_101555-1	aaaatacagctcgatgtggacgcgcttcagggatgctcggtggagtttagacgcgcgacg	101649	OTTDART00000028824	1	181	known	zgc:109967	zgc:109967	1	1	834		ENSDARG00000019304	ENSDART00000049252 ENSDART00000050762
MAD_Dr_004_101560-1	gtttagtataatgtatctggatgctcgcagacagccccacggttttgtaaaggacgcaaa	101653	OTTDART00000037068	1	720	known	zgc:92903	zgc:92903	-1	1	834		ENSDARG00000044125	ENSDART00000064789
MAD_Dr_004_101560-2	accatcagagttcatttgaatgctgctctcattttcccgcttctccagacaaggatgttt	101653	OTTDART00000037068	1	659	known	zgc:92903	zgc:92903	-1	1	834		ENSDARG00000044125	ENSDART00000064789
MAD_Dr_004_101560-3	ctcaaaacgaaacaagagcagtgattcctgctaactaaatttgatttgctcgtaacagat	101653	OTTDART00000037068	1	66	known	zgc:92903	zgc:92903	-1	1	834		ENSDARG00000044125	ENSDART00000064789
MAD_Dr_004_101560-4	gcactattctcagtgacgtaagggcgtttacagtaatcccggaatatgtcaagtcattct	101653	OTTDART00000037068	1	0	known	zgc:92903	zgc:92903	-1	1	834		ENSDARG00000044125	ENSDART00000064789
MAD_Dr_004_101561-1	cttggaatctggagaggttcaggtgacaatataacataattatatgtaatagtgtgtcat	101654	OTTDART00000040888	1	581	NA	-	-	NA	1	834
MAD_Dr_004_101566-1	attgaacatttacgacaatcgctttcgtcgaaatggggaactgacatatttaaaaggagt	10166	XM_001922196.1	1	255	NA	-	-	21	1	3565		ENSDARG00000074481	ENSDART00000112407
MAD_Dr_004_101568-1	cataattctcggctctgctttatacgcggtgacacacatctccacacgaaagaagaccgt	101661	ENSDART00000062404	1	550	NA	-	-	1	1	834		ENSDARG00000042550	ENSDART00000062404
MAD_Dr_004_101568-2	caactattataaggtatggcataggagcgccggtattctttggactagttggaagtttcc	101661	ENSDART00000062404	1	489	NA	-	-	1	1	834		ENSDARG00000042550	ENSDART00000062404
MAD_Dr_004_101571-1	acaaacccagcagagcaccaccgtcaacaccttagaagtgttttcccagcggcccgcaga	101664	ENSDART00000080526	1	545	NA	-	-	1	1	834		ENSDARG00000057790	ENSDART00000080526
MAD_Dr_004_101571-2	agcgttcagaactacaggaggctgaaatctccaagcacaggtcagacaaaggtcatgaac	101664	ENSDART00000080526	1	358	NA	-	-	1	1	834		ENSDARG00000057790	ENSDART00000080526
MAD_Dr_004_101571-3	aactgctcaacctatggtgaagcacaagcctctgtctcggtcgctggcgactgctgacct	101664	ENSDART00000080526	1	290	NA	-	-	1	1	834		ENSDARG00000057790	ENSDART00000080526
MAD_Dr_004_101577-1	aggcgaactgtatattgtgcgatagccctggggatctcctagaccagtttttttgcacca	101671	OTTDART00000031535	1	386	NA	mll3b	myeloid/lymphoid or mixed-lineage leukemia 3b	NA	1	837
MAD_Dr_004_101577-2	gtgtcaagcggaggatcaatcactgctatacgtggacaaagccatccactcagggagcac	101671	OTTDART00000031535	1	150	NA	mll3b	myeloid/lymphoid or mixed-lineage leukemia 3b	NA	1	837
MAD_Dr_004_101577-3	agtcgggtaagacatgtcaatgttgggcccatcaaagctgtgcattatggtcaaattttg	101671	OTTDART00000031535	1	89	NA	mll3b	myeloid/lymphoid or mixed-lineage leukemia 3b	NA	1	837
MAD_Dr_004_101577-4	ttttgggatgagctccgccacgtcggtctaccagatgacgttgatgtccaaacattcttt	101671	OTTDART00000031535	1	28	NA	mll3b	myeloid/lymphoid or mixed-lineage leukemia 3b	NA	1	837
MAD_Dr_004_101578-1	tttccagttacaaagcctcagtaaagcttggtgaaaattttgagataacatgccatgcag	101672	OTTDART00000011610	1	724	NA	si:dkey-60b12.4	si:dkey-60b12.4	NA	1	835
MAD_Dr_004_101578-2	tgtatgatcatgagcagaattatacctcagtgttgaattacacacattctgctgataatc	101672	OTTDART00000011610	1	565	NA	si:dkey-60b12.4	si:dkey-60b12.4	NA	1	835
MAD_Dr_004_101578-3	attgagtggcttcttggagataaggagtctgtggtgagccctgacacttaccctgaagaa	101672	OTTDART00000011610	1	504	NA	si:dkey-60b12.4	si:dkey-60b12.4	NA	1	835
MAD_Dr_004_101578-4	aactcgtctgtaaagctaactgtgggagcgaacgttcagaaaaaacttcagcaataaatg	101672	OTTDART00000011610	1	331	NA	si:dkey-60b12.4	si:dkey-60b12.4	NA	1	835
MAD_Dr_004_101578-5	acagatttcacggcggagtagttgaggacgagccgactgtttcccgcctgctgatcagga	101672	OTTDART00000011610	1	247	NA	si:dkey-60b12.4	si:dkey-60b12.4	NA	1	835
MAD_Dr_004_101580-1	aatgtgtctggagacgtagactatgcattccttgcatcagacagtccacatgtattgtcc	101674	XM_001919500.1	1	39	NA	-	-	NA	1	834
MAD_Dr_004_101581-1	tgtagttggcgttggggtctttcgtacctgcaggagtagaaaaacggaaatcaaagaagc	101676	XM_001343201.1	1	761	NA	-	-	NA	1	834
MAD_Dr_004_101581-2	acaacttcattgtcaccactttattcctcctagatgaagatggtgggtctgatctgtcag	101676	XM_001343201.1	1	55	NA	-	-	NA	1	834
MAD_Dr_004_101582-1	atccgcgtatcggattctcagctgcatccgtgtgttcgtgcatcggacgggacgagaaga	101677	XM_693716.3	1	755	NA	-	-	13	1	834		ENSDARG00000002026	ENSDART00000018737
MAD_Dr_004_101582-2	aaacaagtgctctgttgtcatgttggaggcttcgtgcacatctggatcggctctgcgtcc	101677	XM_693716.3	1	676	NA	-	-	13	1	834		ENSDARG00000002026	ENSDART00000018737
MAD_Dr_004_101582-3	tttggacaagtgctggaagcggatagtgatccgagcccatcccgtgtgaggatccagagg	101677	XM_693716.3	1	609	NA	-	-	13	1	834		ENSDARG00000002026	ENSDART00000018737
MAD_Dr_004_101582-4	tatcaggccctcctgtcgctcctgacaggtgttcaaacattgtgcttggcctcagatgag	101677	XM_693716.3	1	459	NA	-	-	13	1	834		ENSDARG00000002026	ENSDART00000018737
MAD_Dr_004_101582-5	atatcctgattttaatttcgtgggccggatcctgggaccccggggactcacagccaaaca	101677	XM_693716.3	1	275	NA	-	-	13	1	834		ENSDARG00000002026	ENSDART00000018737
MAD_Dr_004_101584-1	tgagatggagtagccaggatttccataaaggatgacatggtagtcagtggagcccatggt	101680	Dr.3436	1	539	NA	wu:fb11a04	ZDB-GENE-030131-8395	NA	1	834
MAD_Dr_004_101584-2	ctgaaacttgtattcgttcacagtatttgatagtagaaaaaagaggatcaatgaagagga	101680	Dr.3436	1	89	NA	wu:fb11a04	ZDB-GENE-030131-8395	NA	1	834
MAD_Dr_004_101585-1	aaaactgcggctttactaccagactcaatgatagtgatatttgagacgatctgtgccagt	101681	Dr.9074	1	404	NA	c("wu:fi37g03", "im:6911463")	c("ZDB-GENE-030131-6184", "ZDB-GENE-050208-10")	NA	1	834
MAD_Dr_004_101585-2	ccctattttgtacagatccgcagcacaggcgcaagtcaaagccgcggcacgttttctctt	101681	Dr.9074	1	165	NA	c("wu:fi37g03", "im:6911463")	c("ZDB-GENE-030131-6184", "ZDB-GENE-050208-10")	NA	1	834
MAD_Dr_004_101585-3	caaaacaaaaacaacgtttttaaattacaccgtctcttgcaacgtcatcgtttaggaaaa	101681	Dr.9074	1	74	NA	c("wu:fi37g03", "im:6911463")	c("ZDB-GENE-030131-6184", "ZDB-GENE-050208-10")	NA	1	834
MAD_Dr_004_101586-1	catgagaacactttcttactcaccagtttagagttttgtacagactcgataataatgaac	101682	Dr.14641	1	645	NA	-	-	NA	1	834
MAD_Dr_004_101586-2	catgtttagactattttagaatatttggacttgaacactcttgaaaagcctgttttgcag	101682	Dr.14641	1	315	NA	-	-	NA	1	834
MAD_Dr_004_101586-3	tgggtgaggaacacctggttttctgagtgaaatgaccagattaattcccttcactggcag	101682	Dr.14641	1	64	NA	-	-	NA	1	834
MAD_Dr_004_101588-1	tgtgataattggtattgaatgaggtggttggaactcgggagggacattatgacatgagaa	101684	Dr.77495	1	698	NA	wu:fb79g12	ZDB-GENE-030131-1761	NA	1	834
MAD_Dr_004_101589-1	aagccccccaattaccttttaagacctgccgggcggggggagagtatattccaagacccc	101685	Dr.80098	1	409	NA	sb:cb597	ZDB-GENE-030521-9	NA	1	834
MAD_Dr_004_101590-1	tcatgatatctgtcctgttctcctctatttattcacttccctacattctaccttttcacc	101686	Dr.83482	1	613	NA	zgc:171781	ZDB-GENE-080305-9	NA	1	834
MAD_Dr_004_101591-1	ggttggaaggctcaatctttgacccgcttccaccagaagtgcccttattttccactgagc	101687	Dr.84588	1	694	NA	-	-	NA	1	834
MAD_Dr_004_101591-2	ttactagagtttggtccggtccgcaaccttgccttgttgttccaccaaattgcactgatg	101687	Dr.84588	1	614	NA	-	-	NA	1	834
MAD_Dr_004_101591-3	gcagacaaaaaatgcatacctaagatttttgataaggactaatgaagtgagatgatcagt	101687	Dr.84588	1	302	NA	-	-	NA	1	834
MAD_Dr_004_101592-1	accagaagacgcacgactctgaatgcagaaaatctgggaagtcgacacccacagagcaag	101688	Dr.85387	1	97	NA	npy	ZDB-GENE-980526-438	19	1	834		ENSDARG00000036222	ENSDART00000052620
MAD_Dr_004_101593-1	atgacgaataaatgaaacatcgttcttaaccagcctagcttagatagtatggagcaacac	101689	Dr.88078	1	763	NA	-	-	NA	1	834
MAD_Dr_004_101593-2	acttaatagattccaatgaccaacgtcagggaattggcctatgtcgttagataaagacaa	101689	Dr.88078	1	307	NA	-	-	NA	1	834
MAD_Dr_004_101595-1	actaatactatttcctccgcgttgcatatgtcaattcacagaacctccacaaaacatgct	101690	Dr.94400	1	219	NA	-	-	NA	1	834
MAD_Dr_004_101597-1	gtgctgcagtatatctactgtctttggcttcattatgtttccgctttttgttgttatctg	101692	Dr.95752	1	735	NA	-	-	NA	1	834
MAD_Dr_004_101597-2	gagctcttgctgaaattatgactcagttttaatagtatcattaccgttttagtgcatgga	101692	Dr.95752	1	663	NA	-	-	NA	1	834
MAD_Dr_004_101597-3	atagttattacccatcagatggacgtaaaagtcaggggtgaacaaatattctggaagtga	101692	Dr.95752	1	378	NA	-	-	NA	1	834
MAD_Dr_004_101598-1	catccaaacaaaacttacacactgtctactgattagctctgttagtttagaccaatagaa	101693	Dr.95976	1	600	NA	-	-	NA	1	834
MAD_Dr_004_101598-2	tctaccactcttgtcattgtgattcatgtcagaagcgaatgtgctaaacgtataccattt	101693	Dr.95976	1	265	NA	-	-	NA	1	834
MAD_Dr_004_101599-1	cactcctaatggtattgggtaatacgtttaatatttttggcgcaaggtatgaaaaaaacc	101694	Dr.96379	1	497	NA	-	-	NA	1	834
MAD_Dr_004_101600-1	aatggattcctgctctgttaacaaagggatatttataacggctgtgagatttttcttcaa	101695	Dr.96830	1	568	NA	-	-	NA	1	834
MAD_Dr_004_101600-2	tcgagagcactgattaatatggaggtaaatgtgactgatgaacaggtgcatcctaataat	101695	Dr.96830	1	350	NA	-	-	NA	1	834
MAD_Dr_004_101600-3	tcatttattctgctttgatgcatccggcgatattgtcacagatcagctcaattaaattta	101695	Dr.96830	1	244	NA	-	-	NA	1	834
MAD_Dr_004_101600-4	tttggttgacctatgctattgtctaattgagcgacattcattgatgaaggttcaggtgaa	101695	Dr.96830	1	124	NA	-	-	NA	1	834
MAD_Dr_004_101600-5	aagatgcactcatcagtggctctgaattgtccttggaatgatgcaattttgtgcaacctc	101695	Dr.96830	1	41	NA	-	-	NA	1	834
MAD_Dr_004_101601-1	aaaaaaggtcatccgtttggagagagatagatagggcaaacattatcgattacattacat	101696	Dr.101687	1	374	NA	-	-	NA	1	834
MAD_Dr_004_101602-1	ctgtcctcaaccaatgaacctaactttaaaaattgtatgctaatacgccttctacaaaaa	101697	Dr.111279	1	666	NA	-	-	NA	1	834
MAD_Dr_004_101602-2	gcaaaatcttcgcccccttgtgactgcatggatacggtttctgtcactcaggtatgttca	101697	Dr.111279	1	92	NA	-	-	NA	1	834
MAD_Dr_004_101603-1	aaaggtgtgcgatgctccctcgattggcaataaccctaagcgtattggcgttcttttcaa	101698	Dr.111368	1	459	NA	-	-	NA	1	834
MAD_Dr_004_101604-1	atcgataatagccagagttaatatctgtgaggattaagatctgtccgcgatcactgacag	101699	Dr.111768	1	498	NA	-	-	NA	1	834
MAD_Dr_004_101608-1	cctggatagtcctgaggaatgggattttcagcgtcagaaagcactgctgagacgatcagc	101701	Dr.117372	1	672	NA	-	-	NA	1	834
MAD_Dr_004_101608-2	tggaaaagcgacgtgtgcctgactacaagttttatctaacaacactttagctctggagac	101701	Dr.117372	1	611	NA	-	-	NA	1	834
MAD_Dr_004_101608-3	ttggctgtatataggatgcagcaggaatgatcccggtccagcgcgttaaagctcagcctc	101701	Dr.117372	1	200	NA	-	-	NA	1	834
MAD_Dr_004_101609-1	tcttcttgtctgtcagctccccatacataaaactacagacaggttattcagtcagacatt	101702	Dr.117610	1	638	NA	-	-	NA	1	834
MAD_Dr_004_101609-2	ctctgcctaaagtttgcacatgtttgcttaaaatcccacttactgttctttctgtacagc	101702	Dr.117610	1	520	NA	-	-	NA	1	834
MAD_Dr_004_101611-1	ctcgctctcttcagtgcccttttgttgtcatcgcatctgaaacgtcaaacgttaacactt	101704	Dr.120914	1	753	NA	-	-	NA	1	834
MAD_Dr_004_101611-2	tttgctttattaactataaactggcggagaaccgtacgggactagcctcactttccttgc	101704	Dr.120914	1	665	NA	-	-	NA	1	834
[truncated: 79,153 more rows]
