# Supplementary material for: Integrating heterogeneous sequence information for transcriptome-wide microarray design; a Zebrafish example
Source: BMC Res Notes. 2010 Jul 13;3:192. doi: 10.1186/1756-0500-3-192 (PMC2913925; doi:10.1186/1756-0500-3-192)
Supplement: Additional file 3 — Zebrafish Microarray Design - TCs queried by Non Cross-hybridizing Probes. all TCs are given that are queried by non cross-hybridizing probes. Tabulated are TC ids, probe ids, members of the TC and the Ensembl gene(s) and transcript(s) to which the TC is mapped. [file 1756-0500-3-192-S3.TXT]

10000	MAD_Dr_004_100003-1	ENSDART00000085724	ENSDARG00000060675	ENSDART00000085724
100003	MAD_Dr_004_100006-1	Dr.24989	ENSDARG00000062592	ENSDART00000008823 ENSDART00000050205
100005	MAD_Dr_004_100008-1	Dr.57900
100006	MAD_Dr_004_100009-1	Dr.59493
100007	MAD_Dr_004_100010-1 MAD_Dr_004_100010-2 MAD_Dr_004_100010-3	Dr.76332
100008	MAD_Dr_004_100011-1	Dr.78535
100009	MAD_Dr_004_100012-1 MAD_Dr_004_100012-2	Dr.78686
100010	MAD_Dr_004_100014-1 MAD_Dr_004_100014-2 MAD_Dr_004_100014-3 MAD_Dr_004_100014-4	Dr.78696
100011	MAD_Dr_004_100015-1 MAD_Dr_004_100015-2	Dr.82427
100012	MAD_Dr_004_100016-1 MAD_Dr_004_100016-2 MAD_Dr_004_100016-3 MAD_Dr_004_100016-4 MAD_Dr_004_100016-5	Dr.82782
100013	MAD_Dr_004_100017-1	Dr.85691
100014	MAD_Dr_004_100018-1 MAD_Dr_004_100018-2 MAD_Dr_004_100018-3 MAD_Dr_004_100018-4	Dr.85904
100015	MAD_Dr_004_100019-1 MAD_Dr_004_100019-2	Dr.85984
100016	MAD_Dr_004_100020-1 MAD_Dr_004_100020-2 MAD_Dr_004_100020-3	Dr.87684
100017	MAD_Dr_004_100021-1	Dr.89259
100018	MAD_Dr_004_100022-1	Dr.90050
100019	MAD_Dr_004_100023-1 MAD_Dr_004_100023-2	Dr.90406
100020	MAD_Dr_004_100024-1 MAD_Dr_004_100024-2 MAD_Dr_004_100024-3 MAD_Dr_004_100024-4 MAD_Dr_004_100024-5	Dr.93843
100022	MAD_Dr_004_100026-1	Dr.97010
100023	MAD_Dr_004_100027-1	Dr.99971
100024	MAD_Dr_004_100028-1	Dr.100068
100025	MAD_Dr_004_100029-1	Dr.102653
100026	MAD_Dr_004_100030-1 MAD_Dr_004_100030-2 MAD_Dr_004_100030-3 MAD_Dr_004_100030-4 MAD_Dr_004_100030-5	Dr.103706
100027	MAD_Dr_004_100031-1 MAD_Dr_004_100031-2	Dr.107704
100028	MAD_Dr_004_100032-1	Dr.110787
100029	MAD_Dr_004_100033-1 MAD_Dr_004_100033-2 MAD_Dr_004_100033-3 MAD_Dr_004_100033-4	XM_691857.3
100031	MAD_Dr_004_100036-1 MAD_Dr_004_100036-2 MAD_Dr_004_100036-3 MAD_Dr_004_100036-4	Dr.120600
100032	MAD_Dr_004_100037-1	Dr.122816
100033	MAD_Dr_004_100038-1 MAD_Dr_004_100038-2	Dr.123165
100034	MAD_Dr_004_100039-1	Dr.124064
100035	MAD_Dr_004_100040-1	Dr.124146
100036	MAD_Dr_004_100041-1	Dr.124459
100038	MAD_Dr_004_100043-1 MAD_Dr_004_100043-2	Dr.125633
100039	MAD_Dr_004_100044-1 MAD_Dr_004_100044-2 MAD_Dr_004_100044-3 MAD_Dr_004_100044-4	Dr.125655
10004	MAD_Dr_004_100045-1	XM_001921160.1	ENSDARG00000052626	ENSDART00000074501
100040	MAD_Dr_004_100046-1 MAD_Dr_004_100046-2 MAD_Dr_004_100046-3 MAD_Dr_004_100046-4	Dr.126102
100041	MAD_Dr_004_100047-1 MAD_Dr_004_100047-2	Dr.127279
100042	MAD_Dr_004_100048-1 MAD_Dr_004_100048-2	Dr.127721
100043	MAD_Dr_004_100049-1 MAD_Dr_004_100049-2 MAD_Dr_004_100049-3	Dr.127756
100044	MAD_Dr_004_100050-1 MAD_Dr_004_100050-2	Dr.127773
100045	MAD_Dr_004_100051-1 MAD_Dr_004_100051-2	Dr.131473
100046	MAD_Dr_004_100052-1	Dr.132085	ENSDARG00000040008	ENSDART00000058530 ENSDART00000098859
100047	MAD_Dr_004_100053-1	Dr.134351
10005	MAD_Dr_004_100056-1	ENSDART00000083969	ENSDARG00000059993	ENSDART00000083969
100050	MAD_Dr_004_100057-1	Dr.135316
100052	MAD_Dr_004_100059-1	Dr.136808
100054	MAD_Dr_004_100061-1	Dr.137348
100055	MAD_Dr_004_100062-1 MAD_Dr_004_100062-2 MAD_Dr_004_100062-3	Dr.137789
100056	MAD_Dr_004_100063-1 MAD_Dr_004_100063-2 MAD_Dr_004_100063-3 MAD_Dr_004_100063-4 MAD_Dr_004_100063-5	XM_685559.3
100057	MAD_Dr_004_100064-1 MAD_Dr_004_100064-2	Dr.150513	ENSDARG00000029524	ENSDART00000045866 ENSDART00000066973 ENSDART00000066975
100058	MAD_Dr_004_100065-1 MAD_Dr_004_100065-2	Dr.150599
100059	MAD_Dr_004_100066-1	Dr.151387
100061	MAD_Dr_004_100068-1	Dr.151951
100063	MAD_Dr_004_100070-1 MAD_Dr_004_100070-2	Dr.153303
100064	MAD_Dr_004_100071-1	Dr.154242
100068	MAD_Dr_004_100074-1	OTTDART00000024433	ENSDARG00000017708	ENSDART00000022586
100069	MAD_Dr_004_100075-1 MAD_Dr_004_100075-2	OTTDART00000025658	ENSDARG00000057970	ENSDART00000080731
100075	MAD_Dr_004_100081-1	OTTDART00000036068	ENSDARG00000021494	ENSDART00000028236
100078	MAD_Dr_004_100084-1	OTTDART00000039019	ENSDARG00000033738	ENSDART00000014983
100079	MAD_Dr_004_100085-1	OTTDART00000039403	ENSDARG00000007285	ENSDART00000016608
100081	MAD_Dr_004_100087-1	OTTDART00000043680
100082	MAD_Dr_004_100088-1	OTTDART00000044071	ENSDARG00000054103	ENSDART00000076247
100089	MAD_Dr_004_100094-1	ENSDART00000074027	ENSDARG00000018506	ENSDART00000056426 ENSDART00000074027
1001	MAD_Dr_004_100095-1	ENSDART00000061361	ENSDARG00000041895	ENSDART00000061361 ENSDART00000061365 ENSDART00000075262
100111	MAD_Dr_004_100097-1	OTTDART00000034507
100146	MAD_Dr_004_100102-1	Dr.2506
100147	MAD_Dr_004_100103-1 MAD_Dr_004_100103-2	Dr.3757
100148	MAD_Dr_004_100104-1 MAD_Dr_004_100104-2 MAD_Dr_004_100104-3 MAD_Dr_004_100104-4	Dr.10674	ENSDARG00000061228	ENSDART00000087112
100150	MAD_Dr_004_100106-1 MAD_Dr_004_100106-2 MAD_Dr_004_100106-3	Dr.28831
100151	MAD_Dr_004_100107-1 MAD_Dr_004_100107-2	Dr.43005
100152	MAD_Dr_004_100108-1 MAD_Dr_004_100108-2 MAD_Dr_004_100108-3	Dr.57796
100153	MAD_Dr_004_100109-1	Dr.66177
100155	MAD_Dr_004_100111-1 MAD_Dr_004_100111-2	Dr.81586
100156	MAD_Dr_004_100112-1	Dr.84284
100157	MAD_Dr_004_100113-1	Dr.84817
100158	MAD_Dr_004_100114-1	Dr.86850
100159	MAD_Dr_004_100115-1	Dr.87073
100160	MAD_Dr_004_100116-1 MAD_Dr_004_100116-2	Dr.96441
100161	MAD_Dr_004_100117-1	Dr.96863
100162	MAD_Dr_004_100118-1	Dr.100076
100163	MAD_Dr_004_100119-1 MAD_Dr_004_100119-2 MAD_Dr_004_100119-3	Dr.100557
100164	MAD_Dr_004_100120-1	Dr.103935
100165	MAD_Dr_004_100121-1 MAD_Dr_004_100121-2 MAD_Dr_004_100121-3	Dr.105099
100166	MAD_Dr_004_100122-1 MAD_Dr_004_100122-2	Dr.111457
100167	MAD_Dr_004_100123-1	Dr.114732
100169	MAD_Dr_004_100125-1	Dr.121829
100170	MAD_Dr_004_100127-1 MAD_Dr_004_100127-2 MAD_Dr_004_100127-3	Dr.122483
100171	MAD_Dr_004_100128-1	Dr.123342	ENSDARG00000070097	ENSDART00000084598
100172	MAD_Dr_004_100129-1 MAD_Dr_004_100129-2 MAD_Dr_004_100129-3 MAD_Dr_004_100129-4 MAD_Dr_004_100129-5	Dr.124802
100173	MAD_Dr_004_100130-1 MAD_Dr_004_100130-2	Dr.125783
100174	MAD_Dr_004_100131-1	Dr.125809
100175	MAD_Dr_004_100132-1	XM_001922600.1
100176	MAD_Dr_004_100133-1	Dr.126655
100177	MAD_Dr_004_100134-1	Dr.128121
100178	MAD_Dr_004_100135-1	Dr.129043
100179	MAD_Dr_004_100136-1	Dr.129262
100180	MAD_Dr_004_100137-1	Dr.129801
100183	MAD_Dr_004_100140-1 MAD_Dr_004_100140-2	Dr.135147
100184	MAD_Dr_004_100141-1 MAD_Dr_004_100141-2	Dr.135982
100185	MAD_Dr_004_100142-1	Dr.138484
100186	MAD_Dr_004_100143-1	Dr.138693
100187	MAD_Dr_004_100144-1	Dr.140052
100188	MAD_Dr_004_100145-1 MAD_Dr_004_100145-2 MAD_Dr_004_100145-3 MAD_Dr_004_100145-4 MAD_Dr_004_100145-5	Dr.149030
100189	MAD_Dr_004_100146-1	Dr.152051
100190	MAD_Dr_004_100148-1	Dr.152072
100191	MAD_Dr_004_100149-1	Dr.152236
100192	MAD_Dr_004_100150-1	Dr.152469
100195	MAD_Dr_004_100153-1 MAD_Dr_004_100153-2	OTTDART00000012561	ENSDARG00000040874	ENSDART00000027803 ENSDART00000040538 ENSDART00000049075
1002	MAD_Dr_004_100158-1	ENSDART00000008139	ENSDARG00000006923	ENSDART00000008139
100202	MAD_Dr_004_100161-1	OTTDART00000035140
100205	MAD_Dr_004_100163-1 MAD_Dr_004_100163-2 MAD_Dr_004_100163-3 MAD_Dr_004_100163-4	OTTDART00000040631
100207	MAD_Dr_004_100165-1	ENSDART00000002384	ENSDARG00000007406	ENSDART00000002384
100208	MAD_Dr_004_100166-1 MAD_Dr_004_100166-2 MAD_Dr_004_100166-3	ENSDART00000042887	ENSDARG00000035101	ENSDART00000042887
10022	MAD_Dr_004_100171-1 MAD_Dr_004_100171-2 MAD_Dr_004_100171-3	XM_695389.3	ENSDARG00000062221	ENSDART00000089682
100220	MAD_Dr_004_100172-1 MAD_Dr_004_100172-2 MAD_Dr_004_100172-3 MAD_Dr_004_100172-4	ENSDART00000081105	ENSDARG00000058254	ENSDART00000081105
100222	MAD_Dr_004_100174-1	ENSDART00000100559	ENSDARG00000069222	ENSDART00000100559
100227	MAD_Dr_004_100176-1	ENSDART00000112513	ENSDARG00000079421	ENSDART00000112513
100231	MAD_Dr_004_100179-1	XM_001921914.1
100232	MAD_Dr_004_100180-1	ENSDART00000073772	ENSDARG00000052033	ENSDART00000073772
100239	MAD_Dr_004_100186-1	Dr.70425
100240	MAD_Dr_004_100187-1 MAD_Dr_004_100187-2	Dr.73995
100243	MAD_Dr_004_100190-1 MAD_Dr_004_100190-2	Dr.76089	ENSDARG00000035756	ENSDART00000051882
100244	MAD_Dr_004_100191-1	Dr.78524
100247	MAD_Dr_004_100194-1 MAD_Dr_004_100194-2	Dr.96930
100248	MAD_Dr_004_100195-1	Dr.98734
100249	MAD_Dr_004_100196-1 MAD_Dr_004_100196-2	Dr.111025
10025	MAD_Dr_004_100197-1	OTTDART00000015804	ENSDARG00000077897	ENSDART00000098980 ENSDART00000112720
100251	MAD_Dr_004_100199-1	XM_684174.1	ENSDARG00000055069	ENSDART00000077376
100252	MAD_Dr_004_100200-1	Dr.119789
100253	MAD_Dr_004_100201-1	Dr.121642
100254	MAD_Dr_004_100202-1	Dr.125069
100255	MAD_Dr_004_100203-1 MAD_Dr_004_100203-2 MAD_Dr_004_100203-3	Dr.125201
100256	MAD_Dr_004_100204-1 MAD_Dr_004_100204-2 MAD_Dr_004_100204-3 MAD_Dr_004_100204-4 MAD_Dr_004_100204-5	Dr.125458
100257	MAD_Dr_004_100205-1	Dr.125630
100258	MAD_Dr_004_100206-1	Dr.125698
100259	MAD_Dr_004_100207-1 MAD_Dr_004_100207-2	Dr.125838
10026	MAD_Dr_004_100208-1 MAD_Dr_004_100208-2 MAD_Dr_004_100208-3	XM_695567.3	ENSDARG00000074282	ENSDART00000110790
100260	MAD_Dr_004_100209-1 MAD_Dr_004_100209-2 MAD_Dr_004_100209-3	Dr.125842
100261	MAD_Dr_004_100210-1	Dr.126166
100262	MAD_Dr_004_100211-1 MAD_Dr_004_100211-2 MAD_Dr_004_100211-3	Dr.126813
100263	MAD_Dr_004_100212-1	Dr.128294
100264	MAD_Dr_004_100213-1	Dr.128308
100265	MAD_Dr_004_100214-1	Dr.131054
100266	MAD_Dr_004_100215-1	Dr.131328
100267	MAD_Dr_004_100216-1	Dr.131722
100268	MAD_Dr_004_100217-1 MAD_Dr_004_100217-2 MAD_Dr_004_100217-3	Dr.133368
100269	MAD_Dr_004_100218-1	Dr.133562
100270	MAD_Dr_004_100219-1	Dr.134519
100271	MAD_Dr_004_100220-1	Dr.134797
100272	MAD_Dr_004_100221-1	Dr.135763
100273	MAD_Dr_004_100222-1	Dr.136657
100274	MAD_Dr_004_100223-1	Dr.137367
100275	MAD_Dr_004_100224-1 MAD_Dr_004_100224-2	Dr.137688
100276	MAD_Dr_004_100225-1	Dr.138961
100277	MAD_Dr_004_100226-1 MAD_Dr_004_100226-2 MAD_Dr_004_100226-3	Dr.141375
100278	MAD_Dr_004_100227-1 MAD_Dr_004_100227-2 MAD_Dr_004_100227-3 MAD_Dr_004_100227-4	Dr.152272
100279	MAD_Dr_004_100228-1	Dr.152465
100280	MAD_Dr_004_100230-1 MAD_Dr_004_100230-2	Dr.152566
100281	MAD_Dr_004_100231-1 MAD_Dr_004_100231-2	OTTDART00000044203
100282	MAD_Dr_004_100232-1 MAD_Dr_004_100232-2 MAD_Dr_004_100232-3 MAD_Dr_004_100233-1	Dr.155307
100283	MAD_Dr_004_100234-1	OTTDART00000002391	ENSDARG00000025903	ENSDART00000048729 ENSDART00000100145
100287	MAD_Dr_004_100237-1 MAD_Dr_004_100237-2 MAD_Dr_004_100237-3 MAD_Dr_004_100237-4 MAD_Dr_004_100237-5	OTTDART00000023293
100289	MAD_Dr_004_100239-1 MAD_Dr_004_100239-2	OTTDART00000033058
100290	MAD_Dr_004_100240-1	OTTDART00000033535	ENSDARG00000013184	ENSDART00000025885
100293	MAD_Dr_004_100243-1	OTTDART00000037074	ENSDARG00000069461	ENSDART00000101124
100295	MAD_Dr_004_100245-1	OTTDART00000038263	ENSDARG00000022456	ENSDART00000009337
100297	MAD_Dr_004_100247-1	OTTDART00000039387	ENSDARG00000055120	ENSDART00000077418
100298	MAD_Dr_004_100248-1	OTTDART00000039426	ENSDARG00000003969	ENSDART00000008310
100308	MAD_Dr_004_100253-1 MAD_Dr_004_100253-2 MAD_Dr_004_100253-3	Dr.8110
100309	MAD_Dr_004_100254-1	Dr.23706
100310	MAD_Dr_004_100255-1	Dr.41812
100311	MAD_Dr_004_100256-1	Dr.46389
100312	MAD_Dr_004_100257-1 MAD_Dr_004_100257-2	Dr.68931
100313	MAD_Dr_004_100258-1	Dr.75847
100315	MAD_Dr_004_100260-1 MAD_Dr_004_100260-2 MAD_Dr_004_100260-3 MAD_Dr_004_100260-4 MAD_Dr_004_100260-5	Dr.76930
100317	MAD_Dr_004_100262-1 MAD_Dr_004_100262-2 MAD_Dr_004_100262-3 MAD_Dr_004_100262-4 MAD_Dr_004_100262-5	Dr.78998	ENSDARG00000075326	ENSDART00000112774
100318	MAD_Dr_004_100263-1	Dr.79134
100319	MAD_Dr_004_100264-1 MAD_Dr_004_100264-2 MAD_Dr_004_100264-3	Dr.82146
100320	MAD_Dr_004_100266-1 MAD_Dr_004_100266-2 MAD_Dr_004_100266-3 MAD_Dr_004_100266-4	Dr.83254
100321	MAD_Dr_004_100267-1 MAD_Dr_004_100267-2 MAD_Dr_004_100267-3 MAD_Dr_004_100267-4 MAD_Dr_004_100267-5	Dr.84651
100323	MAD_Dr_004_100269-1	Dr.90334
100324	MAD_Dr_004_100270-1	Dr.96961
100325	MAD_Dr_004_100271-1 MAD_Dr_004_100271-2 MAD_Dr_004_100271-3	Dr.99989
100326	MAD_Dr_004_100272-1	Dr.101320
100327	MAD_Dr_004_100273-1 MAD_Dr_004_100273-2	Dr.108338
100328	MAD_Dr_004_100274-1 MAD_Dr_004_100274-2 MAD_Dr_004_100274-3 MAD_Dr_004_100274-4 MAD_Dr_004_100274-5	Dr.112170
100333	MAD_Dr_004_100280-1 MAD_Dr_004_100280-2	Dr.120691
100334	MAD_Dr_004_100281-1 MAD_Dr_004_100281-2	Dr.121924
100335	MAD_Dr_004_100282-1 MAD_Dr_004_100282-2	Dr.121970
100336	MAD_Dr_004_100283-1 MAD_Dr_004_100283-2	Dr.122462
100337	MAD_Dr_004_100284-1	Dr.122899
100339	MAD_Dr_004_100286-1	Dr.123589
10034	MAD_Dr_004_100287-1	ENSDART00000093061	ENSDARG00000063594	ENSDART00000093061
100340	MAD_Dr_004_100288-1 MAD_Dr_004_100288-2	Dr.124191
100341	MAD_Dr_004_100289-1 MAD_Dr_004_100289-2	Dr.124580
100342	MAD_Dr_004_100290-1	Dr.125111
100343	MAD_Dr_004_100291-1	Dr.125861
100345	MAD_Dr_004_100293-1	Dr.128899
100348	MAD_Dr_004_100296-1	Dr.129640
100349	MAD_Dr_004_100297-1	Dr.133704
100350	MAD_Dr_004_100298-1 MAD_Dr_004_100298-2 MAD_Dr_004_100298-3	Dr.134855
100351	MAD_Dr_004_100299-1	Dr.135109
100352	MAD_Dr_004_100300-1	Dr.135287
100353	MAD_Dr_004_100301-1 MAD_Dr_004_100301-2	Dr.135994
100355	MAD_Dr_004_100303-1	Dr.136793
100356	MAD_Dr_004_100304-1 MAD_Dr_004_100304-2 MAD_Dr_004_100304-3 MAD_Dr_004_100304-4	Dr.139996
100357	MAD_Dr_004_100305-1	Dr.141889
100359	MAD_Dr_004_100307-1 MAD_Dr_004_100307-2 MAD_Dr_004_100307-3	Dr.152062
100360	MAD_Dr_004_100309-1	Dr.152224
100362	MAD_Dr_004_100311-1 MAD_Dr_004_100311-2	Dr.152716	ENSDARG00000070252	ENSDART00000108521
100363	MAD_Dr_004_100312-1 MAD_Dr_004_100312-2 MAD_Dr_004_100312-3 MAD_Dr_004_100312-4 MAD_Dr_004_100312-5	Dr.153128
100364	MAD_Dr_004_100313-1	Dr.155075
100366	MAD_Dr_004_100315-1 MAD_Dr_004_100315-2	OTTDART00000017358
100368	MAD_Dr_004_100317-1	OTTDART00000023120	ENSDARG00000042913	ENSDART00000062994
100369	MAD_Dr_004_100318-1	OTTDART00000023648	ENSDARG00000011405	ENSDART00000112907
100370	MAD_Dr_004_100320-1	OTTDART00000024291	ENSDARG00000068755	ENSDART00000099552
100371	MAD_Dr_004_100321-1	OTTDART00000025448	ENSDARG00000000837	ENSDART00000104476
100373	MAD_Dr_004_100323-1 MAD_Dr_004_100323-2	OTTDART00000027109	ENSDARG00000004452	ENSDART00000027255
100374	MAD_Dr_004_100324-1	OTTDART00000029114	ENSDARG00000032037	ENSDART00000044970
100379	MAD_Dr_004_100328-1	OTTDART00000036366	ENSDARG00000057904	ENSDART00000080666
100383	MAD_Dr_004_100332-1	OTTDART00000038682	ENSDARG00000004174	ENSDART00000017536
100386	MAD_Dr_004_100335-1 MAD_Dr_004_100335-2 MAD_Dr_004_100335-3	OTTDART00000040929
100388	MAD_Dr_004_100337-1	OTTDART00000042670
100389	MAD_Dr_004_100338-1	ENSDART00000022740	ENSDARG00000015853	ENSDART00000022740
10039	MAD_Dr_004_100339-1	XR_044978.1
100399	MAD_Dr_004_100345-1	XM_001923250.1
1004	MAD_Dr_004_100346-1 MAD_Dr_004_100346-2 MAD_Dr_004_100346-3	XM_001922869.1	ENSDARG00000070212	ENSDART00000102863
100403	MAD_Dr_004_100349-1	ENSDART00000112428	ENSDARG00000076831	ENSDART00000112428
100406	MAD_Dr_004_100350-1	Dr.13909
100407	MAD_Dr_004_100351-1 MAD_Dr_004_100352-1 MAD_Dr_004_100352-2 MAD_Dr_004_100352-3 MAD_Dr_004_100352-4 MAD_Dr_004_100352-5	Dr.15505
100408	MAD_Dr_004_100353-1 MAD_Dr_004_100353-2	Dr.19653
100409	MAD_Dr_004_100354-1	Dr.29341
100410	MAD_Dr_004_100355-1 MAD_Dr_004_100355-2 MAD_Dr_004_100355-3 MAD_Dr_004_100355-4 MAD_Dr_004_100355-5	Dr.40732
100411	MAD_Dr_004_100356-1	OTTDART00000023271
100412	MAD_Dr_004_100357-1 MAD_Dr_004_100357-2 MAD_Dr_004_100357-3 MAD_Dr_004_100358-1 MAD_Dr_004_100358-2	Dr.77757
100413	MAD_Dr_004_100359-1	Dr.78973
100414	MAD_Dr_004_100360-1	Dr.79960
100415	MAD_Dr_004_100361-1 MAD_Dr_004_100361-2	Dr.86565
100416	MAD_Dr_004_100362-1	Dr.90486
100417	MAD_Dr_004_100363-1	Dr.92518
100418	MAD_Dr_004_100364-1 MAD_Dr_004_100364-2 MAD_Dr_004_100364-3 MAD_Dr_004_100364-4 MAD_Dr_004_100364-5	Dr.96005
100419	MAD_Dr_004_100365-1 MAD_Dr_004_100365-2 MAD_Dr_004_100365-3 MAD_Dr_004_100365-4	Dr.97930
100420	MAD_Dr_004_100366-1	Dr.99827
100421	MAD_Dr_004_100367-1	Dr.100757
100422	MAD_Dr_004_100368-1 MAD_Dr_004_100368-2 MAD_Dr_004_100368-3	Dr.104060
100423	MAD_Dr_004_100369-1 MAD_Dr_004_100369-2 MAD_Dr_004_100369-3 MAD_Dr_004_100369-4 MAD_Dr_004_100369-5	Dr.108242
100424	MAD_Dr_004_100370-1 MAD_Dr_004_100370-2 MAD_Dr_004_100370-3 MAD_Dr_004_100370-4	Dr.112914
100425	MAD_Dr_004_100371-1	Dr.118755
100426	MAD_Dr_004_100372-1	Dr.122442
100427	MAD_Dr_004_100373-1	Dr.123597
100428	MAD_Dr_004_100374-1 MAD_Dr_004_100374-2 MAD_Dr_004_100374-3 MAD_Dr_004_100374-4	Dr.125168
100432	MAD_Dr_004_100378-1 MAD_Dr_004_100378-2 MAD_Dr_004_100378-3 MAD_Dr_004_100378-4 MAD_Dr_004_100378-5	Dr.128006
100434	MAD_Dr_004_100380-1	Dr.130236
100435	MAD_Dr_004_100381-1 MAD_Dr_004_100381-2 MAD_Dr_004_100381-3	Dr.131096
100436	MAD_Dr_004_100382-1 MAD_Dr_004_100382-2 MAD_Dr_004_100382-3	Dr.132950
100437	MAD_Dr_004_100383-1	Dr.134640
100438	MAD_Dr_004_100384-1 MAD_Dr_004_100384-2 MAD_Dr_004_100384-3 MAD_Dr_004_100384-4	Dr.135513
100439	MAD_Dr_004_100385-1 MAD_Dr_004_100385-2	XM_001920294.1
100440	MAD_Dr_004_100386-1	Dr.136554
100441	MAD_Dr_004_100387-1 MAD_Dr_004_100387-2	Dr.136759
100442	MAD_Dr_004_100388-1	Dr.137923
100443	MAD_Dr_004_100389-1	Dr.138947
100444	MAD_Dr_004_100390-1	Dr.143468
100445	MAD_Dr_004_100391-1	Dr.144280	ENSDARG00000017235	ENSDART00000009609 ENSDART00000113739
100447	MAD_Dr_004_100392-1 MAD_Dr_004_100392-2 MAD_Dr_004_100392-3 MAD_Dr_004_100392-4 MAD_Dr_004_100392-5	ENSDART00000023521	ENSDARG00000021432	ENSDART00000023521
100448	MAD_Dr_004_100393-1	Dr.149945
100449	MAD_Dr_004_100394-1	Dr.151437
100450	MAD_Dr_004_100396-1 MAD_Dr_004_100396-2 MAD_Dr_004_100396-3	Dr.152222
100452	MAD_Dr_004_100398-1	Dr.154312
100453	MAD_Dr_004_100399-1	Dr.154515
100455	MAD_Dr_004_100401-1 MAD_Dr_004_100401-2 MAD_Dr_004_100401-3	OTTDART00000002070	ENSDARG00000025397	ENSDART00000028210 ENSDART00000028217
100458	MAD_Dr_004_100404-1 MAD_Dr_004_100404-2	OTTDART00000025507	ENSDARG00000029510	ENSDART00000044987
100459	MAD_Dr_004_100405-1	OTTDART00000026609	ENSDARG00000040295	ENSDART00000058965 ENSDART00000103190 ENSDART00000113722
100460	MAD_Dr_004_100406-1	OTTDART00000027079	ENSDARG00000019572	ENSDART00000074498
100461	MAD_Dr_004_100407-1	OTTDART00000027260	ENSDARG00000040039	ENSDART00000058565
100462	MAD_Dr_004_100408-1	OTTDART00000027343	ENSDARG00000019526	ENSDART00000021158 ENSDART00000092682
100463	MAD_Dr_004_100409-1 MAD_Dr_004_100409-2	OTTDART00000027907	ENSDARG00000045064	ENSDART00000042572
100464	MAD_Dr_004_100410-1	OTTDART00000032451	ENSDARG00000070623	ENSDART00000097270 ENSDART00000103887
100465	MAD_Dr_004_100411-1	OTTDART00000032847
100469	MAD_Dr_004_100414-1 MAD_Dr_004_100414-2 MAD_Dr_004_100414-3	OTTDART00000036731	ENSDARG00000002768	ENSDART00000010144
10047	MAD_Dr_004_100415-1 MAD_Dr_004_100415-2	OTTDART00000040612	ENSDARG00000074624	ENSDART00000114368
100470	MAD_Dr_004_100416-1 MAD_Dr_004_100416-2 MAD_Dr_004_100416-3	OTTDART00000037944	ENSDARG00000053279	ENSDART00000075312
100472	MAD_Dr_004_100418-1	OTTDART00000044646	ENSDARG00000039850	ENSDART00000058289
100473	MAD_Dr_004_100419-1 MAD_Dr_004_100419-2	OTTDART00000044676
100480	MAD_Dr_004_100426-1	ENSDART00000082619	ENSDARG00000059444	ENSDART00000082619
100481	MAD_Dr_004_100427-1	OTTDART00000033085	ENSDARG00000060345	ENSDART00000084938
100492	MAD_Dr_004_100432-1 MAD_Dr_004_100432-2 MAD_Dr_004_100432-3 MAD_Dr_004_100432-4	XM_001346084.1	ENSDARG00000002797	ENSDART00000056021
100493	MAD_Dr_004_100433-1 MAD_Dr_004_100433-2 MAD_Dr_004_100433-3	XM_001336787.2
100498	MAD_Dr_004_100436-1 MAD_Dr_004_100436-2 MAD_Dr_004_100436-3	Dr.14943
100499	MAD_Dr_004_100437-1 MAD_Dr_004_100437-2 MAD_Dr_004_100437-3 MAD_Dr_004_100437-4 MAD_Dr_004_100437-5	Dr.16680
100500	MAD_Dr_004_100439-1 MAD_Dr_004_100439-2 MAD_Dr_004_100439-3 MAD_Dr_004_100439-4	Dr.75532
100501	MAD_Dr_004_100440-1 MAD_Dr_004_100440-2 MAD_Dr_004_100440-3	Dr.76285
100503	MAD_Dr_004_100442-1	Dr.77796
100505	MAD_Dr_004_100444-1	Dr.79724
100506	MAD_Dr_004_100445-1	Dr.83576
100507	MAD_Dr_004_100446-1 MAD_Dr_004_100446-2 MAD_Dr_004_100446-3	Dr.86514
100508	MAD_Dr_004_100447-1	Dr.88452
100509	MAD_Dr_004_100448-1 MAD_Dr_004_100448-2 MAD_Dr_004_100448-3 MAD_Dr_004_100448-4	Dr.90505
10051	MAD_Dr_004_100449-1 MAD_Dr_004_100449-2 MAD_Dr_004_100449-3 MAD_Dr_004_100449-4	OTTDART00000018857	ENSDARG00000076609	ENSDART00000110305
100510	MAD_Dr_004_100450-1 MAD_Dr_004_100450-2 MAD_Dr_004_100450-3 MAD_Dr_004_100450-4	Dr.90559
100511	MAD_Dr_004_100451-1	Dr.90769
100512	MAD_Dr_004_100452-1 MAD_Dr_004_100452-2 MAD_Dr_004_100452-3	Dr.96007
100513	MAD_Dr_004_100453-1 MAD_Dr_004_100453-2	Dr.99825
100515	MAD_Dr_004_100455-1	Dr.103983
100516	MAD_Dr_004_100456-1	Dr.114516
100517	MAD_Dr_004_100457-1	Dr.114784
100518	MAD_Dr_004_100458-1	Dr.115232
10052	MAD_Dr_004_100460-1 MAD_Dr_004_100460-2 MAD_Dr_004_100460-3	OTTDART00000019944	ENSDARG00000063647	ENSDART00000093191
100521	MAD_Dr_004_100462-1	Dr.125134
100522	MAD_Dr_004_100463-1	Dr.126101
100523	MAD_Dr_004_100464-1	Dr.126823
100524	MAD_Dr_004_100465-1 MAD_Dr_004_100465-2 MAD_Dr_004_100465-3	Dr.127343
100525	MAD_Dr_004_100466-1 MAD_Dr_004_100466-2	Dr.128017
100526	MAD_Dr_004_100467-1 MAD_Dr_004_100467-2	Dr.128247
100527	MAD_Dr_004_100468-1	Dr.129031
100528	MAD_Dr_004_100469-1 MAD_Dr_004_100469-2 MAD_Dr_004_100469-3	Dr.130308
100529	MAD_Dr_004_100470-1	Dr.130655
100530	MAD_Dr_004_100472-1	Dr.131093
100531	MAD_Dr_004_100473-1 MAD_Dr_004_100473-2	Dr.132416
100532	MAD_Dr_004_100474-1	Dr.133859
100534	MAD_Dr_004_100476-1 MAD_Dr_004_100476-2 MAD_Dr_004_100476-3	Dr.135277
100536	MAD_Dr_004_100478-1 MAD_Dr_004_100478-2 MAD_Dr_004_100478-3 MAD_Dr_004_100478-4 MAD_Dr_004_100478-5	Dr.136005
100537	MAD_Dr_004_100479-1	Dr.137211
100538	MAD_Dr_004_100480-1	Dr.137596
100539	MAD_Dr_004_100481-1	Dr.137839
10054	MAD_Dr_004_100482-1 MAD_Dr_004_100482-2	OTTDART00000042331
100541	MAD_Dr_004_100484-1	Dr.140093
100542	MAD_Dr_004_100485-1	Dr.141884
100543	MAD_Dr_004_100486-1 MAD_Dr_004_100486-2 MAD_Dr_004_100486-3 MAD_Dr_004_100486-4	Dr.142229	ENSDARG00000021112	ENSDART00000023803
100544	MAD_Dr_004_100487-1 MAD_Dr_004_100487-2 MAD_Dr_004_100487-3 MAD_Dr_004_100487-4	Dr.148152
100545	MAD_Dr_004_100488-1	Dr.151149
100547	MAD_Dr_004_100490-1 MAD_Dr_004_100490-2 MAD_Dr_004_100490-3	Dr.152410
100548	MAD_Dr_004_100491-1	Dr.152486
100549	MAD_Dr_004_100492-1 MAD_Dr_004_100492-2	Dr.152688
10055	MAD_Dr_004_100493-1	OTTDART00000026787	ENSDARG00000008884	ENSDART00000024075
100551	MAD_Dr_004_100495-1	XM_001341079.2
100554	MAD_Dr_004_100497-1	OTTDART00000009705
100557	MAD_Dr_004_100499-1	OTTDART00000024243	ENSDARG00000043976	ENSDART00000064558
100560	MAD_Dr_004_100503-1	OTTDART00000028927	ENSDARG00000058504	ENSDART00000054837
100561	MAD_Dr_004_100504-1	OTTDART00000035430	ENSDARG00000063416	ENSDART00000092493 ENSDART00000092508
100562	MAD_Dr_004_100505-1	OTTDART00000036070	ENSDARG00000058454	ENSDART00000081325
100564	MAD_Dr_004_100507-1	OTTDART00000038374	ENSDARG00000015460	ENSDART00000027959
100566	MAD_Dr_004_100509-1	OTTDART00000041283
100567	MAD_Dr_004_100510-1	OTTDART00000042196
10057	MAD_Dr_004_100512-1 MAD_Dr_004_100512-2 MAD_Dr_004_100512-3 MAD_Dr_004_100512-4 MAD_Dr_004_100512-5	OTTDART00000045544	ENSDARG00000038693	ENSDART00000056514
100575	MAD_Dr_004_100513-1	OTTDART00000040641
100580	MAD_Dr_004_100517-1	XM_001918927.1
100582	MAD_Dr_004_100518-1	OTTDART00000021616	ENSDARG00000055564	ENSDART00000077946
100587	MAD_Dr_004_100519-1	Dr.28180
100588	MAD_Dr_004_100520-1	Dr.30680	ENSDARG00000077380	ENSDART00000112585
100590	MAD_Dr_004_100523-1	Dr.78234	ENSDARG00000076596	ENSDART00000114945
100592	MAD_Dr_004_100525-1 MAD_Dr_004_100525-2	Dr.81206
100593	MAD_Dr_004_100526-1 MAD_Dr_004_100526-2 MAD_Dr_004_100526-3	Dr.81561
100594	MAD_Dr_004_100527-1	Dr.82703	ENSDARG00000075587	ENSDART00000111312
100595	MAD_Dr_004_100528-1	Dr.86613
100598	MAD_Dr_004_100529-1	OTTDART00000005252	ENSDARG00000020250	ENSDART00000002507
100599	MAD_Dr_004_100530-1	Dr.87541	ENSDARG00000076379	ENSDART00000112584
100600	MAD_Dr_004_100533-1 MAD_Dr_004_100533-2 MAD_Dr_004_100533-3 MAD_Dr_004_100533-4 MAD_Dr_004_100533-5	Dr.89977
100601	MAD_Dr_004_100534-1	Dr.90724
100603	MAD_Dr_004_100536-1	Dr.96229
100604	MAD_Dr_004_100537-1	Dr.99135
100605	MAD_Dr_004_100538-1	Dr.101798
100606	MAD_Dr_004_100539-1	Dr.104461
100608	MAD_Dr_004_100541-1 MAD_Dr_004_100541-2 MAD_Dr_004_100541-3 MAD_Dr_004_100541-4	Dr.110361
100609	MAD_Dr_004_100542-1	Dr.118992
100610	MAD_Dr_004_100544-1 MAD_Dr_004_100544-2 MAD_Dr_004_100544-3 MAD_Dr_004_100544-4 MAD_Dr_004_100544-5	Dr.119686
100611	MAD_Dr_004_100545-1	Dr.121112
100612	MAD_Dr_004_100546-1 MAD_Dr_004_100546-2	Dr.121572
100613	MAD_Dr_004_100547-1	Dr.122104
100614	MAD_Dr_004_100548-1	Dr.126119
100615	MAD_Dr_004_100549-1	Dr.126138
100616	MAD_Dr_004_100550-1 MAD_Dr_004_100550-2 MAD_Dr_004_100550-3 MAD_Dr_004_100550-4	Dr.129022
100620	MAD_Dr_004_100554-1	Dr.132592
100621	MAD_Dr_004_100555-1	Dr.133689
100622	MAD_Dr_004_100556-1 MAD_Dr_004_100556-2 MAD_Dr_004_100556-3	Dr.136269
100623	MAD_Dr_004_100557-1	Dr.136708
100624	MAD_Dr_004_100558-1	Dr.137345
100625	MAD_Dr_004_100559-1 MAD_Dr_004_100559-2 MAD_Dr_004_100559-3 MAD_Dr_004_100559-4 MAD_Dr_004_100559-5	Dr.137490
100626	MAD_Dr_004_100560-1	Dr.137922
100627	MAD_Dr_004_100561-1 MAD_Dr_004_100561-2 MAD_Dr_004_100561-3 MAD_Dr_004_100561-4	Dr.143697
100628	MAD_Dr_004_100562-1 MAD_Dr_004_100562-2 MAD_Dr_004_100562-3 MAD_Dr_004_100562-4	Dr.143908
100629	MAD_Dr_004_100563-1	Dr.149986
100630	MAD_Dr_004_100565-1	Dr.150712
100631	MAD_Dr_004_100566-1	Dr.151443
100632	MAD_Dr_004_100567-1 MAD_Dr_004_100567-2	Dr.152450
10064	MAD_Dr_004_100572-1	XM_001921905.1	ENSDARG00000062686	ENSDART00000090855 ENSDART00000090877
100641	MAD_Dr_004_100573-1	OTTDART00000019699
100644	MAD_Dr_004_100576-1	OTTDART00000024655	ENSDARG00000008310	ENSDART00000002501
100645	MAD_Dr_004_100577-1 MAD_Dr_004_100577-2	OTTDART00000025449	ENSDARG00000033516	ENSDART00000040346
100646	MAD_Dr_004_100578-1	OTTDART00000026984	ENSDARG00000013655	ENSDART00000005366 ENSDART00000104680
100648	MAD_Dr_004_100580-1	OTTDART00000027847	ENSDARG00000056059	ENSDART00000078484
100649	MAD_Dr_004_100581-1	OTTDART00000027911	ENSDARG00000027182	ENSDART00000039466
100650	MAD_Dr_004_100582-1 MAD_Dr_004_100582-2	OTTDART00000028139	ENSDARG00000073941	ENSDART00000109817
100654	MAD_Dr_004_100586-1	OTTDART00000034770	ENSDARG00000029497	ENSDART00000040480
100656	MAD_Dr_004_100588-1	OTTDART00000035674
100659	MAD_Dr_004_100591-1	OTTDART00000037814	ENSDARG00000057046	ENSDART00000079641 ENSDART00000108944
100661	MAD_Dr_004_100593-1	OTTDART00000040968	ENSDARG00000058962	ENSDART00000081945
100664	MAD_Dr_004_100595-1 MAD_Dr_004_100595-2 MAD_Dr_004_100595-3	OTTDART00000045067	ENSDARG00000078064	ENSDART00000115041
100665	MAD_Dr_004_100596-1	ENSDART00000013796	ENSDARG00000003519	ENSDART00000013796
100670	MAD_Dr_004_100600-1 MAD_Dr_004_100600-2	OTTDART00000041128
100675	MAD_Dr_004_100604-1	Dr.65425
100676	MAD_Dr_004_100605-1 MAD_Dr_004_100605-2	Dr.75266
100677	MAD_Dr_004_100606-1 MAD_Dr_004_100606-2 MAD_Dr_004_100606-3 MAD_Dr_004_100606-4 MAD_Dr_004_100606-5	Dr.82198
100678	MAD_Dr_004_100607-1	Dr.84255
100679	MAD_Dr_004_100608-1 MAD_Dr_004_100608-2 MAD_Dr_004_100608-3 MAD_Dr_004_100608-4	Dr.84516
100680	MAD_Dr_004_100610-1	Dr.86713
100681	MAD_Dr_004_100611-1 MAD_Dr_004_100611-2	Dr.90442
100682	MAD_Dr_004_100612-1 MAD_Dr_004_100612-2 MAD_Dr_004_100612-3	Dr.91701
100683	MAD_Dr_004_100613-1 MAD_Dr_004_100613-2	Dr.92180
100684	MAD_Dr_004_100614-1 MAD_Dr_004_100614-2	Dr.93425
100685	MAD_Dr_004_100615-1	Dr.94732
100686	MAD_Dr_004_100616-1 MAD_Dr_004_100616-2 MAD_Dr_004_100616-3 MAD_Dr_004_100616-4 MAD_Dr_004_100616-5	Dr.94854
100687	MAD_Dr_004_100617-1	Dr.95455
100688	MAD_Dr_004_100618-1	Dr.95612
100689	MAD_Dr_004_100619-1	Dr.95762
100690	MAD_Dr_004_100620-1 MAD_Dr_004_100620-2	Dr.96283
100691	MAD_Dr_004_100621-1 MAD_Dr_004_100621-2	Dr.96688
100692	MAD_Dr_004_100622-1	Dr.97087
100693	MAD_Dr_004_100623-1	Dr.99908
100694	MAD_Dr_004_100624-1 MAD_Dr_004_100624-2 MAD_Dr_004_100624-3 MAD_Dr_004_100624-4 MAD_Dr_004_100624-5	Dr.113764
100695	MAD_Dr_004_100625-1 MAD_Dr_004_100625-2	Dr.116861
100696	MAD_Dr_004_100626-1 MAD_Dr_004_100626-2 MAD_Dr_004_100626-3 MAD_Dr_004_100626-4 MAD_Dr_004_100626-5	Dr.120154	ENSDARG00000071410	ENSDART00000105546
100697	MAD_Dr_004_100627-1	Dr.120356
100699	MAD_Dr_004_100629-1	Dr.125123
10070	MAD_Dr_004_100630-1 MAD_Dr_004_100630-2 MAD_Dr_004_100630-3	OTTDART00000032746	ENSDARG00000061461	ENSDART00000087687
100700	MAD_Dr_004_100631-1	Dr.126064
100702	MAD_Dr_004_100633-1	Dr.126737
100704	MAD_Dr_004_100635-1 MAD_Dr_004_100635-2 MAD_Dr_004_100635-3 MAD_Dr_004_100635-4 MAD_Dr_004_100635-5	Dr.128361
100707	MAD_Dr_004_100638-1	Dr.134689
100708	MAD_Dr_004_100639-1	Dr.134861
100709	MAD_Dr_004_100640-1	Dr.134978
10071	MAD_Dr_004_100641-1 MAD_Dr_004_100641-2 MAD_Dr_004_100641-3 MAD_Dr_004_100641-4 MAD_Dr_004_100641-5	XM_694783.3
100710	MAD_Dr_004_100642-1 MAD_Dr_004_100642-2	Dr.136214
100711	MAD_Dr_004_100643-1 MAD_Dr_004_100643-2	Dr.136445
100712	MAD_Dr_004_100644-1 MAD_Dr_004_100644-2	Dr.137260
100713	MAD_Dr_004_100645-1 MAD_Dr_004_100645-2	Dr.137282
100714	MAD_Dr_004_100646-1 MAD_Dr_004_100646-2	Dr.137709
100715	MAD_Dr_004_100647-1	Dr.137915
100716	MAD_Dr_004_100648-1 MAD_Dr_004_100648-2 MAD_Dr_004_100648-3	Dr.139636
100717	MAD_Dr_004_100649-1	Dr.141158
100718	MAD_Dr_004_100650-1 MAD_Dr_004_100650-2 MAD_Dr_004_100650-3 MAD_Dr_004_100650-4 MAD_Dr_004_100650-5	Dr.141618	ENSDARG00000011801	ENSDART00000018570
100719	MAD_Dr_004_100651-1 MAD_Dr_004_100651-2	Dr.148490
100720	MAD_Dr_004_100653-1	Dr.149382
100722	MAD_Dr_004_100655-1 MAD_Dr_004_100655-2 MAD_Dr_004_100655-3 MAD_Dr_004_100655-4	Dr.149779
100723	MAD_Dr_004_100656-1	Dr.151072
100724	MAD_Dr_004_100657-1	Dr.152657
100725	MAD_Dr_004_100658-1	Dr.152841
100730	MAD_Dr_004_100662-1	OTTDART00000021478	ENSDARG00000061328	ENSDART00000087339 ENSDART00000110633
100732	MAD_Dr_004_100664-1	OTTDART00000022962	ENSDARG00000039400	ENSDART00000057575
100735	MAD_Dr_004_100666-1	OTTDART00000028977	ENSDARG00000045373	ENSDART00000066722 ENSDART00000109088
100738	MAD_Dr_004_100668-1	OTTDART00000032051	ENSDARG00000020467	ENSDART00000017838
100740	MAD_Dr_004_100671-1 MAD_Dr_004_100671-2 MAD_Dr_004_100671-3	OTTDART00000037911	ENSDARG00000061219	ENSDART00000017098 ENSDART00000087071
100744	MAD_Dr_004_100675-1	OTTDART00000043570	ENSDARG00000058693	ENSDART00000081614 ENSDART00000110387
100746	MAD_Dr_004_100677-1	OTTDART00000044920	ENSDARG00000077840	ENSDART00000033976
100766	MAD_Dr_004_100686-1	OTTDART00000018884
100776	MAD_Dr_004_100695-1	ENSDART00000114634	ENSDARG00000074134	ENSDART00000114634
100779	MAD_Dr_004_100698-1 MAD_Dr_004_100698-2 MAD_Dr_004_100698-3 MAD_Dr_004_100698-4 MAD_Dr_004_100698-5	XM_001920400.1
100781	MAD_Dr_004_100701-1	XM_687355.3
100782	MAD_Dr_004_100702-1 MAD_Dr_004_100702-2	XM_001335192.1
100790	MAD_Dr_004_100706-1 MAD_Dr_004_100706-2 MAD_Dr_004_100706-3 MAD_Dr_004_100706-4 MAD_Dr_004_100706-5	XM_001921419.1
100792	MAD_Dr_004_100708-1	XM_688483.3	ENSDARG00000067979	ENSDART00000091835
1008	MAD_Dr_004_100711-1	XM_001920566.1
100800	MAD_Dr_004_100713-1	XM_001921328.1
100801	MAD_Dr_004_100714-1 MAD_Dr_004_100714-2 MAD_Dr_004_100714-3 MAD_Dr_004_100714-4 MAD_Dr_004_100714-5	XM_001920776.1
100810	MAD_Dr_004_100717-1	Dr.4217
100811	MAD_Dr_004_100718-1 MAD_Dr_004_100719-1	Dr.14587
100813	MAD_Dr_004_100721-1 MAD_Dr_004_100721-2 MAD_Dr_004_100721-3 MAD_Dr_004_100721-4	Dr.60301
100814	MAD_Dr_004_100722-1	Dr.72522
100815	MAD_Dr_004_100723-1	Dr.73952
100817	MAD_Dr_004_100725-1 MAD_Dr_004_100725-2	Dr.77180
100819	MAD_Dr_004_100727-1 MAD_Dr_004_100727-2	Dr.80007	ENSDARG00000023157	ENSDART00000034595
100821	MAD_Dr_004_100730-1	Dr.81484	ENSDARG00000030608	ENSDART00000049136
100822	MAD_Dr_004_100731-1	Dr.85087
100823	MAD_Dr_004_100732-1	Dr.85998
100824	MAD_Dr_004_100733-1	Dr.87266
100831	MAD_Dr_004_100735-1	Dr.97326
100832	MAD_Dr_004_100736-1 MAD_Dr_004_100736-2 MAD_Dr_004_100736-3 MAD_Dr_004_100736-4 MAD_Dr_004_100736-5	Dr.97460
100833	MAD_Dr_004_100737-1 MAD_Dr_004_100737-2 MAD_Dr_004_100737-3 MAD_Dr_004_100737-4	Dr.98299
100834	MAD_Dr_004_100738-1 MAD_Dr_004_100738-2	Dr.102990
100835	MAD_Dr_004_100739-1 MAD_Dr_004_100739-2 MAD_Dr_004_100739-3 MAD_Dr_004_100739-4 MAD_Dr_004_100739-5	Dr.107494
100836	MAD_Dr_004_100740-1 MAD_Dr_004_100740-2 MAD_Dr_004_100740-3	Dr.111907
100839	MAD_Dr_004_100743-1	Dr.119034
100843	MAD_Dr_004_100747-1 MAD_Dr_004_100747-2	XM_001920323.1	ENSDARG00000042003	ENSDART00000078374
100844	MAD_Dr_004_100748-1 MAD_Dr_004_100748-2 MAD_Dr_004_100748-3 MAD_Dr_004_100748-4 MAD_Dr_004_100748-5	Dr.123127
100845	MAD_Dr_004_100749-1 MAD_Dr_004_100749-2 MAD_Dr_004_100749-3	Dr.123250
100846	MAD_Dr_004_100750-1 MAD_Dr_004_100750-2 MAD_Dr_004_100750-3 MAD_Dr_004_100750-4	Dr.124474
100847	MAD_Dr_004_100751-1 MAD_Dr_004_100751-2	Dr.124714
100849	MAD_Dr_004_100753-1	Dr.125657
100850	MAD_Dr_004_100755-1 MAD_Dr_004_100755-2	Dr.126775
100853	MAD_Dr_004_100758-1	Dr.134626
100854	MAD_Dr_004_100759-1 MAD_Dr_004_100759-2	Dr.135750
100856	MAD_Dr_004_100761-1	Dr.136508
100857	MAD_Dr_004_100762-1	Dr.137151
100858	MAD_Dr_004_100763-1	Dr.137154
100859	MAD_Dr_004_100764-1	Dr.137303
100860	MAD_Dr_004_100766-1	Dr.139860
100861	MAD_Dr_004_100767-1	XM_001921815.1
100863	MAD_Dr_004_100769-1 MAD_Dr_004_100769-2 MAD_Dr_004_100769-3	Dr.151585
100864	MAD_Dr_004_100770-1	Dr.152556
100865	MAD_Dr_004_100771-1	Dr.152824
100866	MAD_Dr_004_100772-1 MAD_Dr_004_100772-2	Dr.154324
100867	MAD_Dr_004_100773-1	OTTDART00000020492
100868	MAD_Dr_004_100774-1	OTTDART00000022047	ENSDARG00000037870	ENSDART00000055194
100869	MAD_Dr_004_100775-1	OTTDART00000022548	ENSDARG00000007349	ENSDART00000044361
100871	MAD_Dr_004_100778-1 MAD_Dr_004_100778-2	OTTDART00000029241	ENSDARG00000005908	ENSDART00000091959
100873	MAD_Dr_004_100780-1 MAD_Dr_004_100780-2	OTTDART00000029750
100876	MAD_Dr_004_100783-1	OTTDART00000030511
100878	MAD_Dr_004_100785-1 MAD_Dr_004_100785-2 MAD_Dr_004_100785-3 MAD_Dr_004_100785-4 MAD_Dr_004_100785-5	OTTDART00000033703
100879	MAD_Dr_004_100786-1	OTTDART00000035644	ENSDARG00000018890	ENSDART00000012018
100881	MAD_Dr_004_100788-1	OTTDART00000039214	ENSDARG00000045355	ENSDART00000066700
100885	MAD_Dr_004_100792-1 MAD_Dr_004_100792-2 MAD_Dr_004_100792-3 MAD_Dr_004_100792-4 MAD_Dr_004_100792-5	Dr.22693
100886	MAD_Dr_004_100793-1	Dr.29914
100887	MAD_Dr_004_100794-1 MAD_Dr_004_100794-2	Dr.42099
10089	MAD_Dr_004_100797-1	XM_689488.3
100890	MAD_Dr_004_100798-1 MAD_Dr_004_100798-2	Dr.76391
100891	MAD_Dr_004_100799-1	Dr.76409
100892	MAD_Dr_004_100800-1 MAD_Dr_004_100801-1 MAD_Dr_004_100801-2 MAD_Dr_004_100801-3 MAD_Dr_004_100801-4	Dr.79689
100893	MAD_Dr_004_100802-1 MAD_Dr_004_100802-2	Dr.82903
100894	MAD_Dr_004_100803-1 MAD_Dr_004_100803-2 MAD_Dr_004_100803-3 MAD_Dr_004_100803-4	Dr.84041
100895	MAD_Dr_004_100804-1 MAD_Dr_004_100804-2 MAD_Dr_004_100804-3	Dr.86427
100897	MAD_Dr_004_100806-1 MAD_Dr_004_100806-2 MAD_Dr_004_100806-3 MAD_Dr_004_100806-4	Dr.86913	ENSDARG00000044566	ENSDART00000065448
100898	MAD_Dr_004_100807-1 MAD_Dr_004_100807-2 MAD_Dr_004_100807-3 MAD_Dr_004_100807-4	Dr.90707
100899	MAD_Dr_004_100808-1	Dr.100102
1009	MAD_Dr_004_100809-1	ENSDART00000114523	ENSDARG00000077805	ENSDART00000114523
10090	MAD_Dr_004_100810-1 MAD_Dr_004_100810-2 MAD_Dr_004_100810-3 MAD_Dr_004_100810-4	XM_001919642.1
100900	MAD_Dr_004_100811-1 MAD_Dr_004_100811-2 MAD_Dr_004_100811-3 MAD_Dr_004_100811-4 MAD_Dr_004_100811-5	Dr.100227
100901	MAD_Dr_004_100812-1	Dr.102588
100902	MAD_Dr_004_100813-1 MAD_Dr_004_100813-2 MAD_Dr_004_100813-3 MAD_Dr_004_100813-4	Dr.104280
100903	MAD_Dr_004_100814-1 MAD_Dr_004_100814-2 MAD_Dr_004_100814-3 MAD_Dr_004_100814-4	Dr.109938
100904	MAD_Dr_004_100815-1 MAD_Dr_004_100815-2 MAD_Dr_004_100815-3	Dr.112653
100905	MAD_Dr_004_100816-1	Dr.116492
100906	MAD_Dr_004_100817-1	Dr.118058
100908	MAD_Dr_004_100819-1	Dr.124656
10091	MAD_Dr_004_100821-1 MAD_Dr_004_100821-2	XM_001919401.1	ENSDARG00000069560	ENSDART00000090625
100912	MAD_Dr_004_100824-1 MAD_Dr_004_100824-2	Dr.127915
100913	MAD_Dr_004_100825-1 MAD_Dr_004_100825-2	Dr.128064
100914	MAD_Dr_004_100826-1 MAD_Dr_004_100826-2	Dr.128175
100915	MAD_Dr_004_100827-1 MAD_Dr_004_100827-2 MAD_Dr_004_100827-3 MAD_Dr_004_100827-4	Dr.128773
100916	MAD_Dr_004_100828-1	Dr.128819
100917	MAD_Dr_004_100829-1	Dr.129748
100918	MAD_Dr_004_100830-1 MAD_Dr_004_100830-2	Dr.131471
100919	MAD_Dr_004_100831-1 MAD_Dr_004_100831-2	Dr.131554
100920	MAD_Dr_004_100832-1	Dr.132348
100921	MAD_Dr_004_100833-1	Dr.132686
100922	MAD_Dr_004_100834-1 MAD_Dr_004_100834-2	Dr.134926
100923	MAD_Dr_004_100835-1	Dr.135019
100924	MAD_Dr_004_100836-1	Dr.135477
100925	MAD_Dr_004_100837-1 MAD_Dr_004_100837-2 MAD_Dr_004_100837-3	Dr.135836
100926	MAD_Dr_004_100838-1 MAD_Dr_004_100838-2 MAD_Dr_004_100838-3	Dr.136087
100927	MAD_Dr_004_100839-1 MAD_Dr_004_100839-2	Dr.136098
100928	MAD_Dr_004_100840-1 MAD_Dr_004_100840-2 MAD_Dr_004_100840-3 MAD_Dr_004_100840-4	Dr.136597
100929	MAD_Dr_004_100841-1	Dr.137743
100930	MAD_Dr_004_100842-1	Dr.138815
100931	MAD_Dr_004_100843-1	Dr.141117
100932	MAD_Dr_004_100844-1 MAD_Dr_004_100844-2	Dr.141335
100933	MAD_Dr_004_100845-1 MAD_Dr_004_100845-2 MAD_Dr_004_100845-3 MAD_Dr_004_100845-4	Dr.150539
100934	MAD_Dr_004_100846-1	Dr.150557
100935	MAD_Dr_004_100847-1 MAD_Dr_004_100847-2	Dr.151973
100937	MAD_Dr_004_100849-1	Dr.153143
100938	MAD_Dr_004_100850-1 MAD_Dr_004_100850-2 MAD_Dr_004_100850-3 MAD_Dr_004_100850-4 MAD_Dr_004_100850-5	Dr.153563
100940	MAD_Dr_004_100852-1	OTTDART00000012333	ENSDARG00000018111	ENSDART00000002851
100945	MAD_Dr_004_100857-1	OTTDART00000026929	ENSDARG00000058371	ENSDART00000081223 ENSDART00000081327
100947	MAD_Dr_004_100859-1	OTTDART00000027993	ENSDARG00000034662	ENSDART00000049868
100948	MAD_Dr_004_100860-1 MAD_Dr_004_100860-2	OTTDART00000028377	ENSDARG00000034852	ENSDART00000007961
100952	MAD_Dr_004_100865-1	OTTDART00000032994	ENSDARG00000055753	ENSDART00000078152
100953	MAD_Dr_004_100866-1	OTTDART00000036281	ENSDARG00000025034	ENSDART00000033917
100955	MAD_Dr_004_100868-1	OTTDART00000039259	ENSDARG00000045675	ENSDART00000080426 ENSDART00000102006 ENSDART00000102010
100956	MAD_Dr_004_100869-1 MAD_Dr_004_100869-2	OTTDART00000039791	ENSDARG00000044526	ENSDART00000065380
100957	MAD_Dr_004_100870-1	OTTDART00000043276	ENSDARG00000023815	ENSDART00000028161
100958	MAD_Dr_004_100871-1	OTTDART00000043522
100960	MAD_Dr_004_100873-1	OTTDART00000045830	ENSDARG00000068478	ENSDART00000099056
100967	MAD_Dr_004_100877-1	ENSDART00000098119	ENSDARG00000075690	ENSDART00000098119
100968	MAD_Dr_004_100878-1	ENSDART00000101077	ENSDARG00000069439	ENSDART00000101077
100969	MAD_Dr_004_100879-1	ENSDART00000105723	ENSDARG00000071477	ENSDART00000105723
100978	MAD_Dr_004_100883-1	XM_691258.3	ENSDARG00000071198	ENSDART00000105102
100981	MAD_Dr_004_100887-1 MAD_Dr_004_100887-2 MAD_Dr_004_100887-3 MAD_Dr_004_100887-4 MAD_Dr_004_100887-5	Dr.17897
100982	MAD_Dr_004_100888-1 MAD_Dr_004_100888-2	Dr.40514
100983	MAD_Dr_004_100889-1	Dr.55511
100984	MAD_Dr_004_100890-1	Dr.57905
100985	MAD_Dr_004_100891-1 MAD_Dr_004_100891-2 MAD_Dr_004_100891-3	Dr.64562
100986	MAD_Dr_004_100892-1	Dr.66203
100987	MAD_Dr_004_100893-1	Dr.69681
100989	MAD_Dr_004_100895-1 MAD_Dr_004_100895-2	Dr.83315
100990	MAD_Dr_004_100897-1	Dr.84430	ENSDARG00000042517	ENSDART00000062348
100991	MAD_Dr_004_100898-1	Dr.90814
100992	MAD_Dr_004_100899-1	Dr.92692
100993	MAD_Dr_004_100900-1	Dr.93616
100997	MAD_Dr_004_100902-1 MAD_Dr_004_100902-2	Dr.94653
100998	MAD_Dr_004_100903-1 MAD_Dr_004_100903-2 MAD_Dr_004_100903-3	Dr.96329
100999	MAD_Dr_004_100904-1	Dr.96766
101000	MAD_Dr_004_100908-1 MAD_Dr_004_100908-2 MAD_Dr_004_100908-3 MAD_Dr_004_100908-4	Dr.98244
101001	MAD_Dr_004_100909-1 MAD_Dr_004_100909-2	Dr.100529
101002	MAD_Dr_004_100910-1	Dr.100567
101003	MAD_Dr_004_100911-1	Dr.101709
101005	MAD_Dr_004_100913-1	Dr.106121
101006	MAD_Dr_004_100914-1 MAD_Dr_004_100914-2	Dr.110716
101007	MAD_Dr_004_100915-1 MAD_Dr_004_100915-2 MAD_Dr_004_100915-3 MAD_Dr_004_100915-4 MAD_Dr_004_100915-5	Dr.111210
101008	MAD_Dr_004_100916-1	Dr.112295
101009	MAD_Dr_004_100917-1 MAD_Dr_004_100917-2 MAD_Dr_004_100917-3 MAD_Dr_004_100917-4 MAD_Dr_004_100917-5	Dr.112530
101011	MAD_Dr_004_100920-1	Dr.118314
101012	MAD_Dr_004_100921-1	Dr.120222
101013	MAD_Dr_004_100922-1	Dr.120945
101014	MAD_Dr_004_100923-1	Dr.124166
101015	MAD_Dr_004_100924-1	Dr.124860
101016	MAD_Dr_004_100925-1	Dr.125232
101017	MAD_Dr_004_100926-1	Dr.125690
101018	MAD_Dr_004_100927-1	Dr.126156
101021	MAD_Dr_004_100931-1 MAD_Dr_004_100931-2 MAD_Dr_004_100931-3 MAD_Dr_004_100931-4	Dr.135024
101022	MAD_Dr_004_100932-1	Dr.136837
101023	MAD_Dr_004_100933-1 MAD_Dr_004_100933-2	Dr.136920
101024	MAD_Dr_004_100934-1	Dr.137107
101025	MAD_Dr_004_100935-1 MAD_Dr_004_100935-2	Dr.137393
101026	MAD_Dr_004_100936-1 MAD_Dr_004_100936-2 MAD_Dr_004_100936-3 MAD_Dr_004_100936-4	Dr.137398
101027	MAD_Dr_004_100937-1	Dr.137888
101028	MAD_Dr_004_100938-1 MAD_Dr_004_100938-2 MAD_Dr_004_100938-3 MAD_Dr_004_100938-4	Dr.138250
101030	MAD_Dr_004_100941-1	Dr.148962
101031	MAD_Dr_004_100942-1 MAD_Dr_004_100942-2	Dr.149771
101032	MAD_Dr_004_100943-1 MAD_Dr_004_100943-2	Dr.150080
101033	MAD_Dr_004_100944-1	XM_001919374.1	ENSDARG00000014134	ENSDART00000018726
101034	MAD_Dr_004_100945-1 MAD_Dr_004_100945-2	Dr.152228
101035	MAD_Dr_004_100946-1	Dr.152336
101037	MAD_Dr_004_100948-1	Dr.154356	ENSDARG00000007745	ENSDART00000006868
101038	MAD_Dr_004_100949-1 MAD_Dr_004_100949-2	Dr.154376
101039	MAD_Dr_004_100950-1	Dr.154499
101045	MAD_Dr_004_100954-1	OTTDART00000024677	ENSDARG00000044182	ENSDART00000064865
101047	MAD_Dr_004_100955-1 MAD_Dr_004_100955-2 MAD_Dr_004_100955-3 MAD_Dr_004_100955-4	OTTDART00000026150	ENSDARG00000039347	ENSDART00000100813
101048	MAD_Dr_004_100956-1	OTTDART00000027013	ENSDARG00000036865	ENSDART00000053531 ENSDART00000112913
101049	MAD_Dr_004_100957-1	OTTDART00000027512	ENSDARG00000045618	ENSDART00000067082
101050	MAD_Dr_004_100959-1	OTTDART00000027885	ENSDARG00000008706	ENSDART00000010211
101055	MAD_Dr_004_100962-1	OTTDART00000038052	ENSDARG00000070061	ENSDART00000102526
101056	MAD_Dr_004_100963-1	OTTDART00000038696
101057	MAD_Dr_004_100964-1	OTTDART00000039252	ENSDARG00000020242	ENSDART00000049464
101058	MAD_Dr_004_100965-1	OTTDART00000039755	ENSDARG00000041925	ENSDART00000061442
101060	MAD_Dr_004_100968-1 MAD_Dr_004_100968-2	OTTDART00000040715	ENSDARG00000038687	ENSDART00000056499 ENSDART00000057672
101062	MAD_Dr_004_100970-1	OTTDART00000042311
101065	MAD_Dr_004_100973-1	OTTDART00000045259	ENSDARG00000069719	ENSDART00000101678
101066	MAD_Dr_004_100974-1	OTTDART00000045326
101067	MAD_Dr_004_100975-1	ENSDART00000003390	ENSDARG00000016945	ENSDART00000003390
101071	MAD_Dr_004_100979-1	OTTDART00000036121	ENSDARG00000034270	ENSDART00000022242 ENSDART00000046064 ENSDART00000111211
101072	MAD_Dr_004_100980-1	ENSDART00000050273	ENSDARG00000032631	ENSDART00000050273
10108	MAD_Dr_004_100985-1 MAD_Dr_004_100985-2 MAD_Dr_004_100985-3	XM_001334663.2	ENSDARG00000077004	ENSDART00000112636
101092	MAD_Dr_004_100992-1	XM_001338321.2	ENSDARG00000076757	ENSDART00000111635
101093	MAD_Dr_004_100993-1 MAD_Dr_004_100993-2 MAD_Dr_004_100993-3 MAD_Dr_004_100993-4 MAD_Dr_004_100993-5	XM_001335578.2
101096	MAD_Dr_004_100996-1	XM_001920066.1	ENSDARG00000041221	ENSDART00000060424
101102	MAD_Dr_004_101003-1 MAD_Dr_004_101003-2	Dr.54806
101103	MAD_Dr_004_101004-1	Dr.60161
101104	MAD_Dr_004_101005-1	Dr.72159
101105	MAD_Dr_004_101006-1	Dr.74022
101106	MAD_Dr_004_101007-1	NM_131678.1
101108	MAD_Dr_004_101009-1 MAD_Dr_004_101009-2	Dr.80651
101109	MAD_Dr_004_101010-1	Dr.83025
101110	MAD_Dr_004_101012-1	Dr.85404
101111	MAD_Dr_004_101013-1	Dr.96128
101112	MAD_Dr_004_101014-1 MAD_Dr_004_101014-2	Dr.96344
101113	MAD_Dr_004_101015-1 MAD_Dr_004_101015-2	Dr.96960
101115	MAD_Dr_004_101017-1	Dr.100146
101116	MAD_Dr_004_101018-1	Dr.103064
101117	MAD_Dr_004_101019-1 MAD_Dr_004_101019-2	Dr.104799
101118	MAD_Dr_004_101020-1 MAD_Dr_004_101020-2 MAD_Dr_004_101020-3 MAD_Dr_004_101020-4	Dr.108297
101119	MAD_Dr_004_101021-1	Dr.111186
101120	MAD_Dr_004_101023-1	Dr.112896
101121	MAD_Dr_004_101024-1 MAD_Dr_004_101024-2	Dr.113263
101122	MAD_Dr_004_101025-1 MAD_Dr_004_101025-2 MAD_Dr_004_101025-3 MAD_Dr_004_101025-4 MAD_Dr_004_101025-5	Dr.114630
101123	MAD_Dr_004_101026-1	Dr.115859
101124	MAD_Dr_004_101027-1	Dr.116843
101125	MAD_Dr_004_101028-1 MAD_Dr_004_101028-2	Dr.121337
101127	MAD_Dr_004_101030-1 MAD_Dr_004_101030-2 MAD_Dr_004_101030-3	Dr.122364
101128	MAD_Dr_004_101031-1 MAD_Dr_004_101032-1	Dr.122698
101130	MAD_Dr_004_101034-1 MAD_Dr_004_101034-2 MAD_Dr_004_101034-3 MAD_Dr_004_101034-4	Dr.125496	ENSDARG00000003754	ENSDART00000041942
101131	MAD_Dr_004_101035-1	Dr.125622
101132	MAD_Dr_004_101036-1	Dr.125790
101133	MAD_Dr_004_101037-1	Dr.125815
101134	MAD_Dr_004_101038-1 MAD_Dr_004_101038-2	Dr.127075
101135	MAD_Dr_004_101039-1 MAD_Dr_004_101039-2 MAD_Dr_004_101039-3 MAD_Dr_004_101039-4	Dr.131619
101136	MAD_Dr_004_101040-1 MAD_Dr_004_101040-2 MAD_Dr_004_101040-3 MAD_Dr_004_101040-4 MAD_Dr_004_101040-5	Dr.134987
101140	MAD_Dr_004_101043-1	Dr.136275
101141	MAD_Dr_004_101044-1	Dr.136663
101143	MAD_Dr_004_101046-1	Dr.137634
101144	MAD_Dr_004_101047-1	Dr.138000
101146	MAD_Dr_004_101049-1	Dr.139961
101147	MAD_Dr_004_101050-1	Dr.141019
101148	MAD_Dr_004_101051-1 MAD_Dr_004_101052-1 MAD_Dr_004_101052-2 MAD_Dr_004_101052-3 MAD_Dr_004_101052-4	Dr.142334
101149	MAD_Dr_004_101053-1	Dr.145428
101150	MAD_Dr_004_101054-1 MAD_Dr_004_101054-2 MAD_Dr_004_101054-3 MAD_Dr_004_101054-4 MAD_Dr_004_101054-5	Dr.145646
101151	MAD_Dr_004_101055-1	Dr.147408
101152	MAD_Dr_004_101056-1	Dr.148614
101153	MAD_Dr_004_101057-1	Dr.148677
101154	MAD_Dr_004_101058-1	Dr.148691
101155	MAD_Dr_004_101059-1 MAD_Dr_004_101059-2	Dr.148726	ENSDARG00000022820	ENSDART00000033475 ENSDART00000110873
101156	MAD_Dr_004_101060-1	Dr.148781
101158	MAD_Dr_004_101062-1	Dr.151454
101160	MAD_Dr_004_101065-1	Dr.152139
101163	MAD_Dr_004_101068-1 MAD_Dr_004_101068-2 MAD_Dr_004_101068-3	Dr.153098
101164	MAD_Dr_004_101069-1	Dr.153390
101166	MAD_Dr_004_101071-1	Dr.154166
101169	MAD_Dr_004_101074-1 MAD_Dr_004_101074-2	OTTDART00000023918	ENSDARG00000035692	ENSDART00000051763
101170	MAD_Dr_004_101076-1	OTTDART00000025528	ENSDARG00000041853	ENSDART00000061328 ENSDART00000075748 ENSDART00000098634
101176	MAD_Dr_004_101082-1	OTTDART00000037102	ENSDARG00000036147	ENSDART00000052488 ENSDART00000099919
101190	MAD_Dr_004_101095-1	OTTDART00000035912
101192	MAD_Dr_004_101097-1 MAD_Dr_004_101097-2 MAD_Dr_004_101097-3	XM_001333153.2
101195	MAD_Dr_004_101100-1 MAD_Dr_004_101100-2 MAD_Dr_004_101100-3 MAD_Dr_004_101100-4 MAD_Dr_004_101100-5	Dr.15832
101196	MAD_Dr_004_101101-1 MAD_Dr_004_101101-2 MAD_Dr_004_101101-3	Dr.21284
101197	MAD_Dr_004_101102-1	Dr.21976
101198	MAD_Dr_004_101103-1	Dr.22083
101202	MAD_Dr_004_101109-1 MAD_Dr_004_101109-2 MAD_Dr_004_101109-3 MAD_Dr_004_101109-4 MAD_Dr_004_101109-5	Dr.74675
101203	MAD_Dr_004_101110-1	Dr.75440
101204	MAD_Dr_004_101111-1 MAD_Dr_004_101111-2 MAD_Dr_004_101111-3 MAD_Dr_004_101111-4 MAD_Dr_004_101111-5	Dr.77034
101205	MAD_Dr_004_101112-1	Dr.78837
101206	MAD_Dr_004_101113-1	Dr.85417
101207	MAD_Dr_004_101114-1 MAD_Dr_004_101114-2	Dr.92280
101208	MAD_Dr_004_101115-1	Dr.93689
101209	MAD_Dr_004_101116-1	Dr.95100
101210	MAD_Dr_004_101118-1 MAD_Dr_004_101118-2 MAD_Dr_004_101118-3 MAD_Dr_004_101118-4 MAD_Dr_004_101118-5	Dr.95257
101211	MAD_Dr_004_101119-1	Dr.95921
101212	MAD_Dr_004_101120-1 MAD_Dr_004_101120-2	Dr.96707
101213	MAD_Dr_004_101121-1 MAD_Dr_004_101121-2 MAD_Dr_004_101121-3	Dr.97378
101214	MAD_Dr_004_101122-1	Dr.97476
101215	MAD_Dr_004_101123-1	Dr.100736
101216	MAD_Dr_004_101124-1 MAD_Dr_004_101124-2 MAD_Dr_004_101124-3 MAD_Dr_004_101124-4	Dr.101718
101217	MAD_Dr_004_101125-1 MAD_Dr_004_101125-2 MAD_Dr_004_101125-3 MAD_Dr_004_101125-4 MAD_Dr_004_101125-5	Dr.104896
10122	MAD_Dr_004_101128-1	XM_001919889.1
101220	MAD_Dr_004_101129-1 MAD_Dr_004_101129-2 MAD_Dr_004_101129-3 MAD_Dr_004_101129-4 MAD_Dr_004_101129-5	Dr.114054
101221	MAD_Dr_004_101130-1 MAD_Dr_004_101130-2	Dr.118567
101222	MAD_Dr_004_101131-1 MAD_Dr_004_101131-2	Dr.122458
101223	MAD_Dr_004_101132-1	Dr.125136
101224	MAD_Dr_004_101133-1 MAD_Dr_004_101133-2	Dr.125673
101225	MAD_Dr_004_101134-1	Dr.127176
101226	MAD_Dr_004_101135-1	Dr.127391
101227	MAD_Dr_004_101136-1 MAD_Dr_004_101136-2 MAD_Dr_004_101136-3	Dr.127592
101228	MAD_Dr_004_101137-1	Dr.128708
101229	MAD_Dr_004_101138-1	Dr.128883
10123	MAD_Dr_004_101139-1 MAD_Dr_004_101139-2 MAD_Dr_004_101139-3 MAD_Dr_004_101139-4 MAD_Dr_004_101139-5	XM_694774.3	ENSDARG00000074984	ENSDART00000113532
101231	MAD_Dr_004_101141-1 MAD_Dr_004_101141-2 MAD_Dr_004_101141-3 MAD_Dr_004_101141-4	Dr.131481	ENSDARG00000070524	ENSDART00000100961 ENSDART00000103608
101232	MAD_Dr_004_101142-1 MAD_Dr_004_101142-2 MAD_Dr_004_101142-3	Dr.132610
101233	MAD_Dr_004_101143-1 MAD_Dr_004_101143-2 MAD_Dr_004_101143-3 MAD_Dr_004_101143-4	Dr.135919
101234	MAD_Dr_004_101144-1 MAD_Dr_004_101144-2 MAD_Dr_004_101144-3 MAD_Dr_004_101144-4	Dr.136866
101237	MAD_Dr_004_101147-1 MAD_Dr_004_101147-2	Dr.137349
101238	MAD_Dr_004_101148-1 MAD_Dr_004_101148-2	Dr.137537
101239	MAD_Dr_004_101149-1	Dr.137713
10124	MAD_Dr_004_101150-1 MAD_Dr_004_101150-2 MAD_Dr_004_101150-3 MAD_Dr_004_101150-4	OTTDART00000005839
101240	MAD_Dr_004_101151-1 MAD_Dr_004_101151-2	Dr.138552
101241	MAD_Dr_004_101152-1 MAD_Dr_004_101152-2	Dr.138573
101242	MAD_Dr_004_101153-1 MAD_Dr_004_101153-2	Dr.140391
101244	MAD_Dr_004_101155-1 MAD_Dr_004_101155-2	Dr.149790
101246	MAD_Dr_004_101157-1 MAD_Dr_004_101157-2	Dr.150504
101247	MAD_Dr_004_101158-1 MAD_Dr_004_101158-2 MAD_Dr_004_101158-3	Dr.150540
101249	MAD_Dr_004_101160-1 MAD_Dr_004_101160-2 MAD_Dr_004_101160-3 MAD_Dr_004_101160-4	Dr.152408
101250	MAD_Dr_004_101162-1 MAD_Dr_004_101162-2	Dr.153047
101251	MAD_Dr_004_101163-1 MAD_Dr_004_101163-2 MAD_Dr_004_101163-3	Dr.153237
101252	MAD_Dr_004_101164-1	Dr.153533
101253	MAD_Dr_004_101165-1	Dr.153809
101255	MAD_Dr_004_101167-1	Dr.155256
101257	MAD_Dr_004_101169-1 MAD_Dr_004_101169-2	OTTDART00000011132
101260	MAD_Dr_004_101173-1	OTTDART00000024024	ENSDARG00000014329	ENSDART00000021240 ENSDART00000100526
101261	MAD_Dr_004_101174-1 MAD_Dr_004_101174-2 MAD_Dr_004_101174-3	OTTDART00000027025	ENSDARG00000037517	ENSDART00000054641 ENSDART00000079652 ENSDART00000102963 ENSDART00000109899
101263	MAD_Dr_004_101176-1	OTTDART00000032872	ENSDARG00000017427	ENSDART00000002930 ENSDART00000115266
101265	MAD_Dr_004_101178-1 MAD_Dr_004_101178-2	OTTDART00000035831	ENSDARG00000060601	ENSDART00000085573
101271	MAD_Dr_004_101185-1	OTTDART00000036612	ENSDARG00000020814	ENSDART00000012023
101272	MAD_Dr_004_101186-1 MAD_Dr_004_101186-2	XM_691094.3
101277	MAD_Dr_004_101191-1	Dr.75303
101278	MAD_Dr_004_101192-1 MAD_Dr_004_101192-2 MAD_Dr_004_101192-3 MAD_Dr_004_101192-4	Dr.75437
101279	MAD_Dr_004_101193-1	Dr.76696
10128	MAD_Dr_004_101194-1 MAD_Dr_004_101194-2 MAD_Dr_004_101194-3 MAD_Dr_004_101194-4 MAD_Dr_004_101194-5	Dr.76238
101280	MAD_Dr_004_101195-1	Dr.76780
101281	MAD_Dr_004_101196-1 MAD_Dr_004_101196-2 MAD_Dr_004_101196-3 MAD_Dr_004_101196-4 MAD_Dr_004_101196-5	Dr.77917
101282	MAD_Dr_004_101197-1	Dr.78914
101283	MAD_Dr_004_101198-1	Dr.80501
101284	MAD_Dr_004_101199-1 MAD_Dr_004_101199-2	Dr.81967
101285	MAD_Dr_004_101200-1	Dr.85421
101288	MAD_Dr_004_101203-1 MAD_Dr_004_101203-2 MAD_Dr_004_101203-3	Dr.89416
101289	MAD_Dr_004_101204-1 MAD_Dr_004_101204-2 MAD_Dr_004_101204-3	Dr.89741
101290	MAD_Dr_004_101206-1	Dr.90829
101291	MAD_Dr_004_101207-1 MAD_Dr_004_101207-2	Dr.91664
101292	MAD_Dr_004_101208-1	Dr.95059
101293	MAD_Dr_004_101209-1	Dr.98651
101294	MAD_Dr_004_101210-1 MAD_Dr_004_101210-2	Dr.98668
101296	MAD_Dr_004_101212-1 MAD_Dr_004_101212-2 MAD_Dr_004_101212-3	Dr.99185
101297	MAD_Dr_004_101213-1	Dr.100755
101299	MAD_Dr_004_101216-1	Dr.102520
10130	MAD_Dr_004_101218-1	Dr.142523
101300	MAD_Dr_004_101219-1 MAD_Dr_004_101219-2	Dr.102725
101301	MAD_Dr_004_101220-1 MAD_Dr_004_101220-2	Dr.112752
101302	MAD_Dr_004_101221-1	Dr.115433
101303	MAD_Dr_004_101222-1 MAD_Dr_004_101222-2	Dr.121944
101305	MAD_Dr_004_101224-1 MAD_Dr_004_101224-2	Dr.124127
101306	MAD_Dr_004_101225-1 MAD_Dr_004_101225-2 MAD_Dr_004_101225-3 MAD_Dr_004_101225-4	Dr.125210
101307	MAD_Dr_004_101226-1 MAD_Dr_004_101226-2	Dr.125669
101308	MAD_Dr_004_101227-1	Dr.126725
101309	MAD_Dr_004_101228-1	Dr.127029
101310	MAD_Dr_004_101230-1 MAD_Dr_004_101230-2 MAD_Dr_004_101230-3	Dr.127782
101311	MAD_Dr_004_101231-1	Dr.128056
101312	MAD_Dr_004_101232-1 MAD_Dr_004_101232-2	Dr.128532
101313	MAD_Dr_004_101233-1 MAD_Dr_004_101233-2 MAD_Dr_004_101233-3 MAD_Dr_004_101233-4 MAD_Dr_004_101233-5	Dr.128847
101316	MAD_Dr_004_101236-1 MAD_Dr_004_101236-2	Dr.131925
101318	MAD_Dr_004_101238-1	Dr.133583	ENSDARG00000069241	ENSDART00000100605 ENSDART00000113819
101319	MAD_Dr_004_101239-1	Dr.133883	ENSDARG00000006639	ENSDART00000014521
101320	MAD_Dr_004_101241-1 MAD_Dr_004_101241-2 MAD_Dr_004_101241-3 MAD_Dr_004_101241-4 MAD_Dr_004_101241-5	Dr.135849
101321	MAD_Dr_004_101242-1	Dr.136067
101322	MAD_Dr_004_101243-1 MAD_Dr_004_101243-2 MAD_Dr_004_101243-3 MAD_Dr_004_101243-4 MAD_Dr_004_101243-5	Dr.136521
101323	MAD_Dr_004_101244-1 MAD_Dr_004_101244-2 MAD_Dr_004_101244-3	Dr.136548
101324	MAD_Dr_004_101245-1 MAD_Dr_004_101245-2	Dr.136918
101325	MAD_Dr_004_101246-1	Dr.138452
101327	MAD_Dr_004_101248-1 MAD_Dr_004_101248-2 MAD_Dr_004_101248-3	Dr.143530
101328	MAD_Dr_004_101249-1 MAD_Dr_004_101249-2 MAD_Dr_004_101249-3 MAD_Dr_004_101249-4	Dr.150999
101329	MAD_Dr_004_101250-1 MAD_Dr_004_101250-2 MAD_Dr_004_101250-3 MAD_Dr_004_101250-4	Dr.154187
101335	MAD_Dr_004_101256-1	OTTDART00000037282	ENSDARG00000078871	ENSDART00000114101
101336	MAD_Dr_004_101257-1	OTTDART00000037694	ENSDARG00000074307	ENSDART00000115263
101338	MAD_Dr_004_101259-1 MAD_Dr_004_101259-2	OTTDART00000038472	ENSDARG00000062788	ENSDART00000091158
101341	MAD_Dr_004_101263-1	ENSDART00000020282	ENSDARG00000015527	ENSDART00000020282
101345	MAD_Dr_004_101267-1 MAD_Dr_004_101267-2 MAD_Dr_004_101267-3 MAD_Dr_004_101267-4 MAD_Dr_004_101267-5	ENSDART00000057858	ENSDARG00000039596	ENSDART00000057858
101348	MAD_Dr_004_101269-1	ENSDART00000077922	ENSDARG00000055551	ENSDART00000077922
101358	MAD_Dr_004_101277-1	ENSDART00000104793	ENSDARG00000071045	ENSDART00000104793
101365	MAD_Dr_004_101284-1	ENSDART00000113046	ENSDARG00000073669	ENSDART00000108470 ENSDART00000113046
101368	MAD_Dr_004_101286-1 MAD_Dr_004_101286-2	XM_001922388.1
101373	MAD_Dr_004_101290-1	XM_001346243.1
101375	MAD_Dr_004_101292-1 MAD_Dr_004_101292-2 MAD_Dr_004_101292-3	XM_692724.3
101379	MAD_Dr_004_101295-1 MAD_Dr_004_101295-2 MAD_Dr_004_101295-3	XM_001919795.1
101383	MAD_Dr_004_101299-1	Dr.14436
101384	MAD_Dr_004_101300-1 MAD_Dr_004_101300-2 MAD_Dr_004_101300-3 MAD_Dr_004_101300-4	Dr.27431
101385	MAD_Dr_004_101301-1	Dr.59464
101386	MAD_Dr_004_101302-1 MAD_Dr_004_101302-2 MAD_Dr_004_101302-3	XM_001921433.1
101387	MAD_Dr_004_101303-1 MAD_Dr_004_101303-2	Dr.74608
101388	MAD_Dr_004_101304-1	Dr.74828
101389	MAD_Dr_004_101305-1 MAD_Dr_004_101305-2 MAD_Dr_004_101305-3	Dr.74961
101390	MAD_Dr_004_101306-1 MAD_Dr_004_101306-2 MAD_Dr_004_101306-3	Dr.77343
101391	MAD_Dr_004_101307-1 MAD_Dr_004_101307-2	Dr.77785	ENSDARG00000077469	ENSDART00000113305 ENSDART00000114741
101392	MAD_Dr_004_101308-1 MAD_Dr_004_101309-1 MAD_Dr_004_101309-2	Dr.79194
101393	MAD_Dr_004_101310-1	Dr.80221
101396	MAD_Dr_004_101313-1 MAD_Dr_004_101313-2 MAD_Dr_004_101313-3 MAD_Dr_004_101313-4	Dr.81696
101397	MAD_Dr_004_101314-1 MAD_Dr_004_101314-2	Dr.83121
101399	MAD_Dr_004_101316-1 MAD_Dr_004_101316-2 MAD_Dr_004_101316-3	Dr.85800
10140	MAD_Dr_004_101318-1 MAD_Dr_004_101318-2	XM_679638.3
101401	MAD_Dr_004_101320-1	Dr.86730
101402	MAD_Dr_004_101321-1 MAD_Dr_004_101321-2	Dr.86731
101403	MAD_Dr_004_101322-1	Dr.86908
101404	MAD_Dr_004_101323-1 MAD_Dr_004_101323-2	Dr.90608
101405	MAD_Dr_004_101324-1 MAD_Dr_004_101324-2 MAD_Dr_004_101324-3	Dr.91697
101406	MAD_Dr_004_101325-1	Dr.92027
101407	MAD_Dr_004_101326-1 MAD_Dr_004_101326-2	XM_001332355.2
101408	MAD_Dr_004_101327-1	Dr.92568
101409	MAD_Dr_004_101328-1	Dr.94711
101410	MAD_Dr_004_101329-1	Dr.98229
101411	MAD_Dr_004_101330-1 MAD_Dr_004_101330-2 MAD_Dr_004_101330-3 MAD_Dr_004_101330-4	Dr.98680
101412	MAD_Dr_004_101331-1 MAD_Dr_004_101331-2 MAD_Dr_004_101331-3 MAD_Dr_004_101331-4 MAD_Dr_004_101331-5	Dr.100670
101413	MAD_Dr_004_101332-1 MAD_Dr_004_101332-2	Dr.101791
101414	MAD_Dr_004_101333-1 MAD_Dr_004_101333-2	Dr.102860
101415	MAD_Dr_004_101334-1 MAD_Dr_004_101334-2	Dr.105829
101417	MAD_Dr_004_101336-1 MAD_Dr_004_101336-2 MAD_Dr_004_101336-3	Dr.112406
101418	MAD_Dr_004_101337-1	Dr.112798
101420	MAD_Dr_004_101340-1	Dr.119514	ENSDARG00000070664	ENSDART00000063769 ENSDART00000103966
101421	MAD_Dr_004_101341-1	Dr.124501
101423	MAD_Dr_004_101343-1 MAD_Dr_004_101343-2 MAD_Dr_004_101343-3	Dr.126665
101424	MAD_Dr_004_101344-1 MAD_Dr_004_101344-2 MAD_Dr_004_101344-3	Dr.126901
101425	MAD_Dr_004_101345-1	Dr.127297
101427	MAD_Dr_004_101347-1 MAD_Dr_004_101347-2 MAD_Dr_004_101347-3 MAD_Dr_004_101347-4 MAD_Dr_004_101347-5	Dr.127822
101428	MAD_Dr_004_101348-1 MAD_Dr_004_101348-2 MAD_Dr_004_101348-3 MAD_Dr_004_101348-4 MAD_Dr_004_101348-5	Dr.128073
101430	MAD_Dr_004_101350-1 MAD_Dr_004_101350-2 MAD_Dr_004_101350-3 MAD_Dr_004_101350-4 MAD_Dr_004_101350-5	Dr.129084
101432	MAD_Dr_004_101352-1 MAD_Dr_004_101352-2 MAD_Dr_004_101352-3 MAD_Dr_004_101352-4	Dr.130005
101433	MAD_Dr_004_101353-1	Dr.131141
101434	MAD_Dr_004_101354-1	Dr.131979	ENSDARG00000032535	ENSDART00000040804
101435	MAD_Dr_004_101355-1 MAD_Dr_004_101355-2	Dr.132024	ENSDARG00000042382	ENSDART00000062143
101436	MAD_Dr_004_101356-1 MAD_Dr_004_101356-2	Dr.133787
101437	MAD_Dr_004_101357-1	Dr.136033
101438	MAD_Dr_004_101358-1 MAD_Dr_004_101358-2 MAD_Dr_004_101358-3 MAD_Dr_004_101358-4 MAD_Dr_004_101358-5	Dr.136886
101439	MAD_Dr_004_101359-1 MAD_Dr_004_101359-2 MAD_Dr_004_101359-3	Dr.137066
101440	MAD_Dr_004_101361-1	Dr.137096
101442	MAD_Dr_004_101363-1 MAD_Dr_004_101363-2 MAD_Dr_004_101363-3	Dr.137206
101443	MAD_Dr_004_101364-1	Dr.137760
101446	MAD_Dr_004_101366-1 MAD_Dr_004_101366-2	Dr.141700
101447	MAD_Dr_004_101367-1 MAD_Dr_004_101367-2 MAD_Dr_004_101367-3 MAD_Dr_004_101367-4	Dr.144389
101448	MAD_Dr_004_101368-1 MAD_Dr_004_101368-2	Dr.149904
101449	MAD_Dr_004_101369-1	Dr.150314	ENSDARG00000007697	ENSDART00000026180
101450	MAD_Dr_004_101371-1 MAD_Dr_004_101371-2 MAD_Dr_004_101371-3 MAD_Dr_004_101371-4 MAD_Dr_004_101371-5	Dr.150701
101452	MAD_Dr_004_101373-1	Dr.152147
101454	MAD_Dr_004_101375-1 MAD_Dr_004_101375-2 MAD_Dr_004_101375-3 MAD_Dr_004_101375-4 MAD_Dr_004_101375-5	Dr.153026
101457	MAD_Dr_004_101378-1	OTTDART00000023904	ENSDARG00000036967	ENSDART00000053685
101458	MAD_Dr_004_101379-1	OTTDART00000026464	ENSDARG00000019353	ENSDART00000039660
101459	MAD_Dr_004_101380-1	OTTDART00000027524	ENSDARG00000038859	ENSDART00000056735
10146	MAD_Dr_004_101381-1 MAD_Dr_004_101381-2 MAD_Dr_004_101381-3 MAD_Dr_004_101381-4	XM_001334305.2	ENSDARG00000045666	ENSDART00000067147
101462	MAD_Dr_004_101384-1 MAD_Dr_004_101384-2 MAD_Dr_004_101384-3	OTTDART00000032011	ENSDARG00000070012	ENSDART00000102384
101463	MAD_Dr_004_101385-1 MAD_Dr_004_101385-2 MAD_Dr_004_101385-3	OTTDART00000036793	ENSDARG00000006878	ENSDART00000037361
101465	MAD_Dr_004_101387-1	OTTDART00000037641	ENSDARG00000040971	ENSDART00000060037
101467	MAD_Dr_004_101389-1	OTTDART00000038747	ENSDARG00000031198	ENSDART00000104712
101469	MAD_Dr_004_101391-1	OTTDART00000039627
101470	MAD_Dr_004_101392-1 MAD_Dr_004_101392-2 MAD_Dr_004_101392-3	OTTDART00000043486
101471	MAD_Dr_004_101393-1 MAD_Dr_004_101393-2	OTTDART00000045444	ENSDARG00000010051	ENSDART00000034968 ENSDART00000101554
10148	MAD_Dr_004_101394-1	OTTDART00000039362	ENSDARG00000008639	ENSDART00000005609
101493	MAD_Dr_004_101402-1	Dr.491
101494	MAD_Dr_004_101403-1	Dr.12869
101495	MAD_Dr_004_101404-1	Dr.14946
101496	MAD_Dr_004_101405-1 MAD_Dr_004_101405-2 MAD_Dr_004_101405-3	Dr.28053
101498	MAD_Dr_004_101407-1	Dr.40883
101499	MAD_Dr_004_101408-1 MAD_Dr_004_101408-2 MAD_Dr_004_101408-3 MAD_Dr_004_101408-4 MAD_Dr_004_101408-5	Dr.47836
101501	MAD_Dr_004_101412-1 MAD_Dr_004_101412-2	Dr.72985
101502	MAD_Dr_004_101413-1	Dr.87973
101503	MAD_Dr_004_101414-1	Dr.89689
101504	MAD_Dr_004_101415-1	Dr.90039
101505	MAD_Dr_004_101416-1 MAD_Dr_004_101416-2	Dr.93423
101507	MAD_Dr_004_101418-1 MAD_Dr_004_101418-2 MAD_Dr_004_101418-3 MAD_Dr_004_101418-4	Dr.97355
101508	MAD_Dr_004_101419-1	Dr.98120
101509	MAD_Dr_004_101420-1 MAD_Dr_004_101420-2	Dr.98399
10151	MAD_Dr_004_101421-1 MAD_Dr_004_101421-2 MAD_Dr_004_101421-3 MAD_Dr_004_101421-4 MAD_Dr_004_101421-5	ENSDART00000076443	ENSDARG00000054274	ENSDART00000076443
101510	MAD_Dr_004_101422-1	Dr.99172
101511	MAD_Dr_004_101423-1 MAD_Dr_004_101423-2 MAD_Dr_004_101423-3 MAD_Dr_004_101423-4	Dr.101691
101512	MAD_Dr_004_101424-1 MAD_Dr_004_101424-2 MAD_Dr_004_101424-3 MAD_Dr_004_101424-4 MAD_Dr_004_101424-5	Dr.103041
101513	MAD_Dr_004_101425-1	Dr.109589
101514	MAD_Dr_004_101426-1	Dr.110257
101515	MAD_Dr_004_101427-1 MAD_Dr_004_101427-2 MAD_Dr_004_101427-3 MAD_Dr_004_101427-4 MAD_Dr_004_101427-5	XM_685654.3	ENSDARG00000007171	ENSDART00000007253
101516	MAD_Dr_004_101428-1 MAD_Dr_004_101428-2 MAD_Dr_004_101428-3 MAD_Dr_004_101428-4 MAD_Dr_004_101428-5	Dr.115746
101517	MAD_Dr_004_101429-1	Dr.117562
101519	MAD_Dr_004_101431-1	Dr.123520
101520	MAD_Dr_004_101433-1	Dr.125697
101521	MAD_Dr_004_101434-1	Dr.126056
101522	MAD_Dr_004_101435-1 MAD_Dr_004_101435-2	Dr.126158
101523	MAD_Dr_004_101436-1 MAD_Dr_004_101436-2	Dr.128087
101524	MAD_Dr_004_101437-1 MAD_Dr_004_101437-2 MAD_Dr_004_101437-3 MAD_Dr_004_101437-4 MAD_Dr_004_101437-5	Dr.128281
101525	MAD_Dr_004_101438-1 MAD_Dr_004_101438-2 MAD_Dr_004_101438-3 MAD_Dr_004_101438-4 MAD_Dr_004_101438-5	Dr.131365
101527	MAD_Dr_004_101440-1 MAD_Dr_004_101440-2 MAD_Dr_004_101440-3 MAD_Dr_004_101440-4	Dr.132143
101528	MAD_Dr_004_101441-1	Dr.133077
101529	MAD_Dr_004_101442-1 MAD_Dr_004_101442-2 MAD_Dr_004_101442-3 MAD_Dr_004_101442-4 MAD_Dr_004_101442-5	Dr.134798
101530	MAD_Dr_004_101444-1 MAD_Dr_004_101444-2	Dr.136259
101531	MAD_Dr_004_101445-1	Dr.137029
101532	MAD_Dr_004_101446-1	Dr.137491
101533	MAD_Dr_004_101447-1	Dr.137891
101534	MAD_Dr_004_101448-1 MAD_Dr_004_101448-2 MAD_Dr_004_101448-3 MAD_Dr_004_101448-4 MAD_Dr_004_101448-5	Dr.138540
101537	MAD_Dr_004_101451-1 MAD_Dr_004_101451-2 MAD_Dr_004_101451-3 MAD_Dr_004_101451-4 MAD_Dr_004_101451-5	Dr.152143
101538	MAD_Dr_004_101452-1	Dr.153195
101540	MAD_Dr_004_101454-1 MAD_Dr_004_101454-2 MAD_Dr_004_101455-1 MAD_Dr_004_101455-2 MAD_Dr_004_101455-3 MAD_Dr_004_101455-4	Dr.155313
101541	MAD_Dr_004_101456-1 MAD_Dr_004_101456-2	OTTDART00000006981	ENSDARG00000027734	ENSDART00000023580 ENSDART00000075515
101542	MAD_Dr_004_101457-1	OTTDART00000016926	ENSDARG00000062954	ENSDART00000091533
101546	MAD_Dr_004_101460-1	OTTDART00000028673	ENSDARG00000028514	ENSDART00000029413
101552	MAD_Dr_004_101465-1	OTTDART00000035037
101554	MAD_Dr_004_101467-1 MAD_Dr_004_101467-2	OTTDART00000037043	ENSDARG00000071426	ENSDART00000105584
101555	MAD_Dr_004_101468-1 MAD_Dr_004_101468-2	OTTDART00000037560	ENSDARG00000027887	ENSDART00000042588 ENSDART00000074728 ENSDART00000074738
101558	MAD_Dr_004_101471-1	OTTDART00000042183
101566	MAD_Dr_004_101476-1	ENSDART00000063482	ENSDARG00000043241	ENSDART00000063482
101567	MAD_Dr_004_101477-1	OTTDART00000040110	ENSDARG00000051957	ENSDART00000073678
10157	MAD_Dr_004_101479-1	XM_001342425.2	ENSDARG00000079230	ENSDART00000004908
101578	MAD_Dr_004_101486-1 MAD_Dr_004_101486-2	XM_001343766.2
101588	MAD_Dr_004_101492-1	Dr.14825	ENSDARG00000041538	ENSDART00000060898
101589	MAD_Dr_004_101493-1	Dr.68750
101590	MAD_Dr_004_101495-1 MAD_Dr_004_101495-2	Dr.73004
101593	MAD_Dr_004_101498-1	Dr.75969	ENSDARG00000018909	ENSDART00000005627
101594	MAD_Dr_004_101499-1 MAD_Dr_004_101499-2 MAD_Dr_004_101499-3 MAD_Dr_004_101499-4	Dr.76632	ENSDARG00000074834	ENSDART00000110718
101595	MAD_Dr_004_101500-1 MAD_Dr_004_101500-2 MAD_Dr_004_101500-3	Dr.80816
101598	MAD_Dr_004_101503-1 MAD_Dr_004_101503-2	Dr.86559
101600	MAD_Dr_004_101507-1	Dr.88137
101601	MAD_Dr_004_101508-1	Dr.90913
101605	MAD_Dr_004_101510-1	OTTDART00000030794	ENSDARG00000026052	ENSDART00000036153
101606	MAD_Dr_004_101511-1 MAD_Dr_004_101511-2 MAD_Dr_004_101511-3 MAD_Dr_004_101511-4	Dr.95672
101607	MAD_Dr_004_101512-1 MAD_Dr_004_101512-2 MAD_Dr_004_101512-3 MAD_Dr_004_101512-4 MAD_Dr_004_101512-5	Dr.101645
101608	MAD_Dr_004_101513-1	Dr.101977
101609	MAD_Dr_004_101514-1 MAD_Dr_004_101514-2	Dr.102188
101610	MAD_Dr_004_101516-1 MAD_Dr_004_101516-2 MAD_Dr_004_101516-3	Dr.103063
101611	MAD_Dr_004_101517-1 MAD_Dr_004_101517-2 MAD_Dr_004_101517-3 MAD_Dr_004_101517-4	Dr.105760
101612	MAD_Dr_004_101518-1	Dr.111197
101613	MAD_Dr_004_101519-1	Dr.111261
101614	MAD_Dr_004_101520-1 MAD_Dr_004_101520-2 MAD_Dr_004_101520-3	Dr.119676
101615	MAD_Dr_004_101521-1	Dr.121020
101616	MAD_Dr_004_101522-1 MAD_Dr_004_101522-2	Dr.122015
101617	MAD_Dr_004_101523-1 MAD_Dr_004_101523-2 MAD_Dr_004_101523-3 MAD_Dr_004_101523-4	Dr.122611
101618	MAD_Dr_004_101524-1 MAD_Dr_004_101524-2 MAD_Dr_004_101524-3 MAD_Dr_004_101524-4	Dr.122839
101619	MAD_Dr_004_101525-1 MAD_Dr_004_101525-2 MAD_Dr_004_101525-3 MAD_Dr_004_101525-4	Dr.123423
101620	MAD_Dr_004_101526-1 MAD_Dr_004_101526-2 MAD_Dr_004_101526-3	Dr.125803
101621	MAD_Dr_004_101527-1	Dr.127590
101622	MAD_Dr_004_101528-1 MAD_Dr_004_101528-2	Dr.127717
101626	MAD_Dr_004_101532-1	Dr.129642
101627	MAD_Dr_004_101533-1	Dr.130971
101629	MAD_Dr_004_101535-1 MAD_Dr_004_101535-2 MAD_Dr_004_101535-3 MAD_Dr_004_101535-4 MAD_Dr_004_101535-5	Dr.133063
101630	MAD_Dr_004_101536-1 MAD_Dr_004_101536-2 MAD_Dr_004_101536-3 MAD_Dr_004_101536-4	Dr.134935
101631	MAD_Dr_004_101537-1	Dr.136753
101632	MAD_Dr_004_101538-1 MAD_Dr_004_101538-2 MAD_Dr_004_101538-3	Dr.136984
101633	MAD_Dr_004_101539-1 MAD_Dr_004_101539-2 MAD_Dr_004_101539-3	Dr.137000
101634	MAD_Dr_004_101540-1	Dr.138194
101636	MAD_Dr_004_101542-1	Dr.139623
101638	MAD_Dr_004_101543-1	ENSDART00000053213	ENSDARG00000057142	ENSDART00000053213
101639	MAD_Dr_004_101544-1 MAD_Dr_004_101544-2	Dr.152123
101640	MAD_Dr_004_101546-1	Dr.152461
101646	MAD_Dr_004_101552-1	OTTDART00000027491	ENSDARG00000038894	ENSDART00000056782
101649	MAD_Dr_004_101555-1	OTTDART00000028824	ENSDARG00000019304	ENSDART00000049252 ENSDART00000050762
101653	MAD_Dr_004_101560-1 MAD_Dr_004_101560-2 MAD_Dr_004_101560-3 MAD_Dr_004_101560-4	OTTDART00000037068	ENSDARG00000044125	ENSDART00000064789
101654	MAD_Dr_004_101561-1	OTTDART00000040888
10166	MAD_Dr_004_101566-1	XM_001922196.1	ENSDARG00000074481	ENSDART00000112407
101661	MAD_Dr_004_101568-1 MAD_Dr_004_101568-2	ENSDART00000062404	ENSDARG00000042550	ENSDART00000062404
101664	MAD_Dr_004_101571-1 MAD_Dr_004_101571-2 MAD_Dr_004_101571-3	ENSDART00000080526	ENSDARG00000057790	ENSDART00000080526
101671	MAD_Dr_004_101577-1 MAD_Dr_004_101577-2 MAD_Dr_004_101577-3 MAD_Dr_004_101577-4	OTTDART00000031535
101672	MAD_Dr_004_101578-1 MAD_Dr_004_101578-2 MAD_Dr_004_101578-3 MAD_Dr_004_101578-4 MAD_Dr_004_101578-5	OTTDART00000011610
101674	MAD_Dr_004_101580-1	XM_001919500.1
101676	MAD_Dr_004_101581-1 MAD_Dr_004_101581-2	XM_001343201.1
101677	MAD_Dr_004_101582-1 MAD_Dr_004_101582-2 MAD_Dr_004_101582-3 MAD_Dr_004_101582-4 MAD_Dr_004_101582-5	XM_693716.3	ENSDARG00000002026	ENSDART00000018737
101680	MAD_Dr_004_101584-1 MAD_Dr_004_101584-2	Dr.3436
101681	MAD_Dr_004_101585-1 MAD_Dr_004_101585-2 MAD_Dr_004_101585-3	Dr.9074
101682	MAD_Dr_004_101586-1 MAD_Dr_004_101586-2 MAD_Dr_004_101586-3	Dr.14641
101684	MAD_Dr_004_101588-1	Dr.77495
101685	MAD_Dr_004_101589-1	Dr.80098
101686	MAD_Dr_004_101590-1	Dr.83482
101687	MAD_Dr_004_101591-1 MAD_Dr_004_101591-2 MAD_Dr_004_101591-3	Dr.84588
101688	MAD_Dr_004_101592-1	Dr.85387	ENSDARG00000036222	ENSDART00000052620
101689	MAD_Dr_004_101593-1 MAD_Dr_004_101593-2	Dr.88078
101690	MAD_Dr_004_101595-1	Dr.94400
101692	MAD_Dr_004_101597-1 MAD_Dr_004_101597-2 MAD_Dr_004_101597-3	Dr.95752
101693	MAD_Dr_004_101598-1 MAD_Dr_004_101598-2	Dr.95976
101694	MAD_Dr_004_101599-1	Dr.96379
101695	MAD_Dr_004_101600-1 MAD_Dr_004_101600-2 MAD_Dr_004_101600-3 MAD_Dr_004_101600-4 MAD_Dr_004_101600-5	Dr.96830
101696	MAD_Dr_004_101601-1	Dr.101687
101697	MAD_Dr_004_101602-1 MAD_Dr_004_101602-2	Dr.111279
101698	MAD_Dr_004_101603-1	Dr.111368
101699	MAD_Dr_004_101604-1	Dr.111768
101701	MAD_Dr_004_101608-1 MAD_Dr_004_101608-2 MAD_Dr_004_101608-3	Dr.117372
101702	MAD_Dr_004_101609-1 MAD_Dr_004_101609-2	Dr.117610
101704	MAD_Dr_004_101611-1 MAD_Dr_004_101611-2 MAD_Dr_004_101611-3 MAD_Dr_004_101611-4 MAD_Dr_004_101611-5	Dr.120914
101705	MAD_Dr_004_101612-1 MAD_Dr_004_101612-2 MAD_Dr_004_101612-3 MAD_Dr_004_101612-4	Dr.122254
101706	MAD_Dr_004_101613-1 MAD_Dr_004_101613-2 MAD_Dr_004_101613-3	Dr.124356
101708	MAD_Dr_004_101615-1 MAD_Dr_004_101615-2 MAD_Dr_004_101615-3	Dr.125023
101710	MAD_Dr_004_101618-1	Dr.127850
101711	MAD_Dr_004_101619-1	Dr.128315
101713	MAD_Dr_004_101621-1 MAD_Dr_004_101621-2 MAD_Dr_004_101621-3	Dr.128491
101714	MAD_Dr_004_101622-1 MAD_Dr_004_101622-2 MAD_Dr_004_101622-3 MAD_Dr_004_101622-4 MAD_Dr_004_101622-5	Dr.132114	ENSDARG00000016713	ENSDART00000021864
101715	MAD_Dr_004_101623-1 MAD_Dr_004_101623-2 MAD_Dr_004_101623-3 MAD_Dr_004_101623-4	Dr.132951
101716	MAD_Dr_004_101624-1 MAD_Dr_004_101624-2	Dr.133097
101717	MAD_Dr_004_101625-1	Dr.134938	ENSDARG00000059673	ENSDART00000083181
101718	MAD_Dr_004_101626-1	Dr.135436
101719	MAD_Dr_004_101627-1 MAD_Dr_004_101627-2	Dr.137662
10172	MAD_Dr_004_101628-1	ENSDART00000103570	ENSDARG00000070513	ENSDART00000103570
101720	MAD_Dr_004_101629-1 MAD_Dr_004_101629-2 MAD_Dr_004_101629-3	Dr.138712
101721	MAD_Dr_004_101630-1	Dr.139145
101722	MAD_Dr_004_101631-1 MAD_Dr_004_101631-2	Dr.139936
101723	MAD_Dr_004_101632-1 MAD_Dr_004_101632-2 MAD_Dr_004_101632-3 MAD_Dr_004_101632-4 MAD_Dr_004_101632-5	Dr.142362
101724	MAD_Dr_004_101633-1 MAD_Dr_004_101633-2	XM_001920307.1
101725	MAD_Dr_004_101634-1	Dr.143492
101726	MAD_Dr_004_101635-1	Dr.150294
101727	MAD_Dr_004_101636-1	Dr.151911
101729	MAD_Dr_004_101638-1 MAD_Dr_004_101638-2	Dr.152432
101730	MAD_Dr_004_101639-1	Dr.152536
101731	MAD_Dr_004_101640-1	Dr.152670
101732	MAD_Dr_004_101641-1	Dr.153343
101734	MAD_Dr_004_101643-1	Dr.154180
101743	MAD_Dr_004_101650-1 MAD_Dr_004_101650-2 MAD_Dr_004_101650-3 MAD_Dr_004_101650-4	OTTDART00000028847	ENSDARG00000057423	ENSDART00000080094
101744	MAD_Dr_004_101651-1	OTTDART00000028866	ENSDARG00000070844	ENSDART00000104360
101745	MAD_Dr_004_101652-1	OTTDART00000033388
101747	MAD_Dr_004_101654-1	OTTDART00000033848
101749	MAD_Dr_004_101656-1	OTTDART00000037036	ENSDARG00000074001	ENSDART00000075983
101750	MAD_Dr_004_101657-1	OTTDART00000037933	ENSDARG00000056773	ENSDART00000079323
101752	MAD_Dr_004_101659-1	OTTDART00000039941	ENSDARG00000002949	ENSDART00000007458
101753	MAD_Dr_004_101660-1	OTTDART00000041105
101754	MAD_Dr_004_101661-1	OTTDART00000043286	ENSDARG00000018856	ENSDART00000086440
101755	MAD_Dr_004_101662-1	OTTDART00000044049
101756	MAD_Dr_004_101663-1 MAD_Dr_004_101663-2 MAD_Dr_004_101663-3 MAD_Dr_004_101663-4	OTTDART00000044062
101757	MAD_Dr_004_101664-1	OTTDART00000044424
10177	MAD_Dr_004_101674-1 MAD_Dr_004_101674-2	XM_001338671.2
101770	MAD_Dr_004_101675-1 MAD_Dr_004_101675-2 MAD_Dr_004_101675-3 MAD_Dr_004_101675-4	ENSDART00000111797	ENSDARG00000077782	ENSDART00000111797
101771	MAD_Dr_004_101676-1	ENSDART00000115214	ENSDARG00000076105	ENSDART00000111465 ENSDART00000115214
101772	MAD_Dr_004_101677-1 MAD_Dr_004_101677-2	XM_678152.3
101776	MAD_Dr_004_101679-1	XM_001921923.1
101780	MAD_Dr_004_101682-1	OTTDART00000016750	ENSDARG00000068138	ENSDART00000098347
101781	MAD_Dr_004_101683-1 MAD_Dr_004_101683-2 MAD_Dr_004_101683-3 MAD_Dr_004_101683-4 MAD_Dr_004_101683-5	Dr.3991
101782	MAD_Dr_004_101684-1	Dr.10592
101783	MAD_Dr_004_101685-1	Dr.14456
101784	MAD_Dr_004_101686-1	Dr.27253
101785	MAD_Dr_004_101687-1	Dr.32896
101787	MAD_Dr_004_101688-1 MAD_Dr_004_101688-2 MAD_Dr_004_101688-3 MAD_Dr_004_101688-4	OTTDART00000044571	ENSDARG00000058147	ENSDART00000080963
101789	MAD_Dr_004_101690-1 MAD_Dr_004_101690-2	Dr.66553
101790	MAD_Dr_004_101691-1 MAD_Dr_004_101691-2	Dr.69083
101791	MAD_Dr_004_101692-1	Dr.79488
101792	MAD_Dr_004_101693-1 MAD_Dr_004_101693-2	Dr.79644
101793	MAD_Dr_004_101694-1	Dr.81592
101794	MAD_Dr_004_101695-1	Dr.82348
101795	MAD_Dr_004_101696-1	Dr.82501
101796	MAD_Dr_004_101697-1 MAD_Dr_004_101697-2 MAD_Dr_004_101697-3	Dr.83865
101797	MAD_Dr_004_101698-1	Dr.87812
101798	MAD_Dr_004_101699-1	Dr.95370
101799	MAD_Dr_004_101700-1	Dr.95504
101800	MAD_Dr_004_101703-1	Dr.96015
101801	MAD_Dr_004_101704-1 MAD_Dr_004_101704-2 MAD_Dr_004_101704-3 MAD_Dr_004_101704-4 MAD_Dr_004_101704-5	Dr.99656
101802	MAD_Dr_004_101705-1 MAD_Dr_004_101705-2 MAD_Dr_004_101705-3 MAD_Dr_004_101705-4	Dr.100942
101803	MAD_Dr_004_101706-1 MAD_Dr_004_101706-2 MAD_Dr_004_101706-3 MAD_Dr_004_101706-4 MAD_Dr_004_101706-5	Dr.101731
101804	MAD_Dr_004_101707-1	Dr.114055
101805	MAD_Dr_004_101708-1	Dr.120213
101806	MAD_Dr_004_101709-1	Dr.123060
101808	MAD_Dr_004_101711-1	Dr.124204
101809	MAD_Dr_004_101712-1	Dr.125245
101810	MAD_Dr_004_101713-1 MAD_Dr_004_101713-2 MAD_Dr_004_101713-3 MAD_Dr_004_101713-4 MAD_Dr_004_101713-5	Dr.125810
101811	MAD_Dr_004_101714-1 MAD_Dr_004_101714-2 MAD_Dr_004_101714-3 MAD_Dr_004_101714-4	Dr.127632
101813	MAD_Dr_004_101716-1	Dr.128267
101814	MAD_Dr_004_101717-1 MAD_Dr_004_101717-2 MAD_Dr_004_101717-3	Dr.128677
101818	MAD_Dr_004_101721-1	Dr.132684
101820	MAD_Dr_004_101723-1	Dr.135256
101821	MAD_Dr_004_101724-1 MAD_Dr_004_101724-2 MAD_Dr_004_101724-3	Dr.135549
101822	MAD_Dr_004_101725-1	Dr.136138
101823	MAD_Dr_004_101726-1 MAD_Dr_004_101726-2 MAD_Dr_004_101726-3	Dr.136385
101824	MAD_Dr_004_101727-1	Dr.137620
101825	MAD_Dr_004_101728-1 MAD_Dr_004_101728-2 MAD_Dr_004_101728-3	Dr.138530
101826	MAD_Dr_004_101729-1	Dr.138560
101828	MAD_Dr_004_101731-1	Dr.141798
101829	MAD_Dr_004_101732-1 MAD_Dr_004_101732-2 MAD_Dr_004_101732-3 MAD_Dr_004_101732-4 MAD_Dr_004_101732-5	Dr.149151
101830	MAD_Dr_004_101733-1	Dr.149761
101831	MAD_Dr_004_101734-1 MAD_Dr_004_101734-2 MAD_Dr_004_101734-3 MAD_Dr_004_101735-1 MAD_Dr_004_101735-2 MAD_Dr_004_101735-3 MAD_Dr_004_101735-4	Dr.151724
101832	MAD_Dr_004_101736-1 MAD_Dr_004_101736-2	Dr.152221
101833	MAD_Dr_004_101737-1	Dr.152695
101834	MAD_Dr_004_101738-1 MAD_Dr_004_101738-2 MAD_Dr_004_101738-3	Dr.153616
101835	MAD_Dr_004_101739-1 MAD_Dr_004_101739-2 MAD_Dr_004_101739-3 MAD_Dr_004_101739-4	Dr.154309
101836	MAD_Dr_004_101740-1	NM_001135682.1
10184	MAD_Dr_004_101744-1 MAD_Dr_004_101744-2 MAD_Dr_004_101744-3 MAD_Dr_004_101744-4	XM_690208.3	ENSDARG00000023771	ENSDART00000087300
101840	MAD_Dr_004_101745-1	OTTDART00000016066	ENSDARG00000040435	ENSDART00000040160
101844	MAD_Dr_004_101749-1	OTTDART00000024519	ENSDARG00000056030	ENSDART00000078453
101845	MAD_Dr_004_101750-1	OTTDART00000025129	ENSDARG00000007693	ENSDART00000016597
101846	MAD_Dr_004_101751-1	OTTDART00000025296	ENSDARG00000079578	ENSDART00000006619
101848	MAD_Dr_004_101753-1	OTTDART00000028331	ENSDARG00000052578	ENSDART00000074463
101851	MAD_Dr_004_101757-1	OTTDART00000031483	ENSDARG00000045568	ENSDART00000067005 ENSDART00000109830 ENSDART00000113047
101852	MAD_Dr_004_101758-1 MAD_Dr_004_101758-2 MAD_Dr_004_101758-3 MAD_Dr_004_101758-4	OTTDART00000031691
101854	MAD_Dr_004_101760-1	OTTDART00000037255	ENSDARG00000032264	ENSDART00000040577
101856	MAD_Dr_004_101762-1	OTTDART00000039459	ENSDARG00000078161	ENSDART00000108884 ENSDART00000114412
101858	MAD_Dr_004_101764-1	ENSDART00000040125	ENSDARG00000028776	ENSDART00000040125
101891	MAD_Dr_004_101770-1	XM_001921264.1
101894	MAD_Dr_004_101772-1	Dr.63193
101895	MAD_Dr_004_101773-1	Dr.75630
101896	MAD_Dr_004_101774-1 MAD_Dr_004_101774-2 MAD_Dr_004_101774-3 MAD_Dr_004_101774-4 MAD_Dr_004_101774-5	Dr.77792
101897	MAD_Dr_004_101775-1 MAD_Dr_004_101775-2 MAD_Dr_004_101775-3 MAD_Dr_004_101775-4 MAD_Dr_004_101775-5	Dr.77805
101899	MAD_Dr_004_101777-1	Dr.79478
101900	MAD_Dr_004_101779-1 MAD_Dr_004_101779-2	Dr.82098
101901	MAD_Dr_004_101780-1 MAD_Dr_004_101780-2 MAD_Dr_004_101780-3 MAD_Dr_004_101780-4	Dr.83589	ENSDARG00000078085	ENSDART00000108986
101902	MAD_Dr_004_101781-1 MAD_Dr_004_101781-2 MAD_Dr_004_101781-3	Dr.89407
101903	MAD_Dr_004_101782-1 MAD_Dr_004_101782-2	Dr.90051
101904	MAD_Dr_004_101783-1	Dr.90429
101905	MAD_Dr_004_101784-1	Dr.90632
101906	MAD_Dr_004_101785-1 MAD_Dr_004_101785-2 MAD_Dr_004_101785-3	Dr.91266
101907	MAD_Dr_004_101786-1	Dr.91704
101908	MAD_Dr_004_101787-1 MAD_Dr_004_101787-2 MAD_Dr_004_101787-3 MAD_Dr_004_101787-4 MAD_Dr_004_101787-5	Dr.92128
101909	MAD_Dr_004_101788-1	Dr.96577
101910	MAD_Dr_004_101789-1	Dr.99358
101911	MAD_Dr_004_101790-1 MAD_Dr_004_101790-2 MAD_Dr_004_101790-3 MAD_Dr_004_101790-4 MAD_Dr_004_101790-5	Dr.104053
101912	MAD_Dr_004_101791-1 MAD_Dr_004_101791-2	Dr.108435
101913	MAD_Dr_004_101792-1 MAD_Dr_004_101792-2 MAD_Dr_004_101792-3 MAD_Dr_004_101792-4 MAD_Dr_004_101792-5	Dr.111241
101915	MAD_Dr_004_101794-1	Dr.112625
101917	MAD_Dr_004_101796-1	Dr.122645
101918	MAD_Dr_004_101797-1	Dr.123212
101919	MAD_Dr_004_101798-1	Dr.125361
10192	MAD_Dr_004_101799-1 MAD_Dr_004_101799-2 MAD_Dr_004_101799-3 MAD_Dr_004_101799-4 MAD_Dr_004_101799-5	XM_001341755.2
101920	MAD_Dr_004_101800-1	Dr.125699
101921	MAD_Dr_004_101801-1	Dr.126135
101922	MAD_Dr_004_101802-1 MAD_Dr_004_101802-2 MAD_Dr_004_101802-3 MAD_Dr_004_101802-4 MAD_Dr_004_101802-5	Dr.126182
101923	MAD_Dr_004_101803-1 MAD_Dr_004_101803-2	Dr.126230	ENSDARG00000019137	ENSDART00000004664
101925	MAD_Dr_004_101805-1	Dr.126810
101926	MAD_Dr_004_101806-1 MAD_Dr_004_101806-2	Dr.127348
101927	MAD_Dr_004_101807-1	Dr.127574
101928	MAD_Dr_004_101808-1 MAD_Dr_004_101808-2	Dr.128546
101930	MAD_Dr_004_101811-1	Dr.130865
101932	MAD_Dr_004_101813-1 MAD_Dr_004_101813-2 MAD_Dr_004_101813-3 MAD_Dr_004_101813-4 MAD_Dr_004_101813-5	Dr.131463
101934	MAD_Dr_004_101815-1	Dr.131746
101935	MAD_Dr_004_101816-1 MAD_Dr_004_101816-2	Dr.132798
101936	MAD_Dr_004_101817-1	Dr.136624
101937	MAD_Dr_004_101818-1 MAD_Dr_004_101818-2	Dr.137556
101938	MAD_Dr_004_101819-1	Dr.137566
101939	MAD_Dr_004_101820-1	Dr.137722
101940	MAD_Dr_004_101821-1	Dr.137844
101941	MAD_Dr_004_101822-1	Dr.138526
101942	MAD_Dr_004_101823-1 MAD_Dr_004_101823-2 MAD_Dr_004_101823-3	Dr.138545
101943	MAD_Dr_004_101824-1	Dr.139681
101944	MAD_Dr_004_101825-1	Dr.140113
101945	MAD_Dr_004_101826-1 MAD_Dr_004_101826-2	Dr.148996
101948	MAD_Dr_004_101829-1	Dr.152572	ENSDARG00000067743	ENSDART00000097569
101949	MAD_Dr_004_101830-1 MAD_Dr_004_101830-2 MAD_Dr_004_101830-3 MAD_Dr_004_101830-4 MAD_Dr_004_101830-5	Dr.152680
101950	MAD_Dr_004_101831-1	Dr.153524
101951	MAD_Dr_004_101832-1	XM_001922477.1
101953	MAD_Dr_004_101835-1	OTTDART00000017223	ENSDARG00000036214	ENSDART00000052603
101955	MAD_Dr_004_101836-1 MAD_Dr_004_101836-2 MAD_Dr_004_101836-3 MAD_Dr_004_101836-4 MAD_Dr_004_101836-5	OTTDART00000025270	ENSDARG00000068457	ENSDART00000033610 ENSDART00000099013 ENSDART00000099015
10196	MAD_Dr_004_101840-1 MAD_Dr_004_101840-2	OTTDART00000023606	ENSDARG00000027689	ENSDART00000055859
101960	MAD_Dr_004_101841-1 MAD_Dr_004_101841-2 MAD_Dr_004_101841-3	OTTDART00000030428	ENSDARG00000041182	ENSDART00000060363
101965	MAD_Dr_004_101846-1	OTTDART00000038332	ENSDARG00000011594	ENSDART00000011318 ENSDART00000062190
101966	MAD_Dr_004_101847-1	OTTDART00000039086	ENSDARG00000044093	ENSDART00000064739
101968	MAD_Dr_004_101849-1	OTTDART00000041020
101972	MAD_Dr_004_101853-1 MAD_Dr_004_101853-2 MAD_Dr_004_101853-3	ENSDART00000014831	ENSDARG00000011283	ENSDART00000014831
101978	MAD_Dr_004_101858-1	ENSDART00000056215	ENSDARG00000038523	ENSDART00000056215
101988	MAD_Dr_004_101862-1 MAD_Dr_004_101862-2	ENSDART00000112110	ENSDARG00000077922	ENSDART00000112110
101996	MAD_Dr_004_101866-1 MAD_Dr_004_101866-2 MAD_Dr_004_101866-3 MAD_Dr_004_101866-4 MAD_Dr_004_101866-5	XM_001342727.2	ENSDARG00000070011	ENSDART00000102386
101997	MAD_Dr_004_101867-1 MAD_Dr_004_101867-2	XM_001343883.1	ENSDARG00000075046	ENSDART00000108745
101999	MAD_Dr_004_101868-1	XM_001921589.1
102	MAD_Dr_004_101869-1 MAD_Dr_004_101869-2 MAD_Dr_004_101869-3	NM_001042745.1
102001	MAD_Dr_004_101872-1 MAD_Dr_004_101872-2	XM_001921138.1
102005	MAD_Dr_004_101874-1 MAD_Dr_004_101874-2 MAD_Dr_004_101874-3	Dr.23814
102006	MAD_Dr_004_101875-1	Dr.40342	ENSDARG00000036653	ENSDART00000053241
102007	MAD_Dr_004_101876-1 MAD_Dr_004_101876-2	Dr.43183	ENSDARG00000038635	ENSDART00000056405
102008	MAD_Dr_004_101877-1 MAD_Dr_004_101877-2 MAD_Dr_004_101877-3	Dr.57235
102009	MAD_Dr_004_101878-1	Dr.70411
102010	MAD_Dr_004_101879-1	Dr.79882
102011	MAD_Dr_004_101880-1 MAD_Dr_004_101880-2 MAD_Dr_004_101880-3 MAD_Dr_004_101880-4	Dr.82727
102012	MAD_Dr_004_101881-1	Dr.82790	ENSDARG00000074422	ENSDART00000114855
102014	MAD_Dr_004_101883-1 MAD_Dr_004_101883-2 MAD_Dr_004_101883-3	Dr.87556
102015	MAD_Dr_004_101884-1 MAD_Dr_004_101884-2 MAD_Dr_004_101884-3	Dr.90183
102016	MAD_Dr_004_101885-1	Dr.90618
102017	MAD_Dr_004_101886-1	Dr.93401
102018	MAD_Dr_004_101887-1 MAD_Dr_004_101887-2 MAD_Dr_004_101887-3 MAD_Dr_004_101887-4	Dr.95755
102019	MAD_Dr_004_101888-1 MAD_Dr_004_101888-2 MAD_Dr_004_101888-3 MAD_Dr_004_101888-4 MAD_Dr_004_101888-5	Dr.95822
102020	MAD_Dr_004_101889-1	Dr.96254
102023	MAD_Dr_004_101891-1	Dr.117452	ENSDARG00000078450	ENSDART00000110724
102024	MAD_Dr_004_101892-1	Dr.118790
102025	MAD_Dr_004_101893-1	Dr.120859
102026	MAD_Dr_004_101894-1	Dr.123040
102027	MAD_Dr_004_101895-1	Dr.125059
102029	MAD_Dr_004_101897-1	Dr.127191
102030	MAD_Dr_004_101899-1 MAD_Dr_004_101899-2	Dr.128052
102031	MAD_Dr_004_101900-1	Dr.128119
102032	MAD_Dr_004_101901-1 MAD_Dr_004_101901-2	Dr.129295
102035	MAD_Dr_004_101904-1	Dr.131692
102036	MAD_Dr_004_101905-1	Dr.132032
102037	MAD_Dr_004_101906-1 MAD_Dr_004_101906-2	Dr.134433
102038	MAD_Dr_004_101907-1	Dr.134997
102039	MAD_Dr_004_101908-1 MAD_Dr_004_101908-2	Dr.136106
102040	MAD_Dr_004_101910-1	Dr.136196
102041	MAD_Dr_004_101911-1 MAD_Dr_004_101911-2	Dr.136792
102042	MAD_Dr_004_101912-1 MAD_Dr_004_101912-2	Dr.137062
102043	MAD_Dr_004_101913-1	Dr.137527
102044	MAD_Dr_004_101914-1	Dr.137641
102045	MAD_Dr_004_101915-1 MAD_Dr_004_101915-2	Dr.139099
102046	MAD_Dr_004_101916-1	Dr.140131
102047	MAD_Dr_004_101917-1	Dr.141757
102049	MAD_Dr_004_101919-1 MAD_Dr_004_101919-2 MAD_Dr_004_101919-3	Dr.143783	ENSDARG00000044588	ENSDART00000065495
102054	MAD_Dr_004_101923-1	Dr.150961
102055	MAD_Dr_004_101924-1	Dr.153127
102056	MAD_Dr_004_101925-1 MAD_Dr_004_101925-2	Dr.155255
102057	MAD_Dr_004_101926-1	OTTDART00000021351	ENSDARG00000062476	ENSDART00000090413
102062	MAD_Dr_004_101931-1	OTTDART00000034814
102063	MAD_Dr_004_101932-1	OTTDART00000035576	ENSDARG00000059054	ENSDART00000042189
102065	MAD_Dr_004_101934-1	OTTDART00000038157	ENSDARG00000017037	ENSDART00000008847 ENSDART00000079852
102067	MAD_Dr_004_101936-1	OTTDART00000039263	ENSDARG00000071433	ENSDART00000046048 ENSDART00000056849
102071	MAD_Dr_004_101940-1	ENSDART00000067803	ENSDARG00000046119	ENSDART00000067803
102074	MAD_Dr_004_101942-1 MAD_Dr_004_101943-1	Dr.5444
102076	MAD_Dr_004_101945-1	Dr.15359	ENSDARG00000022817	ENSDART00000034914
102077	MAD_Dr_004_101946-1 MAD_Dr_004_101946-2 MAD_Dr_004_101946-3	Dr.18535
102078	MAD_Dr_004_101947-1	Dr.54096
102079	MAD_Dr_004_101948-1 MAD_Dr_004_101948-2 MAD_Dr_004_101948-3 MAD_Dr_004_101948-4 MAD_Dr_004_101949-1	Dr.74546
102080	MAD_Dr_004_101950-1 MAD_Dr_004_101950-2 MAD_Dr_004_101950-3	Dr.75382
102081	MAD_Dr_004_101951-1	Dr.81156
102082	MAD_Dr_004_101952-1 MAD_Dr_004_101952-2 MAD_Dr_004_101952-3	Dr.85792
102083	MAD_Dr_004_101953-1 MAD_Dr_004_101953-2	Dr.85951
102084	MAD_Dr_004_101954-1 MAD_Dr_004_101954-2 MAD_Dr_004_101954-3 MAD_Dr_004_101954-4 MAD_Dr_004_101954-5	Dr.86264
102085	MAD_Dr_004_101955-1 MAD_Dr_004_101955-2 MAD_Dr_004_101955-3 MAD_Dr_004_101955-4 MAD_Dr_004_101955-5	Dr.93671
102086	MAD_Dr_004_101956-1	Dr.94674
102087	MAD_Dr_004_101957-1	Dr.95096
102088	MAD_Dr_004_101958-1	Dr.95954
102089	MAD_Dr_004_101959-1 MAD_Dr_004_101959-2 MAD_Dr_004_101959-3	Dr.96598
102090	MAD_Dr_004_101960-1 MAD_Dr_004_101960-2 MAD_Dr_004_101960-3	Dr.99155
102091	MAD_Dr_004_101961-1	Dr.99973
102092	MAD_Dr_004_101962-1	Dr.104626
102093	MAD_Dr_004_101963-1	Dr.111095
102094	MAD_Dr_004_101964-1	Dr.111200
102095	MAD_Dr_004_101965-1	Dr.112194
102096	MAD_Dr_004_101966-1 MAD_Dr_004_101966-2 MAD_Dr_004_101966-3	Dr.112573
102097	MAD_Dr_004_101967-1 MAD_Dr_004_101967-2	Dr.119710
102098	MAD_Dr_004_101968-1	Dr.124024
102099	MAD_Dr_004_101969-1 MAD_Dr_004_101969-2	Dr.125139
10210	MAD_Dr_004_101971-1 MAD_Dr_004_101971-2 MAD_Dr_004_101971-3	OTTDART00000005688	ENSDARG00000004581	ENSDART00000012816
102100	MAD_Dr_004_101972-1 MAD_Dr_004_101972-2	Dr.125299
102102	MAD_Dr_004_101974-1	Dr.126187
102103	MAD_Dr_004_101975-1 MAD_Dr_004_101975-2 MAD_Dr_004_101975-3 MAD_Dr_004_101975-4 MAD_Dr_004_101975-5	Dr.126679
102104	MAD_Dr_004_101976-1 MAD_Dr_004_101976-2 MAD_Dr_004_101976-3	Dr.126778
102105	MAD_Dr_004_101977-1 MAD_Dr_004_101977-2 MAD_Dr_004_101977-3 MAD_Dr_004_101977-4 MAD_Dr_004_101977-5	Dr.126929
102107	MAD_Dr_004_101979-1	Dr.127811
102108	MAD_Dr_004_101980-1 MAD_Dr_004_101980-2 MAD_Dr_004_101980-3 MAD_Dr_004_101980-4	Dr.128207
102109	MAD_Dr_004_101981-1	Dr.128461
102111	MAD_Dr_004_101984-1	Dr.128788
102115	MAD_Dr_004_101988-1 MAD_Dr_004_101988-2 MAD_Dr_004_101988-3 MAD_Dr_004_101988-4	Dr.130824
102117	MAD_Dr_004_101990-1	Dr.131714
102120	MAD_Dr_004_101994-1 MAD_Dr_004_101994-2	Dr.136411
102121	MAD_Dr_004_101995-1 MAD_Dr_004_101995-2 MAD_Dr_004_101995-3 MAD_Dr_004_101995-4 MAD_Dr_004_101995-5	Dr.136798
102122	MAD_Dr_004_101996-1 MAD_Dr_004_101996-2	Dr.136834
102123	MAD_Dr_004_101997-1	Dr.136944
102124	MAD_Dr_004_101998-1	Dr.137063
102125	MAD_Dr_004_101999-1	Dr.137584
102126	MAD_Dr_004_102000-1	Dr.137595
102127	MAD_Dr_004_102001-1 MAD_Dr_004_102001-2	Dr.137719
102128	MAD_Dr_004_102002-1 MAD_Dr_004_102002-2 MAD_Dr_004_102002-3	Dr.137795
102129	MAD_Dr_004_102003-1 MAD_Dr_004_102003-2 MAD_Dr_004_102003-3	Dr.138095
102130	MAD_Dr_004_102005-1	Dr.138538
102131	MAD_Dr_004_102006-1	Dr.138727
102132	MAD_Dr_004_102007-1	Dr.139018
102133	MAD_Dr_004_102008-1	Dr.141187
102134	MAD_Dr_004_102009-1 MAD_Dr_004_102009-2 MAD_Dr_004_102009-3 MAD_Dr_004_102009-4	Dr.148644
102135	MAD_Dr_004_102010-1 MAD_Dr_004_102010-2 MAD_Dr_004_102010-3 MAD_Dr_004_102011-1 MAD_Dr_004_102011-2 MAD_Dr_004_102011-3 MAD_Dr_004_102011-4	Dr.150215
102136	MAD_Dr_004_102012-1	XM_001921371.1
102137	MAD_Dr_004_102013-1 MAD_Dr_004_102013-2 MAD_Dr_004_102013-3	Dr.150993
102139	MAD_Dr_004_102015-1 MAD_Dr_004_102015-2 MAD_Dr_004_102015-3 MAD_Dr_004_102015-4	Dr.153281
102145	MAD_Dr_004_102021-1 MAD_Dr_004_102021-2	OTTDART00000024371	ENSDARG00000056196	ENSDART00000078639
102146	MAD_Dr_004_102022-1	OTTDART00000026086	ENSDARG00000055838	ENSDART00000078230
102148	MAD_Dr_004_102024-1	OTTDART00000028031	ENSDARG00000057899	ENSDART00000080660
102151	MAD_Dr_004_102028-1 MAD_Dr_004_102028-2	OTTDART00000029921	ENSDARG00000011961	ENSDART00000019508
102155	MAD_Dr_004_102032-1	OTTDART00000034240	ENSDARG00000055470	ENSDART00000077814
102156	MAD_Dr_004_102033-1	OTTDART00000034386	ENSDARG00000055052	ENSDART00000059736 ENSDART00000077358 ENSDART00000110999 ENSDART00000112298 ENSDART00000112830 ENSDART00000114243
102157	MAD_Dr_004_102034-1 MAD_Dr_004_102034-2 MAD_Dr_004_102034-3	OTTDART00000034876
102158	MAD_Dr_004_102035-1	OTTDART00000037236	ENSDARG00000078500	ENSDART00000113679
102159	MAD_Dr_004_102036-1 MAD_Dr_004_102036-2	OTTDART00000039051	ENSDARG00000011510	ENSDART00000010647
102161	MAD_Dr_004_102038-1	OTTDART00000044422
102174	MAD_Dr_004_102050-1	OTTDART00000032157	ENSDARG00000007320	ENSDART00000019149
102177	MAD_Dr_004_102053-1 MAD_Dr_004_102053-2 MAD_Dr_004_102053-3 MAD_Dr_004_102053-4 MAD_Dr_004_102053-5	Dr.13577
102179	MAD_Dr_004_102055-1	Dr.62903
10218	MAD_Dr_004_102056-1 MAD_Dr_004_102056-2 MAD_Dr_004_102056-3 MAD_Dr_004_102056-4	NM_001171587.1
102180	MAD_Dr_004_102057-1 MAD_Dr_004_102057-2 MAD_Dr_004_102057-3 MAD_Dr_004_102057-4	Dr.75298
102181	MAD_Dr_004_102058-1 MAD_Dr_004_102058-2 MAD_Dr_004_102058-3	Dr.76688
102183	MAD_Dr_004_102060-1 MAD_Dr_004_102060-2	Dr.81762
102185	MAD_Dr_004_102062-1	Dr.83580
102186	MAD_Dr_004_102063-1	Dr.84687
102187	MAD_Dr_004_102064-1	Dr.85043
102188	MAD_Dr_004_102065-1	Dr.85555	ENSDARG00000016855	ENSDART00000002244
10219	MAD_Dr_004_102067-1 MAD_Dr_004_102067-2	NM_001163291.1
102190	MAD_Dr_004_102068-1 MAD_Dr_004_102068-2 MAD_Dr_004_102068-3 MAD_Dr_004_102068-4 MAD_Dr_004_102068-5	OTTDART00000007929	ENSDARG00000043436	ENSDART00000063764
102192	MAD_Dr_004_102070-1	Dr.97490
102193	MAD_Dr_004_102071-1 MAD_Dr_004_102071-2 MAD_Dr_004_102071-3	Dr.97735
102194	MAD_Dr_004_102072-1	Dr.97990
102195	MAD_Dr_004_102073-1 MAD_Dr_004_102073-2 MAD_Dr_004_102073-3 MAD_Dr_004_102073-4 MAD_Dr_004_102073-5	Dr.99427
102196	MAD_Dr_004_102074-1	Dr.99642
102197	MAD_Dr_004_102075-1	Dr.99714
102198	MAD_Dr_004_102076-1	Dr.99831
102199	MAD_Dr_004_102077-1	Dr.100000
10220	MAD_Dr_004_102079-1 MAD_Dr_004_102079-2	XM_679287.2	ENSDARG00000061471	ENSDART00000087663
102200	MAD_Dr_004_102080-1	Dr.101625
102201	MAD_Dr_004_102081-1 MAD_Dr_004_102081-2 MAD_Dr_004_102081-3 MAD_Dr_004_102081-4 MAD_Dr_004_102081-5	Dr.102528
102202	MAD_Dr_004_102082-1	Dr.106635
102203	MAD_Dr_004_102083-1	Dr.108238
102204	MAD_Dr_004_102084-1	Dr.112695
102205	MAD_Dr_004_102085-1 MAD_Dr_004_102085-2	Dr.117386	ENSDARG00000077200	ENSDART00000111939 ENSDART00000112573
102206	MAD_Dr_004_102086-1 MAD_Dr_004_102086-2	Dr.122551
102207	MAD_Dr_004_102087-1 MAD_Dr_004_102087-2	Dr.123044
102208	MAD_Dr_004_102088-1	Dr.124065
102209	MAD_Dr_004_102089-1 MAD_Dr_004_102089-2 MAD_Dr_004_102089-3 MAD_Dr_004_102089-4	Dr.125144
102211	MAD_Dr_004_102092-1	Dr.125808
102214	MAD_Dr_004_102095-1	Dr.128746
102215	MAD_Dr_004_102096-1 MAD_Dr_004_102096-2	Dr.129512
102216	MAD_Dr_004_102097-1	Dr.129819
102217	MAD_Dr_004_102098-1 MAD_Dr_004_102098-2 MAD_Dr_004_102098-3 MAD_Dr_004_102098-4 MAD_Dr_004_102098-5	Dr.131393
102218	MAD_Dr_004_102099-1 MAD_Dr_004_102099-2 MAD_Dr_004_102099-3	Dr.131399
102220	MAD_Dr_004_102102-1 MAD_Dr_004_102102-2	Dr.133406
102221	MAD_Dr_004_102103-1	Dr.133996
102222	MAD_Dr_004_102104-1 MAD_Dr_004_102104-2	Dr.136111
102223	MAD_Dr_004_102105-1 MAD_Dr_004_102105-2 MAD_Dr_004_102105-3 MAD_Dr_004_102105-4	Dr.136380
102224	MAD_Dr_004_102106-1 MAD_Dr_004_102106-2 MAD_Dr_004_102106-3 MAD_Dr_004_102106-4	Dr.136989
102225	MAD_Dr_004_102107-1 MAD_Dr_004_102107-2	Dr.138101
102226	MAD_Dr_004_102108-1	Dr.141090	ENSDARG00000069841	ENSDART00000101978
102227	MAD_Dr_004_102109-1	Dr.141475	ENSDARG00000026068	ENSDART00000038574
102228	MAD_Dr_004_102110-1 MAD_Dr_004_102110-2 MAD_Dr_004_102110-3 MAD_Dr_004_102110-4	Dr.141827
102229	MAD_Dr_004_102111-1 MAD_Dr_004_102111-2	Dr.141886
102230	MAD_Dr_004_102112-1	Dr.145864
102232	MAD_Dr_004_102114-1 MAD_Dr_004_102114-2	Dr.152234
102233	MAD_Dr_004_102115-1	Dr.152727
102234	MAD_Dr_004_102116-1	Dr.152798
102235	MAD_Dr_004_102117-1 MAD_Dr_004_102117-2	Dr.153037
102236	MAD_Dr_004_102118-1 MAD_Dr_004_102118-2	Dr.153494
102240	MAD_Dr_004_102119-1	OTTDART00000012518
102245	MAD_Dr_004_102122-1	OTTDART00000029598	ENSDARG00000071039	ENSDART00000104781
102246	MAD_Dr_004_102123-1	OTTDART00000031873
102248	MAD_Dr_004_102125-1	OTTDART00000033347	ENSDARG00000010956	ENSDART00000045933
102253	MAD_Dr_004_102131-1 MAD_Dr_004_102131-2 MAD_Dr_004_102131-3 MAD_Dr_004_102131-4	OTTDART00000042876
102254	MAD_Dr_004_102132-1	OTTDART00000043483	ENSDARG00000005628	ENSDART00000052636
102272	MAD_Dr_004_102141-1	ENSDART00000111709	ENSDARG00000077528	ENSDART00000111709
102278	MAD_Dr_004_102143-1	XM_001344589.2
102283	MAD_Dr_004_102145-1 MAD_Dr_004_102145-2 MAD_Dr_004_102145-3 MAD_Dr_004_102145-4	XM_001923792.1
102286	MAD_Dr_004_102147-1	XM_001341408.2
102287	MAD_Dr_004_102148-1 MAD_Dr_004_102148-2	XM_001344283.2
102288	MAD_Dr_004_102149-1 MAD_Dr_004_102149-2 MAD_Dr_004_102149-3	XM_001336094.2
10229	MAD_Dr_004_102150-1	OTTDART00000026577	ENSDARG00000003344	ENSDART00000050172
102296	MAD_Dr_004_102154-1	Dr.7646
102297	MAD_Dr_004_102155-1 MAD_Dr_004_102155-2	Dr.15033
102298	MAD_Dr_004_102156-1	Dr.58599
102299	MAD_Dr_004_102157-1 MAD_Dr_004_102157-2 MAD_Dr_004_102157-3	Dr.79245
10230	MAD_Dr_004_102159-1 MAD_Dr_004_102159-2	OTTDART00000035990	ENSDARG00000044074	ENSDART00000064701
102300	MAD_Dr_004_102160-1 MAD_Dr_004_102160-2 MAD_Dr_004_102160-3	Dr.79391
102301	MAD_Dr_004_102161-1 MAD_Dr_004_102161-2 MAD_Dr_004_102161-3 MAD_Dr_004_102161-4 MAD_Dr_004_102161-5	Dr.86364
102302	MAD_Dr_004_102162-1 MAD_Dr_004_102162-2 MAD_Dr_004_102162-3	Dr.92140
102305	MAD_Dr_004_102163-1 MAD_Dr_004_102163-2 MAD_Dr_004_102163-3	OTTDART00000020372	ENSDARG00000063690	ENSDART00000093304
102306	MAD_Dr_004_102164-1	Dr.92629	ENSDARG00000074387	ENSDART00000110571
102307	MAD_Dr_004_102165-1 MAD_Dr_004_102165-2 MAD_Dr_004_102165-3 MAD_Dr_004_102165-4 MAD_Dr_004_102165-5	Dr.94629
102308	MAD_Dr_004_102166-1 MAD_Dr_004_102166-2	Dr.94677
102309	MAD_Dr_004_102167-1 MAD_Dr_004_102167-2 MAD_Dr_004_102167-3 MAD_Dr_004_102167-4 MAD_Dr_004_102167-5	Dr.94944
10231	MAD_Dr_004_102168-1 MAD_Dr_004_102168-2 MAD_Dr_004_102168-3	ENSDART00000110283	ENSDARG00000078888	ENSDART00000110283
102311	MAD_Dr_004_102170-1	Dr.96197
102312	MAD_Dr_004_102171-1	Dr.96205
102313	MAD_Dr_004_102172-1 MAD_Dr_004_102172-2	Dr.98983
102315	MAD_Dr_004_102174-1 MAD_Dr_004_102174-2	Dr.99562
102316	MAD_Dr_004_102175-1	Dr.99770
102317	MAD_Dr_004_102176-1 MAD_Dr_004_102176-2	Dr.102833
102318	MAD_Dr_004_102177-1 MAD_Dr_004_102177-2	Dr.109807
102321	MAD_Dr_004_102180-1	Dr.114159
102323	MAD_Dr_004_102181-1 MAD_Dr_004_102181-2 MAD_Dr_004_102181-3 MAD_Dr_004_102181-4	ENSDART00000057327	ENSDARG00000039240	ENSDART00000057327
102325	MAD_Dr_004_102182-1 MAD_Dr_004_102182-2	Dr.114742
102327	MAD_Dr_004_102184-1 MAD_Dr_004_102184-2	Dr.120643
102328	MAD_Dr_004_102185-1 MAD_Dr_004_102185-2 MAD_Dr_004_102185-3	Dr.122329
102329	MAD_Dr_004_102186-1 MAD_Dr_004_102186-2 MAD_Dr_004_102186-3	Dr.124283
102330	MAD_Dr_004_102188-1 MAD_Dr_004_102188-2 MAD_Dr_004_102188-3 MAD_Dr_004_102188-4	Dr.125470	ENSDARG00000037014	ENSDART00000053798
102331	MAD_Dr_004_102189-1	Dr.125654
102335	MAD_Dr_004_102193-1 MAD_Dr_004_102193-2 MAD_Dr_004_102193-3 MAD_Dr_004_102193-4 MAD_Dr_004_102193-5	Dr.129009
102336	MAD_Dr_004_102194-1 MAD_Dr_004_102194-2 MAD_Dr_004_102194-3 MAD_Dr_004_102194-4 MAD_Dr_004_102194-5	Dr.129633
102339	MAD_Dr_004_102197-1 MAD_Dr_004_102197-2 MAD_Dr_004_102197-3 MAD_Dr_004_102197-4	Dr.131400
102340	MAD_Dr_004_102198-1	Dr.131929
102341	MAD_Dr_004_102199-1	Dr.132438
102342	MAD_Dr_004_102200-1 MAD_Dr_004_102200-2 MAD_Dr_004_102200-3	Dr.133797
102343	MAD_Dr_004_102201-1 MAD_Dr_004_102201-2 MAD_Dr_004_102201-3	Dr.134947
102344	MAD_Dr_004_102202-1	XM_001338188.2
102345	MAD_Dr_004_102203-1 MAD_Dr_004_102203-2 MAD_Dr_004_102203-3	Dr.136048
102346	MAD_Dr_004_102204-1	Dr.136070
102347	MAD_Dr_004_102205-1	Dr.136126
102348	MAD_Dr_004_102206-1 MAD_Dr_004_102206-2	Dr.136291
102349	MAD_Dr_004_102207-1	Dr.136813
102350	MAD_Dr_004_102209-1	Dr.137143
102352	MAD_Dr_004_102211-1 MAD_Dr_004_102211-2	Dr.137837
102353	MAD_Dr_004_102212-1 MAD_Dr_004_102212-2 MAD_Dr_004_102212-3 MAD_Dr_004_102212-4	Dr.138196
102354	MAD_Dr_004_102213-1 MAD_Dr_004_102213-2 MAD_Dr_004_102213-3 MAD_Dr_004_102213-4	Dr.139147
102355	MAD_Dr_004_102214-1	Dr.139646
102356	MAD_Dr_004_102215-1 MAD_Dr_004_102215-2	Dr.139678
102357	MAD_Dr_004_102216-1	Dr.140023
102358	MAD_Dr_004_102217-1 MAD_Dr_004_102218-1 MAD_Dr_004_102218-2	Dr.149094
102359	MAD_Dr_004_102219-1 MAD_Dr_004_102219-2	Dr.150442
102360	MAD_Dr_004_102221-1 MAD_Dr_004_102221-2 MAD_Dr_004_102221-3 MAD_Dr_004_102221-4	Dr.153222
102361	MAD_Dr_004_102222-1 MAD_Dr_004_102222-2	Dr.153484
102365	MAD_Dr_004_102226-1	OTTDART00000024642	ENSDARG00000045045	ENSDART00000066224 ENSDART00000066225
102366	MAD_Dr_004_102227-1	OTTDART00000025954	ENSDARG00000042658	ENSDART00000062569
102368	MAD_Dr_004_102229-1	OTTDART00000026079	ENSDARG00000007566	ENSDART00000002824
102369	MAD_Dr_004_102230-1	OTTDART00000027693	ENSDARG00000006754	ENSDART00000021502 ENSDART00000053278 ENSDART00000054998 ENSDART00000113593
10237	MAD_Dr_004_102231-1	XM_001921359.1
102372	MAD_Dr_004_102234-1	OTTDART00000029727	ENSDARG00000026170	ENSDART00000057047 ENSDART00000109822
102375	MAD_Dr_004_102236-1	OTTDART00000031763
102379	MAD_Dr_004_102240-1	OTTDART00000037244	ENSDARG00000000804	ENSDART00000000887
102380	MAD_Dr_004_102241-1	OTTDART00000037760	ENSDARG00000044574	ENSDART00000091277
102381	MAD_Dr_004_102242-1	OTTDART00000040719
102382	MAD_Dr_004_102243-1	OTTDART00000040928
102388	MAD_Dr_004_102247-1	ENSDART00000101038	ENSDARG00000069423	ENSDART00000101038
102394	MAD_Dr_004_102253-1 MAD_Dr_004_102253-2 MAD_Dr_004_102253-3 MAD_Dr_004_102253-4	XM_694154.3
102396	MAD_Dr_004_102255-1 MAD_Dr_004_102255-2 MAD_Dr_004_102255-3 MAD_Dr_004_102255-4 MAD_Dr_004_102255-5	Dr.77552
102397	MAD_Dr_004_102256-1 MAD_Dr_004_102256-2	Dr.78924	ENSDARG00000079565	ENSDART00000114353
102398	MAD_Dr_004_102257-1 MAD_Dr_004_102257-2	Dr.80824
102399	MAD_Dr_004_102258-1 MAD_Dr_004_102258-2 MAD_Dr_004_102258-3 MAD_Dr_004_102258-4	Dr.80919
1024	MAD_Dr_004_102259-1	OTTDART00000024463	ENSDARG00000078675	ENSDART00000065149 ENSDART00000078918
102400	MAD_Dr_004_102260-1 MAD_Dr_004_102260-2 MAD_Dr_004_102260-3	Dr.81330
102402	MAD_Dr_004_102262-1 MAD_Dr_004_102262-2	Dr.84158
102404	MAD_Dr_004_102264-1 MAD_Dr_004_102264-2 MAD_Dr_004_102264-3 MAD_Dr_004_102264-4	Dr.93911
102405	MAD_Dr_004_102265-1	Dr.95407
102406	MAD_Dr_004_102266-1 MAD_Dr_004_102266-2 MAD_Dr_004_102266-3 MAD_Dr_004_102266-4 MAD_Dr_004_102266-5	Dr.95552
102407	MAD_Dr_004_102267-1 MAD_Dr_004_102267-2	Dr.95727
102408	MAD_Dr_004_102268-1	Dr.96409
102411	MAD_Dr_004_102272-1	Dr.98815
102412	MAD_Dr_004_102273-1	Dr.100744
102413	MAD_Dr_004_102274-1	Dr.102412
102414	MAD_Dr_004_102275-1 MAD_Dr_004_102275-2 MAD_Dr_004_102275-3	Dr.103285
102415	MAD_Dr_004_102276-1 MAD_Dr_004_102276-2 MAD_Dr_004_102276-3 MAD_Dr_004_102276-4	Dr.110639	ENSDARG00000010246	ENSDART00000012630
102418	MAD_Dr_004_102279-1 MAD_Dr_004_102280-1	Dr.118868	ENSDARG00000074527	ENSDART00000085076
102419	MAD_Dr_004_102281-1	Dr.122689
102422	MAD_Dr_004_102285-1 MAD_Dr_004_102285-2	Dr.127539
102423	MAD_Dr_004_102286-1 MAD_Dr_004_102286-2 MAD_Dr_004_102286-3	Dr.127802
102424	MAD_Dr_004_102287-1 MAD_Dr_004_102287-2 MAD_Dr_004_102287-3 MAD_Dr_004_102287-4 MAD_Dr_004_102287-5	Dr.128129
102425	MAD_Dr_004_102288-1	Dr.128719
102426	MAD_Dr_004_102289-1 MAD_Dr_004_102289-2	Dr.128799
102427	MAD_Dr_004_102290-1	Dr.130889
102428	MAD_Dr_004_102291-1 MAD_Dr_004_102291-2 MAD_Dr_004_102291-3	Dr.131532	ENSDARG00000007818	ENSDART00000030520
102429	MAD_Dr_004_102292-1 MAD_Dr_004_102292-2 MAD_Dr_004_102292-3 MAD_Dr_004_102292-4	Dr.135094
10243	MAD_Dr_004_102293-1 MAD_Dr_004_102293-2	XM_692933.3
102430	MAD_Dr_004_102294-1	Dr.136146
102431	MAD_Dr_004_102295-1	Dr.136433
102432	MAD_Dr_004_102296-1	Dr.136804
102433	MAD_Dr_004_102297-1	Dr.137126
102434	MAD_Dr_004_102298-1	Dr.137682
102435	MAD_Dr_004_102299-1	Dr.141774
102436	MAD_Dr_004_102300-1	Dr.149717
102438	MAD_Dr_004_102302-1 MAD_Dr_004_102302-2	Dr.152048
102440	MAD_Dr_004_102305-1	OTTDART00000007559	ENSDARG00000041248	ENSDART00000060466
102444	MAD_Dr_004_102308-1 MAD_Dr_004_102308-2 MAD_Dr_004_102308-3	OTTDART00000024143	ENSDARG00000015790	ENSDART00000022549 ENSDART00000100282
102445	MAD_Dr_004_102309-1	OTTDART00000024300	ENSDARG00000005254	ENSDART00000027630
102446	MAD_Dr_004_102310-1 MAD_Dr_004_102310-2	OTTDART00000024388	ENSDARG00000021120	ENSDART00000025120
102450	MAD_Dr_004_102315-1	OTTDART00000027398	ENSDARG00000035719	ENSDART00000016616
102452	MAD_Dr_004_102317-1	OTTDART00000029214	ENSDARG00000014914	ENSDART00000013519
102453	MAD_Dr_004_102318-1	OTTDART00000029440	ENSDARG00000038473	ENSDART00000035505 ENSDART00000102381
102454	MAD_Dr_004_102319-1	OTTDART00000030046
102456	MAD_Dr_004_102321-1	OTTDART00000033952	ENSDARG00000024478	ENSDART00000028617
102457	MAD_Dr_004_102322-1	OTTDART00000037672	ENSDARG00000069192	ENSDART00000100504
102459	MAD_Dr_004_102324-1	OTTDART00000038275	ENSDARG00000012820	ENSDART00000062681 ENSDART00000062687 ENSDART00000102433 ENSDART00000114524
10246	MAD_Dr_004_102325-1	OTTDART00000024328	ENSDARG00000012881	ENSDART00000020253 ENSDART00000029386
102460	MAD_Dr_004_102326-1	OTTDART00000038632	ENSDARG00000062674	ENSDART00000090867
102462	MAD_Dr_004_102328-1 MAD_Dr_004_102328-2	OTTDART00000043435
102463	MAD_Dr_004_102329-1	OTTDART00000043449	ENSDARG00000011613	ENSDART00000017973
10247	MAD_Dr_004_102336-1	OTTDART00000025275	ENSDARG00000056331	ENSDART00000078792 ENSDART00000078795
102476	MAD_Dr_004_102343-1 MAD_Dr_004_102343-2	Dr.7560
102477	MAD_Dr_004_102344-1 MAD_Dr_004_102344-2	Dr.39495
102478	MAD_Dr_004_102345-1	Dr.77844
102479	MAD_Dr_004_102346-1 MAD_Dr_004_102346-2	Dr.80432	ENSDARG00000076212	ENSDART00000110779 ENSDART00000115220
102480	MAD_Dr_004_102348-1	Dr.80930
102481	MAD_Dr_004_102349-1 MAD_Dr_004_102349-2	Dr.82854
102482	MAD_Dr_004_102350-1 MAD_Dr_004_102350-2 MAD_Dr_004_102350-3	Dr.83281
102483	MAD_Dr_004_102351-1	Dr.83893
102484	MAD_Dr_004_102352-1	Dr.84515
102485	MAD_Dr_004_102353-1	Dr.86497
102487	MAD_Dr_004_102355-1	Dr.88706
102488	MAD_Dr_004_102356-1	Dr.97040
102489	MAD_Dr_004_102357-1 MAD_Dr_004_102357-2 MAD_Dr_004_102357-3 MAD_Dr_004_102357-4 MAD_Dr_004_102357-5	Dr.97361
102490	MAD_Dr_004_102359-1	Dr.100084
102491	MAD_Dr_004_102360-1 MAD_Dr_004_102360-2 MAD_Dr_004_102360-3 MAD_Dr_004_102360-4 MAD_Dr_004_102360-5	Dr.101356
102492	MAD_Dr_004_102361-1	Dr.107583
102493	MAD_Dr_004_102362-1	Dr.121461
102494	MAD_Dr_004_102363-1	Dr.125107
102495	MAD_Dr_004_102364-1 MAD_Dr_004_102364-2 MAD_Dr_004_102364-3	Dr.125589
102496	MAD_Dr_004_102365-1	Dr.125715
102498	MAD_Dr_004_102367-1 MAD_Dr_004_102367-2	Dr.126137
1025	MAD_Dr_004_102369-1 MAD_Dr_004_102369-2 MAD_Dr_004_102369-3 MAD_Dr_004_102369-4 MAD_Dr_004_102369-5	Dr.152325	ENSDARG00000069280	ENSDART00000100696
102500	MAD_Dr_004_102370-1	Dr.128186
102501	MAD_Dr_004_102371-1	Dr.129076
102503	MAD_Dr_004_102373-1 MAD_Dr_004_102373-2 MAD_Dr_004_102373-3	Dr.132088
102504	MAD_Dr_004_102374-1 MAD_Dr_004_102374-2 MAD_Dr_004_102374-3 MAD_Dr_004_102374-4	Dr.136405
102505	MAD_Dr_004_102375-1 MAD_Dr_004_102375-2	Dr.136502
102507	MAD_Dr_004_102377-1 MAD_Dr_004_102377-2	Dr.136977
102508	MAD_Dr_004_102378-1	Dr.137819
102509	MAD_Dr_004_102379-1 MAD_Dr_004_102379-2	Dr.138063
102510	MAD_Dr_004_102381-1 MAD_Dr_004_102381-2 MAD_Dr_004_102381-3	Dr.138206
102511	MAD_Dr_004_102382-1 MAD_Dr_004_102382-2	Dr.138534
102514	MAD_Dr_004_102385-1 MAD_Dr_004_102385-2	Dr.148934
102515	MAD_Dr_004_102386-1 MAD_Dr_004_102386-2 MAD_Dr_004_102386-3 MAD_Dr_004_102386-4 MAD_Dr_004_102386-5	Dr.149430
102523	MAD_Dr_004_102394-1 MAD_Dr_004_102394-2 MAD_Dr_004_102394-3 MAD_Dr_004_102394-4 MAD_Dr_004_102394-5	OTTDART00000022394
102525	MAD_Dr_004_102396-1 MAD_Dr_004_102396-2 MAD_Dr_004_102396-3	OTTDART00000028638	ENSDARG00000043182	ENSDART00000063398
102526	MAD_Dr_004_102397-1	OTTDART00000029282	ENSDARG00000020079	ENSDART00000015761
102533	MAD_Dr_004_102403-1 MAD_Dr_004_102403-2	OTTDART00000038053	ENSDARG00000070061	ENSDART00000102526
102534	MAD_Dr_004_102404-1	OTTDART00000038152	ENSDARG00000005513	ENSDART00000014723
102538	MAD_Dr_004_102407-1	OTTDART00000044385
102539	MAD_Dr_004_102408-1	OTTDART00000044413	ENSDARG00000045360	ENSDART00000106025
102548	MAD_Dr_004_102415-1	ENSDART00000082339	ENSDARG00000059263	ENSDART00000082339 ENSDART00000112724 ENSDART00000114707
10255	MAD_Dr_004_102417-1 MAD_Dr_004_102417-2 MAD_Dr_004_102417-3 MAD_Dr_004_102417-4 MAD_Dr_004_102417-5	XM_001920539.1	ENSDARG00000053220	ENSDART00000075229
102553	MAD_Dr_004_102418-1	ENSDART00000097498	ENSDARG00000067692	ENSDART00000097498
102560	MAD_Dr_004_102426-1	ENSDART00000101464	ENSDARG00000069622	ENSDART00000101464
102569	MAD_Dr_004_102434-1	XM_001919106.1
10257	MAD_Dr_004_102435-1	Dr.152320
102570	MAD_Dr_004_102436-1	XM_001919375.1
102572	MAD_Dr_004_102438-1 MAD_Dr_004_102438-2 MAD_Dr_004_102438-3 MAD_Dr_004_102438-4 MAD_Dr_004_102438-5	XM_001332064.2	ENSDARG00000075204	ENSDART00000110840
102576	MAD_Dr_004_102440-1 MAD_Dr_004_102440-2 MAD_Dr_004_102440-3 MAD_Dr_004_102440-4	XM_001334162.1
102582	MAD_Dr_004_102443-1	OTTDART00000035944
102583	MAD_Dr_004_102444-1 MAD_Dr_004_102444-2	Dr.1301
102584	MAD_Dr_004_102445-1 MAD_Dr_004_102445-2 MAD_Dr_004_102445-3 MAD_Dr_004_102445-4	Dr.13292
102585	MAD_Dr_004_102446-1 MAD_Dr_004_102446-2	Dr.19632
102586	MAD_Dr_004_102447-1	Dr.78045	ENSDARG00000017299	ENSDART00000021798 ENSDART00000112153
102588	MAD_Dr_004_102449-1	Dr.82235
102589	MAD_Dr_004_102450-1 MAD_Dr_004_102450-2 MAD_Dr_004_102450-3 MAD_Dr_004_102450-4	Dr.82256
102590	MAD_Dr_004_102452-1	Dr.83549
102591	MAD_Dr_004_102453-1 MAD_Dr_004_102453-2 MAD_Dr_004_102453-3	Dr.83828
102592	MAD_Dr_004_102454-1	Dr.84828
102593	MAD_Dr_004_102455-1	XM_001337160.1
102594	MAD_Dr_004_102456-1	Dr.86681
102595	MAD_Dr_004_102457-1	Dr.91110
102596	MAD_Dr_004_102458-1 MAD_Dr_004_102458-2	Dr.93480
102597	MAD_Dr_004_102459-1 MAD_Dr_004_102459-2	Dr.94657
102598	MAD_Dr_004_102460-1 MAD_Dr_004_102460-2 MAD_Dr_004_102460-3 MAD_Dr_004_102460-4	Dr.95433
102599	MAD_Dr_004_102461-1	Dr.96298
10260	MAD_Dr_004_102463-1 MAD_Dr_004_102463-2	ENSDART00000115343	ENSDARG00000079453	ENSDART00000115343
102600	MAD_Dr_004_102464-1 MAD_Dr_004_102464-2 MAD_Dr_004_102464-3	Dr.99408
102601	MAD_Dr_004_102465-1	Dr.100390
102602	MAD_Dr_004_102466-1 MAD_Dr_004_102466-2	Dr.111139
102603	MAD_Dr_004_102467-1 MAD_Dr_004_102467-2 MAD_Dr_004_102467-3 MAD_Dr_004_102467-4	Dr.112358
102606	MAD_Dr_004_102470-1	Dr.118706
102607	MAD_Dr_004_102471-1	Dr.118950
102610	MAD_Dr_004_102475-1 MAD_Dr_004_102475-2 MAD_Dr_004_102475-3	Dr.121612
102611	MAD_Dr_004_102476-1 MAD_Dr_004_102476-2 MAD_Dr_004_102476-3 MAD_Dr_004_102476-4	Dr.122498
102612	MAD_Dr_004_102477-1	Dr.126153
102613	MAD_Dr_004_102478-1	Dr.126700
102614	MAD_Dr_004_102479-1 MAD_Dr_004_102479-2 MAD_Dr_004_102479-3 MAD_Dr_004_102479-4 MAD_Dr_004_102479-5	Dr.126772
102615	MAD_Dr_004_102480-1	Dr.127503
102616	MAD_Dr_004_102481-1 MAD_Dr_004_102481-2	Dr.128811
102617	MAD_Dr_004_102482-1	Dr.129244
102619	MAD_Dr_004_102484-1 MAD_Dr_004_102484-2 MAD_Dr_004_102484-3	Dr.130988
102620	MAD_Dr_004_102486-1 MAD_Dr_004_102486-2 MAD_Dr_004_102486-3	Dr.131505
102621	MAD_Dr_004_102487-1 MAD_Dr_004_102487-2 MAD_Dr_004_102487-3 MAD_Dr_004_102487-4	Dr.131774	ENSDARG00000016253	ENSDART00000027587
102622	MAD_Dr_004_102488-1	Dr.132763
102624	MAD_Dr_004_102490-1	XM_001919220.1
102625	MAD_Dr_004_102491-1 MAD_Dr_004_102491-2	Dr.137403
102626	MAD_Dr_004_102492-1 MAD_Dr_004_102492-2	Dr.149447
102630	MAD_Dr_004_102496-1 MAD_Dr_004_102496-2 MAD_Dr_004_102496-3 MAD_Dr_004_102496-4 MAD_Dr_004_102496-5	Dr.152266
102631	MAD_Dr_004_102497-1	Dr.152791
102636	MAD_Dr_004_102501-1	OTTDART00000026353	ENSDARG00000052994	ENSDART00000074950
102641	MAD_Dr_004_102506-1	OTTDART00000034648	ENSDARG00000004930	ENSDART00000009920 ENSDART00000090782 ENSDART00000109777 ENSDART00000113895 ENSDART00000114620
102642	MAD_Dr_004_102507-1	OTTDART00000035786	ENSDARG00000068461	ENSDART00000099025 ENSDART00000111358
102644	MAD_Dr_004_102509-1	OTTDART00000037295	ENSDARG00000070390	ENSDART00000103235
102647	MAD_Dr_004_102511-1	OTTDART00000039256	ENSDARG00000068103	ENSDART00000098292
102652	MAD_Dr_004_102517-1 MAD_Dr_004_102517-2	ENSDART00000111764	ENSDARG00000075466	ENSDART00000111764
102654	MAD_Dr_004_102518-1 MAD_Dr_004_102518-2	OTTDART00000029843
102655	MAD_Dr_004_102519-1	ENSDART00000113188	ENSDARG00000074763	ENSDART00000113188
102659	MAD_Dr_004_102521-1 MAD_Dr_004_102521-2	XM_001922712.1
102660	MAD_Dr_004_102522-1	Dr.31075	ENSDARG00000036298	ENSDART00000052730
102663	MAD_Dr_004_102525-1 MAD_Dr_004_102525-2 MAD_Dr_004_102525-3	Dr.46563
102664	MAD_Dr_004_102526-1 MAD_Dr_004_102526-2 MAD_Dr_004_102526-3	Dr.66235
102665	MAD_Dr_004_102527-1 MAD_Dr_004_102527-2 MAD_Dr_004_102527-3	Dr.67357
102666	MAD_Dr_004_102528-1	Dr.72723
102667	MAD_Dr_004_102529-1 MAD_Dr_004_102529-2 MAD_Dr_004_102529-3 MAD_Dr_004_102529-4 MAD_Dr_004_102529-5	Dr.83520
102668	MAD_Dr_004_102530-1 MAD_Dr_004_102530-2	Dr.84084
102670	MAD_Dr_004_102531-1 MAD_Dr_004_102531-2 MAD_Dr_004_102531-3	OTTDART00000039116
102671	MAD_Dr_004_102532-1 MAD_Dr_004_102532-2 MAD_Dr_004_102532-3	Dr.90984
102672	MAD_Dr_004_102533-1	Dr.92588
102673	MAD_Dr_004_102534-1 MAD_Dr_004_102534-2	Dr.94916
102674	MAD_Dr_004_102535-1 MAD_Dr_004_102535-2 MAD_Dr_004_102535-3	Dr.95615
102675	MAD_Dr_004_102536-1	Dr.97052
102676	MAD_Dr_004_102537-1	Dr.97111
102678	MAD_Dr_004_102539-1	Dr.98746
102679	MAD_Dr_004_102540-1	Dr.99022
102680	MAD_Dr_004_102541-1	Dr.99086
102681	MAD_Dr_004_102542-1 MAD_Dr_004_102542-2	Dr.100099
102682	MAD_Dr_004_102543-1	Dr.100781
102683	MAD_Dr_004_102544-1 MAD_Dr_004_102544-2	Dr.101644
102686	MAD_Dr_004_102547-1	Dr.112255
102687	MAD_Dr_004_102548-1 MAD_Dr_004_102548-2	Dr.112650
102688	MAD_Dr_004_102549-1	Dr.112989
102689	MAD_Dr_004_102550-1	Dr.118984
102691	MAD_Dr_004_102553-1 MAD_Dr_004_102553-2 MAD_Dr_004_102553-3 MAD_Dr_004_102553-4	Dr.124741
102692	MAD_Dr_004_102554-1 MAD_Dr_004_102554-2 MAD_Dr_004_102554-3	Dr.125110
102693	MAD_Dr_004_102555-1 MAD_Dr_004_102555-2	Dr.125695
102694	MAD_Dr_004_102556-1 MAD_Dr_004_102556-2 MAD_Dr_004_102556-3 MAD_Dr_004_102556-4	Dr.126837
102695	MAD_Dr_004_102557-1 MAD_Dr_004_102557-2 MAD_Dr_004_102557-3	Dr.127553
102696	MAD_Dr_004_102558-1	Dr.127559
102697	MAD_Dr_004_102559-1 MAD_Dr_004_102559-2	Dr.127954
102699	MAD_Dr_004_102561-1	Dr.128415
102700	MAD_Dr_004_102563-1 MAD_Dr_004_102563-2 MAD_Dr_004_102563-3 MAD_Dr_004_102563-4 MAD_Dr_004_102563-5	Dr.128739
102702	MAD_Dr_004_102565-1 MAD_Dr_004_102565-2	Dr.135953
102703	MAD_Dr_004_102566-1 MAD_Dr_004_102566-2	Dr.136117
102704	MAD_Dr_004_102567-1 MAD_Dr_004_102567-2 MAD_Dr_004_102567-3 MAD_Dr_004_102567-4	Dr.136264
102705	MAD_Dr_004_102568-1	Dr.137788
102706	MAD_Dr_004_102569-1 MAD_Dr_004_102569-2 MAD_Dr_004_102569-3 MAD_Dr_004_102569-4 MAD_Dr_004_102569-5	Dr.138416
102707	MAD_Dr_004_102570-1 MAD_Dr_004_102570-2	Dr.138520
102708	MAD_Dr_004_102571-1	Dr.138983
102709	MAD_Dr_004_102572-1 MAD_Dr_004_102572-2	Dr.139446
102711	MAD_Dr_004_102574-1 MAD_Dr_004_102574-2 MAD_Dr_004_102574-3 MAD_Dr_004_102574-4 MAD_Dr_004_102574-5	Dr.145840
102712	MAD_Dr_004_102575-1 MAD_Dr_004_102575-2 MAD_Dr_004_102575-3 MAD_Dr_004_102575-4 MAD_Dr_004_102575-5	Dr.149843
102713	MAD_Dr_004_102576-1	Dr.150135
102714	MAD_Dr_004_102577-1 MAD_Dr_004_102577-2	Dr.150878	ENSDARG00000076290	ENSDART00000101655
102718	MAD_Dr_004_102581-1 MAD_Dr_004_102581-2 MAD_Dr_004_102581-3 MAD_Dr_004_102581-4 MAD_Dr_004_102581-5	Dr.154449
102720	MAD_Dr_004_102583-1	Dr.155138
102721	MAD_Dr_004_102584-1 MAD_Dr_004_102584-2 MAD_Dr_004_102584-3 MAD_Dr_004_102585-1	Dr.155319
102723	MAD_Dr_004_102587-1	OTTDART00000016082	ENSDARG00000079861	ENSDART00000098349
102727	MAD_Dr_004_102591-1 MAD_Dr_004_102591-2 MAD_Dr_004_102591-3 MAD_Dr_004_102591-4	OTTDART00000024189	ENSDARG00000002271	ENSDART00000024450
102729	MAD_Dr_004_102593-1	OTTDART00000029229	ENSDARG00000024492	ENSDART00000033037 ENSDART00000035093 ENSDART00000103074
102731	MAD_Dr_004_102596-1	OTTDART00000030545
102734	MAD_Dr_004_102599-1	OTTDART00000032425
102735	MAD_Dr_004_102600-1	OTTDART00000033035
102737	MAD_Dr_004_102602-1 MAD_Dr_004_102602-2	OTTDART00000035592	ENSDARG00000014587	ENSDART00000025024
102738	MAD_Dr_004_102603-1 MAD_Dr_004_102603-2 MAD_Dr_004_102603-3	OTTDART00000036492	ENSDARG00000009830	ENSDART00000011863 ENSDART00000055771
102739	MAD_Dr_004_102604-1 MAD_Dr_004_102604-2	OTTDART00000036516	ENSDARG00000060094	ENSDART00000084334 ENSDART00000084343
102741	MAD_Dr_004_102606-1	OTTDART00000037952	ENSDARG00000006062	ENSDART00000025713 ENSDART00000112511
102746	MAD_Dr_004_102611-1 MAD_Dr_004_102611-2 MAD_Dr_004_102611-3 MAD_Dr_004_102611-4	OTTDART00000044072	ENSDARG00000054103	ENSDART00000076247
102750	MAD_Dr_004_102615-1	OTTDART00000045351
102757	MAD_Dr_004_102621-1	ENSDART00000105014	ENSDARG00000071163	ENSDART00000105014
102759	MAD_Dr_004_102622-1	ENSDART00000110537	ENSDARG00000078865	ENSDART00000110537
102763	MAD_Dr_004_102624-1	XM_001341054.1	ENSDARG00000032885	ENSDART00000046159
102766	MAD_Dr_004_102626-1	ENSDART00000080290	ENSDARG00000057593	ENSDART00000080290
102767	MAD_Dr_004_102627-1 MAD_Dr_004_102627-2	NM_001045467.1	ENSDARG00000045408	ENSDART00000066774
102770	MAD_Dr_004_102630-1	Dr.51708
102771	MAD_Dr_004_102631-1	Dr.58247
102774	MAD_Dr_004_102634-1 MAD_Dr_004_102634-2 MAD_Dr_004_102634-3	Dr.77929
102775	MAD_Dr_004_102635-1	Dr.79961
102776	MAD_Dr_004_102636-1 MAD_Dr_004_102636-2 MAD_Dr_004_102636-3	Dr.80357
102777	MAD_Dr_004_102637-1	Dr.80372
102778	MAD_Dr_004_102638-1	Dr.83383
102779	MAD_Dr_004_102639-1 MAD_Dr_004_102639-2 MAD_Dr_004_102639-3 MAD_Dr_004_102639-4	Dr.86326
102781	MAD_Dr_004_102641-1	Dr.88999
102782	MAD_Dr_004_102642-1 MAD_Dr_004_102642-2	Dr.90148
102783	MAD_Dr_004_102643-1 MAD_Dr_004_102643-2	Dr.90473
102784	MAD_Dr_004_102644-1 MAD_Dr_004_102644-2 MAD_Dr_004_102644-3 MAD_Dr_004_102644-4 MAD_Dr_004_102644-5	XM_001334725.2	ENSDARG00000074286	ENSDART00000110100
102785	MAD_Dr_004_102645-1 MAD_Dr_004_102645-2 MAD_Dr_004_102645-3	Dr.91845
102786	MAD_Dr_004_102646-1 MAD_Dr_004_102646-2 MAD_Dr_004_102646-3	Dr.96303
102787	MAD_Dr_004_102647-1	Dr.97262
102788	MAD_Dr_004_102648-1	Dr.98623
102789	MAD_Dr_004_102649-1 MAD_Dr_004_102649-2 MAD_Dr_004_102649-3	Dr.100070
102791	MAD_Dr_004_102652-1 MAD_Dr_004_102652-2 MAD_Dr_004_102652-3 MAD_Dr_004_102652-4	Dr.100733
102794	MAD_Dr_004_102655-1	Dr.124315
102795	MAD_Dr_004_102656-1	Dr.125756
102796	MAD_Dr_004_102657-1	Dr.126716
102797	MAD_Dr_004_102658-1 MAD_Dr_004_102658-2	Dr.128029
102799	MAD_Dr_004_102660-1 MAD_Dr_004_102660-2 MAD_Dr_004_102660-3 MAD_Dr_004_102660-4 MAD_Dr_004_102660-5	Dr.128580
102800	MAD_Dr_004_102663-1 MAD_Dr_004_102663-2	Dr.131618
102801	MAD_Dr_004_102664-1	Dr.134614
102802	MAD_Dr_004_102665-1	Dr.135432
102803	MAD_Dr_004_102666-1	Dr.136144
102804	MAD_Dr_004_102667-1	Dr.136883
102805	MAD_Dr_004_102668-1 MAD_Dr_004_102668-2 MAD_Dr_004_102668-3 MAD_Dr_004_102668-4 MAD_Dr_004_102668-5	Dr.137080
102806	MAD_Dr_004_102669-1	Dr.137843
102807	MAD_Dr_004_102670-1 MAD_Dr_004_102670-2 MAD_Dr_004_102670-3	Dr.138112
102808	MAD_Dr_004_102671-1	Dr.138883
102810	MAD_Dr_004_102673-1 MAD_Dr_004_102673-2 MAD_Dr_004_102673-3 MAD_Dr_004_102673-4 MAD_Dr_004_102673-5	Dr.142562	ENSDARG00000009488	ENSDART00000003465
102811	MAD_Dr_004_102674-1 MAD_Dr_004_102674-2 MAD_Dr_004_102674-3	Dr.143302
102812	MAD_Dr_004_102675-1 MAD_Dr_004_102675-2	Dr.143932	ENSDARG00000037879	ENSDART00000028673
102813	MAD_Dr_004_102676-1	Dr.146259
102815	MAD_Dr_004_102678-1	Dr.149036
102816	MAD_Dr_004_102679-1	Dr.149048
102817	MAD_Dr_004_102680-1 MAD_Dr_004_102680-2	Dr.149795
102818	MAD_Dr_004_102681-1 MAD_Dr_004_102681-2	Dr.151931
102819	MAD_Dr_004_102682-1	Dr.152047
102821	MAD_Dr_004_102684-1	Dr.153269
102822	MAD_Dr_004_102685-1 MAD_Dr_004_102685-2 MAD_Dr_004_102685-3	OTTDART00000011595	ENSDARG00000042803	ENSDART00000062820
102824	MAD_Dr_004_102686-1 MAD_Dr_004_102686-2	OTTDART00000021389	ENSDARG00000004436	ENSDART00000020301 ENSDART00000114714
10283	MAD_Dr_004_102692-1 MAD_Dr_004_102692-2	OTTDART00000002244	ENSDARG00000016490	ENSDART00000010764
102830	MAD_Dr_004_102693-1	OTTDART00000033831
102835	MAD_Dr_004_102698-1	OTTDART00000041369	ENSDARG00000075639	ENSDART00000109444 ENSDART00000114449
102836	MAD_Dr_004_102699-1	OTTDART00000043444	ENSDARG00000020072	ENSDART00000102572
102840	MAD_Dr_004_102702-1 MAD_Dr_004_102702-2	ENSDART00000053138	ENSDARG00000036575	ENSDART00000053138
102841	MAD_Dr_004_102703-1	ENSDART00000053756	ENSDARG00000067794	ENSDART00000053756
102845	MAD_Dr_004_102706-1 MAD_Dr_004_102706-2	OTTDART00000026613	ENSDARG00000042993	ENSDART00000063125 ENSDART00000077661
102849	MAD_Dr_004_102708-1	ENSDART00000086318	ENSDARG00000060913	ENSDART00000086318
102853	MAD_Dr_004_102713-1 MAD_Dr_004_102713-2	OTTDART00000034133
102858	MAD_Dr_004_102716-1 MAD_Dr_004_102716-2 MAD_Dr_004_102716-3 MAD_Dr_004_102716-4	OTTDART00000045542
102859	MAD_Dr_004_102717-1	OTTDART00000020289
102860	MAD_Dr_004_102719-1	ENSDART00000113192	ENSDARG00000059786	ENSDART00000083491 ENSDART00000113192
102865	MAD_Dr_004_102723-1	XM_001920253.1
102874	MAD_Dr_004_102732-1	XM_001920083.1
102876	MAD_Dr_004_102734-1	XM_001345989.2
102882	MAD_Dr_004_102740-1 MAD_Dr_004_102740-2 MAD_Dr_004_102740-3	Dr.14186
102883	MAD_Dr_004_102741-1	Dr.56563
102885	MAD_Dr_004_102743-1	Dr.74430
102886	MAD_Dr_004_102744-1 MAD_Dr_004_102744-2	Dr.74545
102887	MAD_Dr_004_102745-1	Dr.76697
102888	MAD_Dr_004_102746-1 MAD_Dr_004_102746-2	Dr.83087
102889	MAD_Dr_004_102747-1 MAD_Dr_004_102747-2 MAD_Dr_004_102747-3 MAD_Dr_004_102747-4	Dr.86914
102890	MAD_Dr_004_102749-1	XM_001923352.1
102891	MAD_Dr_004_102750-1	Dr.89655
102892	MAD_Dr_004_102751-1 MAD_Dr_004_102751-2 MAD_Dr_004_102751-3 MAD_Dr_004_102751-4 MAD_Dr_004_102751-5	Dr.91307
102894	MAD_Dr_004_102753-1 MAD_Dr_004_102753-2 MAD_Dr_004_102753-3 MAD_Dr_004_102753-4 MAD_Dr_004_102753-5	Dr.92665
102895	MAD_Dr_004_102754-1 MAD_Dr_004_102754-2 MAD_Dr_004_102754-3 MAD_Dr_004_102754-4 MAD_Dr_004_102754-5	Dr.94277
102896	MAD_Dr_004_102755-1	Dr.94510
102897	MAD_Dr_004_102756-1	Dr.94725
102899	MAD_Dr_004_102758-1 MAD_Dr_004_102758-2 MAD_Dr_004_102758-3	Dr.97561
1029	MAD_Dr_004_102759-1	ENSDART00000011416	ENSDARG00000013892	ENSDART00000011416
102900	MAD_Dr_004_102761-1	Dr.98024
102901	MAD_Dr_004_102762-1 MAD_Dr_004_102762-2 MAD_Dr_004_102762-3 MAD_Dr_004_102762-4	Dr.99209
102902	MAD_Dr_004_102763-1 MAD_Dr_004_102763-2 MAD_Dr_004_102763-3	Dr.99742
102903	MAD_Dr_004_102764-1 MAD_Dr_004_102764-2 MAD_Dr_004_102764-3 MAD_Dr_004_102764-4	Dr.102816
102904	MAD_Dr_004_102765-1	Dr.103994
102905	MAD_Dr_004_102766-1 MAD_Dr_004_102766-2	Dr.111454
102907	MAD_Dr_004_102768-1 MAD_Dr_004_102768-2	Dr.121676
102908	MAD_Dr_004_102769-1 MAD_Dr_004_102769-2 MAD_Dr_004_102769-3	Dr.122138
102909	MAD_Dr_004_102770-1 MAD_Dr_004_102770-2 MAD_Dr_004_102770-3 MAD_Dr_004_102770-4 MAD_Dr_004_102770-5	Dr.122354
10291	MAD_Dr_004_102771-1	Dr.77386
102911	MAD_Dr_004_102773-1 MAD_Dr_004_102773-2 MAD_Dr_004_102773-3 MAD_Dr_004_102773-4	Dr.125141
102914	MAD_Dr_004_102776-1 MAD_Dr_004_102777-1	Dr.126359
102916	MAD_Dr_004_102779-1	Dr.127591
102917	MAD_Dr_004_102780-1	Dr.127626
102918	MAD_Dr_004_102781-1 MAD_Dr_004_102781-2	Dr.127806
102919	MAD_Dr_004_102782-1 MAD_Dr_004_102782-2 MAD_Dr_004_102782-3	Dr.128392	ENSDARG00000039669	ENSDART00000057986
102920	MAD_Dr_004_102784-1 MAD_Dr_004_102784-2	Dr.129377	ENSDARG00000008748	ENSDART00000014188
102921	MAD_Dr_004_102785-1 MAD_Dr_004_102785-2 MAD_Dr_004_102785-3	Dr.131541
102922	MAD_Dr_004_102786-1	Dr.131726
102924	MAD_Dr_004_102788-1 MAD_Dr_004_102788-2	Dr.131955	ENSDARG00000019902	ENSDART00000023543
102925	MAD_Dr_004_102789-1 MAD_Dr_004_102789-2	Dr.131965
102926	MAD_Dr_004_102790-1	Dr.132103
102927	MAD_Dr_004_102791-1	Dr.132978
102928	MAD_Dr_004_102792-1 MAD_Dr_004_102792-2 MAD_Dr_004_102792-3 MAD_Dr_004_102792-4	Dr.133363
102929	MAD_Dr_004_102793-1	Dr.133764
102930	MAD_Dr_004_102795-1	Dr.134779
102931	MAD_Dr_004_102796-1 MAD_Dr_004_102796-2 MAD_Dr_004_102796-3	Dr.135026
102935	MAD_Dr_004_102800-1 MAD_Dr_004_102800-2	Dr.136951
102936	MAD_Dr_004_102801-1	Dr.137089
102937	MAD_Dr_004_102802-1	Dr.137394
102938	MAD_Dr_004_102803-1	Dr.137883
102939	MAD_Dr_004_102804-1	Dr.137933
102940	MAD_Dr_004_102806-1	Dr.137943
102941	MAD_Dr_004_102807-1 MAD_Dr_004_102807-2 MAD_Dr_004_102807-3 MAD_Dr_004_102807-4	Dr.137977
102942	MAD_Dr_004_102808-1	Dr.138046
102943	MAD_Dr_004_102809-1 MAD_Dr_004_102809-2	Dr.138084
102944	MAD_Dr_004_102810-1	Dr.138118
102945	MAD_Dr_004_102811-1	Dr.141853
102946	MAD_Dr_004_102812-1 MAD_Dr_004_102812-2 MAD_Dr_004_102812-3	Dr.142509
102947	MAD_Dr_004_102813-1 MAD_Dr_004_102813-2	Dr.143280
102950	MAD_Dr_004_102817-1 MAD_Dr_004_102817-2	Dr.149481
102951	MAD_Dr_004_102818-1	Dr.150331	ENSDARG00000038682	ENSDART00000056494
102953	MAD_Dr_004_102820-1 MAD_Dr_004_102820-2	Dr.152168
102954	MAD_Dr_004_102821-1 MAD_Dr_004_102821-2 MAD_Dr_004_102821-3	Dr.152736	ENSDARG00000074400	ENSDART00000112723
102955	MAD_Dr_004_102822-1 MAD_Dr_004_102822-2 MAD_Dr_004_102822-3	Dr.153383
102956	MAD_Dr_004_102823-1 MAD_Dr_004_102823-2 MAD_Dr_004_102823-3 MAD_Dr_004_102823-4	Dr.153448
102959	MAD_Dr_004_102826-1 MAD_Dr_004_102826-2	OTTDART00000026372	ENSDARG00000001162	ENSDART00000001323
102965	MAD_Dr_004_102833-1 MAD_Dr_004_102833-2	OTTDART00000036112
102966	MAD_Dr_004_102834-1 MAD_Dr_004_102834-2	OTTDART00000036556	ENSDARG00000007196	ENSDART00000020333
102971	MAD_Dr_004_102839-1	OTTDART00000042967
102973	MAD_Dr_004_102840-1	OTTDART00000044397
102976	MAD_Dr_004_102843-1	OTTDART00000045100
102977	MAD_Dr_004_102844-1 MAD_Dr_004_102844-2 MAD_Dr_004_102844-3 MAD_Dr_004_102844-4 MAD_Dr_004_102844-5	OTTDART00000045843	ENSDARG00000034801	ENSDART00000046903
102988	MAD_Dr_004_102852-1	Dr.1989
102989	MAD_Dr_004_102853-1	Dr.14821
102990	MAD_Dr_004_102855-1 MAD_Dr_004_102855-2 MAD_Dr_004_102855-3	Dr.43950
102991	MAD_Dr_004_102856-1 MAD_Dr_004_102856-2	Dr.84839
102993	MAD_Dr_004_102858-1	Dr.87505
102994	MAD_Dr_004_102859-1 MAD_Dr_004_102859-2 MAD_Dr_004_102859-3 MAD_Dr_004_102859-4 MAD_Dr_004_102859-5	Dr.88711
102995	MAD_Dr_004_102860-1	Dr.89279
102997	MAD_Dr_004_102862-1 MAD_Dr_004_102862-2 MAD_Dr_004_102862-3	Dr.91998
102998	MAD_Dr_004_102863-1 MAD_Dr_004_102863-2 MAD_Dr_004_102863-3 MAD_Dr_004_102863-4	Dr.95238
102999	MAD_Dr_004_102864-1 MAD_Dr_004_102864-2 MAD_Dr_004_102864-3	Dr.98349
103000	MAD_Dr_004_102867-1 MAD_Dr_004_102867-2 MAD_Dr_004_102867-3	Dr.99018
103001	MAD_Dr_004_102868-1	Dr.99023
103002	MAD_Dr_004_102869-1	Dr.107682
103004	MAD_Dr_004_102871-1 MAD_Dr_004_102871-2 MAD_Dr_004_102871-3	Dr.111765
103005	MAD_Dr_004_102872-1 MAD_Dr_004_102872-2 MAD_Dr_004_102872-3 MAD_Dr_004_102872-4	Dr.114803
103007	MAD_Dr_004_102874-1 MAD_Dr_004_102874-2	Dr.118549
103011	MAD_Dr_004_102875-1	Dr.122708
103012	MAD_Dr_004_102876-1 MAD_Dr_004_102876-2 MAD_Dr_004_102876-3	Dr.123160
103014	MAD_Dr_004_102878-1	Dr.124904
103015	MAD_Dr_004_102879-1	Dr.125758
103018	MAD_Dr_004_102882-1	Dr.126962
103019	MAD_Dr_004_102883-1	Dr.127096
103020	MAD_Dr_004_102885-1 MAD_Dr_004_102885-2 MAD_Dr_004_102885-3	Dr.127321
103021	MAD_Dr_004_102886-1	Dr.127451
103022	MAD_Dr_004_102887-1 MAD_Dr_004_102887-2 MAD_Dr_004_102887-3 MAD_Dr_004_102887-4	Dr.127785
103023	MAD_Dr_004_102888-1 MAD_Dr_004_102888-2 MAD_Dr_004_102888-3 MAD_Dr_004_102888-4	Dr.128327
103024	MAD_Dr_004_102889-1	Dr.128472
103025	MAD_Dr_004_102890-1	Dr.129408
103026	MAD_Dr_004_102891-1 MAD_Dr_004_102891-2 MAD_Dr_004_102891-3 MAD_Dr_004_102891-4	Dr.134525
103027	MAD_Dr_004_102892-1 MAD_Dr_004_102892-2 MAD_Dr_004_102892-3 MAD_Dr_004_102892-4	Dr.135061
103028	MAD_Dr_004_102893-1	Dr.136219
103029	MAD_Dr_004_102894-1 MAD_Dr_004_102894-2 MAD_Dr_004_102894-3 MAD_Dr_004_102894-4 MAD_Dr_004_102894-5	Dr.136498
103030	MAD_Dr_004_102896-1 MAD_Dr_004_102896-2	Dr.136519
103031	MAD_Dr_004_102897-1	Dr.136550
103032	MAD_Dr_004_102898-1	Dr.136674
103033	MAD_Dr_004_102899-1	Dr.137174
103034	MAD_Dr_004_102900-1	Dr.137868
103035	MAD_Dr_004_102901-1 MAD_Dr_004_102901-2	Dr.137944
103036	MAD_Dr_004_102902-1	Dr.138751
103038	MAD_Dr_004_102904-1 MAD_Dr_004_102904-2	Dr.146424
103039	MAD_Dr_004_102905-1 MAD_Dr_004_102905-2 MAD_Dr_004_102905-3	Dr.148575
103040	MAD_Dr_004_102907-1	Dr.151051
103047	MAD_Dr_004_102914-1 MAD_Dr_004_102914-2	OTTDART00000022475
103048	MAD_Dr_004_102915-1 MAD_Dr_004_102915-2	OTTDART00000022534	ENSDARG00000024967	ENSDART00000039369
103052	MAD_Dr_004_102920-1	OTTDART00000025076	ENSDARG00000020131	ENSDART00000045038
103054	MAD_Dr_004_102922-1	OTTDART00000026251	ENSDARG00000070795	ENSDART00000104252
103060	MAD_Dr_004_102928-1 MAD_Dr_004_102928-2	OTTDART00000035272
103061	MAD_Dr_004_102929-1 MAD_Dr_004_102929-2	OTTDART00000035421
103063	MAD_Dr_004_102931-1	OTTDART00000036560	ENSDARG00000004470	ENSDART00000023814 ENSDART00000100851
103065	MAD_Dr_004_102933-1	OTTDART00000037796	ENSDARG00000045628	ENSDART00000004220
103068	MAD_Dr_004_102936-1	OTTDART00000043916
103073	MAD_Dr_004_102941-1	ENSDART00000103799	ENSDARG00000070583	ENSDART00000103799
103085	MAD_Dr_004_102947-1	XM_001923072.1
103087	MAD_Dr_004_102949-1 MAD_Dr_004_102949-2	XM_001346625.2
103096	MAD_Dr_004_102959-1	Dr.76917
103097	MAD_Dr_004_102960-1	Dr.81749
103098	MAD_Dr_004_102961-1	Dr.83510	ENSDARG00000071878	ENSDART00000106670
103099	MAD_Dr_004_102962-1 MAD_Dr_004_102962-2 MAD_Dr_004_102962-3 MAD_Dr_004_102962-4	Dr.83585
103102	MAD_Dr_004_102967-1	Dr.85137
103104	MAD_Dr_004_102969-1	Dr.87566
103106	MAD_Dr_004_102971-1	Dr.92245
103107	MAD_Dr_004_102972-1	Dr.94706
103108	MAD_Dr_004_102973-1 MAD_Dr_004_102973-2 MAD_Dr_004_102973-3 MAD_Dr_004_102973-4	Dr.95496
103109	MAD_Dr_004_102974-1	Dr.95542
103110	MAD_Dr_004_102976-1	Dr.100784
103111	MAD_Dr_004_102977-1	Dr.102371
103112	MAD_Dr_004_102978-1 MAD_Dr_004_102978-2	Dr.110929	ENSDARG00000057768	ENSDART00000025530
103113	MAD_Dr_004_102979-1	Dr.112259
103114	MAD_Dr_004_102980-1 MAD_Dr_004_102980-2 MAD_Dr_004_102980-3 MAD_Dr_004_102980-4	Dr.114882
103115	MAD_Dr_004_102981-1	Dr.115316
103119	MAD_Dr_004_102983-1 MAD_Dr_004_102983-2 MAD_Dr_004_102983-3 MAD_Dr_004_102983-4	Dr.121822
103126	MAD_Dr_004_102991-1 MAD_Dr_004_102991-2 MAD_Dr_004_102991-3	Dr.129163
103127	MAD_Dr_004_102992-1 MAD_Dr_004_102992-2	Dr.129398
103128	MAD_Dr_004_102993-1	Dr.131560
103129	MAD_Dr_004_102994-1	Dr.131717
10313	MAD_Dr_004_102995-1 MAD_Dr_004_102995-2 MAD_Dr_004_102995-3	XM_683686.3
103130	MAD_Dr_004_102996-1	Dr.132805
103131	MAD_Dr_004_102997-1	Dr.133044
103132	MAD_Dr_004_102998-1	Dr.135710
103133	MAD_Dr_004_102999-1	Dr.136244
103134	MAD_Dr_004_103000-1	Dr.136263
103135	MAD_Dr_004_103001-1 MAD_Dr_004_103001-2 MAD_Dr_004_103001-3 MAD_Dr_004_103001-4	Dr.136274
103136	MAD_Dr_004_103002-1	Dr.136526
103137	MAD_Dr_004_103003-1 MAD_Dr_004_103003-2	Dr.136606
103138	MAD_Dr_004_103004-1 MAD_Dr_004_103004-2 MAD_Dr_004_103004-3	Dr.136810
103139	MAD_Dr_004_103005-1	Dr.137373
103140	MAD_Dr_004_103007-1	Dr.137521
103142	MAD_Dr_004_103009-1 MAD_Dr_004_103009-2 MAD_Dr_004_103009-3	Dr.138425
103143	MAD_Dr_004_103010-1 MAD_Dr_004_103010-2	Dr.138483
103144	MAD_Dr_004_103011-1	Dr.139689
103147	MAD_Dr_004_103014-1 MAD_Dr_004_103014-2 MAD_Dr_004_103014-3	Dr.150814
103149	MAD_Dr_004_103016-1	Dr.153124
103150	MAD_Dr_004_103018-1 MAD_Dr_004_103018-2 MAD_Dr_004_103018-3	Dr.154439
103152	MAD_Dr_004_103020-1	OTTDART00000018726	ENSDARG00000070407	ENSDART00000103276
103154	MAD_Dr_004_103022-1	OTTDART00000024444
103156	MAD_Dr_004_103024-1 MAD_Dr_004_103024-2	OTTDART00000026541	ENSDARG00000001676	ENSDART00000085693
103160	MAD_Dr_004_103029-1	OTTDART00000035183
103161	MAD_Dr_004_103030-1 MAD_Dr_004_103030-2	OTTDART00000039081	ENSDARG00000044092	ENSDART00000064738
103162	MAD_Dr_004_103031-1	OTTDART00000040184	ENSDARG00000077855	ENSDART00000113951
103164	MAD_Dr_004_103033-1	OTTDART00000043498
103182	MAD_Dr_004_103051-1 MAD_Dr_004_103051-2	XM_001921518.1
103185	MAD_Dr_004_103052-1	XM_001332547.1	ENSDARG00000043569	ENSDART00000081581
103188	MAD_Dr_004_103053-1 MAD_Dr_004_103053-2 MAD_Dr_004_103053-3	ENSDART00000064748	ENSDARG00000044096	ENSDART00000064748
103191	MAD_Dr_004_103055-1	XM_001921189.1
103192	MAD_Dr_004_103056-1	XM_001922300.1
103199	MAD_Dr_004_103060-1	NM_001024427.2	ENSDARG00000074001	ENSDART00000075983
103200	MAD_Dr_004_103062-1 MAD_Dr_004_103062-2 MAD_Dr_004_103062-3 MAD_Dr_004_103062-4	Dr.41245
103202	MAD_Dr_004_103064-1 MAD_Dr_004_103064-2	Dr.75557
103203	MAD_Dr_004_103065-1	Dr.76802
103204	MAD_Dr_004_103066-1	Dr.79089
103206	MAD_Dr_004_103068-1 MAD_Dr_004_103068-2	Dr.85142
103207	MAD_Dr_004_103069-1	Dr.86307
103208	MAD_Dr_004_103070-1	XM_001340414.2	ENSDARG00000041165	ENSDART00000060336
103209	MAD_Dr_004_103071-1 MAD_Dr_004_103071-2	Dr.90427
103210	MAD_Dr_004_103072-1	Dr.90558
103211	MAD_Dr_004_103073-1 MAD_Dr_004_103073-2 MAD_Dr_004_103073-3 MAD_Dr_004_103073-4 MAD_Dr_004_103073-5	Dr.93284
103212	MAD_Dr_004_103074-1 MAD_Dr_004_103074-2 MAD_Dr_004_103074-3	Dr.94433
103214	MAD_Dr_004_103076-1 MAD_Dr_004_103076-2	Dr.96355
103215	MAD_Dr_004_103077-1 MAD_Dr_004_103077-2	Dr.97103
103217	MAD_Dr_004_103079-1 MAD_Dr_004_103079-2	Dr.100890
103218	MAD_Dr_004_103080-1 MAD_Dr_004_103080-2	Dr.101903
103221	MAD_Dr_004_103083-1	Dr.110272
103222	MAD_Dr_004_103084-1	Dr.113782	ENSDARG00000076509	ENSDART00000108718
103224	MAD_Dr_004_103085-1 MAD_Dr_004_103085-2	XM_677776.3
103225	MAD_Dr_004_103086-1 MAD_Dr_004_103086-2	XM_688835.2	ENSDARG00000076943	ENSDART00000058321
103226	MAD_Dr_004_103087-1	Dr.120904	ENSDARG00000075379	ENSDART00000113870
103227	MAD_Dr_004_103088-1 MAD_Dr_004_103088-2	Dr.121033	ENSDARG00000028490	ENSDART00000041399 ENSDART00000102590
103228	MAD_Dr_004_103089-1 MAD_Dr_004_103089-2 MAD_Dr_004_103089-3	Dr.122311
103229	MAD_Dr_004_103090-1	Dr.122560
103230	MAD_Dr_004_103092-1 MAD_Dr_004_103092-2 MAD_Dr_004_103092-3	Dr.124671
103231	MAD_Dr_004_103093-1 MAD_Dr_004_103093-2 MAD_Dr_004_103093-3 MAD_Dr_004_103093-4 MAD_Dr_004_103093-5	Dr.125140
103232	MAD_Dr_004_103094-1 MAD_Dr_004_103094-2	Dr.125765
103233	MAD_Dr_004_103095-1 MAD_Dr_004_103095-2 MAD_Dr_004_103095-3 MAD_Dr_004_103095-4 MAD_Dr_004_103095-5	Dr.126168
103234	MAD_Dr_004_103096-1	Dr.127026
103235	MAD_Dr_004_103097-1	Dr.127556
103237	MAD_Dr_004_103099-1	Dr.127745
103238	MAD_Dr_004_103100-1	Dr.127787
103239	MAD_Dr_004_103101-1	Dr.128128
103240	MAD_Dr_004_103103-1 MAD_Dr_004_103103-2	Dr.128144
103242	MAD_Dr_004_103105-1	Dr.129604
103243	MAD_Dr_004_103106-1	Dr.131058
103245	MAD_Dr_004_103108-1	Dr.131647
103247	MAD_Dr_004_103110-1 MAD_Dr_004_103110-2 MAD_Dr_004_103110-3 MAD_Dr_004_103110-4 MAD_Dr_004_103111-1 MAD_Dr_004_103111-2 MAD_Dr_004_103111-3	Dr.134515
103248	MAD_Dr_004_103112-1 MAD_Dr_004_103112-2	Dr.134621
103249	MAD_Dr_004_103113-1	Dr.134650
103250	MAD_Dr_004_103115-1	NM_001166140.1
103251	MAD_Dr_004_103116-1	Dr.135963
103252	MAD_Dr_004_103117-1	Dr.136178
103253	MAD_Dr_004_103118-1	Dr.136261
103254	MAD_Dr_004_103119-1 MAD_Dr_004_103119-2	Dr.136529
103255	MAD_Dr_004_103120-1	Dr.136552
103256	MAD_Dr_004_103121-1	Dr.137038
103257	MAD_Dr_004_103122-1 MAD_Dr_004_103122-2 MAD_Dr_004_103122-3	Dr.137298
103258	MAD_Dr_004_103123-1	Dr.137841
103260	MAD_Dr_004_103126-1	Dr.138820
103261	MAD_Dr_004_103127-1 MAD_Dr_004_103127-2	Dr.138838
103262	MAD_Dr_004_103128-1	Dr.139637
103263	MAD_Dr_004_103129-1 MAD_Dr_004_103129-2	Dr.141210
103264	MAD_Dr_004_103130-1 MAD_Dr_004_103130-2 MAD_Dr_004_103130-3 MAD_Dr_004_103130-4 MAD_Dr_004_103130-5	Dr.142411	ENSDARG00000053663	ENSDART00000075738
103265	MAD_Dr_004_103131-1 MAD_Dr_004_103132-1 MAD_Dr_004_103132-2 MAD_Dr_004_103132-3 MAD_Dr_004_103132-4	Dr.142894
103266	MAD_Dr_004_103133-1 MAD_Dr_004_103133-2 MAD_Dr_004_103133-3 MAD_Dr_004_103133-4 MAD_Dr_004_103133-5	XM_001919286.1
103267	MAD_Dr_004_103134-1	Dr.152066
103268	MAD_Dr_004_103135-1	Dr.152239	ENSDARG00000043843	ENSDART00000064369
103269	MAD_Dr_004_103136-1 MAD_Dr_004_103136-2 MAD_Dr_004_103136-3	Dr.152387
103270	MAD_Dr_004_103138-1 MAD_Dr_004_103138-2 MAD_Dr_004_103138-3 MAD_Dr_004_103138-4	Dr.153419
103272	MAD_Dr_004_103140-1	Dr.154346
103273	MAD_Dr_004_103141-1 MAD_Dr_004_103141-2 MAD_Dr_004_103141-3	Dr.154490
103274	MAD_Dr_004_103142-1	Dr.155076
103275	MAD_Dr_004_103143-1	Dr.155231
103280	MAD_Dr_004_103147-1 MAD_Dr_004_103147-2 MAD_Dr_004_103147-3	OTTDART00000023183	ENSDARG00000006691	ENSDART00000008807
103281	MAD_Dr_004_103148-1	OTTDART00000024621	ENSDARG00000010255	ENSDART00000019939
103282	MAD_Dr_004_103149-1	OTTDART00000024622	ENSDARG00000010255	ENSDART00000019939
103283	MAD_Dr_004_103150-1 MAD_Dr_004_103150-2	OTTDART00000025369	ENSDARG00000032836	ENSDART00000055068
103285	MAD_Dr_004_103152-1	OTTDART00000030236	ENSDARG00000003592	ENSDART00000011337
103286	MAD_Dr_004_103153-1 MAD_Dr_004_103153-2 MAD_Dr_004_103153-3	OTTDART00000032430
103287	MAD_Dr_004_103154-1	OTTDART00000036786	ENSDARG00000040265	ENSDART00000058908
103288	MAD_Dr_004_103155-1	OTTDART00000037028	ENSDARG00000061201	ENSDART00000087040
103289	MAD_Dr_004_103156-1 MAD_Dr_004_103156-2 MAD_Dr_004_103156-3	OTTDART00000037402	ENSDARG00000032161	ENSDART00000103865
103306	MAD_Dr_004_103170-1 MAD_Dr_004_103170-2	XM_001919736.1
103307	MAD_Dr_004_103171-1	XM_694477.3
103314	MAD_Dr_004_103175-1	Dr.2293
103315	MAD_Dr_004_103176-1 MAD_Dr_004_103176-2 MAD_Dr_004_103176-3	Dr.11235
103316	MAD_Dr_004_103177-1 MAD_Dr_004_103177-2	Dr.22721
103317	MAD_Dr_004_103178-1	Dr.76772
103318	MAD_Dr_004_103179-1	Dr.78744
103319	MAD_Dr_004_103180-1	Dr.78954
103320	MAD_Dr_004_103181-1 MAD_Dr_004_103181-2 MAD_Dr_004_103181-3	Dr.79539
103323	MAD_Dr_004_103182-1 MAD_Dr_004_103182-2	OTTDART00000011468
103324	MAD_Dr_004_103183-1	Dr.84916
103327	MAD_Dr_004_103186-1 MAD_Dr_004_103186-2 MAD_Dr_004_103186-3	Dr.86510
103328	MAD_Dr_004_103187-1	Dr.92630
103329	MAD_Dr_004_103188-1	Dr.94198
103330	MAD_Dr_004_103190-1	Dr.96591
103331	MAD_Dr_004_103191-1	Dr.96824
103332	MAD_Dr_004_103192-1 MAD_Dr_004_103192-2	Dr.97585
103333	MAD_Dr_004_103193-1 MAD_Dr_004_103193-2 MAD_Dr_004_103193-3	Dr.98541
103334	MAD_Dr_004_103194-1 MAD_Dr_004_103194-2 MAD_Dr_004_103194-3	Dr.100615
103335	MAD_Dr_004_103195-1 MAD_Dr_004_103195-2 MAD_Dr_004_103195-3	Dr.102675
103336	MAD_Dr_004_103196-1	Dr.116926
103337	MAD_Dr_004_103197-1 MAD_Dr_004_103197-2	Dr.117389
103338	MAD_Dr_004_103198-1	Dr.121786
103339	MAD_Dr_004_103199-1	Dr.123038
103340	MAD_Dr_004_103201-1 MAD_Dr_004_103201-2	Dr.123935
103341	MAD_Dr_004_103202-1	Dr.124185
103342	MAD_Dr_004_103203-1 MAD_Dr_004_103203-2 MAD_Dr_004_103203-3	Dr.124274
103343	MAD_Dr_004_103204-1 MAD_Dr_004_103204-2 MAD_Dr_004_103204-3	Dr.124926
103344	MAD_Dr_004_103205-1 MAD_Dr_004_103205-2 MAD_Dr_004_103205-3 MAD_Dr_004_103205-4 MAD_Dr_004_103205-5	Dr.125166
103345	MAD_Dr_004_103206-1 MAD_Dr_004_103206-2 MAD_Dr_004_103206-3	Dr.125216
103346	MAD_Dr_004_103207-1 MAD_Dr_004_103207-2	Dr.127873
103347	MAD_Dr_004_103208-1	Dr.127936
103348	MAD_Dr_004_103209-1 MAD_Dr_004_103209-2	Dr.128042	ENSDARG00000016745	ENSDART00000016864
103349	MAD_Dr_004_103210-1 MAD_Dr_004_103210-2 MAD_Dr_004_103210-3 MAD_Dr_004_103210-4	Dr.128248
10335	MAD_Dr_004_103211-1	OTTDART00000001999	ENSDARG00000000861	ENSDART00000021013 ENSDART00000074212
103350	MAD_Dr_004_103212-1 MAD_Dr_004_103212-2 MAD_Dr_004_103212-3 MAD_Dr_004_103212-4	Dr.128836	ENSDARG00000044874	ENSDART00000065955
103351	MAD_Dr_004_103213-1 MAD_Dr_004_103213-2 MAD_Dr_004_103213-3 MAD_Dr_004_103213-4	Dr.129152
103352	MAD_Dr_004_103214-1 MAD_Dr_004_103214-2	Dr.130700
103353	MAD_Dr_004_103215-1	Dr.131715
103354	MAD_Dr_004_103216-1	Dr.131917
103355	MAD_Dr_004_103217-1	Dr.133294
103357	MAD_Dr_004_103219-1 MAD_Dr_004_103219-2 MAD_Dr_004_103219-3	Dr.136655
103358	MAD_Dr_004_103220-1	Dr.136731
103359	MAD_Dr_004_103221-1 MAD_Dr_004_103221-2 MAD_Dr_004_103221-3	Dr.137660
10336	MAD_Dr_004_103222-1 MAD_Dr_004_103222-2 MAD_Dr_004_103222-3 MAD_Dr_004_103222-4 MAD_Dr_004_103222-5	OTTDART00000005207	ENSDARG00000043317	ENSDART00000011135 ENSDART00000108974
103360	MAD_Dr_004_103223-1 MAD_Dr_004_103223-2	Dr.138904
103361	MAD_Dr_004_103224-1	Dr.138943
103362	MAD_Dr_004_103225-1	Dr.139907
103363	MAD_Dr_004_103226-1 MAD_Dr_004_103226-2	Dr.140819	ENSDARG00000033609	ENSDART00000042322
103365	MAD_Dr_004_103228-1 MAD_Dr_004_103228-2 MAD_Dr_004_103228-3 MAD_Dr_004_103228-4	Dr.150013
103368	MAD_Dr_004_103231-1	Dr.152169
10337	MAD_Dr_004_103233-1	ENSDART00000059188	ENSDARG00000040432	ENSDART00000059188
[truncated: 39,836 more rows]
