# Supplementary material for: Integrating heterogeneous sequence information for transcriptome-wide microarray design; a Zebrafish example
Source: BMC Res Notes. 2010 Jul 13;3:192. doi: 10.1186/1756-0500-3-192 (PMC2913925; doi:10.1186/1756-0500-3-192)
Supplement: Additional file 4 — Zebrafish Microarray Design - Cross-hybridizing Probes. all cross-hybridizing probes are tabulated together with their sequences, the TC-id, the transcript the probe is designed on, whether the probe is designed on the sequence given by the sequence resource or is designed on the reverse complement, start of the probe on the transcript, information from the sequence resource, gene symbol, description, chromosome, strand, genomic position, other TC members, Ensembl Gene, Ensembl Transcripts and between brackets: cross-hybridizing potential to transcript, TC with the cross-hybridization bitscore. Subsequences are abbreviated by 'subs'. [file 1756-0500-3-192-S4.TXT]

Oligo_id	Sequence	TC	Design base	First/Second direction	Oligo start	Design base info	symbol	description	chromosome	strand
MAD_Dr_004_100000-1	gagtactaccttggacgctcgctgaagaaacccaggcgtagaattgacaaaagcaaaatt	10	ENSDART00000017677	1	52815	NA	-	-	-1	1	52875		ENSDARG00000028213	ENSDART00000017677	(OTTDART00000002029-9-119) (OTTDART00000026737-4-119)
MAD_Dr_004_100001-1	atacagcggcaccgttcggggccatgtatacaactccacatcacgtatcaggaaccgtaa	100	Dr.76440	1	1406	NA	mycbp2	ZDB-GENE-030616-132	9	1	14224		ENSDARG00000001220	ENSDART00000039157 ENSDART00000044835	(ENSDART00000044835-97-119) (OTTDART00000042443-69-119) (NM_001012247.1-103-119) (ENSDART00000039157-101-119) (Dr.76440-100-119)
MAD_Dr_004_100002-1	gaaacataaaggcacctcactgaaagacttagcaattattagctgaactatgttttcttt	1000	ENSDART00000033957	1	6752	NA	im:7159098	im:7159098	1	1	7003		ENSDARG00000018847	ENSDART00000010266 ENSDART00000033957	(ENSDART00000010266-998-119) (Dr.82049-420-119) (XM_001920465.1-419-119)
MAD_Dr_004_100004-1	tgctgtatgcacgtgtcctacagaaaccgcctgctgatggaaatccatgagctttatttc	100001	XM_001922575.1	1	448	NA	-	-	NA	1	851				(Dr.125860-96269-119)
MAD_Dr_004_100005-1	accagttctgagaggtttttatgttgtcaaaaagtcaatgaataatgttgagttctggtt	100002	NM_001004675.1	1	631	NA	zgc:101851	ZDB-GENE-040912-123	9	1	851		ENSDARG00000037199	ENSDART00000054097	(Dr.108187-97347-119) (ENSDART00000054097-102543-111) (XM_001330922.1-102471-111) (OTTDART00000039651-102461-111)
MAD_Dr_004_100007-1	cgccatctcctgttaaagtaagctcagcaacaagagagaacagcgtcgcaattcgaaaat	100004	Dr.48209	1	791	NA	-	-	NA	1	851				(Dr.134874-99390-119)
MAD_Dr_004_100013-1	gatcctttaatgacgaaccgcgcaggaatggaccaccactcacacggcattctgggccac	10001	XM_001920987.1	1	2218	NA	-	-	NA	1	3583				(Dr.116064-10003-119) (XM_001920987.1-10001-119)
MAD_Dr_004_100025-1	gtccaagacacgtgaaaacaagggctgtaaagaagtactggttcattggcacccgtgccc	100021	ENSDART00000113048	1	511	NA	-	-	1	1	851		ENSDARG00000074128	ENSDART00000113048	(OTTDART00000041010-89602-119)
MAD_Dr_004_100035-1	cggtttgggtgcaagctgtgatggcaaatggcttcaagactccgttgggcattctgacag	100030	Dr.118264	1	531	NA	-	-	NA	1	851				(XM_001335978.2-107146-119)
MAD_Dr_004_100042-1	tatatatacgaatgcactgaacaatctatcatatgaacccgactgaagtgattaaatagg	100037	Dr.125010	1	120	NA	-	-	NA	1	851				(Dr.79984-131240-103)
MAD_Dr_004_100054-1	gagctcatcatcagtatggaagtgtttatatgctaacatctcaattaactgacaaacatt	100048	Dr.134707	1	151	NA	-	-	NA	1	851				(ENSDART00000006703-11974-36.2)
MAD_Dr_004_100055-1	caaccctgatcacaagataaaagcattaagctaaaatgcactgttgttctaaaaacactc	100049	Dr.134835	1	681	NA	-	-	NA	1	851				(Dr.128002-104421-119) (Dr.129396-96989-113) (Dr.126986-115658-113) (Dr.153136-103372-113) (Dr.128039-102334-111) (Dr.126219-99300-93.7) (Dr.107822-95296-93.7)
MAD_Dr_004_100058-1	tgtcgtcactggcttgcatggttcaggatctgcagagctacgcatcgatgaatttgctct	100051	Dr.136355	1	150	NA	-	-	NA	1	851				(ENSDART00000099417-47679-87.7) (Dr.84072-22793-87.7) (XM_001338542.2-22788-87.7) (Dr.136141-106063-87.7) (Dr.136010-110733-77.8) (Dr.118131-91406-75.8) (Dr.82180-122724-75.8) (Dr.131287-93969-71.9) (XM_001332029.2-4747-71.9) (XR_045078.1-4134-71.9) (XM_001922997.1-3230-71.9) (OTTDART00000027454-13796-71.9) (Dr.130029-136086-71.9) (Dr.129653-119195-71.9) (Dr.135461-119147-71.9) (Dr.135448-114281-…
MAD_Dr_004_100060-1	cactgaatgacattttaatttgagtctcctgagaattttggcaaaaatgcacaatgacat	100053	Dr.137253	1	771	NA	-	-	NA	1	851				(ENSDART00000056850-41163-40.1) (Dr.84123-39691-40.1) (NM_001098185.1-39683-40.1) (OTTDART00000038537-35121-40.1)
MAD_Dr_004_100067-1	acgtcttggctggtcattggcagggctgctgctacaggataattcagacatataacacac	100060	Dr.151921	1	761	NA	-	-	5	1	851		ENSDARG00000058507	ENSDART00000081389 ENSDART00000097135 ENSDART00000097136 ENSDART00000101354 ENSDART00000106261 ENSDART00000106266 ENSDART00000106428 ENSDART00000106448 ENSDART00000106449 ENSDART00000106504	(ENSDART00000106428-30367-60) (Dr.131804-94695-40.1) (Dr.153127-102055-38.2)
MAD_Dr_004_100069-1	cagcccagtgagctgtaaggtaccaacctaagtcatcattgagcctagtcttagagccgt	100062	Dr.153118	1	536	NA	-	-	NA	1	851				(XM_001923385.1-5059-113) (XM_001334645.2-1901-113) (XM_001923500.1-3954-91.7) (XR_029740.2-1843-91.7) (XM_001923863.1-1678-91.7) (Dr.119851-1671-91.7) (XR_029228.1-1670-91.7) (XM_001334411.1-1696-87.7) (XM_001333854.1-3344-83.8)
MAD_Dr_004_100072-1	aggattagatttggctactgcagtcccggtttgggccagcctcacttgtgaagactaaag	100065	OTTDART00000020844	1	600	NA	si:dkey-72l17.2	si:dkey-72l17.2	NA	1	850				(OTTDART00000039856-94058-119) (Dr.120880-91917-119) (OTTDART00000006120-88942-119) (OTTDART00000013122-88084-119) (Dr.123389-79225-119) (OTTDART00000015712-71114-119) (OTTDART00000033992-62607-119) (OTTDART00000013052-54511-119) (OTTDART00000018909-53981-119) (OTTDART00000018905-41564-119) (OTTDART00000013051-41530-119) (OTTDART00000013050-37609-119) (OTTDART00000039851-34783-119) (OTTDART000000…
MAD_Dr_004_100073-1	tggcataatgattctgtttgttcacagaaggtacttgatttagttttcctcaagcgacac	100067	OTTDART00000034068	1	568	NA	si:dkey-216e24.5	si:dkey-216e24.5	NA	1	851				(OTTDART00000033316-99211-111) (OTTDART00000030128-80275-111) (Dr.128727-130555-111) (OTTDART00000033315-109828-111) (Dr.126817-109784-111) (OTTDART00000033317-105036-111) (OTTDART00000033233-98823-103) (OTTDART00000042891-112070-103) (OTTDART00000035758-112063-103) (OTTDART00000022927-111989-103) (Dr.126061-104892-103) (OTTDART00000035757-100292-103) (Dr.124224-110127-81.8) (OTTDART00000030255-1…
MAD_Dr_004_100076-1	gttaaacccaaatacagcgggccgattcactgcctgctgagcatctgcagggaacagggc	10007	ENSDART00000083876	1	453	NA	zgc:136752	zgc:136752	1	1	3581		ENSDARG00000059923	ENSDART00000083876	(Dr.121455-9860-119) (NM_001045314.1-9854-119)
MAD_Dr_004_100077-1	gttaactggtccagaagggctatctatgaaggaaagggagaacttaaagaagttaaaggc	100070	OTTDART00000028075	1	760	known	zgc:103534	zgc:103534	1	1	850		ENSDARG00000056318	ENSDART00000078796	(OTTDART00000028071-62642-119) (Dr.46194-43714-119)
MAD_Dr_004_100078-1	gtacaagttttctgtcattccaagaagttctgatcagtaacacgcatatctcaaatctta	100071	OTTDART00000029291	1	760	known	zgc:101826	zgc:101826	1	1	850		ENSDARG00000044540	ENSDART00000065397 ENSDART00000114469	(ENSDART00000065397-105147-119)
MAD_Dr_004_100079-1	aatggtccagggaatccctatggcccagggtatcccgatgatgcaaggagtgcagatggc	100072	OTTDART00000032428	1	225	NA	si:dkey-270b7.5	si:dkey-270b7.5	NA	1	850				(XM_001342429.2-2342-119) (XM_001341072.2-1592-103)
MAD_Dr_004_100080-1	tggattatctacatgagatttgaactgcgtgcctctgtttgaaactccaaggtacttaca	100074	OTTDART00000034816	1	20	NA	-	-	NA	1	850				(Dr.131388-97642-115)
MAD_Dr_004_100082-1	ggacgcccagtggcagtttgaccacaacaaagacgagacgtacctgaggagagtgatctt	100076	OTTDART00000038532	1	770	known	dkc1	dyskeratosis congenita 1, dyskerin	-1	1	850		ENSDARG00000016484	ENSDART00000017176	(ENSDART00000017176-44847-119) (OTTDART00000038529-43145-119) (Dr.33715-35994-119) (NM_001033107.2-35992-119)
MAD_Dr_004_100083-1	tctcttgtgtgctgaagcgctctgcaataaaagctcttgatgcagcacatatcggcagcg	100077	OTTDART00000039015	1	790	known	zgc:153867	zgc:153867	1	1	850		ENSDARG00000033738	ENSDART00000014983	(ENSDART00000014983-82558-119) (OTTDART00000039012-79358-119) (OTTDART00000039019-100078-119)
MAD_Dr_004_100086-1	ggatgagtgattcatgactcatggctagcttaaaaaatctagaattgctgaactggattt	100080	OTTDART00000042920	1	760	NA	-	-	NA	1	850				(OTTDART00000012208-122961-60) (Dr.3346-107615-60)
MAD_Dr_004_100089-1	tggctaaagtggatgccactgcagaaagtgatttagcaacacggtttggtgtttctggct	100083	OTTDART00000044519	1	790	known	pdia4	protein disulfide isomerase associated 4	1	1	850		ENSDARG00000018491	ENSDART00000018868 ENSDART00000081851	(ENSDART00000018868-27482-119) (OTTDART00000027206-27203-119) (NM_199779.1-28792-103) (Dr.77341-26348-103)
MAD_Dr_004_100090-1	aggagcgaattaagtgtgcaaccatggacttcctaaagacgctggatacattggaagcct	100084	OTTDART00000045382	1	790	NA	sb:cb662	sb:cb662	NA	1	850				(OTTDART00000045376-91883-119) (ENSDART00000104299-66424-119) (OTTDART00000045374-16847-119) (Dr.76537-15565-119) (XM_704218.3-15564-119)
MAD_Dr_004_100091-1	aagagcatcatcggttcagccagatccctcggcatacaagtagtgaacgacctgtcacca	100085	ENSDART00000019898	1	560	NA	zgc:92770	zgc:92770	1	1	850		ENSDARG00000013075	ENSDART00000019898	(NM_001002556.1-98114-119)
MAD_Dr_004_100092-1	ggcccactttagttatgaatcaaactgttagtcttttatcggcatgagatggacactttg	100087	ENSDART00000067461	1	680	NA	si:ch211-152c2.3	si:ch211-152c2.3	1	1	850		ENSDARG00000045898	ENSDART00000067461	(OTTDART00000008083-99971-119)
MAD_Dr_004_100093-1	gatgctgcgaggaccatagaagaagtccacaaagatataaaagacttgagtgaaaacatc	100088	ENSDART00000073883	1	640	NA	zgc:123174	zgc:123174	-1	1	850		ENSDARG00000052103	ENSDART00000073883	(NM_001037110.1-95684-119)
MAD_Dr_004_100096-1	aaatggacgtgtttagaattttactatcgattggtactgacaaacactctagtgggatat	10011	NM_201008.1	1	2862	NA	pfkfb2	ZDB-GENE-040426-966	23	1	3581		ENSDARG00000023840	ENSDART00000102328	(Dr.24973-10020-119) (NM_201008.1-10011-119)
MAD_Dr_004_100098-1	cctcttctgttcaggaggaatgtagactacactaaaattgctgtacacacagtgactggt	100140	ENSDART00000111737	1	790	NA	-	-	1	1	850		ENSDARG00000076595	ENSDART00000111365 ENSDART00000111737	(Dr.54166-2739-119) (XM_001921388.1-2735-119) (OTTDART00000010077-24450-119)
MAD_Dr_004_100099-1	ccatcagcacttaaacttaacagaagttcaatcctgtcttagtggactgataatacaaga	100141	XM_001340654.2	1	640	NA	-	-	NA	1	850				(Dr.117871-95143-111)
MAD_Dr_004_100100-1	ggacggagaacgaggacggtcagatcttcatccataaccaggaggagagcgtcaagccca	100144	NM_001017583.1	1	634	NA	zgc:110726	ZDB-GENE-050417-45	15	1	850		ENSDARG00000068289	ENSDART00000043305 ENSDART00000098711	(Dr.104593-97247-119) (ENSDART00000043305-103890-119) (Dr.77847-99916-67.9) (NM_001017583.1-100144-119)
MAD_Dr_004_100101-1	atcttggaattgtgttgtgaatttgcactgtggtgattgtacacattttgaaagcattgt	100145	NM_001003456.1	1	620	NA	txndc17	ZDB-GENE-040801-193	15	1	850		ENSDARG00000058079	ENSDART00000080892	(OTTDART00000037799-105564-119) (Dr.34068-91385-95.6)
MAD_Dr_004_100105-1	ggtgctggttaactgtaggaatggtggtacagtctgcttaagtaggaacttgactggtgc	100149	Dr.18311	1	780	NA	si:ch211-245h7.2	ZDB-GENE-030131-1521	NA	1	850				(OTTDART00000018165-133337-119)
MAD_Dr_004_100110-1	ttcggtatggttgctttagtgggactgttcttttgcacagtggacaccgggagagtgatg	100154	Dr.78105	1	460	NA	c("wu:fd45b07", "zgc:56518")	c("ZDB-GENE-030131-4643", "ZDB-GENE-040426-2767")	20	1	850		ENSDARG00000024143	ENSDART00000028807	(OTTDART00000045013-116479-119) (NM_213427.1-113665-119) (OTTDART00000045012-112643-119)
MAD_Dr_004_100124-1	tccctactgataagcttaccgaatctggttcccactatatggtgtccaacccccttgcta	100168	Dr.121270	1	530	NA	-	-	NA	1	850				(XM_001340181.2-42944-97.6)
MAD_Dr_004_100126-1	gactgcttggccagtccttctgcatcacactgtgctgtatcaggtggaattaaggaaatc	10017	NM_199583.1	1	3390	NA	csnk1da	ZDB-GENE-030131-825	3	1	3581		ENSDARG00000008370	ENSDART00000025326	(ENSDART00000025326-10317-119) (OTTDART00000023690-10053-119) (Dr.6448-10019-119) (NM_199583.1-10017-119)
MAD_Dr_004_100138-1	tttactgcttacaaggtcaaaccctaatactgcccattctgacgacagtttctacagaat	100181	Dr.130857	1	128	NA	-	-	NA	1	850				(Dr.123392-118213-111) (Dr.123032-131045-36.2)
MAD_Dr_004_100139-1	ggttatatcaaagatattaaagcaaagtttcccacatggaccaaggagcaatgctttaaa	100182	Dr.134016	1	550	NA	zgc:92608	ZDB-GENE-040718-461	14	1	850		ENSDARG00000056874	ENSDART00000079452	(OTTDART00000028906-106482-119)
MAD_Dr_004_100151-1	gctcacacagaatactagttacaaatctgttccgatatcgtctcaagacgagagtgtcag	100193	Dr.153050	1	730	NA	-	-	NA	1	850				(Dr.134990-94932-38.2)
MAD_Dr_004_100152-1	aaacattttcatcagtttgacaacaggtagatcagctcctgacagacatgttaacagatc	100194	Dr.153056	1	510	NA	-	-	NA	1	850				(OTTDART00000033539-97467-119) (OTTDART00000033993-111119-119) (OTTDART00000035524-106098-119) (Dr.130125-95060-87.7) (Dr.127360-120392-60)
MAD_Dr_004_100154-1	accttccttatcactgttccttaaatatacaatggtttttagctaagcgtcctccagact	100196	OTTDART00000026092	1	779	known	poldip2	polymerase (DNA-directed), delta interacting prote	1	1	849		ENSDARG00000055632	ENSDART00000078014	(OTTDART00000026089-38223-119)
MAD_Dr_004_100155-1	ggcattaacaaccattcgagagactttctcacactcaggtctatgtgctgtcccttttct	100197	OTTDART00000028469	1	789	known	zgc:92327	zgc:92327	-1	1	849		ENSDARG00000054914	ENSDART00000077185	(OTTDART00000028468-19656-119)
MAD_Dr_004_100156-1	gccagcgagacggactttctccacagggagagtcatcgctcaacagccaaataaatcaca	100198	OTTDART00000029306	1	699	known	zgc:100829	zgc:100829	1	1	849		ENSDARG00000015557	ENSDART00000014058	(OTTDART00000029307-100872-119)
MAD_Dr_004_100157-1	aacctctgattgtggacaaggatttgcaggggctgagggaggctgtccagaaattggagc	100199	OTTDART00000030626	1	109	known	ndrg1	N-myc downstream regulated gene 1	-1	1	849		ENSDARG00000032849	ENSDART00000044838 ENSDART00000102896 ENSDART00000103665	(ENSDART00000103665-28537-119) (NM_213348.3-28447-119) (ENSDART00000044838-28436-119) (OTTDART00000030624-28435-119) (Dr.12107-27160-107)
MAD_Dr_004_100160-1	ttgctctctcctgtgagcgacacacatcctccttcctgccctgagagtccaattgttgcc	100201	OTTDART00000034219	1	161	known	zeb2a	zinc finger E-box binding homeobox 2a	1	1	849		ENSDARG00000062338	ENSDART00000090028	(OTTDART00000033752-99119-119) (OTTDART00000034219-100201-119)
MAD_Dr_004_100162-1	cgcaaagcttttgaagccctgaaggtggaagagcagcagggaggtcggggcatttgtgtg	100203	OTTDART00000035452	1	662	known	zgc:162969	zgc:162969	-1	1	849		ENSDARG00000003968	ENSDART00000004483	(OTTDART00000035450-53863-119)
MAD_Dr_004_100164-1	ttgttatacagaaaaggaatgtggtggtgcagtcatttaggattgtttaagattcattca	100206	OTTDART00000041258	1	729	known	zgc:103440	zgc:103440	1	1	849		ENSDARG00000037713	ENSDART00000054923 ENSDART00000054925	(ENSDART00000054925-92815-119) (OTTDART00000041257-91163-119) (ENSDART00000054923-89937-119) (OTTDART00000041256-88094-119) (Dr.15829-82824-119) (NM_001006035.1-82818-119) (ENSDART00000101586-82278-119) (OTTDART00000041255-77235-119)
MAD_Dr_004_100167-1	ctttgggttttctgtagaaaccggtactggatattactcgagtggttttaacaatgataa	10021	Dr.29852	1	3281	NA	mmp14a	ZDB-GENE-030901-1	7	1	3581		ENSDARG00000002235	ENSDART00000005884	(ENSDART00000005884-10928-119) (OTTDART00000025000-10603-119) (NM_194416.1-10542-119)
MAD_Dr_004_100168-1	gaccagaaagacagaatcaagcagcacttaatcacaaaatatccagacattaaaatttgt	100213	ENSDART00000066583	1	789	NA	zgc:112496	zgc:112496	-1	1	849		ENSDARG00000004274	ENSDART00000066583	(OTTDART00000029109-80490-119) (Dr.87779-88903-111)
MAD_Dr_004_100169-1	ttttacattccagctgcacttctgaacattaacctaaaccatattcaacactcttgttct	100218	ENSDART00000078955	1	789	NA	-	-	1	1	849		ENSDARG00000079844	ENSDART00000078955	(Dr.111693-123388-38.2)
MAD_Dr_004_100170-1	ggaggttcaggaggcggtcaaatgcagagttgtggaccgcaaggatgatgggaacggaga	100219	OTTDART00000040127	1	749	NA	-	-	NA	1	849				(Dr.81102-1959-119) (XM_001919326.1-1958-119)
MAD_Dr_004_100173-1	tggaggttgctcttttagttcttgcaaaccaagagcccgcaatacaggaaataattaagc	100221	ENSDART00000099666	1	157	NA	-	-	1	1	849		ENSDARG00000056689	ENSDART00000099666	(XM_001346112.2-27533-119) (XM_001346082.2-23885-119) (XM_684754.2-21033-119) (ENSDART00000099380-139814-119) (ENSDART00000024625-139813-119) (OTTDART00000031932-118095-119) (XM_001920452.1-104444-119) (XM_688117.3-13439-87.7) (OTTDART00000032722-118096-63.9) (ENSDART00000099666-100221-119)
MAD_Dr_004_100175-1	ttcgtttgatttatctgttgcaatggataagagtaaagccgacgaaccgctgaagaaaaa	100226	ENSDART00000110210	1	73	NA	-	-	1	1	849		ENSDARG00000045254	ENSDART00000066556 ENSDART00000110210	(ENSDART00000066556-93260-119) (Dr.91149-87892-119)
MAD_Dr_004_100177-1	atggcgaactgctgtccgtgacgccttattgatcgcgcaggagcgacagcttcactatca	100228	ENSDART00000114685	1	89	NA	zgc:162310	zgc:162310	1	1	849		ENSDARG00000078852	ENSDART00000100852 ENSDART00000114685	(XM_693640.3-38028-119) (Dr.82019-23922-119) (NM_001089480.1-23908-119)
MAD_Dr_004_100178-1	ggctggcggttgtgatcatgggagttgtgctgcagtgggctaacctatatggatatgtgc	100229	ENSDART00000014103	1	476	NA	zgc:112148	zgc:112148	-1	1	836		ENSDARG00000001804	ENSDART00000014103	(Dr.82236-95690-119)
MAD_Dr_004_100181-1	atcaccgtgatcctggtgcactgaagcctgctacacttccccccaaaagtccaaacacac	100234	XM_690037.2	1	609	NA	-	-	NA	1	849				(OTTDART00000043349-101267-119) (Dr.119714-99807-79.8) (XM_690037.2-100234-119)
MAD_Dr_004_100182-1	gtccataaatcaaaaagtaaagagaatcatcaggtgctgtatggccaagtcatgacctga	100235	XM_001921223.1	1	789	NA	-	-	22	1	849		ENSDARG00000071651	ENSDART00000106113	(XM_001343030.2-93107-81.8)
MAD_Dr_004_100183-1	cactttgttattaacaaacatcaaaggcttgttttcatcatggccctgtttaacatttca	100236	XM_001334865.2	1	729	NA	-	-	NA	1	849				(Dr.79142-100245-119) (XM_001334865.2-100236-119)
MAD_Dr_004_100184-1	ttctccgcttctgaaagtatttggtggttttgaggttcattcactcgtaatagttgtaat	100237	XM_001346627.2	1	749	NA	-	-	Zv8	1	849		ENSDARG00000039949	ENSDART00000058443	(Dr.37889-96895-103)
MAD_Dr_004_100185-1	aaactactgcgcatttacggagtggcagtccgaaaatcccaacatccagtcgatccgcag	100238	NM_001007784.1	1	509	NA	crygn1	ZDB-GENE-050225-1	NA	1	849				(Dr.88049-91908-119)
MAD_Dr_004_100188-1	actatttctacccgttgatgaattaaagggaaagtatctgccatgacgacagacgaggcg	100241	Dr.74759	1	139	NA	-	-	NA	1	849				(OTTDART00000018186-56024-119) (ENSDART00000103810-55960-119) (XR_044762.1-48984-119) (OTTDART00000031398-110554-119)
MAD_Dr_004_100189-1	tgaacttgtgatattctttggttgtcaggtcttggttggatctatggttggctgcttgta	100242	Dr.75132	1	789	NA	-	-	NA	1	849				(Dr.126970-97259-54)
MAD_Dr_004_100193-1	atgccagcctgtgttaaaaatacagtgatatgtctgtgtaagatgagagtgcctgcacta	100246	Dr.89131	1	749	NA	wu:fb36g02	ZDB-GENE-030131-558	NA	1	849				(Dr.117869-96033-77.8)
MAD_Dr_004_100198-1	gaagaggggttaaaaggtctatggatcatcattctcagaaagcaacaaaataactgagaa	100250	Dr.116151	1	769	NA	-	-	NA	1	849				(XM_001343754.2-82652-119) (OTTDART00000035753-81429-119) (OTTDART00000011160-89857-117) (OTTDART00000011162-77746-117) (OTTDART00000002146-98543-111) (OTTDART00000033814-96628-111) (OTTDART00000030933-95978-111) (OTTDART00000005159-89856-111) (OTTDART00000031120-77433-111) (OTTDART00000005160-77431-111) (OTTDART00000030928-76867-111) (Dr.130252-137425-111) (Dr.142585-133507-111) (OTTDART00000016…
MAD_Dr_004_100229-1	atgtttggaatatcgctttttggaatcgagcgtgaccggtccgatttgttataatattct	10028	OTTDART00000019330	1	3334	known	laptm4b	lysosomal associated protein transmembrane 4 beta	-1	1	3579		ENSDARG00000035870	ENSDART00000052080	(Dr.119375-104798-103)
MAD_Dr_004_100235-1	ctcacatctacattatatacacataaacacacttctgacatctaaatggctcaaactcaa	100284	OTTDART00000012851	1	34	known	si:ch211-282j17.2	si:ch211-282j17.2	1	1	848		ENSDARG00000043768	ENSDART00000011852 ENSDART00000064279	(ENSDART00000064227-104248-83.8) (OTTDART00000012853-96289-63.9) (ENSDART00000064223-102980-61.9) (OTTDART00000009440-100996-61.9) (ENSDART00000114591-75580-58) (ENSDART00000064242-75364-52) (OTTDART00000012848-101139-52) (OTTDART00000038302-4923-36.2)
MAD_Dr_004_100236-1	caacaatattggactgatttcattatcaaagaatggaaaaagtgccaaagcagagactct	100285	OTTDART00000013958	1	388	known	si:dkey-21e2.12	si:dkey-21e2.12	1	1	848		ENSDARG00000079228	ENSDART00000105513	(OTTDART00000013959-113195-119) (OTTDART00000012072-115616-103) (XM_001343078.1-66588-46.1) (XM_001345150.2-98110-42.1) (OTTDART00000013974-121272-42.1) (OTTDART00000013973-100365-42.1) (NM_001007394.1-90531-38.2) (Dr.86283-88223-38.2) (ENSDART00000067586-108028-38.2)
MAD_Dr_004_100238-1	atgtgaaaaacacagacggggctatgatcgtcaatgctatgttcttcaaaccccactggg	100288	OTTDART00000026164	1	698	known	hsp47	heat shock protein 47	-1	1	848		ENSDARG00000019949	ENSDART00000035096 ENSDART00000115032	(ENSDART00000115032-40474-119) (NM_131204.1-39751-119) (ENSDART00000035096-38944-119) (Dr.32911-38100-119) (OTTDART00000026163-37295-119)
MAD_Dr_004_100241-1	cagctgaaacgagatacaagagtgagtgaaactcattcaccgatactcaaccacaggtta	100291	OTTDART00000035726	1	81	known	si:ch211-191a24.4	si:ch211-191a24.4	1	1	848		ENSDARG00000037528	ENSDART00000054652	(XM_001923262.1-72787-119) (XM_001923353.1-72647-119)
MAD_Dr_004_100242-1	tggcataatgattctgcttgttcaaagaaggtacttgatttagttttcctcaagcgacac	100292	OTTDART00000035757	1	565	NA	-	-	NA	1	848				(OTTDART00000033233-98823-119) (OTTDART00000042891-112070-119) (OTTDART00000035758-112063-119) (OTTDART00000022927-111989-119) (Dr.126061-104892-119) (OTTDART00000033316-99211-111) (OTTDART00000030128-80275-111) (Dr.128727-130555-111) (OTTDART00000033315-109828-111) (Dr.126817-109784-111) (OTTDART00000033317-105036-111) (OTTDART00000034068-100067-103) (Dr.124224-110127-81.8) (OTTDART00000030255-1…
MAD_Dr_004_100244-1	tctcttcctttttgtcgaaaaaacacattatttttccaatgatatacacgcgttgtcctt	100294	OTTDART00000038171	1	33	known	rpl10	ribosomal protein L10	-1	1	848		ENSDARG00000025581	ENSDART00000032744	(OTTDART00000038172-108932-119)
MAD_Dr_004_100246-1	aaagcaagcgcgtggacgagtcggaaactcgcgcgcgccattgaaaacaaattcgggaca	100296	OTTDART00000038842	1	278	known	zgc:153103	zgc:153103	-1	1	848		ENSDARG00000068582	ENSDART00000099235	(OTTDART00000038843-99772-119)
MAD_Dr_004_100249-1	ggcagagctggccttgagctgcctgcctcatgctcatgccttgaaccccaatgagattca	1003	ENSDART00000056432	1	4319	NA	zgc:113421	zgc:113421	1	1	6983		ENSDARG00000069397	ENSDART00000056432 ENSDART00000100965	(Dr.78955-892-119) (NM_001145707.1-891-119) (OTTDART00000029620-890-119)
MAD_Dr_004_100250-1	ggctgcgataaagcgaatgcgagatgctggatggaccaccgtcagcagttcagataagaa	10030	ENSDART00000011876	1	2993	NA	sycp1	synaptonemal complex protein 1	1	1	3579		ENSDARG00000003904	ENSDART00000011876	(Dr.107962-10048-119) (NM_001118894.1-10037-119) (ENSDART00000011876-10030-119)
MAD_Dr_004_100251-1	ctaaaacgagtgccgcgaacaggatgggtgtacagaaatatcaaacagccagagagtgtg	100306	OTTDART00000018622	1	63	known	zgc:112330	zgc:112330	-1	1	848		ENSDARG00000034957	ENSDART00000050729	(Dr.75502-82868-119)
MAD_Dr_004_100252-1	tgtttgcgacgcatgcatcaaaagacgcacggattgttcgcccgagtgtttcaaaaaagt	100307	ENSDART00000099983	1	18	NA	bsx	brain specific homeobox	-1	1	848		ENSDARG00000068976	ENSDART00000099983	(Dr.90786-93358-111)
MAD_Dr_004_100259-1	ctctgccagcgagcttatgcctatattctgttgaaagagtacaccaaagcaattgatgat	100314	Dr.76810	1	218	NA	-	-	NA	1	848				(NM_001007361.1-57139-119)
MAD_Dr_004_100261-1	ccatgatgtttaactggtgccatgaactgaagcatagcaggacacttatgcgtatcactg	100316	Dr.78132	1	788	NA	wu:fc72a10	ZDB-GENE-030131-4102	NA	1	848				(Dr.139998-121634-65.9) (Dr.125566-92506-46.1)
MAD_Dr_004_100265-1	tcactgccaatgccctgcttgcaaatttctcaatgaccttttggttgaacactttcaggg	10032	ENSDART00000087654	1	2626	NA	-	-	-1	1	3579		ENSDARG00000061445	ENSDART00000087654	(Dr.129907-121139-60)
MAD_Dr_004_100268-1	agaggtcttgagcacatagtttaattcaaagtattgcgttacattgcataaatgtgttca	100322	Dr.86651	1	308	NA	-	-	NA	1	848				(Dr.128155-118665-36.2)
MAD_Dr_004_100275-1	gcgtagcttgacagatgtaccggctgcacttttaattatgatgcaggcctgaacccaaaa	100329	Dr.112199	1	758	NA	-	-	9	1	848		ENSDARG00000077568	ENSDART00000111534	(OTTDART00000034542-104779-119)
MAD_Dr_004_100276-1	acatgattgttcctcctttgacggtaaacttcgtggaacactccatcagctgcaaagaaa	10033	ENSDART00000088315	1	3100	NA	-	-	-1	1	3579		ENSDARG00000061719	ENSDART00000088315	(XM_689025.3-8620-119)
MAD_Dr_004_100277-1	ctttatttatcagggttcgccactagaactctggcatatgtgtcacgcagagaatgccct	100330	Dr.112569	1	147	NA	-	-	NA	1	848				(XM_686265.2-51212-38.2) (Dr.133881-105009-38.2)
MAD_Dr_004_100278-1	ttccccgatataagtgatcagatgtcttttattctctgtagatgcagctactaaagttaa	100331	Dr.113496	1	238	NA	-	-	NA	1	848				(Dr.127765-108806-119)
MAD_Dr_004_100279-1	atttgtgtagtgttattacatcaggccttaacaaagtatctgggaagagagtgaaacgct	100332	XM_680845.3	1	29	NA	-	-	2	1	848		ENSDARG00000019278	ENSDART00000019925	(ENSDART00000019925-88558-119)
MAD_Dr_004_100285-1	gatggagtgacaggagagatcagcgtgtttcaagtcaatgaggaactcagagaagctgca	100338	Dr.122983	1	390	NA	-	-	NA	1	848				(Dr.130140-124340-103)
MAD_Dr_004_100292-1	aaaacttcctgtttttccaagtgcgtctctgccggtggttcaccgctgtatggcgggcaa	100344	Dr.126073	1	768	NA	slc44a1	ZDB-GENE-050417-204	1	1	848		ENSDARG00000015946	ENSDART00000011725	(OTTDART00000023900-33375-87.7)
MAD_Dr_004_100294-1	acatttatcacattagctttctcttctttcttcctccatccctgtcaggggcaagttgta	100346	Dr.128904	1	448	NA	-	-	NA	1	848				(Dr.139479-129834-103) (OTTDART00000045454-123232-103) (Dr.154109-118298-103) (Dr.121818-127544-95.6)
MAD_Dr_004_100295-1	gtttggaccaaaggactaaaacaggcctttttgagcactggtcatacatattttgttgat	100347	Dr.128915	1	678	NA	-	-	NA	1	848				(Dr.123074-97631-95.6) (Dr.154468-92590-95.6) (Dr.134373-89094-95.6) (OTTDART00000001605-77809-87.7) (Dr.125061-112745-87.7) (Dr.155320-108531-79.8) (Dr.126402-99081-77.8) (Dr.142244-82877-75.8)
MAD_Dr_004_100302-1	actgtacccaagacctaaacacaaccactatcttactaacaattcataagcagcaaatta	100354	Dr.136262	1	499	NA	-	-	NA	1	848				(Dr.149024-113925-40.1) (Dr.92027-101406-40.1)
MAD_Dr_004_100306-1	tggattaatggtggagtcttgtgctcattatcagacagggctgttagggattgctctaat	100358	Dr.150461	1	518	NA	-	-	NA	1	848				(OTTDART00000039351-5730-97.6)
MAD_Dr_004_100308-1	agactctcacgcatttgttaatagccctgccagtggtctttccattcgctctccatctct	10036	ENSDART00000112343	1	3509	NA	-	-	1	1	3579		ENSDARG00000078045	ENSDART00000112343	(Dr.20641-5395-119) (ENSDART00000114211-6266-111) (ENSDART00000056072-5697-111) (OTTDART00000037184-5480-111) (NM_001003835.1-5601-103)
MAD_Dr_004_100310-1	aacgttttgacaatgtgttttgtgccttatcttgacaatgtccatcttgggaccattgct	100361	Dr.152648	1	708	NA	-	-	NA	1	848				(OTTDART00000035134-97902-111) (Dr.154375-96939-111) (OTTDART00000035131-92002-111) (Dr.125542-89541-111) (OTTDART00000035132-76575-111) (OTTDART00000016338-62823-111) (OTTDART00000042357-61133-111) (OTTDART00000010523-60490-111) (OTTDART00000021438-46832-111) (OTTDART00000010815-45809-111) (OTTDART00000012165-43169-111) (OTTDART00000042354-17667-111) (Dr.125888-116635-111) (OTTDART00000033770-10…
MAD_Dr_004_100314-1	agtgaaaaaaattattgcaacatctttaaagtgacatcctacttcccgcacccagactat	100365	OTTDART00000013973	1	262	known	si:dkey-21e2.11	si:dkey-21e2.11	1	1	847		ENSDARG00000075023	ENSDART00000099042	(OTTDART00000013974-121272-97.6) (XM_001345150.2-98110-81.8) (OTTDART00000012072-115616-54) (OTTDART00000013959-113195-54) (OTTDART00000013958-100285-54) (ENSDART00000031890-99339-46.1) (XM_691009.2-94889-38.2) (OTTDART00000012073-115094-38.2) (OTTDART00000013970-101981-38.2) (OTTDART00000013973-100365-97.6)
MAD_Dr_004_100316-1	tagctcttgaacactaggaatcactaaagactaaaagaaatactgataatggggaagatg	100367	OTTDART00000023094	1	787	NA	si:dkeyp-118g6.3	si:dkeyp-118g6.3	NA	1	847				(Dr.37374-35804-111) (NM_001076671.1-35788-111)
MAD_Dr_004_100322-1	cgttcatctttcaaaaccaggttttacccaccatcaccataccaccgtttaaacagcaca	100372	OTTDART00000026932	1	767	known	zgc:64166	zgc:64166	-1	1	847		ENSDARG00000042272	ENSDART00000061996 ENSDART00000103283	(ENSDART00000103283-79200-119) (ENSDART00000061996-65836-119) (OTTDART00000026931-54239-119)
MAD_Dr_004_100325-1	tcttgtggcagagatggtcaaccactataaatacctttcaactcatcctggttctttcaa	100375	OTTDART00000030930	1	787	NA	si:dkeyp-33e11.1	si:dkeyp-33e11.1	NA	1	847				(OTTDART00000030933-95978-119) (OTTDART00000030928-76867-119) (OTTDART00000030934-102061-119) (OTTDART00000002146-98543-111) (OTTDART00000033814-96628-111) (OTTDART00000033813-94850-111) (OTTDART00000005159-89856-111) (OTTDART00000009881-80237-111) (OTTDART00000031120-77433-111) (OTTDART00000005160-77431-111) (OTTDART00000009879-76863-111) (OTTDART00000009878-76696-111) (OTTDART00000009880-73392-…
MAD_Dr_004_100326-1	gcaggcaggggtttctgccctcctcaatcacaattactgatttactgaagcgcattttcc	100376	OTTDART00000035185	1	37	known	zgc:73373	zgc:73373	-1	1	847		ENSDARG00000022684	ENSDART00000036157	(Dr.28291-95931-119) (OTTDART00000035184-104548-119) (OTTDART00000035185-100376-119)
MAD_Dr_004_100327-1	agaaacctgcctgattttcacatccacaagatccctgtgccgcccgatgactggaagaaa	100378	OTTDART00000036279	1	98	known	zgc:153922	zgc:153922	-1	1	847		ENSDARG00000018008	ENSDART00000009605 ENSDART00000103710	(OTTDART00000036278-94778-119) (ENSDART00000009605-63158-119) (OTTDART00000036277-59193-119)
MAD_Dr_004_100329-1	cctagtctgctaaactccattgccatcatgattttgtacacaacgtttttgtgaactttt	10038	XM_682803.3	1	3257	NA	-	-	1	1	3579		ENSDARG00000037260	ENSDART00000102379	(Dr.22874-10045-119) (XM_682803.3-10038-119)
MAD_Dr_004_100330-1	ctttcatagagaggatgtcctatctctgtattaggagacaatatctttatgtggcagaac	100380	OTTDART00000037632	1	707	known	zgc:153407	zgc:153407	-1	1	847		ENSDARG00000028201	ENSDART00000038015	(ENSDART00000038015-96956-119) (OTTDART00000037631-80323-119)
MAD_Dr_004_100331-1	tctcgtctcacaaacagtttcaggccttggggattcacgtttatttttgcaagtctaaat	100381	OTTDART00000038391	1	707	known	zgc:85677	zgc:85677	1	1	847		ENSDARG00000028335	ENSDART00000028885	(OTTDART00000038389-36475-119) (ENSDART00000028885-28497-119) (Dr.75367-27904-119) (NM_213168.2-27899-119) (OTTDART00000038388-22799-119) (OTTDART00000038390-103580-46.1)
MAD_Dr_004_100333-1	cctccaagacctgggttttcgtatggcactgtgatgtctcttctggacgctaaagctttg	100384	OTTDART00000038832	1	747	NA	zgc:162611	zgc:162611	NA	1	847				(OTTDART00000038831-40137-119)
MAD_Dr_004_100334-1	gaaattcagaagaaataccgcatcgcaaaggaagcttacgagagtctgttacaaacagaa	100385	OTTDART00000040269	1	309	NA	-	-	NA	1	847				(ENSDART00000112281-54125-119) (OTTDART00000040268-53212-119) (Dr.107641-3791-119) (XM_692654.3-3788-119)
MAD_Dr_004_100336-1	gtccactacaagcattataagtactacttcagcagaaatagtaaggtcacatacattgga	100387	OTTDART00000042534	1	749	NA	-	-	NA	1	847				(OTTDART00000042535-97474-119) (OTTDART00000042533-94719-119) (Dr.75470-70517-119) (OTTDART00000042532-54919-119)
MAD_Dr_004_100340-1	tctacgcccgtgtcaccaaactccgtgcctgggttgaccagaccattgcttccaactaaa	100391	ENSDART00000037346	1	747	NA	ctrb1	chymotrypsinogen B1	1	1	847		ENSDARG00000039728	ENSDART00000037346	(OTTDART00000036811-96065-119) (Dr.125643-118445-119) (OTTDART00000037085-99422-71.9) (NM_001081690.1-95342-71.9)
MAD_Dr_004_100341-1	cgccaaatccacgacggcttctctttaattggcaacacggggccctatgaagtgtccaag	100393	ENSDART00000056926	1	637	NA	-	-	1	1	847		ENSDARG00000038995	ENSDART00000056926	(NM_001030104.1-51197-119)
MAD_Dr_004_100342-1	ctacccctattaaaagcgtttaacatattaatcagctgtcagtctcccaataaagactgt	100395	OTTDART00000036208	1	777	known	zgc:171517	zgc:171517	-1	1	847		ENSDARG00000070071	ENSDART00000102542 ENSDART00000109349 ENSDART00000112229	(NM_001109710.1-98577-91.7) (OTTDART00000036205-100657-91.7) (OTTDART00000036207-100669-83.8) (Dr.151165-118228-77.8) (Dr.113580-90749-38.2)
MAD_Dr_004_100343-1	ggctctcggtggtctcagagtttgcatacatcagcctgttggccatgggttttctgatga	100397	NM_001098752.1	1	44	NA	si:ch211-232m10.6	ZDB-GENE-060503-879	19	1	847		ENSDARG00000070931	ENSDART00000104548	(ENSDART00000104548-73595-119) (OTTDART00000020546-52211-119)
MAD_Dr_004_100344-1	gtggtttaaaaagggaaatgcaaagatgcttgtatagtgaaagtttagtagatcagggaa	100398	NM_001005969.1	1	647	NA	ank1	ZDB-GENE-041010-44	5	1	847		ENSDARG00000074555	ENSDART00000082662 ENSDART00000109053 ENSDART00000113944	(OTTDART00000040095-105373-119)
MAD_Dr_004_100347-1	caccatggaccaatattagattgattaaaagcttacttttctcatttccatgagctctat	100401	ENSDART00000044970	1	707	NA	zgc:100789	zgc:100789	1	1	847		ENSDARG00000032037	ENSDART00000044970	(NM_001003998.1-95587-119) (OTTDART00000029113-94115-119) (OTTDART00000029112-89808-119) (Dr.34241-89260-99.6)
MAD_Dr_004_100348-1	gttagttgcattttcatagtgtttttcaggcatacttagtcaaatgtattataccagtgg	100402	XM_001332057.2	1	767	NA	-	-	NA	1	847				(Dr.85119-96352-117)
MAD_Dr_004_100375-1	tttctgtattaatgtagcctatgaggagtgaaagagcagtctattattacggcttaacaa	100429	Dr.125798	1	57	NA	-	-	NA	1	847				(OTTDART00000040864-89372-119)
MAD_Dr_004_100376-1	ctttattggcacagcttcatgcagttttgtgatctaatttagggagaggactctttatat	100430	Dr.126932	1	607	NA	-	-	NA	1	847				(Dr.142700-135526-40.1)
MAD_Dr_004_100377-1	gatgttttcaatgtggtcagcctgctagttagtccattcgcacacattttcatcatcaca	100431	Dr.127907	1	430	NA	-	-	NA	1	847				(Dr.99027-101295-56) (Dr.136813-102349-52) (Dr.126981-123256-50.1)
MAD_Dr_004_100379-1	ttgaaggcattcagaatatgtgtgctacccaaataataagtcttcagaattttgggagta	100433	Dr.129272	1	269	NA	-	-	NA	1	847				(OTTDART00000042502-7444-85.7) (Dr.121146-24119-69.9) (NM_001103144.1-24115-69.9) (Dr.127895-126795-65.9) (ENSDART00000084186-24610-63.9) (Dr.87949-111761-56) (Dr.137838-98315-54) (Dr.97981-118777-52) (Dr.97498-104586-48.1) (Dr.22830-55938-46.1)
MAD_Dr_004_100397-1	caggaagtaagaagattcaaaccacaacgatcactctcagctcagcgccatattatggga	100451	Dr.152501	1	10	NA	-	-	NA	1	847				(Dr.123387-112270-111) (OTTDART00000027061-97805-103) (Dr.153657-101165-93.7) (OTTDART00000001964-81963-85.7) (Dr.126819-104603-85.7) (OTTDART00000006510-30725-75.8) (Dr.152705-99627-73.8) (OTTDART00000022415-82373-67.9) (Dr.123068-101807-58) (Dr.124671-103230-52) (Dr.126080-98303-44.1) (Dr.154555-89801-40.1)
MAD_Dr_004_100400-1	aaatgagatttggcctaatttaagctatttaaggtggatgttttgtactatatggctctc	100454	OTTDART00000001790	1	756	known	si:xx-packtrz.4	si:xx-packtrz.4	1	1	846		ENSDARG00000039483	ENSDART00000057687	(XM_001344334.1-78295-111)
MAD_Dr_004_100402-1	cacatacgtgtctatctcttttcaccatagccgaggatcggagagaagcatagactgcag	100456	OTTDART00000039614	1	46	known	ssr3	signal sequence receptor, gamma	1	1	850		ENSDARG00000014165	ENSDART00000021880	(OTTDART00000039615-95322-119) (Dr.297-91301-119)
MAD_Dr_004_100403-1	tggtaaagttttgttcctccactgtcgccattggtttgcttggtttaggacttgtggaac	100457	OTTDART00000018938	1	766	NA	si:ch211-12e13.4	si:ch211-12e13.4	NA	1	846				(Dr.119937-99720-119) (OTTDART00000034348-110170-111) (OTTDART00000024879-52907-58) (OTTDART00000012589-40693-58) (OTTDART00000024845-37895-58) (OTTDART00000022073-33489-58) (Dr.125890-126410-58) (Dr.98392-106936-50.1) (Dr.130506-120245-46.1) (OTTDART00000002175-35367-42.1) (OTTDART00000015854-12166-42.1) (Dr.139758-121076-42.1) (OTTDART00000015843-12029-42.1) (OTTDART00000042791-41408-40.1) (XM_…
MAD_Dr_004_100412-1	ctgcaccgtcagcaacaggataagcctaaagtctgctaaagacgtccagccggcgtgctc	100466	OTTDART00000033789	1	566	NA	si:dkey-11f4.20	si:dkey-11f4.20	NA	1	846				(Dr.152430-91253-81.8)
MAD_Dr_004_100413-1	tgcaagagatacagcagaagccaaactagatgactggagaggttcgttttattgtccgat	100467	OTTDART00000035591	1	776	known	slc38a3	solute carrier family 38, member 3	-1	1	846		ENSDARG00000014587	ENSDART00000025024	(OTTDART00000025182-9821-119) (ENSDART00000025024-20898-119) (Dr.32995-20381-119) (NM_001002648.1-20378-119)
MAD_Dr_004_100417-1	taatgaaacggttcttctcatcccgatacgaatgaagcagtatttggcgattttattgaa	100471	OTTDART00000043136	1	746	known	zgc:66353	zgc:66353	1	1	846		ENSDARG00000039215	ENSDART00000057291	(NM_214681.1-40360-119) (OTTDART00000043135-39669-119)
MAD_Dr_004_100420-1	ctcactgctttgaaataaacttatttctatgaatgactaagatgtgttctgattgctgct	100475	ENSDART00000015940	1	746	NA	edf1	endothelial differentiation-related factor 1	1	1	846		ENSDARG00000009950	ENSDART00000015940	(NM_200745.1-98265-119)
MAD_Dr_004_100421-1	gaaagacgatctggcagattacggcgggtttgaaggcggttatgcacaagactatgagga	100476	ENSDART00000020082	1	776	NA	eif3j	eukaryotic translation initiation factor 3, subuni	1	1	846		ENSDARG00000012603	ENSDART00000020082	(XM_001331584.2-47887-119) (Dr.77097-47868-111) (NM_201214.1-47865-111)
MAD_Dr_004_100422-1	ttgttgaactggacgagcacaacgatggtcgacgtctccaggagactttagcggaactga	100477	ENSDART00000062537	1	317	NA	glrx2	glutaredoxin 2	1	1	846		ENSDARG00000042631	ENSDART00000062537	(NM_001002404.1-97478-119) (Dr.88731-95445-119)
MAD_Dr_004_100423-1	atagaggattatgtgacaaaaggacgcaatccagatctgaagaaactgatcagcgattgt	100478	ENSDART00000063247	1	426	NA	-	-	-1	1	846		ENSDARG00000069019	ENSDART00000032808 ENSDART00000063247 ENSDART00000100072	(ENSDART00000032808-110449-119) (ENSDART00000100072-101668-119) (XM_693956.3-7948-111) (ENSDART00000097504-101354-111) (XM_001331923.2-7429-63.9) (XM_001345125.2-7070-63.9)
MAD_Dr_004_100424-1	ccggtgatgggaagacgctgtgtttcgggatccccatgatccacatgatcctgcagtgga	100479	ENSDART00000082084	1	706	NA	-	-	-1	1	846		ENSDARG00000059071	ENSDART00000082084	(Dr.87361-34683-105) (XM_001921324.1-34678-105) (ENSDART00000110269-30789-105)
MAD_Dr_004_100428-1	cctggagttgacaggcttcttgcgctgtgtgaagttgaagtctatcagcagttgtggggt	100483	ENSDART00000102854	1	786	NA	-	-	1	1	846		ENSDARG00000070209	ENSDART00000102854	(ENSDART00000110919-107702-107)
MAD_Dr_004_100429-1	ctgtgttcccctgctgtgcacatccacctctggaagaggaagcaaggaacaaggagtggc	100484	ENSDART00000103852	1	526	NA	-	-	-1	1	846		ENSDARG00000070602	ENSDART00000103852	(XM_001922845.1-63448-119)
MAD_Dr_004_100430-1	tggagaaattagaacatagtaaggagaaacagagaatgagaagagcagcagatgaatata	100490	ENSDART00000115107	1	706	NA	-	-	-1	1	846		ENSDARG00000077929	ENSDART00000115107	(ENSDART00000115369-100491-119) (XM_681660.3-31971-36.2) (ENSDART00000115107-100490-119)
MAD_Dr_004_100434-1	atcctcctcctacacatctacaactaatcactgtttcactaaaccactactaatgtaatc	100495	XM_686336.3	1	266	NA	-	-	NA	1	846				(Dr.119372-100519-119) (XM_686336.3-100495-119)
MAD_Dr_004_100435-1	caaggcttttaggaggcaaagttcacggttccctggctagagcaggaaaagtcagaggac	100497	Dr.13325	1	294	NA	zgc:110695	ZDB-GENE-050417-416	10	1	846		ENSDARG00000043663	ENSDART00000064111	(OTTDART00000028439-96061-119)
MAD_Dr_004_100438-1	tgcctgtcacctgtatgtacttcagggtggtttggcacaacaggagtggagggtcccaga	1005	XM_001922086.1	1	4334	NA	-	-	12	1	6975		ENSDARG00000018742	ENSDART00000003143	(Dr.75389-1006-119) (XM_001922086.1-1005-119)
MAD_Dr_004_100441-1	ttccggtttctttttgttctgttgttcttgcatatcgattaatattatctggtgctgtgg	100502	Dr.77370	1	715	NA	commd3	ZDB-GENE-041219-3	24	1	846		ENSDARG00000045402	ENSDART00000066764	(OTTDART00000027192-108853-119) (Dr.77370-100502-119)
MAD_Dr_004_100443-1	tccgtcatccgaatcaaacaggaaccactggattagccatccgctctgacaaacaataaa	100504	Dr.79237	1	636	NA	-	-	NA	1	846				(XR_044928.1-20124-119) (ENSDART00000111063-80999-111) (OTTDART00000005079-49839-111)
MAD_Dr_004_100454-1	aaatgaaacgaagatgtgcgtcaactacagactgtcagccttaatttgaggtcaactctg	100514	Dr.100568	1	333	NA	-	-	NA	1	846				(Dr.136688-124915-46.1)
MAD_Dr_004_100461-1	cagtttctcctccagaacgagtgtttcatgtgtgaatatgagtaaataccggggggaatg	100520	Dr.124660	1	786	NA	-	-	NA	1	846				(NM_001003622.1-58961-65.9) (ENSDART00000106561-45848-65.9) (ENSDART00000106562-140936-65.9) (ENSDART00000058715-140935-65.9) (XM_001918689.1-49129-54) (Dr.152426-91678-36.2)
MAD_Dr_004_100475-1	ttgcagcatgaaaattggtgcgggatttgttgaatttacttctatgtaagggaataaact	100533	Dr.134122	1	776	NA	si:xx-by187g17.5	ZDB-GENE-040724-183	3	1	846		ENSDARG00000069735	ENSDART00000101709	(Dr.87556-102014-103)
MAD_Dr_004_100477-1	aaactggccagcaatgccaacgacaaacagcagagcgcacgcatcaaacaggtgtttgag	100535	Dr.135589	1	313	NA	-	-	NA	1	846				(NM_001080008.1-17508-46.1) (ENSDART00000075260-43892-36.2)
MAD_Dr_004_100483-1	attatactctctaatccgttgtctattatgtcgtgaatatactcctgtaatgcatactgc	100540	Dr.139073	1	92	NA	-	-	NA	1	846				(Dr.137256-105192-58)
MAD_Dr_004_100489-1	ggaaaacatctcatttactgactggaggtattttttcaatggaaagtggagaccgaaatg	100546	XM_001341112.2	1	103	NA	-	-	17	1	846		ENSDARG00000040141	ENSDART00000058715 ENSDART00000058716 ENSDART00000075195 ENSDART00000075209 ENSDART00000106561 ENSDART00000106568	(XM_001918689.1-49129-119) (ENSDART00000106561-45848-119) (Dr.152727-102233-119) (Dr.140131-102046-115) (Dr.152696-97182-79.8) (NM_001003622.1-58961-79.8) (ENSDART00000106562-140936-79.8) (ENSDART00000058715-140935-71.9)
MAD_Dr_004_100494-1	ccgactgaaagcatttcaggtcacacacttgcacccaaatttttgcacaacatcacagcc	100550	Dr.153497	1	146	NA	-	-	NA	1	846				(Dr.82528-94208-119)
MAD_Dr_004_100496-1	gaaacacgtcacctctgaggtaaaaactactcacatctatattatttaatgatatcacac	100553	OTTDART00000009435	1	5	known	si:dkey-88n24.8	si:dkey-88n24.8	1	1	845		ENSDARG00000070840	ENSDART00000060330 ENSDART00000060333 ENSDART00000064218 ENSDART00000064231 ENSDART00000064238 ENSDART00000081285 ENSDART00000081286 ENSDART00000104350 ENSDART00000104351 ENSDART00000111153	(OTTDART00000012851-100284-50.1) (ENSDART00000064227-104248-48.1) (OTTDART00000030631-100651-42.1) (OTTDART00000012853-96289-40.1) (OTTDART00000020490-103046-38.2)
MAD_Dr_004_100498-1	tgtaagagtccagtcagaaagttctgtggtcggagagaccacccctcaaatatatataaa	100555	OTTDART00000015732	1	765	known	zgc:77759	zgc:77759	-1	1	845		ENSDARG00000068629	ENSDART00000099333	(ENSDART00000099333-94341-119) (Dr.76735-71400-119) (NM_205650.1-71396-119)
MAD_Dr_004_100500-1	tgtcagggagtccggcggagaagttcaactcgtaccgcttgtcacttaccaaactcttca	100558	OTTDART00000024916	1	10	known	eef1d	elongation factor-1, delta	-1	1	845		ENSDARG00000008109	ENSDART00000002962 ENSDART00000028648 ENSDART00000097893	(OTTDART00000024915-95673-119) (ENSDART00000002962-89565-119) (OTTDART00000024920-110659-119) (OTTDART00000024919-108538-115) (OTTDART00000024918-104455-63.9)
MAD_Dr_004_100501-1	tcctcatcaagccagtgcgcggcaccttactctcttccctgaccctatgaaagacaaaac	100559	OTTDART00000027007	1	5	known	sgk1	serum/glucocorticoid regulated kinase 1	-1	1	845		ENSDARG00000025522	ENSDART00000035031	(OTTDART00000042780-100663-109)
MAD_Dr_004_100502-1	tcacactgttttgctgctcaaagagcgcttaatagtttaaatgtgcattaaaggacattt	10056	OTTDART00000040472	1	3507	known	zgc:123010	zgc:123010	-1	1	3577		ENSDARG00000039082	ENSDART00000057073 ENSDART00000059443	(ENSDART00000059443-9822-119) (Dr.52445-5473-119) (NM_001145554.1-5471-119) (OTTDART00000040471-5469-119)
MAD_Dr_004_100506-1	tatctgcaccacacagttccatctgatgttttacattaccagaactctcccaaatgtgtt	100563	OTTDART00000036788	1	385	known	alg12	asparagine-linked glycosylation 12 homolog (yeast,	-1	1	845		ENSDARG00000078909	ENSDART00000108873 ENSDART00000112476	(NM_001098749.1-56159-119) (OTTDART00000012884-44540-119) (ENSDART00000108873-140961-119) (ENSDART00000060395-140960-119)
MAD_Dr_004_100508-1	gaccagaatatcaggttatatgacactagtaggggtcgttttactctgaagaagactgtg	100565	OTTDART00000039220	1	755	known	zgc:110066	zgc:110066	-1	1	845		ENSDARG00000009868	ENSDART00000002992	(OTTDART00000039218-98176-119) (OTTDART00000039217-38993-119) (OTTDART00000039219-100741-119)
MAD_Dr_004_100511-1	atctgtcgactggagcgccaactaaattcatcacaagaattggagatgaggagtctctgc	100568	OTTDART00000045697	1	675	known	zgc:103487	zgc:103487	1	1	845		ENSDARG00000030250	ENSDART00000003325	(OTTDART00000045696-46924-119)
MAD_Dr_004_100514-1	cccgtttcaagtcaagacctgagctcgagcaacttcttgcaaaaattcataattattaat	100576	NM_001013281.1	1	675	NA	mrpl48	ZDB-GENE-041008-125	Zv8	1	845		ENSDARG00000035167	ENSDART00000050940	(Dr.82699-96577-119)
MAD_Dr_004_100515-1	cagcagatgccactctcatggatttacagaagcgacccgatctgtggatatttgtgcatc	100579	XM_001344121.2	1	755	NA	-	-	20	1	845		ENSDARG00000023916	ENSDART00000014606 ENSDART00000035961 ENSDART00000065861	(ENSDART00000014606-62988-119) (ENSDART00000065861-52060-119) (ENSDART00000035961-51918-119) (Dr.82267-91907-73.8)
MAD_Dr_004_100516-1	agtttgtgcgcagactgagcatgcccgacgctacggcaatacaggtgtgtgcacctaaag	10058	ENSDART00000016582	1	2533	NA	pcdh2ab1	protocadherin 2 alpha b 1	1	1	3577		ENSDARG00000058875	ENSDART00000016582 ENSDART00000050160 ENSDART00000055723 ENSDART00000081809 ENSDART00000081898 ENSDART00000106706 ENSDART00000106707 ENSDART00000108927 ENSDART00000112688 ENSDART00000114785	(Dr.84574-10076-119) (NM_001007762.1-10068-119) (ENSDART00000081898-10059-119) (ENSDART00000016582-10058-119)
MAD_Dr_004_100521-1	ctaacgtctaataatgtggagttgaatgctagcagatgattgatagctatttgtaatgct	100589	Dr.52217	1	685	NA	-	-	NA	1	845				(Dr.139138-130322-38.2)
MAD_Dr_004_100524-1	cttgtttcatgggtctgacgtccaaaaagaaccttaaagcaggtacttgggtactgataa	100591	Dr.81115	1	775	NA	-	-	NA	1	845				(OTTDART00000028314-9512-103)
MAD_Dr_004_100532-1	actcttgacccaagcaaacgtcagtgtgctgttaaatcaggtccggctgctccctctgtg	10060	ENSDART00000112187	1	2297	NA	mark3	MAP/microtubule affinity-regulating kinase 3	1	1	3577		ENSDARG00000019345	ENSDART00000013525 ENSDART00000041293 ENSDART00000087194 ENSDART00000111802 ENSDART00000112187	(ENSDART00000111802-10287-119)
MAD_Dr_004_100535-1	cagtcatcaattacattaagatggtcctggtaccactatagttggcatttaaaaaaggat	100602	Dr.94228	1	735	NA	-	-	NA	1	845				(Dr.139084-121393-61.9) (Dr.137178-115416-50.1)
MAD_Dr_004_100540-1	attctttaaagccctgtaataaatgcctgtccgcatgctttaggcgagcgctcaaatttg	100607	Dr.105681	1	345	NA	-	-	NA	1	845				(Dr.121753-127543-103) (Dr.126948-96434-56)
MAD_Dr_004_100543-1	acacagtctatccaggtgcactggtcgaggatcaggctggattccaaacagaaggtattc	10061	XM_001919166.1	1	3497	NA	-	-	1	1	3577		ENSDARG00000076171	ENSDART00000037516	(Dr.97733-10063-119) (XM_001919166.1-10061-119)
MAD_Dr_004_100551-1	aagttgtgaaatgagcagattttctaaaaagggcagtgttcctttaaagcagtggtcacc	100617	Dr.129147	1	557	NA	-	-	NA	1	845				(ENSDART00000074478-29047-119) (OTTDART00000045369-28746-119) (Dr.126182-101922-119) (OTTDART00000042823-17921-38.2)
MAD_Dr_004_100552-1	caccggcaaagagatgaacggcaaaaactggtccaaactctgcaaagactgcggcgtcat	100618	Dr.131555	1	375	NA	-	-	NA	1	845				(ENSDART00000097289-107508-119) (Dr.131555-100618-119)
MAD_Dr_004_100553-1	gagagagacaaaacttcttgctaaattaggcagtcgtctattcgaggtcaatcattttcc	100619	Dr.131891	1	383	NA	-	-	NA	1	845				(Dr.121730-131745-111) (Dr.143119-114396-111) (Dr.139978-103556-111) (Dr.76425-130537-105) (Dr.138928-115726-95.6) (Dr.143138-132461-87.7)
MAD_Dr_004_100568-1	gacagtctctacctctgtacctgatacacaaagccgattactcggtgtagattttcagtc	100633	Dr.153214	1	67	NA	-	-	NA	1	845				(Dr.113941-69258-119) (XM_001335254.2-69246-119) (ENSDART00000051489-66149-119) (Dr.13267-65156-119) (NM_001017660.1-65146-119) (OTTDART00000019822-64959-119)
MAD_Dr_004_100569-1	aaacactgccccctctcacccacacactgcacttaatgttgtgtagattacactacctat	100634	Dr.153472	1	425	NA	-	-	NA	1	845				(OTTDART00000033974-98329-42.1)
MAD_Dr_004_100570-1	gtcgagtgcctatatactgctgtgctttatgtttaaaggttcaggtataatggcatgttt	100635	OTTDART00000014239	1	632	NA	si:dkeyp-27b10.1	si:dkeyp-27b10.1	NA	1	844				(OTTDART00000016185-81749-119) (OTTDART00000014396-96054-115) (OTTDART00000009883-94769-115) (Dr.134954-93094-115) (OTTDART00000014395-87902-115) (OTTDART00000009882-82260-115) (OTTDART00000007364-81964-115) (OTTDART00000001383-79837-115) (OTTDART00000002277-64529-115) (OTTDART00000002278-58974-115) (OTTDART00000007365-117457-115) (OTTDART00000001384-114155-115) (OTTDART00000002276-107219-115) (D…
MAD_Dr_004_100571-1	aaagtactggtatgtatttgtattttttggcacataaagcataaggttacccagtccaaa	100636	OTTDART00000015827	1	614	NA	si:dkey-188k17.2	si:dkey-188k17.2	NA	1	844				(OTTDART00000015824-74447-119) (Dr.127590-101621-83.8) (Dr.117160-5464-36.2) (ENSDART00000079767-45290-36.2) (XM_001918532.1-15397-36.2)
MAD_Dr_004_100574-1	aaggactataacaaaatatcgttgttgcaatcactgttacgctgatttcttttcaatctg	100642	OTTDART00000020772	1	649	known	b2m	beta-2-microglobulin	-1	1	844		ENSDARG00000053136	ENSDART00000075127	(OTTDART00000016463-77624-119)
MAD_Dr_004_100575-1	tttcactcttggtgcaacgaaaaagtctgctgattctccaggacgatatgtacaagtgtt	100643	OTTDART00000022378	1	714	known	alkbh6	alkB, alkylation repair homolog 6 (E. coli)	-1	1	844		ENSDARG00000077253	ENSDART00000111414	(OTTDART00000022341-62691-119) (OTTDART00000022342-40459-119)
MAD_Dr_004_100579-1	attccttttttcttctccttccaatactgtgctggacttgtcgagtcagttggcattctc	100647	OTTDART00000027156	1	714	known	eif5a	eukaryotic translation initiation factor 5A	-1	1	844		ENSDARG00000017235	ENSDART00000009609 ENSDART00000113739	(OTTDART00000027153-89654-119) (OTTDART00000027155-78373-119) (NM_213185.1-69464-119) (OTTDART00000027152-43590-119) (Dr.121260-93363-111)
MAD_Dr_004_100583-1	ctgaggtaagaactactcacattcatattatacacttccgacataatgctaatgattatg	100651	OTTDART00000030631	1	14	NA	si:dkey-83f18.9	si:dkey-83f18.9	NA	1	844				(OTTDART00000012851-100284-44.1) (OTTDART00000009435-100553-38.2) (OTTDART00000012853-96289-36.2) (OTTDART00000020490-103046-36.2)
MAD_Dr_004_100584-1	atagaactgtaaataggatcttaagtagattcggcttctgccactagatgaactttgtaa	100652	OTTDART00000031453	1	614	known	zgc:103408	zgc:103408	1	1	844		ENSDARG00000067848	ENSDART00000097751	(OTTDART00000031359-93409-119) (OTTDART00000031452-82535-119) (OTTDART00000031360-81754-119)
MAD_Dr_004_100585-1	ccagcacagcctttccagtttggctcgggctcaaactcatccaccccttctttcacattt	100653	OTTDART00000034319	1	237	NA	wu:fd23d09	wu:fd23d09	NA	1	844				(ENSDART00000052431-75532-119) (ENSDART00000039415-4646-119) (Dr.78226-4555-119) (XM_695225.3-4554-119) (OTTDART00000034316-2610-119)
MAD_Dr_004_100587-1	ttgaatttttacctgatgtcagttttcagccaccactggaagtcattcctgcagattctg	100655	OTTDART00000035418	1	784	known	rpe	ribulose-5-phosphate-3-epimerase	-1	1	844		ENSDARG00000005251	ENSDART00000021218	(ENSDART00000021218-88460-119) (OTTDART00000035416-52794-119) (Dr.150211-87931-111)
MAD_Dr_004_100589-1	tggctacccctattaaaagcccttagcatattaatcagctgtcagtctcccaataaagac	100657	OTTDART00000036205	1	774	known	qdprb2	quinoid dihydropteridine reductase b2	-1	1	844		ENSDARG00000070071	ENSDART00000102542 ENSDART00000109349 ENSDART00000112229	(NM_001109710.1-98577-119) (OTTDART00000036207-100669-111) (Dr.151165-118228-101) (OTTDART00000036208-100395-91.7) (Dr.113580-90749-65.9)
MAD_Dr_004_100590-1	acccgccagccaggcaagcccctattcccttacacatcatgatccagagggctctcagta	100658	OTTDART00000037540	1	344	known	phactr4	phosphatase and actin regulator 4	-1	1	844		ENSDARG00000032221	ENSDART00000044235 ENSDART00000081066	(ENSDART00000081066-20741-113)
MAD_Dr_004_100592-1	atcacctgttgcgttaacttgttgtatatttgctgtcagtgaacaaatctatgtccatta	100660	OTTDART00000038776	1	594	known	zgc:153935	zgc:153935	-1	1	844		ENSDARG00000036888	ENSDART00000053562	(ENSDART00000053562-30956-119) (OTTDART00000038774-30877-119) (Dr.2613-27369-119) (NM_001077719.1-27362-119)
MAD_Dr_004_100594-1	tggactcctacctgtagctcatttaccagggaaatgctgtcccatggaatctcacctgta	100663	OTTDART00000042780	1	784	known	sgk1	serum/glucocorticoid regulated kinase 1	-1	1	844		ENSDARG00000025522	ENSDART00000035031	(OTTDART00000027006-29645-119) (NM_199212.1-28862-111)
MAD_Dr_004_100597-1	tgggtcacattaagatgatgctgatttgatctacactattgtttgtacaatttataccca	100666	ENSDART00000014723	1	754	NA	naca	nascent polypeptide-associated complex alpha polyp	1	1	844		ENSDARG00000005513	ENSDART00000014723	(OTTDART00000038151-94393-119) (NM_173264.1-105582-119) (OTTDART00000038152-102534-113) (ENSDART00000014723-100666-119)
MAD_Dr_004_100598-1	ttctttctgcacattctgtgtttgtactgttaacatgggcaactttttctgtcaactgtt	100667	ENSDART00000067606	1	35	NA	zgc:110286	zgc:110286	-1	1	844		ENSDARG00000074210	ENSDART00000056047 ENSDART00000067605 ENSDART00000067606 ENSDART00000089963	(ENSDART00000089963-95417-119) (XM_001331055.2-101577-119) (Dr.76983-92843-95.6) (NM_001017602.1-92825-95.6) (ENSDART00000067606-100667-119)
MAD_Dr_004_100599-1	gctactcctattaaaagcccttagcatattaatcagctgtcagtctcccaataaagactc	100669	OTTDART00000036207	1	776	NA	-	-	NA	1	846				(NM_001109710.1-98577-111) (OTTDART00000036205-100657-111) (Dr.151165-118228-97.6) (OTTDART00000036208-100395-85.7) (Dr.113580-90749-58)
MAD_Dr_004_100601-1	caaaccctaccgtacactgttagcgatgaagccgctaaggaggacgttatctttttctga	100671	ENSDART00000111221	1	784	NA	-	-	-1	1	844		ENSDARG00000078336	ENSDART00000111221	(OTTDART00000032041-95979-119) (Dr.120096-12619-119) (XM_685658.3-12615-119)
MAD_Dr_004_100602-1	gtctcttggtgtcgggatggttcggatgggttcgacaccctaactatctaggagacgtga	100672	XM_001334526.2	1	754	NA	-	-	NA	1	844				(ENSDART00000109825-65239-119)
MAD_Dr_004_100603-1	gaggagatccagagaaagagcctgagcctgtcaaaaactacgagatctagtgctgcaaac	100674	Dr.4264	1	554	NA	ndufb8	ZDB-GENE-040426-1858	NA	1	844				(ENSDART00000105176-118053-119)
MAD_Dr_004_100628-1	caaaacatgggcttctgtctgtaatacatcactgttagaataaagcttggattcatgtgt	100698	Dr.122509	1	674	NA	-	-	NA	1	844				(OTTDART00000029976-98168-111) (Dr.126732-119191-103) (Dr.153031-104329-42.1)
MAD_Dr_004_100632-1	gaactgttacttaaataatgttttgctctttgctttgcactttttctcttctgcttatcc	100701	Dr.126577	1	284	NA	-	-	NA	1	844				(Dr.129071-129105-103) (Dr.153663-104332-103) (Dr.130301-111342-95.6) (Dr.130282-116996-73.8) (Dr.117165-106578-44.1) (ENSDART00000067324-3044-36.2)
MAD_Dr_004_100634-1	attcgccagttagttagtgtttggccggcggcgtgcagaagttacatttattactaagcc	100703	Dr.127028	1	49	NA	-	-	NA	1	844				(Dr.125053-76653-50.1) (Dr.132081-82700-46.1) (Dr.137120-115927-40.1)
MAD_Dr_004_100636-1	tgtcatgtgtgcaactttttgtccatgtgttttttaagctgtgaagaatgagcgaaactc	100705	Dr.128585	1	598	NA	-	-	NA	1	844				(Dr.127171-108611-73.8) (Dr.80493-107165-71.9) (Dr.95382-109458-67.9) (Dr.126225-108379-38.2)
MAD_Dr_004_100637-1	accaaccatcagctgaaatatcaactaacgtacaatacattctgttagggtattaaaagg	100706	Dr.131730	1	297	NA	-	-	7	1	844		ENSDARG00000017010	ENSDART00000024076 ENSDART00000073618	(Dr.132716-93367-87.7)
MAD_Dr_004_100652-1	tctaattattcctcactgtgtaagaaacaagttgctttaacagagaatgtaaatgtgcca	10072	NM_001006661.1	1	3466	NA	si:busm1-142b24.1	ZDB-GENE-030616-151	17	1	3576		ENSDARG00000042563	ENSDART00000062430 ENSDART00000113300	(ENSDART00000113300-9402-119) (Dr.18062-10075-119) (NM_001006661.1-10072-119)
MAD_Dr_004_100654-1	agagttggagcatgtctgatgtggggcggaagctcgttccagagttttggggcgacaaca	100721	XM_001337280.2	1	744	NA	-	-	24	1	844		ENSDARG00000061662	ENSDART00000088195	(Dr.105341-27740-71.9)
MAD_Dr_004_100659-1	ccagacagcgacgtcttcacctttaccgtcagcctggagatcaaagaggatgacgggaag	100726	Dr.153134	1	684	NA	-	-	10	1	844		ENSDARG00000010297	ENSDART00000021208	(ENSDART00000021208-14125-119)
MAD_Dr_004_100660-1	gtttacctcagagatcactcttcaggtgcccacacaggccgatctgcggcacaagcttgc	100729	OTTDART00000017634	1	553	known	dtnbp1b	dystrobrevin binding protein 1b	-1	1	843		ENSDARG00000055206	ENSDART00000104008	(ENSDART00000104008-81779-119) (Dr.90718-80431-119) (NM_001044814.2-80421-119)
MAD_Dr_004_100661-1	ttgtgggaggggggttgttttataaatcgtgatatattaactttgagaaaatagattgcc	10073	NM_131517.1	1	3236	NA	spon1b	ZDB-GENE-000427-10	25	1	3576		ENSDARG00000023694	ENSDART00000031828	(OTTDART00000024860-9083-119) (ENSDART00000031828-10110-119) (Dr.565-10074-119) (NM_131517.1-10073-119)
MAD_Dr_004_100663-1	caactgagggcattttctaaggtcaagtacataaatgcatcatttattctattctgagtg	100731	OTTDART00000022694	1	663	NA	si:dkey-189h5.6	si:dkey-189h5.6	NA	1	843				(Dr.92617-82990-119) (XM_701111.2-82965-119)
MAD_Dr_004_100665-1	attgcctacaaatggtacagccgctgatctcagtcccataggtgtacacgcaatgaatgg	100733	OTTDART00000027363	1	153	known	zgc:113583	zgc:113583	-1	1	843		ENSDARG00000057984	ENSDART00000080749	(ENSDART00000080749-38606-119) (OTTDART00000027362-38053-119) (Dr.73230-37440-119) (NM_001013313.1-37436-119)
MAD_Dr_004_100667-1	gactacgactcctcgagctaatgataagtcaggcctaaggcatacactattggagaacgg	100736	OTTDART00000029006	1	783	known	zgc:66449	zgc:66449	-1	1	843		ENSDARG00000077416	ENSDART00000114247	(OTTDART00000029005-56400-119) (ENSDART00000114247-141355-119) (ENSDART00000073679-141354-119)
MAD_Dr_004_100672-1	ctacatccacgtgtgcagtgtagatggggacaatgaaacgcacaccgctctggacctcaa	100741	OTTDART00000039219	1	783	known	zgc:110066	zgc:110066	-1	1	843		ENSDARG00000009868	ENSDART00000002992	(OTTDART00000039217-38993-119)
MAD_Dr_004_100673-1	ggactattccacatactaacatattaaaggataggattacttgttacttaaacgggacct	100742	OTTDART00000042155	1	683	NA	-	-	NA	1	843				(Dr.120356-100697-38.2)
MAD_Dr_004_100674-1	cacatgccatcctagatgtaggtgtagttttcttcctacttctgttaaagattaaagaat	100743	OTTDART00000043450	1	773	known	rbm39a	RNA binding motif protein 39a	1	1	843		ENSDARG00000011613	ENSDART00000017973	(OTTDART00000009733-46288-119)
MAD_Dr_004_100676-1	ttaatggacaaaacgaccaccaccactctcacaaacctttatttgaggactgctttttgt	100745	OTTDART00000044122	1	448	known	zgc:56513	zgc:56513	1	1	843		ENSDARG00000007279	ENSDART00000008593	(ENSDART00000008593-64831-119) (OTTDART00000044121-63182-119) (Dr.104975-63486-89.7) (NM_200295.1-63480-89.7)
MAD_Dr_004_100678-1	gggacaacatcggatacatcaccttcgtgctgttccctcgacacaccaacgccaacacca	100747	ENSDART00000021726	1	583	NA	-	-	-1	1	843		ENSDARG00000018496	ENSDART00000021726	(ENSDART00000099803-67251-119)
MAD_Dr_004_100679-1	ctataacacctcttcagtttgggacgaggtcaacaggctgggccagaaggtctcctggtc	100749	ENSDART00000058388	1	713	NA	-	-	-1	1	843		ENSDARG00000060285	ENSDART00000058388 ENSDART00000084788	(XM_687066.3-40260-111)
MAD_Dr_004_100681-1	gagtggactgatgtgattgatgcctcctttataatatttatgttgtcttgacaaatacac	100750	ENSDART00000063717	1	563	NA	zgc:171480	zgc:171480	1	1	843		ENSDARG00000043402	ENSDART00000063717	(NM_001111179.1-98766-119) (OTTDART00000035505-98748-119) (Dr.14504-96565-119) (Dr.907-54466-119) (ENSDART00000063717-100750-119)
MAD_Dr_004_100682-1	taaaggatattcagtcagagatagcggggaatgaagttgccaaaagagtcactcagaaat	100757	ENSDART00000078938	1	553	NA	zgc:152753	zgc:152753	-1	1	843		ENSDARG00000056443	ENSDART00000013001 ENSDART00000078938	(ENSDART00000013001-8752-119) (OTTDART00000037722-8741-119) (Dr.107658-8642-119) (NM_001006050.1-67547-36.2)
MAD_Dr_004_100684-1	ctcaggcactcttgaatatgctccacctgagtggttccacagacagcgctatcatgcggc	100763	ENSDART00000081381	1	572	NA	-	-	-1	1	843		ENSDARG00000058386	ENSDART00000081381	(Dr.134661-83126-58) (XM_001922931.1-83111-58) (XM_001923709.1-83100-58) (XM_001922014.1-81096-58) (XM_001920565.1-74769-58) (OTTDART00000022492-72505-58) (OTTDART00000022483-72504-58) (OTTDART00000022479-72503-58) (OTTDART00000022468-72502-58) (OTTDART00000022464-72501-58) (XM_001923701.1-68168-58) (ENSDART00000097600-67917-58) (XM_001921380.1-67796-58) (ENSDART00000111459-67645-58) (XM_00191928…
MAD_Dr_004_100685-1	tctacactcatgagggtcccgagcagtacataagcgtcagtgaggtcttcatccacccca	100764	ENSDART00000081615	1	304	NA	zgc:112368	zgc:112368	1	1	843		ENSDARG00000043175	ENSDART00000063389 ENSDART00000081615 ENSDART00000106073 ENSDART00000106082 ENSDART00000113522	(OTTDART00000010716-96810-119) (Dr.144424-94462-119) (NM_001024437.1-93279-79.8) (NM_001025474.1-79728-71.9) (OTTDART00000010343-73739-71.9)
MAD_Dr_004_100687-1	cagaattgaagattatattgaaggagacagaagcttacagaacctcatccatcagtgtgg	100767	ENSDART00000105007	1	413	NA	-	-	-1	1	843		ENSDARG00000079471	ENSDART00000105007	(Dr.114147-65092-119) (XM_694685.2-65071-119) (ENSDART00000059271-96534-99.6) (Dr.94180-24668-79.8) (XM_001345075.2-24665-79.8) (ENSDART00000110098-97825-63.9) (Dr.118505-36845-63.9) (XM_684195.2-36844-63.9)
MAD_Dr_004_100688-1	tttcacacagcaggccaccaagctgggtcgaaaaaagtgcaatctgccatctgggaatat	100768	OTTDART00000014390	1	784	NA	si:ch211-206a19.3	si:ch211-206a19.3	NA	1	844				(XM_688054.3-61504-119)
MAD_Dr_004_100689-1	aggcttgtaagtatgtgcctggacttgttggtaaagatccatttcttgtgagagagctaa	100769	OTTDART00000014311	1	126	known	si:ch211-213a13.5	si:ch211-213a13.5	-1	1	846		ENSDARG00000071618	ENSDART00000106011 ENSDART00000106028	(XM_001922363.1-8483-119) (XM_001922339.1-4974-107)
MAD_Dr_004_100690-1	tcagtttaatttgcagtctttaccccctcattattagtgtcttcagtattgtattgtctc	10077	ENSDART00000024215	1	3475	NA	smarca5	SWI/SNF related, matrix associated, actin dependen	1	1	3575		ENSDARG00000052348	ENSDART00000024215	(Dr.76168-9782-119) (NM_001081629.1-9780-119) (OTTDART00000036259-9032-119)
MAD_Dr_004_100691-1	gtaatgaacttcgttgttactgtcaatgagccttcacctttaattgatgctcctgaagct	100770	ENSDART00000106061	1	348	NA	-	-	-1	1	843		ENSDARG00000035723	ENSDART00000059502 ENSDART00000097200 ENSDART00000106061	(ENSDART00000097200-107429-63.9) (ENSDART00000059502-116408-56)
MAD_Dr_004_100692-1	ggtgtgaagaatgttcagacatatgagcatgtggatgatcacaccacaggccatgactat	100771	OTTDART00000038562	1	497	known	zgc:162941	zgc:162941	1	1	847		ENSDARG00000071701	ENSDART00000106209	(Dr.132255-97520-119)
MAD_Dr_004_100693-1	gtttacggcaaggtctgcatgttcagccagtggatcgccgacaccatgagaaacaactaa	100772	ENSDART00000109136	1	693	NA	zgc:66382	zgc:66382	-1	1	843		ENSDARG00000079274	ENSDART00000109136	(ENSDART00000114673-99996-103) (Dr.151156-133711-103)
MAD_Dr_004_100694-1	tttcttgtttatgatataagatctacaagaattaagcagaaccgggcggaagacactaca	100775	ENSDART00000109481	1	783	NA	-	-	-1	1	843		ENSDARG00000055334	ENSDART00000106092 ENSDART00000109481	(XM_001344701.1-108856-46.1)
MAD_Dr_004_100696-1	gcctgtatatctgccaaaggagctgatcaggagcctccggcctgatccccagctgattct	100777	NM_001006038.1	1	356	NA	zgc:103433	ZDB-GENE-041010-133	14	1	843		ENSDARG00000039642	ENSDART00000057945 ENSDART00000089978	(ENSDART00000057945-109736-119) (ENSDART00000089978-104252-119) (XM_001330946.1-104171-119) (Dr.91379-90425-103) (NM_001006038.1-100777-119)
MAD_Dr_004_100697-1	aacacatcacgttcaacaatggaggaatacctttataaattcctgagatgaaaagcttag	100778	NM_001002704.1	1	603	NA	zgc:92611	ZDB-GENE-040718-459	10	1	843		ENSDARG00000057299	ENSDART00000079922	(Dr.78321-92560-119) (OTTDART00000028399-99117-111) (OTTDART00000028398-68709-111)
MAD_Dr_004_100699-1	gatcccaaaagatgctaaaaacgaaatgattgcttctcagggattgatttcacactactc	10078	NM_194372.1	1	3345	NA	wu:fc23f06	ZDB-GENE-030131-3003	21	1	3575		ENSDARG00000022295	ENSDART00000029465	(Dr.15418-10079-119) (NM_194372.1-10078-119)
MAD_Dr_004_100700-1	aatcaacccacctaaacttgttgtgaggtttaatagctcggcttcagcaaactgcaacac	100780	ENSDART00000115076	1	53	NA	-	-	1	1	849		ENSDARG00000078180	ENSDART00000115076	(OTTDART00000030810-88795-119) (XM_689464.3-74857-54) (ENSDART00000114443-74760-54) (ENSDART00000081456-73951-54)
MAD_Dr_004_100704-1	acgaaacacgcaatcagatgcggagcaaagacagccagatcgactcgctgcagacggcag	100789	XM_001921074.1	1	373	NA	-	-	NA	1	843				(ENSDART00000111331-61978-119) (ENSDART00000084104-61821-119)
MAD_Dr_004_100707-1	tgctttctaacgttcttcctgtcccgagtggctgccgagagtcatgccaactgcatgacc	100791	XM_001343878.1	1	665	NA	-	-	18	1	843		ENSDARG00000069071	ENSDART00000100229 ENSDART00000100230	(Dr.119613-97160-119) (XM_001337528.2-70569-111) (XM_001333455.2-74230-95.6) (ENSDART00000100229-126668-87.7) (XM_001345458.1-99570-79.8)
MAD_Dr_004_100709-1	tgttcacactgcggcaaagcgttcagatattcggtaaatctgaatacacatgcaaggatt	100794	XM_001919255.1	1	258	NA	-	-	NA	1	843				(Dr.154472-92873-119) (OTTDART00000014742-122963-119) (XM_001345369.2-68147-48.1) (XR_045065.1-66586-44.1) (XM_001919057.1-75753-40.1) (ENSDART00000106431-64548-40.1) (ENSDART00000106237-14427-40.1) (Dr.120024-14059-40.1) (NM_001128243.1-14050-40.1) (XM_001332276.2-55246-38.2) (XR_045059.1-36617-36.2)
MAD_Dr_004_100710-1	gcaggagctcattgatatgtgtctgagaggaaatgatcaaatgatcatcaagctttgttt	100796	XM_001922422.1	1	683	NA	-	-	NA	1	843				(XM_001346210.2-88988-101) (Dr.97326-100831-36.2)
MAD_Dr_004_100712-1	agagagctgaatgtaaatgagcaacgcttgtacagagaaaccccgtgtatggctttttat	10080	NM_001110347.1	1	3454	NA	-	-	4	1	3574		ENSDARG00000079363	ENSDART00000110613 ENSDART00000113777 ENSDART00000114595	(Dr.70147-10082-119) (NM_001110347.1-10080-119)
MAD_Dr_004_100715-1	tatcacgagacgagtgcgaaggagattggccactatgaagctccgttcctcagtctggct	100808	NM_001008588.1	1	531	NA	zgc:101893	ZDB-GENE-041212-9	6	1	843		ENSDARG00000036612	ENSDART00000053180	(ENSDART00000053180-111572-119) (Dr.37833-100812-119) (NM_001008588.1-100808-119)
MAD_Dr_004_100716-1	cagattgctgagagtattcgcaatcacatgaagacctttgttagattgtttcctgattaa	100809	OTTDART00000009263	1	783	known	si:dkey-202b22.3	si:dkey-202b22.3	-1	1	843		ENSDARG00000045555	ENSDART00000066988	(ENSDART00000066988-88246-119)
MAD_Dr_004_100724-1	aattacgcattaacttgagcagctgttttcccacgctaactgtctctgtttcgctgatgg	100816	Dr.75495	1	583	NA	-	-	NA	1	843				(Dr.136314-110989-83.8) (Dr.127910-107051-81.8) (Dr.95225-106564-77.8) (Dr.136232-120592-60) (Dr.142656-121636-52)
MAD_Dr_004_100726-1	tagaaatgttacagatatcagatagctaaaagcaactgaagtgatttcgaaagtgggcat	100818	Dr.78238	1	529	NA	si:ch211-197i12.2	ZDB-GENE-050208-445	22	1	843		ENSDARG00000071046	ENSDART00000104797	(OTTDART00000012600-114665-119)
MAD_Dr_004_100729-1	actttgtttagctatatcccctcctcctaagaacacaatatagccatgaaatctttgtct	100820	Dr.80341	1	783	NA	-	-	NA	1	843				(Dr.129281-99382-119) (Dr.123103-107549-119) (OTTDART00000034602-106382-103) (Dr.95941-6818-93.7) (Dr.124633-108375-79.8)
MAD_Dr_004_100734-1	acttaaactccacacaacaggtgatgccacctacagttgcttgcaacacgattaacatgg	100825	Dr.89967	1	626	NA	-	-	NA	1	843				(XM_001344417.2-7155-81.8)
MAD_Dr_004_100741-1	ctggacagtcaacatctattcaaaacagatagttcttggaaataagtatgaaggctttac	100837	Dr.112844	1	723	NA	-	-	NA	1	843				(XM_001923680.1-103082-111)
MAD_Dr_004_100742-1	gaaaggcaaatagactccagcaatataaccagggctccaccgtaagatcatttacggtga	100838	Dr.116089	1	603	NA	zgc:112361	ZDB-GENE-050522-202	8	1	843		ENSDARG00000057368	ENSDART00000080014	(OTTDART00000036197-72660-105)
MAD_Dr_004_100744-1	aatgacgcatcgggcacagtagggacgcgtctcggagaagcagaaaggtttcagacagaa	10084	OTTDART00000008754	1	374	known	si:ch211-125a15.2	si:ch211-125a15.2	1	1	3573		ENSDARG00000045789	ENSDART00000014897 ENSDART00000048707	(Dr.88269-10097-119) (NM_001030095.1-10094-119) (ENSDART00000014897-10086-119) (OTTDART00000008754-10084-119)
MAD_Dr_004_100745-1	ccttaagatccgaggagacatggcggcacatgctagagagcacttggagaagcagtgcag	100840	Dr.120039	1	653	NA	-	-	22	1	843		ENSDARG00000074111	ENSDART00000110039	(XM_691701.2-109935-119)
MAD_Dr_004_100746-1	aagaatttgacatgtgccgaggacactgtggagtatgctccgattgccacaagaagataa	100841	XM_001342442.1	1	783	NA	-	-	NA	1	843				(OTTDART00000010809-75355-119)
MAD_Dr_004_100752-1	atcgtttttttgatacatgcgtcgaagcctcggcgcacaacatcacatcactaaatcata	100848	Dr.125250	1	13	NA	-	-	NA	1	843				(Dr.125776-96924-97.6) (Dr.125511-96130-73.8) (Dr.130063-91618-73.8) (Dr.125134-100521-73.8) (Dr.120048-123391-67.9) (Dr.129828-104425-67.9)
MAD_Dr_004_100754-1	ctctcttagaggcagttcgcacaggatacattctagggggcagtttacacacaacgtttg	10085	OTTDART00000025675	1	3503	known	pcdh15b	protocadherin 15b	-1	1	3573		ENSDARG00000008127	ENSDART00000106391	(Dr.87453-1792-91.7) (NM_001012486.1-1791-91.7)
MAD_Dr_004_100756-1	gtctctagacttaacacttgacaacatttccaggtttacttcttcacctcctttattgta	100851	Dr.127993	1	604	NA	-	-	NA	1	843				(Dr.96586-105073-119) (Dr.127993-100851-119)
MAD_Dr_004_100760-1	tgatgatagcagcagctacatagtaatggataaggaaaaactgtaaacaactgagaacaa	100855	Dr.135942	1	533	NA	-	-	NA	1	843				(Dr.129146-111786-79.8) (XR_045001.1-895-71.9)
MAD_Dr_004_100768-1	cgcgacaccttcacgagacagctcatcgactatctgatgctcaagtgtctcacagccccc	100862	Dr.151272	1	773	NA	-	-	NA	1	843				(OTTDART00000037268-3861-63.9)
MAD_Dr_004_100776-1	ccgagttgcaaagcaaactagacggctcatacactgaggccgtgagacagaatgaggagt	10087	ENSDART00000017376	1	3403	NA	ktn1	kinectin 1	1	1	3573		ENSDARG00000032802	ENSDART00000017376 ENSDART00000041447 ENSDART00000086149	(OTTDART00000025726-5311-119) (Dr.32686-5292-103)
MAD_Dr_004_100777-1	agctgtacctcattttaacggtctcaacactggagttgcttcgactggatgaaagctgtc	100870	OTTDART00000028461	1	782	known	zgc:110734	zgc:110734	-1	1	842		ENSDARG00000005651	ENSDART00000015040	(ENSDART00000015040-22027-119) (Dr.8916-21418-119) (NM_001020629.1-21416-119) (OTTDART00000028460-19310-119)
MAD_Dr_004_100779-1	acggactttctccacagggagagtcatcgctcaacagccaaataaatcacagcctccatc	100872	OTTDART00000029307	1	702	known	zgc:100829	zgc:100829	1	1	842		ENSDARG00000015557	ENSDART00000014058	(OTTDART00000029306-100198-119)
MAD_Dr_004_100781-1	ctcgactcaaacatccacacgcaactgtgatttctgactggtagacagatgaggacgatg	100874	OTTDART00000030386	1	52	NA	si:ch211-89f22.1	si:ch211-89f22.1	NA	1	842				(OTTDART00000018053-67622-119) (OTTDART00000001470-66956-119) (Dr.129896-135148-119) (OTTDART00000001471-130653-119) (Dr.84138-109350-119) (Dr.126135-101921-119) (Dr.131180-95531-111) (OTTDART00000023059-74648-111) (OTTDART00000023511-68348-111) (Dr.121847-130039-111) (Dr.129995-129204-111) (Dr.122243-121057-111) (Dr.154109-118298-111) (Dr.126765-112272-111) (Dr.151038-104742-111) (Dr.152731-1046…
MAD_Dr_004_100782-1	gctctgggttgccttcaaaactattgatccctcactggaacctgaaaatctggaatggaa	100875	OTTDART00000030396	1	692	known	zgc:162756	zgc:162756	-1	1	842		ENSDARG00000030512	ENSDART00000043452	(OTTDART00000030394-22552-119)
MAD_Dr_004_100784-1	aattgatagctacagtctttaccagatgggagaactaagtaaactggtggcattggcagt	100877	OTTDART00000033275	1	473	known	zgc:110025	zgc:110025	-1	1	842		ENSDARG00000038894	ENSDART00000056782	(ENSDART00000056782-60443-119) (OTTDART00000027490-56788-119)
MAD_Dr_004_100787-1	ggcagagaattaggatccaatatagcccgaatgtttttataaacgtgttgttttttccaa	10088	ENSDART00000033914	1	3413	NA	mbd1	methyl-CpG binding domain protein 1	1	1	3573		ENSDARG00000025699	ENSDART00000033914 ENSDART00000035629	(OTTDART00000031058-9112-119) (Dr.79098-8756-119) (ENSDART00000035629-12517-119) (ENSDART00000033914-10088-119)
MAD_Dr_004_100789-1	ctgaaatgcggggtaggatcttacatacaggttgaaagcactaactacggccgaactgat	100882	OTTDART00000043851	1	422	known	zgc:136410	zgc:136410	1	1	842		ENSDARG00000040574	ENSDART00000099862	(NM_001040294.1-97406-111) (Dr.78190-89390-111)
MAD_Dr_004_100790-1	gttggaataacatcttttggtaacccttttcgctgcaattcatatttgcttcctaatgtc	100883	ENSDART00000105504	1	642	NA	si:dkey-78l4.10	si:dkey-78l4.10	1	1	842		ENSDARG00000056199	ENSDART00000061769 ENSDART00000105502 ENSDART00000105504	(OTTDART00000017472-127202-119) (ENSDART00000061769-108565-119) (ENSDART00000105504-100883-119)
MAD_Dr_004_100791-1	aatgctggcaaaacaagtgtctaccaggagaccccaattacctggtgggcgcaaactgtg	100884	XM_001919254.1	1	332	NA	-	-	7	1	842		ENSDARG00000077506	ENSDART00000108721	(Dr.76927-76530-119)
MAD_Dr_004_100795-1	gaccgaccacgaaattcatcaagcatctactcaaatgatgtgttatttctctgctcaatt	100888	Dr.43565	1	572	NA	zgc:153664	ZDB-GENE-060825-75	2	1	842		ENSDARG00000068305	ENSDART00000098736	(OTTDART00000045590-113659-91.7)
MAD_Dr_004_100796-1	ttcttaggcagcgccactgagggggttggaaattaaataccggcggaaggagagattgtt	100889	Dr.75977	1	762	NA	-	-	NA	1	842				(Dr.126517-108381-36.2)
MAD_Dr_004_100805-1	ttataaaacggccatgcgcctaataatccggtgcgctttatgtgtgcacggagttcaaaa	100896	Dr.86764	1	302	NA	-	-	NA	1	842				(Dr.104080-118376-101)
MAD_Dr_004_100818-1	ctcatcagtccagtgattgcatggatgtgctgttcagaagcggttaaagtaacttttaaa	100907	Dr.119508	1	672	NA	si:ch73-18j6.1	ZDB-GENE-070705-218	20	1	842		ENSDARG00000057529	ENSDART00000080224	(OTTDART00000029941-104687-119)
MAD_Dr_004_100820-1	aaccattcatagccatagccataaccaactaacagcagtgaaaagtggtgacatgttgac	100909	Dr.125020	1	692	NA	-	-	NA	1	842				(Dr.76273-9917-119) (XM_001342005.2-9915-119)
MAD_Dr_004_100822-1	agagaaactatgatgacatatatgactttcaatgcctatgaacacagtttgaccaagacg	100910	Dr.125667	1	734	NA	-	-	NA	1	842				(Dr.126707-98979-48.1) (Dr.125770-96433-40.1) (Dr.126762-101924-38.2)
MAD_Dr_004_100823-1	ccatcacgtcactgaagttgctacgctgaccaatcagcttcgccgggatttccctttgga	100911	Dr.127022	1	214	NA	-	-	NA	1	842				(XM_681639.3-3134-119) (Dr.128824-112832-119) (Dr.127090-114134-111)
MAD_Dr_004_100848-1	gtcagctctatggccaactttctaaagggagctcatgtgacaataaacgctcgtgcggag	100936	Dr.152182	1	372	NA	-	-	8	1	842		ENSDARG00000016016	ENSDART00000013059	(ENSDART00000013059-44166-119) (NM_001020700.1-41123-111)
MAD_Dr_004_100853-1	tgaaggagctgtatctgagtgggaataaactgggaagctcaggagtattaaagatctgtc	100941	OTTDART00000020043	1	398	NA	si:ch211-250k18.1	si:ch211-250k18.1	NA	1	841				(ENSDART00000083254-125013-119) (XM_001922363.1-8483-58) (XM_001922303.1-9815-48.1) (XM_001922415.1-48556-46.1) (ENSDART00000105980-119810-46.1) (XM_682513.3-9265-42.1) (XM_001346133.2-13215-38.2) (ENSDART00000112539-120162-38.2)
MAD_Dr_004_100854-1	cgactcttgcttgagcaaactaaccccagctcccacccccgcaggggtgtatatatttga	100942	OTTDART00000021813	1	113	NA	si:dkey-58f10.9	si:dkey-58f10.9	NA	1	841				(Dr.138910-115669-69.9)
MAD_Dr_004_100855-1	tgaagtctcaactcaggagattttaaaacgatccaccagcatcaagtgattatctttttc	100943	OTTDART00000022857	1	651	NA	si:ch211-62b4.2	si:ch211-62b4.2	NA	1	841				(OTTDART00000022856-73104-89.7) (ENSDART00000114709-62730-89.7)
MAD_Dr_004_100856-1	ctttgaggcgtttctcgctttcaaacggaccatagagtaactggacccatctccatgaag	100944	OTTDART00000024244	1	731	known	etf1	eukaryotic translation termination factor 1	-1	1	841		ENSDARG00000043976	ENSDART00000064558	(ENSDART00000064558-17723-119) (OTTDART00000024241-17536-119)
MAD_Dr_004_100858-1	aaataatacttttaaacagatttactaatattgtgtcccctagaggcgacgtacgagcca	100946	OTTDART00000027871	1	31	known	zgc:64040	zgc:64040	1	1	841		ENSDARG00000024828	ENSDART00000035739 ENSDART00000101605	(OTTDART00000027870-54382-119)
MAD_Dr_004_100861-1	ctgttgacctggtcaaaattagactacaaatgcaaactcaacctgtccttgcagagaact	100949	OTTDART00000029014	1	511	known	zgc:92090	zgc:92090	-1	1	841		ENSDARG00000021250	ENSDART00000040955	(ENSDART00000040955-58815-119) (OTTDART00000029013-57751-119) (Dr.83602-57603-119) (NM_001002367.1-57589-119)
MAD_Dr_004_100862-1	cttccagtatcattaactcagtgttctgaaatgttctgaaatgttcagagaagattgaaa	10095	Dr.4095	1	3433	NA	ass1	ZDB-GENE-040912-178	Zv8	1	3573		ENSDARG00000032564	ENSDART00000039903	(NM_001004603.1-10142-119)
MAD_Dr_004_100863-1	tggtttacccaccatgcgatgttcaggcattcctggatgttccaattggggaagacaatg	100950	OTTDART00000030849	1	781	NA	wu:fj04e04	wu:fj04e04	NA	1	841				(ENSDART00000049514-18858-119) (Dr.78139-18261-119) (NM_001161351.1-18258-119) (OTTDART00000030848-18251-119)
MAD_Dr_004_100864-1	gtgaaagctgtttattatgatggcatttccaaaggcatcatttgaaaagattttttgcag	100951	OTTDART00000031149	1	511	NA	si:ch211-222m2.2	si:ch211-222m2.2	NA	1	841				(Dr.122526-91409-119) (OTTDART00000033816-117906-119) (OTTDART00000031151-102733-119) (OTTDART00000030935-43226-111) (Dr.131171-115923-111) (OTTDART00000030936-104545-111) (OTTDART00000035774-103765-111) (OTTDART00000035772-103764-111) (OTTDART00000032244-102961-107) (Dr.131158-101817-87.7) (Dr.130088-124690-54) (OTTDART00000031149-100951-119)
MAD_Dr_004_100867-1	cacgcgctgcttctttcaaagccactctttcttttacaaatagttctggaaaggttaaac	100954	OTTDART00000036750	1	461	known	ptgr1	prostaglandin reductase 1	-1	1	841		ENSDARG00000024877	ENSDART00000036680	(OTTDART00000036749-106106-119)
MAD_Dr_004_100872-1	tcacaagcagtgggttttaacttcagcacaatgcaaagaagtccctgtttcatcagtgac	100959	OTTDART00000043930	1	231	NA	-	-	NA	1	841				(Dr.92645-97498-119) (XM_001335040.2-107709-119)
MAD_Dr_004_100874-1	tctgattatttcacactataaagggaaaatcaagtcacatgacggctggctctctaatgg	100961	ENSDART00000004023	1	601	NA	pepd	peptidase D	-1	1	841		ENSDARG00000018020	ENSDART00000004023	(XM_696938.3-46313-119) (NM_198912.1-45302-103)
MAD_Dr_004_100875-1	caccgatgtgccagagaggactggcaaagggatattcagttccgagaaaagcactccaag	100965	ENSDART00000086001	1	661	NA	-	-	1	1	841		ENSDARG00000060775	ENSDART00000085997 ENSDART00000086001	(Dr.83083-89537-119) (XM_684052.3-89521-119) (OTTDART00000044096-89102-119) (ENSDART00000085997-101568-119) (ENSDART00000086001-100965-119)
MAD_Dr_004_100876-1	aatcattaaaaaaggaagggattactactcatactcttattatcctaggaagccggggaa	100966	ENSDART00000092471	1	125	NA	ptpru	protein tyrosine phosphatase, receptor type, U	-1	1	841		ENSDARG00000059949	ENSDART00000036656 ENSDART00000083939 ENSDART00000092471	(ENSDART00000036656-18806-119) (ENSDART00000092471-100966-119)
MAD_Dr_004_100881-1	aacaaaacgtctttcagcgggagtccaaattttcagttcagcccaacaaagagccatgac	100971	ENSDART00000113736	1	691	NA	-	-	-1	1	841		ENSDARG00000014526	ENSDART00000026564 ENSDART00000111883 ENSDART00000113736	(ENSDART00000026564-61774-115) (XM_001343438.1-44931-115)
MAD_Dr_004_100882-1	tctgcgtttcccgcgcatcgtgcaccattattacgagcgtaacgcagactggagtgtgtt	100976	XM_001921105.1	1	507	NA	-	-	3	1	841		ENSDARG00000030508	ENSDART00000048733	(Dr.87635-98776-119) (ENSDART00000108803-104846-119) (ENSDART00000048733-104837-119) (OTTDART00000044912-101268-119) (XM_001921105.1-100976-119)
MAD_Dr_004_100884-1	tgtcaagtaggagtggtttacagaggaatcaacaggaaaactggaagtaactgtcggttc	100979	XM_001922365.1	1	514	NA	-	-	NA	1	841				(XR_044894.1-3479-36.2)
MAD_Dr_004_100885-1	tttgcctctgacatatccgcctggaagccctgacctgggcaggcactatcgttccaattc	10098	XM_001345184.1	1	2735	NA	-	-	10	1	3573		ENSDARG00000062720	ENSDART00000091004	(OTTDART00000043073-6245-119)
MAD_Dr_004_100886-1	ttgcctttgctacaacgcacaactttagggaatatttggcattacttaaaactttaaagc	100980	NM_178287.5	1	681	NA	sepw1	ZDB-GENE-030410-5	5	1	841		ENSDARG00000035136	ENSDART00000050884	(Dr.10201-93150-119) (ENSDART00000050884-109734-119)
MAD_Dr_004_100894-1	cataatgggaaaccgtggatcatactactttttctagtgacggagtagctggttgtttgt	100988	Dr.76075	1	711	NA	uqcrh	ZDB-GENE-051030-93	NA	1	841				(Dr.126361-86667-50.1) (Dr.153946-123275-50.1)
MAD_Dr_004_100896-1	tggttttgcatacactgccacttagaagacgactgttagttcttccgcttcaaaacgttt	10099	ENSDART00000013605	1	3482	NA	zgc:158317	zgc:158317	-1	1	3572		ENSDARG00000005586	ENSDART00000013605	(Dr.43865-9826-119) (NM_001080604.1-9824-119)
MAD_Dr_004_100901-1	gaaatggacagtggattgtttggctatgtagtaatgtctcattcttcatctgcaacaaca	100996	OTTDART00000009440	1	411	known	si:dkey-88n24.6	si:dkey-88n24.6	1	1	841		ENSDARG00000043736	ENSDART00000064223 ENSDART00000064225	(ENSDART00000064223-102980-119) (OTTDART00000009437-111358-63.9) (ENSDART00000104351-106397-63.9) (OTTDART00000021932-76402-50.1) (XM_001332585.1-78880-48.1) (OTTDART00000004514-80541-46.1) (XM_689804.1-58615-46.1) (OTTDART00000029861-77928-40.1) (OTTDART00000029862-133143-40.1)
MAD_Dr_004_100906-1	cggttcacgtatatatggacctgggtttaccaacctttgtatggatgtgatgataaagat	1010	NM_001003744.1	1	6616	NA	zgc:85725	ZDB-GENE-040808-67	25	1	6959		ENSDARG00000010844	ENSDART00000009126	(Dr.20193-1011-119) (NM_001003744.1-1010-119)
MAD_Dr_004_100907-1	gcagactcctaatgctgccacaagctgttcacagtagacatgccaatactgaaataaaaa	10100	XM_693945.3	1	3502	NA	-	-	Zv8	1	3572		ENSDARG00000067810	ENSDART00000097674	(Dr.78819-10101-119) (XM_693945.3-10100-119)
MAD_Dr_004_100912-1	tggtatttaaatgtttctgttgtttcgtgacaaactttttgtcactggaatcttgtcact	101004	Dr.105910	1	151	NA	wu:fc33e09	ZDB-GENE-030131-3304	NA	1	841				(OTTDART00000034163-1334-111)
MAD_Dr_004_100919-1	actggagtccagtgcccgcaaaatgatgcagcgagtagatcaactggaactgcagaccga	101010	Dr.116481	1	281	NA	-	-	NA	1	841				(ENSDART00000100928-49641-119) (OTTDART00000034058-41348-119) (XR_045039.1-23756-119)
MAD_Dr_004_100928-1	accctgagaaatctcctgccaaaaaacttgaaggtcattaattttactttcctgatttct	101019	Dr.132493	1	711	NA	-	-	NA	1	841				(Dr.143722-110919-65.9) (XM_001919159.1-246-38.2)
MAD_Dr_004_100929-1	atgactccccctcccttcatgtattgtatgtataatctaattgtaaatcagttacaacaa	10102	OTTDART00000002296	1	3461	known	vps35	vacuolar protein sorting 35 (yeast)	1	1	3571		ENSDARG00000074871	ENSDART00000111590	(Dr.72367-9963-119) (NM_001025517.2-9960-119) (ENSDART00000016105-13158-119)
MAD_Dr_004_100930-1	ctttatcgtttcgccttcatccacgaccttaaaatccccgaccaaacgcccccttctttt	101020	Dr.132974	1	481	NA	-	-	NA	1	841				(OTTDART00000009657-22677-119)
MAD_Dr_004_100939-1	gtttgcccagagagccagttcaacatcctgaactgaatttacctcggaaatcatcatcat	101029	Dr.144726	1	101	NA	-	-	NA	1	841				(Dr.82017-22778-119) (NM_001003552.1-22773-119)
MAD_Dr_004_100940-1	cgtgcactattactgcggcacaactgccacatgctttagatccaagcattccaataaaac	10103	ENSDART00000051224	1	3501	NA	si:ch211-139a5.3	si:ch211-139a5.3	1	1	3571		ENSDARG00000035352	ENSDART00000051224	(Dr.133419-9797-119)
MAD_Dr_004_100947-1	cagctatgtggatatgaacaaagaaaacccgtgaacagactaagaacagatttaggtgac	101036	Dr.152838	1	426	NA	-	-	NA	1	841				(XM_001921141.1-10783-67.9)
MAD_Dr_004_100951-1	atacacagaccagtaagcactttatgagataattgctgctgtagattattgtggttttta	101040	OTTDART00000004066	1	670	known	nitr3d	novel immune-type receptor 3d	1	1	840		ENSDARG00000074330	ENSDART00000053334	(NM_198354.1-104568-119) (OTTDART00000002342-104534-119) (XM_001923574.1-103677-119) (ENSDART00000053334-103070-119) (ENSDART00000053329-103069-119) (OTTDART00000004102-103044-119) (Dr.89728-103105-111) (NM_198355.1-103088-111) (OTTDART00000001432-103043-111) (ENSDART00000102189-77439-79.8) (ENSDART00000053340-72937-79.8) (OTTDART00000004162-72925-79.8) (Dr.133808-64997-79.8) (NM_001007202.1-7299…
MAD_Dr_004_100952-1	atgtatttctctacttcagtaccattctttgaactcaaatgtgatttcaggccaagtttt	101041	OTTDART00000012299	1	330	known	vtg4	vitellogenin 4	-1	1	840		ENSDARG00000055842	ENSDART00000105237	(OTTDART00000012298-109583-119) (OTTDART00000012280-89071-87.7) (OTTDART00000012281-103277-87.7) (OTTDART00000012408-89186-81.8) (OTTDART00000012409-103754-81.8)
MAD_Dr_004_100958-1	tttagtcactttccgctttggtcattattgttttctgaagatgtagaagctgaaacaatt	10105	XM_688286.3	1	3158	NA	-	-	23	1	3571		ENSDARG00000074548	ENSDART00000114840	(Dr.54164-10107-119) (XM_688286.3-10105-119)
MAD_Dr_004_100960-1	tgaaagacacaacacgacttctctcaagctgccgttttgactgttttcaggagtgagaga	101051	OTTDART00000035527	1	10	NA	-	-	NA	1	840				(OTTDART00000035523-110352-119) (Dr.122280-28489-117) (OTTDART00000006117-99206-115) (OTTDART00000033539-97467-115) (OTTDART00000013047-97009-115) (OTTDART00000013049-96629-115) (Dr.118557-91031-115) (Dr.123389-79225-115) (OTTDART00000033992-62607-115) (OTTDART00000006113-24989-115) (OTTDART00000013044-113194-115) (OTTDART00000013046-110536-115) (OTTDART00000033529-104157-115) (Dr.127081-102421-1…
MAD_Dr_004_100961-1	aatccattccgttttcctgaccccttttactcatccaccgtcttcatacaggctggacgg	101053	OTTDART00000036115	1	550	known	ppia	peptidylprolyl isomerase A (cyclophilin A)	1	1	840		ENSDARG00000009212	ENSDART00000025620	(OTTDART00000036116-115808-119) (ENSDART00000033621-40657-36.2)
MAD_Dr_004_100966-1	aggatcatccagaagacgaggatttccaggagaaagtccgtgaaatcaaacaggaaatca	101059	OTTDART00000039897	1	430	NA	-	-	NA	1	840				(XM_687931.3-60855-119)
MAD_Dr_004_100967-1	ttaaggaccaaatgctcagatacaagcactacattcttgcgttgggtccatttgttttgc	10106	NM_001161470.1	1	3407	NA	-	-	21	1	3571		ENSDARG00000044491	ENSDART00000065337	(Dr.132711-10109-119) (NM_001161470.1-10106-119)
MAD_Dr_004_100969-1	caaaagcatcacttactttgattccatgggaggaaacaacgatgaggcctgcaggatttt	101061	OTTDART00000042247	1	660	known	wu:fj98g07	wu:fj98g07	-1	1	840		ENSDARG00000078574	ENSDART00000110670	(ENSDART00000110670-23308-119) (Dr.23964-18776-119) (XM_001343481.2-18768-119) (OTTDART00000042246-15639-119)
MAD_Dr_004_100971-1	agtatgcttagccttttatatatgtgccgtttttgaatggtcgacgtaagcatcaagcac	101063	OTTDART00000043481	1	375	known	evx1	even-skipped homeobox 1	-1	1	840		ENSDARG00000005628	ENSDART00000052636	(Dr.132895-97262-119)
MAD_Dr_004_100972-1	tggaaactacatccatgtcaagcagcacatccgagcatgaaaccacaggagtttacacca	101064	OTTDART00000043603	1	410	known	zgc:92647	zgc:92647	-1	1	840		ENSDARG00000040178	ENSDART00000058774	(OTTDART00000043601-94788-119) (OTTDART00000043604-106116-119)
MAD_Dr_004_100976-1	tggtgctctaccatctctatgtgacgtcggtgcacaacgattggcgggtgcatctagcgt	101068	ENSDART00000017640	1	700	NA	-	-	-1	1	840		ENSDARG00000015601	ENSDART00000017640	(XM_001340648.2-79514-119)
MAD_Dr_004_100978-1	cttcatgcgtcaggagtgtttggactccaggtttgtcttcgaccggccgcttccagtgtc	101070	ENSDART00000037072	1	320	NA	-	-	-1	1	840		ENSDARG00000026900	ENSDART00000037072	(NM_001003427.1-87991-119)
MAD_Dr_004_100981-1	cagagcctttctttgagttttggacatgtagagagcgcacatgggcatcgagcaaatgta	101073	OTTDART00000025370	1	730	known	pvalb8	parvalbumin 8	-1	1	840		ENSDARG00000037790	ENSDART00000055064	(Dr.82157-96016-119) (NM_182937.2-96002-119)
MAD_Dr_004_100982-1	aaaaacatggactttagagttcagactacagcgcagattctgtgagcgagtgtatgatga	101077	ENSDART00000077942	1	717	NA	mtpn	myotrophin	1	1	840		ENSDARG00000055562	ENSDART00000077942	(OTTDART00000024629-51108-119) (Dr.75187-47381-119) (NM_212972.1-47377-119)
MAD_Dr_004_100983-1	ctgttgtttgaatcctttcctttatgccatttctttaggaaaccttgttaaatgtttcag	101078	ENSDART00000079013	1	770	NA	-	-	-1	1	840		ENSDARG00000056506	ENSDART00000079013	(ENSDART00000059945-94135-63.9) (OTTDART00000045308-112793-50.1) (OTTDART00000045309-103772-50.1)
MAD_Dr_004_100984-1	acgactggtttacggtacctatgatctacaaaaacttttcaaaatgcatgctaacaccag	101079	ENSDART00000086277	1	760	NA	-	-	-1	1	840		ENSDARG00000068670	ENSDART00000086277	(ENSDART00000114574-101085-89.7)
MAD_Dr_004_100986-1	acgtttaatgagctgccctgccgccggatcactcctgagttcatttcacacagcgtcaaa	101080	ENSDART00000097311	1	350	NA	-	-	-1	1	840		ENSDARG00000052154	ENSDART00000073951 ENSDART00000097311	(XM_681174.2-78192-119)
MAD_Dr_004_100987-1	agacctctcattaaaactgaacaattgagtccctctcattatggacagtctcacggctca	101081	ENSDART00000098117	1	564	NA	-	-	1	1	840		ENSDARG00000068019	ENSDART00000098117 ENSDART00000111721	(XM_001922631.1-86629-119)
MAD_Dr_004_100988-1	caattgtcccatcccgttggagtgcggagccgcctgtgacgtcatgctggccaattatgt	101082	OTTDART00000013182	1	590	known	si:dkeyp-1e8.2	si:dkeyp-1e8.2	-1	1	840		ENSDARG00000069958	ENSDART00000102236	(XM_001338457.1-28319-119) (XM_001918973.1-58009-111)
MAD_Dr_004_100989-1	agctgtggcaacatctttgaagaaaggtttgctcggtatgtgatgcgccaggttatcgag	101085	ENSDART00000114574	1	300	NA	-	-	1	1	840		ENSDARG00000075243	ENSDART00000114574	(ENSDART00000075729-97818-119) (XM_001340625.2-59480-119) (XM_001922747.1-54279-119) (XM_001922740.1-54251-119) (XM_001341594.1-53392-119) (XM_679051.3-39584-119) (XM_679326.2-26247-119) (ENSDART00000115104-139905-119) (ENSDART00000099429-139904-119) (ENSDART00000086277-101079-119) (XM_001341662.2-31513-113) (XM_679495.3-21178-111) (ENSDART00000099037-105565-89.7)
MAD_Dr_004_100990-1	ttccagttttcattccccatgtccgttccctctatggacaacggactgtttatgaagctc	101086	ENSDART00000115026	1	780	NA	-	-	-1	1	840		ENSDARG00000079268	ENSDART00000115026	(XM_695359.2-44025-119)
MAD_Dr_004_100994-1	tggagagtatgggcaaaaaataataattggactctcactggtcaattttggaacctattt	101094	XM_001921620.1	1	570	NA	-	-	NA	1	840				(ENSDART00000059568-92978-91.7) (ENSDART00000059625-97566-63.9) (ENSDART00000113506-70321-63.9) (XM_001921667.1-82617-52) (ENSDART00000059609-141685-36.2) (ENSDART00000059589-141684-36.2)
MAD_Dr_004_100995-1	tcaacctttacgacaacaaacaatgaagagcttcctggtaatttaactcctcaaaactag	101095	XM_001341262.2	1	780	NA	-	-	NA	1	840				(Dr.149086-101157-119) (XM_001341262.2-101095-119)
MAD_Dr_004_100998-1	tacgctctgataactgaagatgtgtttaactgttgctgtttgtgttgctgcattcatttg	101098	NM_001006005.1	1	670	NA	dut	ZDB-GENE-041010-93	NA	1	840				(OTTDART00000045121-107911-119) (OTTDART00000045122-104247-119) (OTTDART00000045124-115263-67.9)
MAD_Dr_004_101000-1	tgtttatctttttttcactttcctttcacccttcctctgcaatattctgctattttggaa	10110	ENSDART00000031828	1	3480	NA	spon1b	spondin 1b	-1	1	3570		ENSDARG00000023694	ENSDART00000031828	(OTTDART00000024860-9083-89.7) (Dr.565-10074-89.7) (NM_131517.1-10073-89.7)
MAD_Dr_004_101001-1	agatatgtgcattcggaagtgtggtcatttggacagtttaatggtcttgtttagcatttt	101100	NM_001005953.1	1	640	NA	zgc:103632	ZDB-GENE-041010-25	19	1	840		ENSDARG00000036190	ENSDART00000014774	(OTTDART00000017273-104362-119)
MAD_Dr_004_101002-1	ttgggccaatgaattattacctcttcctataaaagttctactaaaggaagctggactttc	101101	NM_001045038.2	1	740	NA	bik	ZDB-GENE-041210-181	4	1	840		ENSDARG00000045549	ENSDART00000066977	(OTTDART00000009295-103954-119) (ENSDART00000066977-103587-119)
MAD_Dr_004_101008-1	tccaaatgaacggttagtttaatcataggggtgctggcattatgttcacatggtctcatg	101107	Dr.80611	1	570	NA	sepw2a	ZDB-GENE-030428-1	NA	1	840				(OTTDART00000001994-20801-119) (Dr.101951-39195-111) (OTTDART00000024327-20675-111)
MAD_Dr_004_101011-1	agcctactcgtggtcacccatggacagctgcgatgaggctggcagggtgcagaatgaaaa	10111	ENSDART00000058020	1	3248	NA	helb	helicase (DNA) B	-1	1	3570		ENSDARG00000053127	ENSDART00000058020	(Dr.34689-9794-119) (XM_001336741.2-9791-119) (OTTDART00000016464-6257-119)
MAD_Dr_004_101016-1	gattggccttaatgttttaactgggccattgtaaaaaattcttaacatttagccttgtgc	101114	Dr.96998	1	360	NA	-	-	NA	1	840				(Dr.105341-27740-42.1) (OTTDART00000039621-3749-36.2)
MAD_Dr_004_101022-1	atacagtgacctctccctttgtcctcaaaccccccttattaaataagcaaataataaatg	10112	NM_212684.1	1	3490	NA	atxn2l	ZDB-GENE-030131-3246	3	1	3570		ENSDARG00000011597	ENSDART00000025971	(OTTDART00000024266-9266-119) (ENSDART00000025971-10259-119) (Dr.78788-10119-119) (NM_212684.1-10112-119)
MAD_Dr_004_101029-1	tttggcagattataagtgttatgggtacggatgtccagttgttggacgggaggcattagt	101126	Dr.121744	1	780	NA	im:7157984	ZDB-GENE-080225-27	NA	1	840				(OTTDART00000035648-9438-48.1)
MAD_Dr_004_101032-1	cactacgcagagcgtcagcgcacttgttatgctgaaattgtgattttattcgtgtcactg	101128	Dr.122698	2	780	NA	-	-	NA	1	840				(Dr.124186-124199-93.7)
MAD_Dr_004_101033-1	gttttgacaatgtgttttgtgccttattatgacatgaccatcttgggacattgctgtctg	101129	Dr.125117	1	724	NA	-	-	NA	1	840				(Dr.130833-89444-79.8) (Dr.154470-97992-75.8) (OTTDART00000035134-97902-75.8) (Dr.154375-96939-75.8) (OTTDART00000035131-92002-75.8) (Dr.125542-89541-75.8) (OTTDART00000035132-76575-75.8) (OTTDART00000016338-62823-75.8) (OTTDART00000007922-62470-75.8) (OTTDART00000007921-61162-75.8) (OTTDART00000042357-61133-75.8) (OTTDART00000010523-60490-75.8) (OTTDART00000007923-59445-75.8) (OTTDART00000021438…
MAD_Dr_004_101041-1	tgaagtaagaacaactcccatcgacagtatttacacacaaagacacttctgacatataaa	101139	OTTDART00000012848	1	20	known	si:ch211-282j17.11	si:ch211-282j17.11	1	1	840		ENSDARG00000042752	ENSDART00000064240 ENSDART00000064242	(ENSDART00000064242-75364-119) (ENSDART00000114591-75580-63.9) (ENSDART00000064227-104248-50.1) (OTTDART00000012851-100284-48.1) (Dr.111748-97628-40.1)
MAD_Dr_004_101042-1	gattcatgactctggagaatgaaactacagacgtgtcgatgctgctatccttggttttat	10114	XM_679943.3	1	3375	NA	-	-	10	1	3570		ENSDARG00000058946	ENSDART00000101012	(Dr.80399-10120-119) (XM_679943.3-10114-119)
MAD_Dr_004_101045-1	agggatggacctggtcggcaacaatacatcaatactaggctgtggcgttgacacaatgct	101142	Dr.137050	1	117	NA	-	-	NA	1	840				(Dr.101504-116902-50.1)
MAD_Dr_004_101048-1	gacatttgtaggcttggttgattaggtgaactactgtaggtaggttagtgtaattaggca	101145	Dr.138868	1	620	NA	-	-	NA	1	840				(OTTDART00000036094-104039-40.1)
MAD_Dr_004_101063-1	ttgaatgaacggtggacggtgacaagcctcgatctactccagttaccagagtgatcaacc	101159	Dr.151456	1	780	NA	-	-	NA	1	840				(Dr.127144-98870-119) (Dr.136307-115493-119) (Dr.126992-99302-111) (Dr.153082-109710-111) (Dr.129736-107374-111) (Dr.126979-101709-111) (Dr.126809-82840-107) (Dr.154473-82883-103) (Dr.129720-120028-103) (Dr.127125-105705-103) (Dr.131108-93880-95.6) (Dr.124819-87654-95.6) (Dr.125350-103120-95.6) (Dr.125573-91617-89.7) (Dr.124592-129874-75.8) (Dr.125372-92505-71.9) (Dr.74920-127740-63.9) (Dr.152369…
MAD_Dr_004_101064-1	gtgctgtacaattatgagactgtcaagtcatgaaatgcttactcaaagtgctctcgttca	10116	NM_001034977.2	1	3261	NA	pi4kb	ZDB-GENE-061013-96	16	1	3570		ENSDARG00000040111	ENSDART00000058666 ENSDART00000111796 ENSDART00000112165	(Dr.48538-10118-119) (OTTDART00000037471-5839-111) (ENSDART00000111796-10305-111) (ENSDART00000058666-10294-111) (ENSDART00000112165-10215-111) (NM_001034977.2-10116-119)
MAD_Dr_004_101066-1	ccatttagggcactaaatatatccggttgaaactgtttttgtctgtgacaaaacatccat	101161	Dr.152159	1	480	NA	-	-	NA	1	840				(Dr.134232-8952-119) (NM_001089471.1-8951-119) (OTTDART00000038590-8645-119)
MAD_Dr_004_101067-1	tttgaggattggagtcctatacaactaacgaaagctctgtataaggagattggggagggt	101162	Dr.152209	1	43	NA	-	-	NA	1	840				(Dr.85944-130797-115)
MAD_Dr_004_101070-1	aaaccacaacgatcactctcagctcggcgccatattatgggaatcaaaagatgaagatta	101165	Dr.153657	1	9	NA	-	-	NA	1	840				(OTTDART00000001964-81963-119) (OTTDART00000006510-30725-119) (Dr.123387-112270-119) (Dr.152705-99627-117) (OTTDART00000027061-97805-111) (Dr.152501-100451-111) (Dr.126819-104603-109) (OTTDART00000022415-82373-103) (Dr.123068-101807-91.7) (Dr.154555-89801-83.8) (OTTDART00000007329-46367-75.8) (Dr.126080-98303-65.9) (Dr.124671-103230-61.9) (Dr.154859-130568-46.1) (Dr.124887-106335-44.1)
MAD_Dr_004_101072-1	gaaatgcgtaatcctacattctttgccttccatattcgattccctccaccccatacacta	101167	OTTDART00000013925	1	689	known	si:ch211-197g15.1	si:ch211-197g15.1	1	1	839		ENSDARG00000078700	ENSDART00000088360	(ENSDART00000088356-49640-119) (OTTDART00000013924-45507-119) (Dr.75142-23850-119) (XM_678211.3-23844-119)
MAD_Dr_004_101073-1	tcacggttgtgactggtgctcatgatttgcgtaaaaaagcaattaacaacgtctataaag	101168	OTTDART00000013960	1	225	known	si:dkey-21e2.10	si:dkey-21e2.10	1	1	839		ENSDARG00000042144	ENSDART00000061781	(XM_679782.2-81463-119) (ENSDART00000115043-139921-119) (ENSDART00000061781-139920-119) (OTTDART00000013964-110160-52) (OTTDART00000014462-97107-46.1)
MAD_Dr_004_101075-1	atgaactataccaagtaaacgcagtcagtgacgtggagtgattatgtctgttgtgtgtgt	10117	NM_212672.1	1	3420	NA	atp6v0a1	ZDB-GENE-030131-3027	3	1	3570		ENSDARG00000020847	ENSDART00000017646	(ENSDART00000017646-10645-119) (OTTDART00000024248-10222-119) (Dr.114200-10121-119) (NM_212672.1-10117-119)
MAD_Dr_004_101077-1	acattggcgtttgatcggatgggggcagatcaggagaggtgtaaccatcacaccaacagt	101171	OTTDART00000027191	1	779	known	eif2s3	eukaryotic translation initiation factor 2, subuni	1	1	839		ENSDARG00000008292	ENSDART00000023833	(OTTDART00000027189-39508-119)
MAD_Dr_004_101078-1	aatagacataagcagtaacatgacacacagcctaattgcacttgaaggggtagttcacct	101172	OTTDART00000028905	1	709	known	zgc:66433	zgc:66433	1	1	839		ENSDARG00000071697	ENSDART00000106198 ENSDART00000106212	(ENSDART00000106212-8758-119) (OTTDART00000028901-7437-119) (Dr.132741-7316-119) (XM_001923671.1-7315-119) (Dr.17375-7024-101) (NM_199273.1-7023-101)
MAD_Dr_004_101079-1	ttttcacctggtcacccaaaaccggtattgattttgctgccttggttgggctccagacct	101173	OTTDART00000030346	1	159	known	si:dkey-5i3.5	si:dkey-5i3.5	-1	1	839		ENSDARG00000058345	ENSDART00000081209	(XM_688386.3-68592-119)
MAD_Dr_004_101080-1	gtgtttctccatctcaccctgaagattcagagatttagaaaagtgttgattcataatatt	101174	OTTDART00000031928	1	759	NA	si:dkeyp-104b3.21	si:dkeyp-104b3.21	NA	1	839				(OTTDART00000021833-97457-79.8)
MAD_Dr_004_101081-1	aatgggctatatgcacgcattacttccgcgttttgtctaaggccgcggtccagcttccgg	101175	OTTDART00000032627	1	0	NA	-	-	NA	1	839				(OTTDART00000018753-118532-119) (Dr.112871-105810-119) (OTTDART00000012117-118179-115) (OTTDART00000043408-111738-69.9) (OTTDART00000042617-111472-69.9) (OTTDART00000041791-115216-61.9) (OTTDART00000031802-111816-61.9)
MAD_Dr_004_101083-1	cagcatctgcgaaccaaaccactggagcaaagacgacaagaactcgaggactacatccag	101177	OTTDART00000038743	1	300	known	zgc:153718	zgc:153718	-1	1	839		ENSDARG00000053204	ENSDART00000075197	(ENSDART00000075197-81496-119) (OTTDART00000038742-81071-119) (Dr.46445-80477-119) (NM_001045374.2-80474-119)
MAD_Dr_004_101084-1	gattgaagaagtccgtctcaagccagtcctcatggttacaaagcgccgtgccctcatcac	101178	OTTDART00000040470	1	659	NA	loxl4	lysyl oxidase-like 4	NA	1	839				(XM_001921269.1-25697-119)
MAD_Dr_004_101085-1	atttttctagtgatacaaagctcaaatttagtccagcctttagagtaacatgatccttca	101179	OTTDART00000040525	1	629	NA	-	-	NA	1	839				(Dr.130827-96365-97.6)
MAD_Dr_004_101087-1	cccagtgcaaaagtaatgcgtctcaagaacagcattttctgaagcctctacttatttcaa	101182	OTTDART00000042146	1	699	NA	-	-	NA	1	839				(OTTDART00000008782-76655-119) (OTTDART00000044528-73755-119) (Dr.38244-71540-119) (OTTDART00000042146-101182-119)
MAD_Dr_004_101088-1	ttctctcgttttctgtatatacttgtcttgaatgggaagtatagattaagtgcacaatgt	101183	OTTDART00000043035	1	779	known	zgc:86753	zgc:86753	-1	1	839		ENSDARG00000057676	ENSDART00000080395	(OTTDART00000043033-94786-119) (OTTDART00000043031-88493-119) (ENSDART00000080395-66649-119) (OTTDART00000043030-55505-119) (OTTDART00000043034-104246-119)
MAD_Dr_004_101089-1	cggcaccatcacagacgacagcgatatctggctgttcggcggacgccatgtatacaggaa	101184	OTTDART00000045290	1	739	known	ercc5	excision repair cross-complementing rodent repair	-1	1	839		ENSDARG00000023678	ENSDART00000031635	(Dr.125079-94759-119) (OTTDART00000045289-20603-119)
MAD_Dr_004_101090-1	tggagtgtctcggagcttgtgtgaacgcaccgatggtccaaatcaacgataactattatg	101185	ENSDART00000027313	1	549	NA	zgc:73198	zgc:73198	1	1	839		ENSDARG00000013044	ENSDART00000027313	(Dr.76085-91657-119)
MAD_Dr_004_101091-1	tcatggaccagaccagtccaactctccaaaccattaagatgcaggtttacttcgacatga	101186	ENSDART00000081549	1	309	NA	zgc:109719	zgc:109719	1	1	839		ENSDARG00000021997	ENSDART00000036373 ENSDART00000081549	(NM_205617.1-36665-119)
MAD_Dr_004_101092-1	gtgctaatcgaaaatatccatatgctacagtcacagtaccaatgctttaattaatgtgat	101187	OTTDART00000041289	1	689	NA	-	-	NA	1	839				(Dr.111367-16860-119) (XM_001333711.2-16856-119)
MAD_Dr_004_101093-1	aaagacaaggacgacatgtaaaaacagcagccgcagtcattaccattaataaaatcacct	101188	NM_001006027.1	1	599	NA	zgc:103467	ZDB-GENE-041010-120	23	1	839		ENSDARG00000038123	ENSDART00000055577	(Dr.89765-94977-119) (ENSDART00000055577-105890-103)
MAD_Dr_004_101096-1	ggagttacacggggagtgtggacagcggactttgtgccagacagctacctgaggaagaaa	101191	XM_001920260.1	1	489	NA	-	-	NA	1	839				(Dr.112568-101219-119) (XM_001920260.1-101191-119)
MAD_Dr_004_101098-1	gcggtatgaacgctctaggattcagtgccatgaccttttggatcgctcagagaaggaaca	101193	OTTDART00000040799	1	223	NA	-	-	NA	1	839				(Dr.117582-81063-119) (OTTDART00000040798-78251-119)
MAD_Dr_004_101099-1	cccaattcgctcagccctaagaggaccaaaataagcacagaagaagtgaaccaggatttg	101194	Dr.13012	1	493	NA	-	-	13	1	839		ENSDARG00000038687	ENSDART00000056499 ENSDART00000057672	(Dr.117553-8349-119) (NM_001001840.2-8346-119) (ENSDART00000056499-18670-119) (ENSDART00000078289-15295-119) (OTTDART00000026035-10985-119)
MAD_Dr_004_101104-1	ttagtggttgttttggaggcatatgggaggatattttggaggtgtgataaacagctgctg	101199	Dr.29977	1	539	NA	-	-	NA	1	839				(OTTDART00000042443-69-119) (Dr.146702-287-119) (XM_001921534.1-286-119)
MAD_Dr_004_101105-1	ggcgtgtgtccactccgtgtttgtgtatgccaaacctcgagatgtaaaaatcgttaattt	1012	NM_001045064.1	1	6460	NA	hcfc1a	ZDB-GENE-030912-10	NA	1	6952				(Dr.78600-999-107)
MAD_Dr_004_101107-1	atttagttctgaaaggttgttgaagtgaatcagtcttgtcatactgctgccctaattatt	101200	Dr.31101	1	719	NA	zgc:86932	ZDB-GENE-040625-62	23	1	839		ENSDARG00000037539	ENSDART00000054664	(OTTDART00000020685-97731-119) (ENSDART00000054664-107244-119)
MAD_Dr_004_101108-1	aatctattacaggcagaaacggaatgcacagcactgaacagagtgattgcgactctggtg	101201	Dr.66165	1	647	NA	-	-	Zv8	1	839		ENSDARG00000079443	ENSDART00000112468	(ENSDART00000112468-115171-91.7)
MAD_Dr_004_101126-1	gccacccttttcctcttgccacagtgtgagagatatagggaggactcggccctccgacaa	101218	Dr.108978	1	509	NA	hist2h3ca1	ZDB-GENE-030722-8	NA	1	839				(Dr.75572-54365-119)
MAD_Dr_004_101140-1	ctacactgcagtaagtggtgttggatatgtgttgcactcctcgtgtttaccgcaaacaca	101230	Dr.129603	1	729	NA	-	-	NA	1	839				(Dr.116054-107548-56) (Dr.93086-77614-52) (XM_001919472.1-18485-50.1)
MAD_Dr_004_101145-1	ctgaccctcacctctgctcgtgttcaaaccaaaagatcggcgcggtttttcacatggcag	101235	Dr.136966	1	639	NA	-	-	NA	1	839				(Dr.97280-106665-87.7) (Dr.154764-111453-56)
MAD_Dr_004_101146-1	tgtttggattagccaaaaaggggagacaaatgtcatttgcctgacttggattacaaaaac	101236	Dr.137317	1	569	NA	-	-	NA	1	839				(Dr.91121-97075-38.2) (OTTDART00000025682-103868-38.2)
MAD_Dr_004_101154-1	actgtatttcacccacaccattttctcagccttgcgatggaagacctactaaaagtagct	101243	Dr.148926	1	476	NA	zgc:158773	ZDB-GENE-070424-9	11	1	839		ENSDARG00000070401	ENSDART00000103265	(OTTDART00000037431-110019-119) (NM_001082411.1-105770-119) (OTTDART00000037432-94779-52) (Dr.76364-92558-52) (ENSDART00000063775-112150-52) (Dr.148926-101243-119)
MAD_Dr_004_101156-1	ttgtgtgtaactgtatgccttaatgttcaataacatactccaattccaaagcttttccgc	101245	Dr.150237	1	759	NA	ba1l	ZDB-GENE-040901-4	3	1	839		ENSDARG00000077603	ENSDART00000111692	(Dr.150384-98528-40.1) (Dr.90769-100511-36.2)
MAD_Dr_004_101159-1	ggtcgtcatcgctgactgcactggtaaaatcgtcacagaacagctcactaggctctgtca	101248	Dr.151840	1	409	NA	-	-	NA	1	839				(ENSDART00000114722-39740-119) (Dr.79298-1189-119) (XM_001919955.1-1188-119)
MAD_Dr_004_101161-1	acctcttttaattctctgtatgcaaaaacagaggccgtaaacgcattatgagccaaacct	10125	NM_001114437.1	1	3179	NA	zgc:175108	ZDB-GENE-080218-16	6	1	3569		ENSDARG00000076351	ENSDART00000111642	(ENSDART00000111642-10221-119) (Dr.124901-10129-119) (NM_001114437.1-10125-119)
MAD_Dr_004_101166-1	agcagaacgcgcagctgaagaaacacggacagcgagtcttgaacgctctcaacacactgg	101254	Dr.154518	1	311	NA	-	-	3	1	839		ENSDARG00000038260	ENSDART00000055794	(Dr.150407-92796-119) (Dr.29018-3164-119) (NM_152952.1-3163-119)
MAD_Dr_004_101168-1	acataatgctgtgaaagtatggacacaaattataagacataccccacgcttaactgtgct	101256	OTTDART00000002419	1	718	known	hbae1	hemoglobin alpha embryonic-1	-1	1	838		ENSDARG00000077925	ENSDART00000112199	(OTTDART00000002416-97454-69.9)
MAD_Dr_004_101170-1	gcagagaatacactctggatgtttaccgactgtcatccatggtcactgaacacgatgcaa	101258	OTTDART00000021449	1	460	known	yars	tyrosyl-tRNA synthetase	1	1	838		ENSDARG00000035913	ENSDART00000052126	(ENSDART00000052126-34350-119) (OTTDART00000019207-26062-119) (Dr.81609-25337-119)
MAD_Dr_004_101171-1	gcaagaagaggcttgaccccagacccaggcgtgttttaagatgttgaagccttcccgcgc	101259	OTTDART00000021965	1	568	known	si:dkey-105e17.1	si:dkey-105e17.1	-1	1	838		ENSDARG00000026247	ENSDART00000014582	(Dr.144150-90352-119) (ENSDART00000014582-51219-119) (Dr.81084-46621-119) (OTTDART00000021964-26567-119)
MAD_Dr_004_101172-1	cctctctgtctgcttcagtgtattccctcattctgttctataaggccatgttatatagtt	10126	NM_001145893.1	1	3479	NA	snx12	ZDB-GENE-040426-787	21	1	3569		ENSDARG00000019060	ENSDART00000003335	(NM_001145894.1-10348-119) (Dr.33092-10127-119) (NM_001145893.1-10126-119)
MAD_Dr_004_101175-1	tccatgtactgccgtggcgcagctgctgtcatcctaacatatgatgtcactaactggcag	101262	OTTDART00000027249	1	388	known	rab20	RAB20, member RAS oncogene family	1	1	838		ENSDARG00000005049	ENSDART00000012974	(ENSDART00000012974-68206-119) (OTTDART00000027248-66110-119) (Dr.76410-66292-111) (NM_212771.1-66283-111)
MAD_Dr_004_101177-1	tgacaatgtgttttgtgccttatcttgacaatgaccatcttgggaccattgctgtctgta	101264	OTTDART00000033770	1	721	NA	si:ch211-223f3.1	si:ch211-223f3.1	NA	1	838				(OTTDART00000035134-97902-119) (Dr.154375-96939-119) (OTTDART00000035131-92002-119) (Dr.125542-89541-119) (OTTDART00000035132-76575-119) (OTTDART00000016338-62823-119) (OTTDART00000042357-61133-119) (OTTDART00000010523-60490-119) (OTTDART00000021438-46832-119) (OTTDART00000010815-45809-119) (OTTDART00000012165-43169-119) (OTTDART00000042354-17667-119) (Dr.125888-116635-119) (Dr.154470-97992-111) …
MAD_Dr_004_101179-1	gaggcaaagagcaaatacaaacttggtgattatatcagctggcacaatctgatgtacacc	101266	OTTDART00000040454	1	638	NA	-	-	NA	1	838				(XM_001331753.2-70623-119) (OTTDART00000040454-101266-119)
MAD_Dr_004_101181-1	catacaggacagaacgagacgatgtggtgctgcagacggccgaggccttccagaagattc	101268	OTTDART00000044912	1	688	NA	-	-	NA	1	838				(ENSDART00000108803-104846-91.7) (ENSDART00000048733-104837-91.7) (XM_001921105.1-100976-91.7)
MAD_Dr_004_101182-1	ctggtccagcttggggcagatgtagacgcaaaggtacggtatatttgacaatttgttaac	101269	OTTDART00000044957	1	638	known	nfkbiaa	nuclear factor of kappa light polypeptide gene enh	1	1	838		ENSDARG00000005481	ENSDART00000013798	(ENSDART00000013798-69635-67.9)
MAD_Dr_004_101184-1	aactacagacaggagagacgaccgccggatcctcttgcccgcaagacgctgactcttcta	101270	OTTDART00000045531	1	748	NA	-	-	NA	1	838				(XM_001339030.1-43353-119)
MAD_Dr_004_101187-1	catcctagtgattctgtgaaactgtggggaattatactgcattaagtttaatcatcagtc	101273	XM_001338849.2	1	628	NA	-	-	NA	1	838				(Dr.148701-83375-119) (XM_001338984.2-83337-119)
MAD_Dr_004_101188-1	accacagtgtacccatgttttgacagctacttacagcaggatagcgcgccatgtcctaaa	101274	XM_001918424.1	1	778	NA	-	-	NA	1	838				(ENSDART00000104603-8127-48.1) (NM_001077276.1-7981-48.1) (Dr.85758-7809-48.1) (OTTDART00000041441-16364-46.1) (XM_678704.3-10403-40.1) (Dr.62824-119230-38.2) (Dr.136575-112900-38.2)
MAD_Dr_004_101189-1	tcttaggccttcaagatgggtgtgtacattttgttttcatggcattttttcgaggatagt	101275	NM_001002534.1	1	645	NA	zgc:92910	ZDB-GENE-040718-267	21	1	838		ENSDARG00000044402	ENSDART00000065208	(OTTDART00000029176-97197-119) (ENSDART00000065208-103391-119)
MAD_Dr_004_101190-1	gatacgactgaaaggctcatatcaaaatatatggccattatgttaaccctaataattggt	101276	Dr.45223	1	378	NA	-	-	13	1	838		ENSDARG00000074754	ENSDART00000111786	(OTTDART00000040639-116965-111)
MAD_Dr_004_101201-1	tatcaggagttgatcagccttgagtgtttccccctccttcgatggaacataggatgagag	101286	Dr.87404	1	69	NA	-	-	NA	1	838				(Dr.30395-13748-119)
MAD_Dr_004_101202-1	gactggaggaccatttctagagagcggagactcctggagaatcgacgcttggatctggat	101287	Dr.89240	1	548	NA	-	-	NA	1	838				(NM_001039998.1-65243-119) (NM_205593.1-63358-119)
MAD_Dr_004_101211-1	attccggggctccacagtgaaagggacggggctatcgggcgcacatgttggataacttta	101295	Dr.99027	1	2	NA	-	-	NA	1	838				(Dr.134943-130872-63.9) (Dr.126722-103017-54)
MAD_Dr_004_101214-1	atcataagagcgtggctattgagtacggcacatgaccaataacacaaagcagaataaaca	101298	Dr.101861	1	17	NA	-	-	NA	1	838				(Dr.124650-118789-103)
MAD_Dr_004_101215-1	tcatgtttattctgctttgtgttattggtcatgtgccgtactcaatagccacgctcttat	101298	Dr.101861	2	758	NA	-	-	NA	1	838				(XR_045096.1-15575-119) (Dr.78816-14872-119)
MAD_Dr_004_101217-1	ttttctgagagaagaggaactttgcgccctgtaactggagtagagtcaaactatgttttc	1013	NM_001039461.1	1	6681	NA	med12	ZDB-GENE-060125-1	14	1	6951		ENSDARG00000056800	ENSDART00000079327	(Dr.41439-1014-119) (NM_001039461.1-1013-119)
MAD_Dr_004_101223-1	aagccatagcctgaggccaaaagtctcccaccttgcatctcaaagcaagaacccctgtgg	101304	Dr.122607	1	728	NA	-	-	NA	1	838				(Dr.123090-96704-119)
MAD_Dr_004_101229-1	gtagctggactgctggggaaaattatccattctcctcctttttagctcctgggagaaata	10131	OTTDART00000031949	1	2732	NA	si:dkeyp-93c5.1	si:dkeyp-93c5.1	NA	1	3568				(XM_681322.3-4110-119)
MAD_Dr_004_101234-1	acacaacactatatgatcaccaacttaacacaaccactatacgatcacctgaataactag	101314	Dr.129140	1	202	NA	-	-	NA	1	838				(Dr.122160-109776-111) (Dr.134369-104808-103)
MAD_Dr_004_101235-1	ttcagttaaaactttcctagaacgccatcttcgattaaactaagcaggagtctgccacgc	101315	Dr.129639	1	648	NA	-	-	NA	1	838				(Dr.123966-94991-97.6)
MAD_Dr_004_101237-1	gaatttccaggacagttagtttgcagtataccaggcctaaagtttagaaagccctttcct	101317	Dr.133261	1	318	NA	-	-	NA	1	838				(ENSDART00000058719-39090-73.8) (Dr.117403-30832-52) (XM_001919472.1-18485-50.1) (Dr.123019-123570-44.1) (XM_001345424.2-61539-42.1) (Dr.116054-107548-42.1) (Dr.120459-119189-40.1)
MAD_Dr_004_101240-1	aagagtggtagatgaggaatggtagaaatgtcaggaggaggctgttctcagtgacgttgt	10132	XM_001923998.1	1	3068	NA	-	-	14	1	3568		ENSDARG00000060510	ENSDART00000085295	(Dr.42087-6538-119) (NM_001122844.1-6530-119) (ENSDART00000085295-6476-119)
MAD_Dr_004_101247-1	aaactgttcataaaaaatcaaagcggccgtttattctattgcgaactcgcaacaacacaa	101326	Dr.142459	1	155	NA	-	-	11	1	838		ENSDARG00000056840	ENSDART00000079400 ENSDART00000108976	(ENSDART00000108976-53433-111) (ENSDART00000079400-53310-111)
MAD_Dr_004_101251-1	tttcctggttttgtaatcctctgcaatcagagtgtttttcaaaattcgcaacaacataga	10133	OTTDART00000025961	1	3217	known	dlc	deltaC	-1	1	3567		ENSDARG00000002336	ENSDART00000018514	(ENSDART00000018514-10149-119) (Dr.81314-9827-103) (NM_130944.1-9825-103)
MAD_Dr_004_101252-1	gctgtgctttgtttaaaggttcaggtataatggcatgtttaattacaaagtgttgctttt	101331	OTTDART00000010743	1	648	NA	si:dkey-287f10.2	si:dkey-287f10.2	NA	1	837				(OTTDART00000014396-96054-101) (OTTDART00000009883-94769-101) (Dr.134954-93094-101) (OTTDART00000014395-87902-101) (OTTDART00000009882-82260-101) (OTTDART00000007364-81964-101) (OTTDART00000016185-81749-101) (OTTDART00000001383-79837-101) (OTTDART00000002277-64529-101) (OTTDART00000002278-58974-101) (OTTDART00000007365-117457-101) (OTTDART00000001384-114155-101) (OTTDART00000002276-107219-101) (O…
MAD_Dr_004_101253-1	accagccttaccgcacttcctctatggtttacaggcttatctgatgagccgtgatgagcc	101332	OTTDART00000024694	1	502	known	slc25a22	solute carrier family 25 (mitochondrial carrier: g	1	1	837		ENSDARG00000020893	ENSDART00000103385	(OTTDART00000024689-22055-119) (ENSDART00000103385-22032-119) (Dr.75253-21028-119) (NM_213408.1-21025-119)
MAD_Dr_004_101254-1	ccctgttacgtttggtaaagtcgccaattggaattatggacttgcagttggtgctggact	101333	OTTDART00000030164	1	747	known	zgc:91807	zgc:91807	1	1	837		ENSDARG00000015997	ENSDART00000011004	(ENSDART00000011004-17587-119) (Dr.30980-16880-119) (NM_001002713.1-16878-119) (OTTDART00000028114-16478-119)
MAD_Dr_004_101255-1	atcgagagcagctttaaagtgtccggcctgattcagggtttagtcagaggagatgctgtt	101334	OTTDART00000034368	1	549	known	wdr75	WD repeat domain 75	-1	1	837		ENSDARG00000040730	ENSDART00000059667 ENSDART00000059670 ENSDART00000108939	(OTTDART00000034366-19423-119)
MAD_Dr_004_101258-1	ggaaggcctcaccctgtcaaaggcgagagtctctactgtttcgtcacccttaatgatgga	101337	OTTDART00000038129	1	592	known	acss2	acyl-CoA synthetase short-chain family member 2	1	1	837		ENSDARG00000037781	ENSDART00000055054	(ENSDART00000055054-20976-119) (OTTDART00000038128-20927-119) (Dr.75329-20475-119) (NM_001002641.1-20472-119)
MAD_Dr_004_101260-1	tccattagtccttgtaataaagaaatgggcaaatcaccactgcatcaatgatgccagccg	101339	OTTDART00000039989	1	777	known	zgc:110560	zgc:110560	-1	1	837		ENSDARG00000071511	ENSDART00000105796	(OTTDART00000039987-30106-119) (ENSDART00000105796-140737-119) (ENSDART00000077728-140736-119)
MAD_Dr_004_101261-1	tcatcaatgccacatactcttcttcatctgagggtcttttatgtcaaattttaagaactt	10134	OTTDART00000042754	1	3239	known	mef2ca	myocyte enhancer factor 2ca	-1	1	3567		ENSDARG00000029764	ENSDART00000027392 ENSDART00000039551 ENSDART00000099134	(ENSDART00000039551-7198-119) (ENSDART00000099134-6948-119) (Dr.3182-5806-119) (NM_131312.2-5805-119) (OTTDART00000042752-1669-119) (OTTDART00000042753-10644-119)
MAD_Dr_004_101262-1	aactcgccacagccagacgagaacaaacacatgctggctctccagttcagttggaagaac	101340	OTTDART00000044142	1	607	known	zgc:110053	zgc:110053	-1	1	837		ENSDARG00000020122	ENSDART00000014538	(OTTDART00000044141-82323-119)
MAD_Dr_004_101264-1	cggaaagaaatcagggagcgggccatcactaagagaagagctgagattatggctgaacag	101342	ENSDART00000049267	1	777	NA	-	-	1	1	837		ENSDARG00000031520	ENSDART00000049267	(Dr.119579-13814-119) (XM_680817.3-13803-119)
MAD_Dr_004_101265-1	tgctgggtgctctattgggctccaaggtcaaagagtctgtggatttcaaagccaacctta	101343	ENSDART00000053265	1	437	NA	zgc:86895	zgc:86895	1	1	837		ENSDARG00000036671	ENSDART00000053265	(Dr.31063-93295-119) (NM_001002101.1-93294-119) (OTTDART00000029057-70065-119)
MAD_Dr_004_101266-1	gacaaatacgacccgttcaacatctgcaacaccgactgcctgtgcatcaacccgggctcc	101344	ENSDART00000056447	1	717	NA	-	-	1	1	837		ENSDARG00000038664	ENSDART00000056447	(NM_173246.1-48210-119)
MAD_Dr_004_101268-1	tgctgcacagaaaataccctcgaagagagctcactaagattgtcgccagaacctgggagc	101346	ENSDART00000060793	1	607	NA	-	-	-1	1	837		ENSDARG00000068145	ENSDART00000060793	(XM_001919929.1-33838-79.8)
MAD_Dr_004_101270-1	atgaatgaatgatcatgtgtaaatgatccaccgagtgtgcaacactcaaactaacctctt	10135	ENSDART00000026966	1	3161	NA	stam	signal transducing adaptor molecule (SH3 domain an	-1	1	3567		ENSDARG00000002127	ENSDART00000026966	(Dr.113919-9875-119) (NM_200120.1-9873-119) (OTTDART00000024474-9405-119)
MAD_Dr_004_101271-1	ccagacagcagtgacatctgttacatggacattgaactctggtcccagtcgggctactca	101351	ENSDART00000079428	1	687	NA	-	-	-1	1	837		ENSDARG00000056876	ENSDART00000079428	(Dr.113876-65091-119) (XM_001345914.2-65070-119) (Dr.91494-64680-119) (XM_001345897.2-64667-119) (OTTDART00000031824-64654-119) (OTTDART00000031823-64598-119) (OTTDART00000031822-64597-119) (Dr.113875-6112-119) (XM_001345888.1-6111-119)
MAD_Dr_004_101272-1	agcagcatgattgagctgataatctcgatttggaagtaaaaaggaaagtcttttcatata	101352	ENSDART00000080604	1	677	NA	sap18	sin3-associated polypeptide	-1	1	837		ENSDARG00000057854	ENSDART00000080604	(OTTDART00000025667-97660-119) (OTTDART00000025668-50508-119) (Dr.13349-94290-48.1)
MAD_Dr_004_101273-1	cagcagaagctggaagaacataaacaaaaggaattattggagaaactttgccaacatctt	101354	ENSDART00000097504	1	777	NA	-	-	-1	1	837		ENSDARG00000077676	ENSDART00000097504	(XM_693956.3-7948-119)
MAD_Dr_004_101274-1	ccaaagcttcttaatagggttgagctcaggggagaatggtggccacaccatttctctttt	101355	ENSDART00000098508	1	717	NA	-	-	-1	1	837		ENSDARG00000032303	ENSDART00000061125 ENSDART00000075336 ENSDART00000098508	(OTTDART00000001388-94671-119) (OTTDART00000001510-98127-111)
MAD_Dr_004_101275-1	aagatcatgcgtttccataagaggcacagaggtcagtctccagccgaagcggaccatcag	101356	ENSDART00000099942	1	577	NA	zgc:153674	zgc:153674	-1	1	837		ENSDARG00000068958	ENSDART00000099942	(OTTDART00000038609-95075-119) (OTTDART00000044164-42971-119)
MAD_Dr_004_101278-1	ggagctcaaggtgctgggagacatcaaacggctgatgctgtcgctccgaaaactgcagaa	101359	ENSDART00000109103	1	179	NA	-	-	1	1	837		ENSDARG00000076184	ENSDART00000109103	(Dr.120982-56450-119) (NM_001114902.1-56418-119)
MAD_Dr_004_101279-1	catttgacagaaccctttgttattcctgcccatatattcaagttaaaggatgtgttgagg	10136	ENSDART00000113682	1	2286	NA	-	-	-1	1	3567		ENSDARG00000078429	ENSDART00000061223 ENSDART00000078216 ENSDART00000109411 ENSDART00000113682 ENSDART00000114647	(ENSDART00000114647-6498-119) (OTTDART00000011965-6430-119) (ENSDART00000078216-6288-119) (Dr.135804-6199-119) (NM_001102671.1-6198-119) (Dr.148677-101153-42.1) (ENSDART00000050238-6196-40.1) (OTTDART00000012279-6121-40.1) (Dr.144039-6056-40.1) (NM_001122610.1-6055-40.1) (ENSDART00000078225-6007-40.1) (OTTDART00000014459-5465-40.1) (ENSDART00000113682-10136-119)
MAD_Dr_004_101280-1	agctcagcacagagtttcaagagcccgttcctacctcggttcctaattactataaaataa	101361	ENSDART00000111005	1	427	NA	trim33	tripartite motif-containing 33	-1	1	837		ENSDARG00000016181	ENSDART00000020116 ENSDART00000111005	(ENSDART00000020116-7603-119) (Dr.80165-7478-119) (NM_001002871.1-7477-119) (OTTDART00000024984-7001-119)
MAD_Dr_004_101281-1	atcccacgtatgggaacagcgcacggctggtgtatacgttggttcagggacagccacact	101362	OTTDART00000032831	1	589	NA	-	-	NA	1	838				(XM_001345675.2-34464-119)
MAD_Dr_004_101282-1	atcttcactgagatcataagctccaataagagaacccggtctgaggtgatgcagatgatc	101363	ENSDART00000112439	1	687	NA	si:ch211-235o23.7	si:ch211-235o23.7	1	1	837		ENSDARG00000077412	ENSDART00000056417 ENSDART00000101230 ENSDART00000112439	(OTTDART00000033104-98642-119) (ENSDART00000056417-94133-119) (XM_693632.1-51627-119) (ENSDART00000112439-101363-119)
MAD_Dr_004_101283-1	aagagcagcaaatctatggaaccacctcaaaaattcagtgatggaccgatgcccactgac	101364	ENSDART00000112595	1	54	NA	-	-	-1	1	837		ENSDARG00000075075	ENSDART00000112595	(OTTDART00000029991-96544-48.1)
MAD_Dr_004_101285-1	gagactgggagtactggtcatggcagggaatggcactcagagaaccattctggataaaat	101367	OTTDART00000001489	1	767	known	si:busm1-163l24.4	si:busm1-163l24.4	-1	1	837		ENSDARG00000056470	ENSDART00000078978	(Dr.114263-93758-111)
MAD_Dr_004_101287-1	tacaccaacatctgacacatgaactgctcttagtctactttctgtcttatttctgatatc	101369	XM_001923724.1	1	727	NA	-	-	NA	1	837				(XM_001343548.2-101574-119) (Dr.113475-101419-119) (Dr.131778-81909-115) (XM_001344397.2-81881-115) (XM_001923724.1-101369-119)
MAD_Dr_004_101288-1	gagatggaaactgaggattgaatttgctgtgaagcctcagctctttactgtgtataaatc	10137	XM_001344071.2	1	3507	NA	-	-	2	1	3567		ENSDARG00000016788	ENSDART00000005449	(ENSDART00000005449-12133-119) (OTTDART00000033226-12120-119) (Dr.86951-10145-119) (XM_001344071.2-10137-119)
MAD_Dr_004_101289-1	gaaagagaaagttcccagtcctcatctgagtcagctggttatcctgactgccaccgacac	101372	ENSDART00000110699	1	47	NA	-	-	-1	1	837		ENSDARG00000074632	ENSDART00000110699	(OTTDART00000023451-82053-119)
MAD_Dr_004_101291-1	cttgaagggagatctcagcttacccctccaggtggcggcaccaaccaccagaggaaagat	101374	XM_001345456.2	1	27	NA	-	-	NA	1	837				(XM_001345511.1-93934-119)
MAD_Dr_004_101293-1	gatggagcaactgggaaatttgtgtgcaaagttcctgggacgtatttcttcacatataat	101377	XM_695244.3	1	537	NA	-	-	24	1	837		ENSDARG00000031013	ENSDART00000042410	(ENSDART00000042410-117911-119)
MAD_Dr_004_101294-1	agaactccggcatctctggacgaccgctaatgctgctggccacagcgctgaagatgaaca	101378	XM_001920450.1	1	477	NA	-	-	NA	1	837				(ENSDART00000113702-4156-119) (Dr.20530-3796-119) (NM_001080167.1-3795-119) (ENSDART00000086540-3794-119) (OTTDART00000016283-3792-119) (ENSDART00000086541-24134-119)
MAD_Dr_004_101296-1	tcaagaatctgctaatagacaataataaagaatttaccactctggaggatgagattggcc	10138	XM_001921318.1	1	3463	NA	-	-	6	1	3567		ENSDARG00000071197	ENSDART00000105098	(Dr.80435-10144-119) (Dr.103853-133823-36.2) (XM_001921318.1-10138-119)
MAD_Dr_004_101297-1	cgtttgcttttctgagttaagtgtcctctatatgctctgcttcattgcagtgcagattta	101381	NM_001002590.1	1	707	NA	zgc:92715	ZDB-GENE-040718-330	11	1	837		ENSDARG00000042448	ENSDART00000062246	(ENSDART00000062246-103170-119) (Dr.87346-96115-83.8)
MAD_Dr_004_101298-1	tttcaaaccttctcagaggacaaccatcgcatcttatttcctttgtttctacagattatg	101382	NM_001045327.1	1	527	NA	zgc:136330	ZDB-GENE-060623-16	22	1	837		ENSDARG00000056162	ENSDART00000078606	(OTTDART00000012261-120346-119) (OTTDART00000012260-115797-119) (Dr.86483-101400-119) (NM_001045327.1-101382-119)
MAD_Dr_004_101311-1	aaccagctagcagacccaaacaatctcactctggagttcaggtgcaatgctgagaaacac	101394	Dr.80543	1	227	NA	-	-	5	1	837		ENSDARG00000070566	ENSDART00000103730	(OTTDART00000040040-33497-119)
MAD_Dr_004_101312-1	cgtcatgtgtgaataacatccccgtcattaagcattaacccaaattgcagggcagcgaat	101395	Dr.81227	1	607	NA	-	-	NA	1	837				(OTTDART00000016855-45748-119) (OTTDART00000016856-35345-119)
MAD_Dr_004_101315-1	agacactattactggccactggatggaatgagtgatcagagcggaactctgccatcgtca	101398	Dr.83324	1	567	NA	-	-	NA	1	837				(OTTDART00000030803-5312-111)
MAD_Dr_004_101335-1	cagactcacagtttcattcctttaagctctaaatgatcaagttttacatcaacaatcagt	101416	Dr.108263	1	207	NA	-	-	NA	1	837				(Dr.125508-102210-119)
MAD_Dr_004_101339-1	attcttccagtatcattaactcagtgttctgaaatgttctgaaatgttcagagaagattg	10142	NM_001004603.1	1	3427	NA	ass1	ZDB-GENE-040912-178	Zv8	1	3567		ENSDARG00000032564	ENSDART00000039903	(Dr.4095-10095-119)
MAD_Dr_004_101342-1	caaaagactcaatatactttttagtgattcgcatgtttatgggagtggtgcactgatctc	101422	Dr.125025	1	777	NA	-	-	NA	1	837				(Dr.125250-100848-73.8) (Dr.54075-98586-48.1) (Dr.125776-96924-48.1)
MAD_Dr_004_101346-1	acccgcgtccgacagacctgttgatcctaaaccagcgcttatgttgacctggatctgcgt	101426	Dr.127522	1	7	NA	-	-	NA	1	837				(Dr.138538-102130-65.9)
MAD_Dr_004_101349-1	cagagtatgcagagcatgtgttctccgcgtctcatggctgcaaacgcccccacgtgttca	101429	Dr.128849	1	411	NA	-	-	NA	1	837				(Dr.121084-7102-61.9) (NM_200561.2-7099-61.9)
MAD_Dr_004_101351-1	gacttcaactgtgtttgatctcagctggttagaccttgctttgtttctctaatgtattga	101431	Dr.129090	1	624	NA	-	-	NA	1	837				(OTTDART00000039272-101751-119) (ENSDART00000113846-50093-36.2) (Dr.129090-101431-119)
MAD_Dr_004_101362-1	aaacacagaaaaatgtaattcagcgcgtaatgacgctgagcattaaaacgtcacgaaccg	101441	Dr.137197	1	425	NA	-	-	NA	1	837				(Dr.130903-119963-79.8) (Dr.123324-118067-79.8) (Dr.128545-99942-71.9) (Dr.99340-128709-63.9)
MAD_Dr_004_101365-1	tacctttatgctttgttttcgcgttattacacccttacaaatcgcaaaagtccagcaatc	101445	Dr.141113	1	687	NA	-	-	NA	1	837				(Dr.152492-35032-46.1)
MAD_Dr_004_101372-1	ggaaggtgtctgtactacagtggcgatagaggattggctagatttacaggggtgacgacg	101451	Dr.151465	1	365	NA	-	-	NA	1	837				(OTTDART00000025043-102448-111) (OTTDART00000025042-44373-73.8)
MAD_Dr_004_101374-1	ccagaatccgaaattcctatttttacaactcatcaagctcccactatattgaaagaccca	101453	Dr.152664	1	747	NA	-	-	NA	1	837				(OTTDART00000044999-21746-103) (Dr.119628-123516-103)
MAD_Dr_004_101376-1	atttcccagcattatactcgtgcaactgtactctacccattttcctccatcatttataaa	101455	Dr.153311	1	377	NA	-	-	NA	1	837				(Dr.128678-99602-111)
MAD_Dr_004_101377-1	tctttgattggctctcaccgagctgcagatattggccacaagtagccatgcattgtatgg	101456	OTTDART00000013262	1	346	known	si:dkey-146m20.9	si:dkey-146m20.9	1	1	836		ENSDARG00000076540	ENSDART00000110489	(Dr.125297-107857-111)
MAD_Dr_004_101382-1	tgctgtggaggagaaatcccgggaggaagagttcgatgagtattttgaagacatgtttct	101460	OTTDART00000027752	1	406	known	zgc:103767	zgc:103767	1	1	836		ENSDARG00000016608	ENSDART00000002644	(ENSDART00000002644-64773-119) (NM_001006006.1-66592-111) (Dr.77717-64525-111)
MAD_Dr_004_101383-1	agtgaagaacacagaaacatctttaaaagaaatggcccaaaagaagggaaggaaagaagg	101461	OTTDART00000031467	1	492	NA	si:dkey-5i3.6	si:dkey-5i3.6	NA	1	836				(OTTDART00000023617-102443-117) (Dr.130912-102338-111) (OTTDART00000032383-102247-87.7)
MAD_Dr_004_101386-1	gccaaaatgtcttctaaactgccttcaggcaaacctacatcccctttcaggaagagagga	101464	OTTDART00000037246	1	140	known	ampd2	adenosine monophosphate deaminase 2 (isoform L)	1	1	836		ENSDARG00000029952	ENSDART00000045798 ENSDART00000093090	(Dr.92802-19415-119) (XM_694936.3-19404-119) (ENSDART00000045798-88880-107)
MAD_Dr_004_101388-1	ccgctcaatctcccgtaccccccagtctgagcagctgatgagggttttgagagagcattg	101466	OTTDART00000038278	1	366	known	nol5a	nucleolar protein 5A	-1	1	836		ENSDARG00000012820	ENSDART00000062681 ENSDART00000062687 ENSDART00000102433 ENSDART00000114524	(OTTDART00000038277-105137-105)
MAD_Dr_004_101390-1	gaacccatgtgcagttccaagtttcttccggaaacacggactgtgttctcagtgacatca	101468	OTTDART00000038868	1	1	known	zgc:153420	zgc:153420	-1	1	836		ENSDARG00000060199	ENSDART00000084570	(Dr.78921-98955-99.6) (OTTDART00000038867-105657-44.1)
MAD_Dr_004_101395-1	tctttcttattcggaggaactccgagcatatcttaacagcgatttacaggaccccgaaag	101486	ENSDART00000109270	1	81	NA	-	-	1	1	836		ENSDARG00000079824	ENSDART00000109270	(Dr.112815-93439-117)
MAD_Dr_004_101396-1	ttgattcaggcagaacacctgtggtacagatttaaggcggtctcagaccgtgcattttca	101487	XM_001346192.1	1	81	NA	-	-	3	1	836		ENSDARG00000075428	ENSDART00000111103	(Dr.39821-101497-119) (XM_001346192.1-101487-119)
MAD_Dr_004_101397-1	gaatagacaaatctgtgattgtgaaggactcgttcgctatggatgctcacttaaatcagt	101488	XM_001337582.2	1	36	NA	-	-	18	1	836		ENSDARG00000069151	ENSDART00000100426	(ENSDART00000100427-97300-119) (ENSDART00000100419-97299-119) (XM_001336951.2-96403-119) (XM_001337816.2-96402-119) (ENSDART00000100426-102558-119) (ENSDART00000100424-102557-119) (ENSDART00000100423-102556-119) (XM_001337190.2-101490-119) (XM_001337427.2-101489-119) (OTTDART00000015327-88541-109) (ENSDART00000100418-102555-103) (XM_001336784.2-101491-103) (OTTDART00000011418-92875-95.6) (ENSDART…
MAD_Dr_004_101399-1	atttcctggttttgtaatcctctgcaatcagagtgtttttcaaaattcgcaacaacatag	10149	ENSDART00000018514	1	3216	NA	dlc	deltaC	-1	1	3566		ENSDARG00000002336	ENSDART00000018514	(OTTDART00000025961-10133-119) (Dr.81314-9827-103) (NM_130944.1-9825-103)
MAD_Dr_004_101401-1	tcaggacgggaacaggaacctcatcctgggctccccacaaaccactatattgagcggaag	101491	XM_001336784.2	1	266	NA	-	-	18	1	836		ENSDARG00000069144	ENSDART00000100418	(OTTDART00000011418-92875-119) (ENSDART00000100418-102555-119) (OTTDART00000011416-99320-103) (ENSDART00000100427-97300-103) (ENSDART00000100419-97299-103) (XM_001336951.2-96403-103) (XM_001337816.2-96402-103) (OTTDART00000015327-88541-103) (ENSDART00000100424-102557-103) (ENSDART00000100423-102556-103) (XM_001337190.2-101490-103) (XM_001337427.2-101489-103) (ENSDART00000100426-102558-95.6) (XM_0…
MAD_Dr_004_101409-1	gataactactgaacaccaacctggtagaactacattcagtattcatttggaataaaatct	1015	NM_131029.2	1	6873	NA	ntn1a	ZDB-GENE-990415-169	6	1	6943		ENSDARG00000033733	ENSDART00000027806	(Dr.545-1016-119) (NM_131029.2-1015-119)
MAD_Dr_004_101410-1	tacttgtatgccacaggatttacacgtatgtttcatgaataaagacgagttagtaatggc	10150	ENSDART00000020532	1	3506	NA	limk2	LIM domain kinase 2	1	1	3566		ENSDARG00000005104	ENSDART00000020532 ENSDART00000093185	(ENSDART00000093185-10401-119) (OTTDART00000019351-10399-119) (Dr.76343-10167-119) (NM_001002651.1-10165-119) (ENSDART00000020532-10150-119)
MAD_Dr_004_101411-1	tctaatacgacttatactctcaggctagagcagaggatataagtattggatgctttttcc	101500	Dr.63225	1	496	NA	-	-	NA	1	836				(Dr.128028-106447-119)
MAD_Dr_004_101417-1	ttgtcactcctgtcaaggagaacaggaaactgaataatgtccatttccatccctttatga	101506	Dr.94312	1	518	NA	-	-	NA	1	836				(Dr.73030-103511-38.2)
MAD_Dr_004_101430-1	tcccgcacaccggtgcgtagcctcatatgctaacaaaggcagtttcactgtctttgttgc	101518	Dr.123417	1	26	NA	-	-	NA	1	836				(OTTDART00000005965-24897-99.6)
MAD_Dr_004_101432-1	attcagccgaaattttccttcggcgttaaacattagctgattattttagcattagcctga	10152	ENSDART00000099351	1	3296	NA	zgc:152953	zgc:152953	1	1	3566		ENSDARG00000068636	ENSDART00000099351	(Dr.81552-9329-119) (NM_001080057.1-9328-119)
MAD_Dr_004_101439-1	ttcgagccgccggctcttcatcagacaaattatttttcgttgtaatttttttaatatgtt	101526	Dr.131865	1	541	NA	-	-	NA	1	836				(OTTDART00000031255-104638-81.8)
MAD_Dr_004_101443-1	ctgactacactacaacaatatctgtcaatgtttccactttcgtccaaagtattttttaac	10153	XM_695841.3	1	3236	NA	-	-	NA	1	3566				(Dr.121250-10158-119) (XM_695841.3-10153-119)
MAD_Dr_004_101449-1	gtctgaatgggcgtatgggaaaaaaggtcttcctgacgccaaaattcctcccaacgccaa	101535	Dr.150295	1	617	NA	fkbp3	ZDB-GENE-030616-419	20	1	836		ENSDARG00000079018	ENSDART00000114387	(Dr.76389-93740-119) (OTTDART00000001845-115520-119) (NM_001077770.1-103598-119) (Dr.150295-101535-119)
MAD_Dr_004_101450-1	cacagagcagcaactgtagaagagtgacgggagactgacctgagcggctgttctcatcgc	101536	Dr.151756	1	506	NA	-	-	NA	1	836				(Dr.7532-89209-111)
MAD_Dr_004_101453-1	atctacatttatgttttgatctgtgaagggacgtgtttacctcgttcgactgagtgagcg	101539	Dr.154295	1	93	NA	-	-	NA	1	836				(XM_001336627.2-51944-103)
MAD_Dr_004_101459-1	ggaagaaaattcaagatgacgacaatgaaaacgagcagaaatacaaagacgctcttcagc	101545	OTTDART00000025699	1	605	known	cyp26a1	cytochrome P450, subfamily XXVIA, polypeptide 1	-1	1	835		ENSDARG00000033999	ENSDART00000041728	(OTTDART00000025698-45837-119)
MAD_Dr_004_101461-1	agaactacttcgccaagaactcagttttgacagtatcagtattaacagcatggatgctac	101547	OTTDART00000029310	1	755	known	asl	argininosuccinate lyase	-1	1	835		ENSDARG00000078575	ENSDART00000110062	(OTTDART00000029309-140818-119) (ENSDART00000040190-140817-119)
MAD_Dr_004_101462-1	tcatggggcaaagttggccgcattgcgaacagatccgtcgttacggtgtttcttctggga	101548	OTTDART00000029599	1	687	pseudogene	zgc:113947	zgc:113947	1	1	835		ENSDARG00000071039	ENSDART00000104781	(OTTDART00000029597-5397-119) (Dr.140628-34902-119) (NM_205752.1-34890-119) (OTTDART00000029598-102245-105)
MAD_Dr_004_101463-1	tgagaacatcgcaactcctactttactgtattacttttcacattttagcgtctgttaata	10155	XM_001331564.2	1	3316	NA	-	-	NA	1	3566				(Dr.24973-10020-87.7) (NM_201008.1-10011-87.7)
MAD_Dr_004_101464-1	caacatgacagactactagaaatgtactgcaggactgaccagcgctgtatttgcattctg	101550	OTTDART00000033101	1	435	known	si:ch211-235o23.8	si:ch211-235o23.8	-1	1	835		ENSDARG00000078446	ENSDART00000022008	(ENSDART00000022008-63833-119) (Dr.152968-54444-119) (XM_693658.1-54421-119) (Dr.114013-73383-111) (XM_693710.1-73355-111) (XM_693512.2-54422-105) (ENSDART00000101230-59772-95.6) (XM_693733.1-55039-95.6) (Dr.154533-53124-95.6) (XM_001337820.1-53090-95.6) (OTTDART00000033107-102257-95.6) (ENSDART00000074027-100089-95.6) (OTTDART00000033104-98642-87.7) (ENSDART00000056417-94133-87.7) (XM_693632.1-5…
MAD_Dr_004_101466-1	tttggttataaggctgggactcctggtgctgttttgaggatgctatgcatatttggtgaa	101553	OTTDART00000036343	1	725	known	zgc:153928	zgc:153928	-1	1	835		ENSDARG00000051975	ENSDART00000102198 ENSDART00000112676 ENSDART00000113334	(OTTDART00000036344-89036-119)
MAD_Dr_004_101469-1	ctccctcaggtgcgcatcgctcctccgctaatcactgtgtcatcattcccactgcaggat	101556	OTTDART00000040518	1	725	NA	-	-	NA	1	835				(Dr.135360-92349-97.6)
MAD_Dr_004_101470-1	ctgaagacgttactgcagtcggtgcgtttctacagccgagcgaacctctacgggccaaac	101557	OTTDART00000040526	1	685	NA	-	-	NA	1	835				(XM_685953.2-49786-119)
MAD_Dr_004_101472-1	ccttgatattggaccagatcaaactagagtaaaacaggctttcctaccagaaaacggtgg	101559	OTTDART00000042887	1	645	NA	-	-	NA	1	835				(XM_001921156.1-33758-60)
MAD_Dr_004_101473-1	tgctttcagaatttaagcatttgttcatgcaagtgtattttgccaaaaatgtgcctttct	10156	NM_001077579.1	1	3456	NA	mypt2	ZDB-GENE-010724-11	6	1	3566		ENSDARG00000052423	ENSDART00000074256	(ENSDART00000074256-10346-119) (OTTDART00000036675-10293-119) (Dr.132394-10159-119) (NM_001077579.1-10156-119)
MAD_Dr_004_101474-1	catttactcacacttgatgttactagcaattatactccatgaataactccaacagatggt	101560	OTTDART00000043056	1	429	NA	-	-	NA	1	835				(OTTDART00000043058-90512-119) (OTTDART00000043056-101560-119)
MAD_Dr_004_101475-1	tttttgactcactctgagctggctccgctgcgcgttcctctagttcccatggagcattgc	101564	ENSDART00000053156	1	285	NA	-	-	-1	1	835		ENSDARG00000036591	ENSDART00000053156	(Dr.92040-42601-119) (NM_001130605.1-42594-119)
MAD_Dr_004_101480-1	agaaaaatctctatgacaacttgcatagtcagaaactgagtaacaatagggactgtgtag	101572	OTTDART00000034738	1	5	NA	-	-	NA	1	835				(OTTDART00000034740-102736-111) (OTTDART00000034743-90255-81.8) (OTTDART00000034750-125786-71.9) (OTTDART00000034745-75718-65.9) (OTTDART00000034754-93994-50.1) (OTTDART00000034742-101964-44.1) (OTTDART00000034747-95480-42.1)
MAD_Dr_004_101481-1	gtgattctgcacagtgtagattatcgtatatgggcgggacttcagtggttaccggagata	101573	OTTDART00000020261	1	175	known	si:ch211-147a11.3	si:ch211-147a11.3	-1	1	835		ENSDARG00000069009	ENSDART00000100042 ENSDART00000100046	(ENSDART00000100042-47294-119) (OTTDART00000020260-45194-119)
MAD_Dr_004_101483-1	gaaaaatctgttcctgagcacaagatgactgtaaaggtcatacaaaaagacttcaatata	101575	XM_001919877.1	1	685	NA	-	-	NA	1	835				(Dr.154424-101641-119) (XM_001919877.1-101575-119)
MAD_Dr_004_101484-1	gactttggttttggggtttgcgacaaataaatgaagcgtaaatgaagtacttaattgaat	101576	XM_689610.3	1	668	NA	-	-	NA	1	835				(Dr.85245-96485-119) (XM_689610.3-101576-119)
MAD_Dr_004_101487-1	aaccagaacaagaaatgcaagatgaaaaccagagagaacaggcagagcaatgtgagacag	101579	XM_001921983.1	1	485	NA	-	-	NA	1	835				(OTTDART00000041011-110263-119)
MAD_Dr_004_101489-1	aggaacagggtggcatatctacacttgttttactgatgatactaaaatactactagaaga	101580	XM_001922813.1	1	565	NA	-	-	NA	1	835				(Dr.134181-79469-119)
MAD_Dr_004_101490-1	caggaatcagattagcctaatttatgacagaataatgccaacattttgttggaatgtctt	101586	NM_130979.2	1	635	NA	dharma	ZDB-GENE-990415-22	15	1	835		ENSDARG00000040955	ENSDART00000060018	(OTTDART00000026179-108436-119) (Dr.75841-101592-119) (NM_130979.2-101586-119)
MAD_Dr_004_101491-1	aaacattatgtcacgtctttaagagctgtcatgcggcccaacggcttcttcatcatcacc	101587	NM_001013327.1	1	515	NA	zgc:110805	ZDB-GENE-050306-30	17	1	835		ENSDARG00000014289	ENSDART00000007693	(ENSDART00000007693-117466-111) (Dr.17323-96406-87.7)
MAD_Dr_004_101496-1	aaggtggttttatgagctggttttcgggtgtgaaattcccacctatgtgagattttgact	101591	Dr.75396	1	555	NA	-	-	NA	1	835				(OTTDART00000017539-7013-119)
MAD_Dr_004_101501-1	tatgtagagtccctgtaaaccacatacacaagtaggtgaacatacttgttagatggttta	101596	Dr.83251	1	665	NA	-	-	NA	1	835				(Dr.152996-110842-46.1)
MAD_Dr_004_101502-1	ataacccgcaggacgtcccgcatcctaatcatcccggagatatgggcaacttcatgccaa	101597	Dr.85005	1	475	NA	-	-	NA	1	835				(ENSDART00000102756-78569-119)
MAD_Dr_004_101504-1	atctcattggaaagcgagtatccaataactttatgatggtaaaaggaccagcacaaagat	101599	Dr.87550	1	635	NA	cx28.6	ZDB-GENE-040406-4	17	1	835		ENSDARG00000003925	ENSDART00000012889	(NM_001007212.1-109659-111) (ENSDART00000012889-109607-111)
MAD_Dr_004_101506-1	cggcatacagtagctttgtgaaaacaaatgttacaaacggtactaaagatattaaaggtg	10160	ENSDART00000090712	1	3385	NA	zgc:174575	zgc:174575	1	1	3565		ENSDARG00000062593	ENSDART00000090712	(OTTDART00000040607-9910-119) (Dr.77087-9923-101)
MAD_Dr_004_101509-1	cattggtgataccgaggacggcgagactccgtcattgaaggcgccgtcatggtagacttg	101602	Dr.92661	1	95	NA	-	-	NA	1	835				(NM_001110760.1-106401-119) (ENSDART00000073776-106394-119) (OTTDART00000023833-106377-119) (ENSDART00000098418-106125-111)
MAD_Dr_004_101515-1	cctaccagtgctcttgtaactctggctaccagacgacacctgattggaagggttgcacag	10161	XM_681408.3	1	3505	NA	-	-	5	1	3565		ENSDARG00000051896	ENSDART00000073604	(Dr.119993-2339-103)
MAD_Dr_004_101529-1	catggcaggtgtatttggaaataactcagtattttgagcacacttggtcatttttgttca	101623	Dr.128246	1	105	NA	-	-	NA	1	835				(Dr.136399-108711-103) (Dr.139128-113567-40.1)
MAD_Dr_004_101530-1	gctcaaactgactgtgatattgacatttgaatgtgtagaatgtgaattgcaccaaatata	101624	Dr.128402	1	335	NA	-	-	NA	1	835				(Dr.153426-110156-119)
MAD_Dr_004_101531-1	ttaacatatcggatgtcgttcacaagccatttcatatcatgattgtttactgttcactga	101625	Dr.128803	1	173	NA	-	-	NA	1	835				(OTTDART00000029217-2607-119) (OTTDART00000029218-2514-119) (OTTDART00000029216-1414-119)
MAD_Dr_004_101534-1	gaccaaacacaccagttgaggcctatactatactaactgtaactctcgctgcagagaaat	101628	Dr.131309	1	735	NA	-	-	NA	1	835				(NM_001017705.1-71861-109) (XM_686891.3-7618-36.2) (ENSDART00000113069-31545-36.2)
MAD_Dr_004_101541-1	gctggagtacatactagtcaaaactgaatttgatatctcaaagacaaatcccatggaaat	101635	Dr.138326	1	95	NA	-	-	NA	1	835				(Dr.139519-131545-52)
MAD_Dr_004_101545-1	agacgcggacatgatatggaggacagtgtgtccactttgcctggacggagagcagtgagg	10164	XM_690609.3	1	3465	NA	-	-	NA	1	3565				(Dr.94903-10169-119) (XM_690609.3-10164-119)
MAD_Dr_004_101548-1	atctgctttaatgctctagtttttttagacataaatgactgccttggctcaaagttcaaa	101642	OTTDART00000024332	1	545	NA	sepw2b	selenoprotein W, 2b	NA	1	834				(OTTDART00000001987-80487-77.8) (OTTDART00000024331-78106-77.8)
MAD_Dr_004_101549-1	ctcacgttctttccaaagtgtgcatgtactttacttacaaagttcgctataccaatagtt	101643	OTTDART00000024457	1	344	known	zgc:92635	zgc:92635	-1	1	834		ENSDARG00000045359	ENSDART00000066704	(ENSDART00000066704-96882-119) (OTTDART00000024455-93333-119) (OTTDART00000024456-92952-119)
MAD_Dr_004_101550-1	tcagtgtggaccccaaacatcagactctacagggtcttgcttttccattacaggctgaag	101644	OTTDART00000024644	1	721	known	twf1l	twinfilin, actin-binding protein, homolog 1 (Droso	1	1	834		ENSDARG00000014083	ENSDART00000007353 ENSDART00000007798 ENSDART00000065006	(NM_001009897.1-22222-119) (OTTDART00000024643-21551-119)
MAD_Dr_004_101551-1	aactcgttcatgggaagtaattgtactgtagaaaaactaaagaggaacctctacagaatc	101645	OTTDART00000026521	1	744	known	c6	complement component 6	-1	1	834		ENSDARG00000057113	ENSDART00000079709	(ENSDART00000101616-17203-119) (OTTDART00000026520-16077-119) (OTTDART00000043950-15792-103)
MAD_Dr_004_101553-1	cactatgattatggactgcaaatacactgtacctgcccacgtctcaaatgcttgcaaaga	101647	OTTDART00000028211	1	774	known	snrk	SNF related kinase	-1	1	834		ENSDARG00000070832	ENSDART00000104323	(Dr.151596-81353-119) (XM_001918405.1-81324-119) (NM_001002388.1-72215-119) (ENSDART00000104323-3200-119) (Dr.152216-3094-119)
MAD_Dr_004_101554-1	ctgtagtcagtggtgggcggagtggatgcgaggatgttgagtttgtgacgataagcaacg	101648	OTTDART00000028361	1	24	known	zgc:92228	zgc:92228	-1	1	834		ENSDARG00000044183	ENSDART00000064866	(OTTDART00000028360-46375-85.7)
MAD_Dr_004_101556-1	aaccactacttgtatgccacaggatttacacgtatgtttcatgaataaagacgagttagt	10165	NM_001002651.1	1	3475	NA	limk2	ZDB-GENE-040718-398	5	1	3565		ENSDARG00000005104	ENSDART00000020532 ENSDART00000093185	(ENSDART00000093185-10401-119) (OTTDART00000019351-10399-119) (Dr.76343-10167-119) (ENSDART00000020532-10150-119) (NM_001002651.1-10165-119)
MAD_Dr_004_101557-1	taaacctgatactgctcctgaggagatctgaaaccctcacattcactctgacatcagcgg	101650	OTTDART00000030316	1	94	known	cdkn1a	cyclin-dependent kinase inhibitor 1A	1	1	834		ENSDARG00000076554	ENSDART00000113620	(Dr.151578-77078-119) (XM_001923789.1-77059-119)
MAD_Dr_004_101558-1	tccaatgcttatatgagaacctcacaaactcttggagatttgaatcgtagagttacttca	101651	OTTDART00000035559	1	394	known	zgc:77795	zgc:77795	1	1	834		ENSDARG00000027154	ENSDART00000028946	(OTTDART00000035558-92880-119) (OTTDART00000035562-116475-119)
MAD_Dr_004_101559-1	caacgcttgtttgcgatatgagagaactatggcttcctccttgattaagtgatggaagat	101652	OTTDART00000036508	1	2	known	os9	amplified in osteosarcoma	-1	1	834		ENSDARG00000020301	ENSDART00000041882 ENSDART00000113440	(OTTDART00000036506-26713-101) (ENSDART00000113440-26578-101) (Dr.29904-26136-101) (OTTDART00000036509-114569-101) (OTTDART00000036507-68445-54)
MAD_Dr_004_101562-1	atggcttctttactagtggtgtacgtcttcacactgacaatgtaatatactcttcactgc	101655	OTTDART00000041495	1	704	NA	-	-	NA	1	834				(OTTDART00000041494-79560-119) (Dr.89031-95041-38.2)
MAD_Dr_004_101563-1	aaagacactgctgagttggtggcgctgaagaaggtgcgtctggacaatgagaaggagggt	101656	OTTDART00000044171	1	654	NA	cdc2l5	cell division cycle 2-like 5 (cholinesterase-relat	NA	1	834				(OTTDART00000044169-3286-119) (Dr.80136-2212-119) (XM_682325.3-2211-119) (ENSDART00000114544-13743-119) (OTTDART00000044170-121024-119)
MAD_Dr_004_101564-1	tgcgcatcctggagcgaagctttcagagcagccactatctgtcagtgttcgagcgccact	101657	OTTDART00000042819	1	302	known	pnx	posterior neuron-specific homeobox	1	1	837		ENSDARG00000025899	ENSDART00000030709	(NM_178302.2-98375-119)
MAD_Dr_004_101565-1	tatgtataggattcttcactgcttggagtccatatgcactggtgtctatgtgggcggcgt	101658	ENSDART00000033404	1	664	NA	-	-	1	1	834		ENSDARG00000024208	ENSDART00000033404	(XM_693874.3-59328-119)
MAD_Dr_004_101567-1	ctaggaagagaagagtttcccagccaattaaacacagattcagtgatgaatgtctgcaag	101660	ENSDART00000059607	1	84	NA	-	-	1	1	834		ENSDARG00000056431	ENSDART00000059607	(XM_001921523.1-40583-119) (ENSDART00000059602-33252-119) (XM_001919642.1-10090-61.9) (Dr.155240-28947-54) (ENSDART00000059266-95562-50.1) (ENSDART00000078957-110179-50.1) (XM_001919626.1-10627-50.1) (XM_001345994.2-43123-46.1) (Dr.154323-12290-44.1) (XM_001921821.1-12277-44.1) (ENSDART00000034135-104365-44.1) (Dr.120967-2930-38.2) (XM_001340273.2-2929-38.2) (XM_001921563.1-15606-38.2) (ENSDART00…
MAD_Dr_004_101569-1	ttgattcgcaataaagtgatcctactgtaaggggctgatttacattgctaatgactttta	101662	ENSDART00000063719	1	724	NA	rpp21	ribonuclease P 21 subunit	-1	1	834		ENSDARG00000043404	ENSDART00000063719	(Dr.86554-94911-119) (OTTDART00000020076-64960-119)
MAD_Dr_004_101570-1	atgaaaatagctcagcgtgtctccctcagcccgactttctgaatcaaacccaggattttt	101663	OTTDART00000009685	1	777	known	si:dkey-159a18.1	si:dkey-159a18.1	-1	1	837		ENSDARG00000056145	ENSDART00000078587	(XM_683991.3-36591-119)
MAD_Dr_004_101572-1	gaaaaacctctgctttgtgctcatcatgctaatctgcctggtgccgtaccacatgtttcg	101665	ENSDART00000080989	1	614	NA	-	-	-1	1	834		ENSDARG00000057619	ENSDART00000080989	(XM_001343033.2-77886-119)
MAD_Dr_004_101573-1	tatagaggattatgtgacaaaaggacgcaatccagatctgaagaaactgatcagcgattg	101668	ENSDART00000100072	1	434	NA	-	-	-1	1	834		ENSDARG00000069019	ENSDART00000032808 ENSDART00000063247 ENSDART00000100072	(ENSDART00000032808-110449-119) (ENSDART00000063247-100478-119) (XM_693956.3-7948-111) (ENSDART00000097504-101354-111) (XM_001331923.2-7429-63.9) (XM_001345125.2-7070-63.9)
MAD_Dr_004_101574-1	aactgtgatcaagataaaagtcagcaatggtgatatttcactattaggatcaaatcatcc	101669	ENSDART00000101465	1	410	NA	-	-	-1	1	834		ENSDARG00000069625	ENSDART00000101465	(ENSDART00000016351-64536-40.1) (NM_001020706.1-63351-40.1)
MAD_Dr_004_101576-1	gacaagaaggtccgtcgtagtgttcatacagaagtcaggccaaattcatgcactttgtgt	101670	ENSDART00000106406	1	204	NA	-	-	1	1	834		ENSDARG00000071770	ENSDART00000106376 ENSDART00000106381 ENSDART00000106382 ENSDART00000106383 ENSDART00000106384 ENSDART00000106406 ENSDART00000106425 ENSDART00000106621	(ENSDART00000106425-95247-119) (XM_001919534.1-73242-119) (OTTDART00000039808-109140-119) (XM_001333292.2-74647-103) (ENSDART00000106329-118111-103) (OTTDART00000039812-53876-67.9) (Dr.120021-105819-56)
MAD_Dr_004_101579-1	gcagtaatacatttttttcaaaactctcgagcaaacccaggcttctatctctatatcatg	101673	XM_001338052.2	1	734	NA	-	-	NA	1	834				(OTTDART00000035475-118686-83.8)
MAD_Dr_004_101583-1	tccaggtagcacatgctacccctgatcacgccccctttcccaatgaccacaccccttatc	10168	XM_687353.3	1	3195	NA	-	-	10	1	3565		ENSDARG00000011743	ENSDART00000022899	(OTTDART00000043051-4182-119)
MAD_Dr_004_101587-1	gaaatgtaaagatgttcagtgtgtgtcatccacagtgtctgcattgcgttgttaacattt	101683	Dr.72340	1	631	NA	wu:fj58g06	ZDB-GENE-030131-8182	10	1	834		ENSDARG00000076858	ENSDART00000111097	(Dr.116669-111147-109)
MAD_Dr_004_101596-1	aggaactcattcatcagtcggacacctttactgtacgctctcactgtaaccgtccacaca	101691	Dr.94896	1	266	NA	-	-	NA	1	834				(Dr.121911-132136-119) (Dr.153556-120804-119) (Dr.94896-101691-119)
MAD_Dr_004_101605-1	attgataagaccatcctgctggtccaggtggatgataaactggttcccattatagaaaca	1017	ENSDART00000015664	1	6852	NA	-	-	-1	1	6942		ENSDARG00000011819	ENSDART00000015664	(Dr.41892-782-119) (XM_001923960.1-781-119) (OTTDART00000040705-628-119)
MAD_Dr_004_101606-1	agggagttacgttaatgccaaagtctgagttaaaaatgtcccggcctgagagaagcgcaa	10170	ENSDART00000020425	1	3028	NA	mcam	melanoma cell adhesion molecule	-1	1	3564		ENSDARG00000005368	ENSDART00000020425	(OTTDART00000026064-9903-119) (Dr.83306-9842-111) (NM_001012367.2-9841-111)
MAD_Dr_004_101607-1	gtccatagtttgcagcaaggatcttgatcttagtatgtccaggacaggacagacgcagaa	101700	Dr.113998	1	274	NA	c("si:dkey-240e12.6", "zgc:174	c("ZDB-GENE-050208-367", "ZDB-GENE-071004-93")	Zv8	1	834		ENSDARG00000074890	ENSDART00000110638	(Dr.113152-75709-44.1) (Dr.154843-122954-36.2)
MAD_Dr_004_101610-1	gcagccgagtccattgaatccaagactgcaaatgggaactggtgtgaaacggagaattag	101703	XM_001920903.1	1	774	NA	-	-	NA	1	834				(XM_685446.3-45987-56) (OTTDART00000043456-43847-56) (XM_001920816.1-45993-50.1)
MAD_Dr_004_101614-1	atttaaaacgccgaggagagaggatataaataccgggctgaaaaggaaatggagggtttt	101707	Dr.124457	1	444	NA	ccdc85b	ZDB-GENE-060130-56	NA	1	834				(NM_001166154.1-7759-119) (OTTDART00000023473-24575-119)
MAD_Dr_004_101616-1	tgactatcaaagaacattttccagatatgagtgccttacatgtcatgtttatcaaaagca	101709	Dr.126979	1	774	NA	-	-	NA	1	834				(Dr.136307-115493-111) (Dr.125350-103120-111) (Dr.127144-98870-103) (Dr.129736-107374-103) (Dr.124645-116057-87.7) (Dr.129720-120028-85.7) (Dr.127125-105705-58) (Dr.154473-82883-50.1) (Dr.152369-94319-38.2)
MAD_Dr_004_101617-1	gagggacaacagggagattatatcacgctagagctacggcgagccaaactacagctgcag	10171	ENSDART00000081957	1	588	NA	-	-	-1	1	3564		ENSDARG00000075359	ENSDART00000081957	(ENSDART00000047614-8959-119) (XM_001921438.1-6743-119)
MAD_Dr_004_101620-1	tctgaaatctctttgtctgctaggcagcaagagatgaagcttaaaattggaataacatca	101712	Dr.128395	1	174	NA	-	-	NA	1	834				(Dr.134921-99307-111) (Dr.127042-98399-111) (Dr.127041-103997-111) (Dr.144709-31694-99.6) (Dr.129118-97713-95.6) (Dr.126219-99300-83.8) (Dr.123971-97875-83.8) (Dr.129180-106959-83.8) (Dr.129274-104424-83.8) (Dr.148620-104224-83.8)
MAD_Dr_004_101637-1	aggcatctcttctcagtcgacctccaaaaaccctgttaaccggcccattcggcatacgat	101728	Dr.152203	1	324	NA	-	-	NA	1	834				(Dr.143397-128829-48.1)
MAD_Dr_004_101642-1	tcccttaataaacacgttgaaggaactcataggcatattgcagtggtcaacacgagttga	101733	XM_001919811.1	1	774	NA	-	-	NA	1	834				(XM_001921792.1-25497-111) (Dr.155295-17174-111) (XM_001921886.1-112405-103) (XM_001923826.1-44199-89.7) (Dr.117160-5464-40.1)
MAD_Dr_004_101644-1	atgtaaggacagtatcacaatgactgagccaatattatatgattcatcaactattcgtga	101735	Dr.154394	1	582	NA	-	-	NA	1	834				(Dr.131622-107762-111)
MAD_Dr_004_101645-1	caaaacacaagtgaaactccgcctgtgctaaaccacatgttaataacagtaactgcagca	101736	OTTDART00000004131	1	763	known	nitr7b	novel immune-type receptor 7b	-1	1	833		ENSDARG00000067977	ENSDART00000059673	(Dr.36850-101893-111) (NM_001005578.1-101890-111) (OTTDART00000004135-108121-109) (ENSDART00000059673-101764-109) (ENSDART00000053350-101763-101) (OTTDART00000005194-101737-101)
MAD_Dr_004_101646-1	gtgaaactctgcctgtgctaaaccagatgttaataacagtaactgcagctgactggcgtc	101737	OTTDART00000005194	1	773	known	nitr7b	novel immune-type receptor 7b	-1	1	833		ENSDARG00000067977	ENSDART00000059673	(ENSDART00000053350-101763-119) (OTTDART00000004135-108121-95.6) (Dr.36850-101893-95.6) (NM_001005578.1-101890-95.6) (ENSDART00000059673-101764-95.6) (OTTDART00000004131-101736-87.7) (OTTDART00000005194-101737-119)
MAD_Dr_004_101647-1	tacaatacatcagtggtttaattatctgctcttctttattcttgcccctgcaattagggt	101738	OTTDART00000012410	1	443	known	vtg5	vitellogenin 5	-1	1	833		ENSDARG00000078429	ENSDART00000061223 ENSDART00000078216 ENSDART00000109411 ENSDART00000113682 ENSDART00000114647	(OTTDART00000012408-89186-119) (OTTDART00000012413-94265-69.9) (OTTDART00000012412-88379-69.9)
MAD_Dr_004_101648-1	gccatcatttaaaaatggagccatccaagaaaccttcatgatctgaggagttggttttca	101739	OTTDART00000015925	1	501	NA	si:dkey-3b8.2	si:dkey-3b8.2	NA	1	833				(ENSDART00000098917-97399-119) (Dr.87674-88852-119) (XM_001339961.2-88830-119) (XM_001923084.1-88829-119)
MAD_Dr_004_101649-1	attctaaacaaggaactgcttttgccgaagttgcaggggacctttgtgcctctcctggag	101742	OTTDART00000026905	1	533	known	cyp11a1	cytochrome P450, subfamily XIA, polypeptide 1	1	1	833		ENSDARG00000002347	ENSDART00000024866	(OTTDART00000026903-96870-119) (OTTDART00000026902-34314-119) (OTTDART00000026904-107497-119)
MAD_Dr_004_101653-1	aatatgactacacaaaagcacaggttcctggaccgctaaccgaagatatagagtccaaaa	101746	OTTDART00000033641	1	773	known	ankzf1	ankyrin repeat and zinc finger domain containing 1	-1	1	833		ENSDARG00000041904	ENSDART00000061403	(OTTDART00000033640-21434-119) (Dr.79069-18247-119) (XM_691721.3-18241-119)
MAD_Dr_004_101655-1	aacctggacacacttgaggacacaagacgtttgcttcgctgtctcttgtacctcttcctc	101748	OTTDART00000036759	1	763	known	usp42	ubiquitin specific peptidase 42	1	1	833		ENSDARG00000077300	ENSDART00000003375	(Dr.80509-90258-83.8)
MAD_Dr_004_101665-1	ttaaactgactctttgctttgcacaagtgctggttacaatagactaatttgtttgaaagc	101759	OTTDART00000045170	1	753	known	nme4	non-metastatic cells 4, protein expressed in	-1	1	833		ENSDARG00000041206	ENSDART00000060404	(ENSDART00000060404-73593-119) (ENSDART00000109818-73500-119) (NM_201195.1-71402-119) (OTTDART00000045168-66703-119)
MAD_Dr_004_101666-1	tgccacctttgcctcccgccacagcagtagctggattgatacgctccgcagaaaaaaaca	10176	ENSDART00000114515	1	3464	NA	-	-	1	1	3564		ENSDARG00000079259	ENSDART00000114515	(XM_001341436.2-896-101)
MAD_Dr_004_101667-1	gtcaacacggcacccaaatccaacctgtgaggactttaaccaacatacatgccactgctg	101760	ENSDART00000010143	1	693	NA	-	-	-1	1	833		ENSDARG00000017606	ENSDART00000010143	(Dr.115431-87652-119)
MAD_Dr_004_101668-1	ggagaaacgtcaagaacagattgctaagagacgccgtctttcctctctgagagcctccac	101762	ENSDART00000023336	1	703	NA	zgc:92237	zgc:92237	1	1	833		ENSDARG00000019778	ENSDART00000023336	(Dr.32392-88139-77.8)
MAD_Dr_004_101670-1	gtgaaactctgcctgtgctaaaccacatgttaataacagtaactgcagcttactggtgtc	101764	ENSDART00000059673	1	773	NA	-	-	-1	1	833		ENSDARG00000067977	ENSDART00000059673	(OTTDART00000004135-108121-119) (Dr.36850-101893-103) (NM_001005578.1-101890-103) (ENSDART00000053350-101763-95.6) (OTTDART00000005194-101737-95.6) (OTTDART00000004131-101736-95.6) (ENSDART00000059673-101764-119)
MAD_Dr_004_101671-1	atgaacggctaccggctcaacggcagagagattgacgtcaggattgacagaaatgcgtaa	101765	ENSDART00000088369	1	773	NA	-	-	1	1	833		ENSDARG00000061735	ENSDART00000088356 ENSDART00000088369	(ENSDART00000088356-49640-119) (OTTDART00000013924-45507-119) (Dr.75142-23850-119) (XM_678211.3-23844-119) (OTTDART00000013925-101167-119)
MAD_Dr_004_101672-1	tatgtcctgctaatatgccagcctgatgacaacagttcagcgactgttgctgtggctgtg	101768	OTTDART00000019111	1	713	NA	arhgap20b	Rho GTPase activating protein 20b	NA	1	833				(XM_685460.3-9051-119)
MAD_Dr_004_101673-1	attgtggctctggtgacccttataagtgaaccttaataaaatgttctacaatgttgtttg	101769	ENSDART00000111077	1	493	NA	-	-	-1	1	833		ENSDARG00000075412	ENSDART00000111077	(XM_001344501.1-127483-50.1)
MAD_Dr_004_101678-1	tagcagatactcttggtttgagaaattgattaaatgtgtatctagtcatgctgttctctg	101775	XM_001918908.1	1	733	NA	-	-	NA	1	833				(XM_001922816.1-97836-101) (Dr.131140-93174-101)
MAD_Dr_004_101680-1	tccttgtgaaattgttggtaactttttatgttggctctggtcattgttatttctgtcgtt	101778	NM_001002678.2	1	723	NA	zgc:86900	ZDB-GENE-040718-427	1	1	833		ENSDARG00000069116	ENSDART00000100321	(ENSDART00000100321-109740-119) (Dr.28317-95432-111)
MAD_Dr_004_101681-1	cttgccctagcaaagcgtaaggccaaagcctggagcgactgcccacagatcatcaagtga	10178	XM_693791.3	1	3504	NA	-	-	20	1	3564		ENSDARG00000011602	ENSDART00000007754	(ENSDART00000007754-9844-119) (OTTDART00000012998-10680-119) (Dr.39601-10180-119) (XM_693791.3-10178-119)
MAD_Dr_004_101689-1	atcaaacccaagaactctaagcagccggagcgtgaggagaagagggttttaggtctggtt	101788	Dr.51690	1	663	NA	wu:fe38f03	ZDB-GENE-030131-5087	NA	1	833				(NM_205667.1-86893-119)
MAD_Dr_004_101701-1	catttccatcacagcttttataaggccaaaccctggtgctctttcatgcagctcctccaa	1018	OTTDART00000021541	1	2261	NA	cacna1b	calcium channel, voltage-dependent, N type, alpha	NA	1	6939				(Dr.124365-1023-119) (NM_001114548.1-1022-119) (ENSDART00000047719-1020-119) (ENSDART00000043135-1019-119) (OTTDART00000021541-1018-119)
MAD_Dr_004_101710-1	aagtgtcagagagatgtatgtgtgtagctattgcatgttctgtgatggttggtctaattt	101807	Dr.123068	1	543	NA	si:busm1-172k9.2	ZDB-GENE-030616-223	NA	1	833				(Dr.124644-98611-111) (OTTDART00000027061-97805-111) (OTTDART00000023286-91996-111) (OTTDART00000032315-91350-111) (OTTDART00000022415-82373-111) (Dr.128704-110726-111) (OTTDART00000032316-101962-111) (OTTDART00000030007-87059-103) (OTTDART00000042751-123722-103) (OTTDART00000032085-103057-103) (Dr.126080-98303-99.6) (OTTDART00000022577-93622-99.6) (Dr.125347-89443-97.6) (OTTDART00000044074-72103…
MAD_Dr_004_101715-1	taaagacatggtatggcttcacatgacttgaaattcaacctgacgtgtttgtatcgcttt	101812	Dr.127697	1	737	NA	-	-	NA	1	833				(Dr.58743-107714-119)
MAD_Dr_004_101718-1	cgtgttcagcaggtggctaaacaggtccaggctcgttttcacctcttttgaggagcctga	101815	Dr.128993	1	773	NA	-	-	NA	1	833				(Dr.153267-104532-44.1)
MAD_Dr_004_101719-1	ttatatgacagtgcattgctgtagaggacaaataaaacacgagacaggtgtttagaaaga	101816	Dr.129726	1	394	NA	-	-	NA	1	833				(Dr.129554-124516-119) (Dr.131347-108277-119) (Dr.121801-94096-117) (Dr.129411-121575-117) (Dr.138994-119412-117) (Dr.123882-119312-117) (Dr.127205-107289-111) (Dr.127733-98218-109) (Dr.125865-103122-109) (Dr.154442-136265-71.9) (Dr.129726-101816-119)
MAD_Dr_004_101720-1	acagtctagtcagcataaacacctggactcaccaagcacactttggttctcagtgttttg	101817	Dr.131158	1	323	NA	-	-	NA	1	833				(OTTDART00000030935-43226-119) (Dr.154306-127884-119) (Dr.130088-124690-119) (OTTDART00000030937-124158-119) (OTTDART00000033816-117906-119) (Dr.131171-115923-119) (OTTDART00000030936-104545-119) (OTTDART00000035774-103765-119) (OTTDART00000035772-103764-119) (OTTDART00000032244-102961-119) (OTTDART00000031151-102733-119) (OTTDART00000031149-100951-119) (Dr.122526-91409-111)
MAD_Dr_004_101722-1	aacaaaatgcttgaatcttctacgtatgttatagtaattctgcaccgtttgcagtaatgt	101819	Dr.134761	1	344	NA	-	-	NA	1	833				(OTTDART00000015640-109131-79.8)
MAD_Dr_004_101730-1	agcattctatgacaatatccgtcgccaagaagaacacctgtgtccaactcagcctaaaca	101827	Dr.138584	1	624	NA	-	-	NA	1	833				(Dr.101363-121559-38.2)
MAD_Dr_004_101741-1	tacaggcaggattttgtgtggattctgtggtggcatgggttggactaactatggccaacg	101837	OTTDART00000012489	1	722	known	zgc:175175	zgc:175175	-1	1	832		ENSDARG00000076614	ENSDART00000109841	(Dr.155224-9839-111) (NM_001127475.1-9832-111)
MAD_Dr_004_101742-1	aaacacaaccatgctgtaagtttgacttgtctatatgcacttgtgaataaacgatttttg	101838	OTTDART00000012760	1	762	known	lsm4	LSM4 homolog, U6 small nuclear RNA associated (S.	-1	1	832		ENSDARG00000023852	ENSDART00000037824	(ENSDART00000037824-106642-119) (OTTDART00000012760-101838-119)
MAD_Dr_004_101743-1	tgtggtttagcatacgagcagaaacgtacgataggttccctgtattaagggcgtcgtgag	101839	OTTDART00000012905	1	2	known	eif5	eukaryotic translation initiation factor 5	1	1	832		ENSDARG00000003681	ENSDART00000019476	(Dr.76842-37414-119) (OTTDART00000012903-37037-119)
MAD_Dr_004_101746-1	atatggtaggagagaaataactcctcattttaagcatcgccctcccgtaacaaagacttt	101841	OTTDART00000021411	1	772	known	mibp	muscle-specific beta 1 integrin binding protein	1	1	832		ENSDARG00000078945	ENSDART00000110711 ENSDART00000113022 ENSDART00000114380	(OTTDART00000045771-99991-119) (OTTDART00000021409-96058-119)
MAD_Dr_004_101747-1	tctctctctctgtttactttgcgtggataaaacggcaagcactcatcagtgcaccagttg	101842	OTTDART00000022498	1	687	NA	si:dkey-65b12.12	si:dkey-65b12.12	NA	1	832				(ENSDART00000097569-104473-119) (Dr.152572-101948-117)
MAD_Dr_004_101748-1	ctgtcgcgccttcaaacatcagccacatctacaacggatcaaaaggaggttctgggttgg	101843	OTTDART00000023468	1	432	known	clasp2	cytoplasmic linker associated protein 2	1	1	832		ENSDARG00000020345	ENSDART00000039871 ENSDART00000076668 ENSDART00000102499	(ENSDART00000076668-4183-95.6) (OTTDART00000018852-4173-95.6) (Dr.78775-4010-95.6) (NM_207072.1-4007-95.6)
MAD_Dr_004_101752-1	atttcgtggttcgttatcgtcctgacgagcagccgtcgctccgtcctcatcacgactcct	101847	OTTDART00000026956	1	722	known	plod3	procollagen-lysine, 2-oxoglutarate 5-dioxygenase 3	1	1	832		ENSDARG00000060715	ENSDART00000085811	(ENSDART00000085811-24090-119) (OTTDART00000026954-23977-119) (ENSDART00000085764-23883-119) (Dr.75149-23237-111) (NM_001044343.1-23234-111)
MAD_Dr_004_101754-1	taagaatcagatattgaggaaccagctccggcagcatggcatagttgcagcagcaagtgc	101849	OTTDART00000029688	1	618	known	zgc:56547	zgc:56547	1	1	832		ENSDARG00000041689	ENSDART00000019636	(OTTDART00000029680-62472-119) (OTTDART00000029679-60467-119)
MAD_Dr_004_101755-1	tttcggatcagtaaaagacactataaacctgtgattcaaattttgctcagcgtttataga	10185	NM_001002298.2	1	3463	NA	asna1	ZDB-GENE-040625-120	1	1	3563		ENSDARG00000018190	ENSDART00000007079 ENSDART00000074265	(OTTDART00000027958-4684-119)
MAD_Dr_004_101756-1	atgcaaaccatggacttacagttcgtggcagaacagaagaatctgtgctggaggaagtca	101850	OTTDART00000030915	1	662	known	si:dkey-22a1.2	si:dkey-22a1.2	-1	1	832		ENSDARG00000030636	ENSDART00000101401	(OTTDART00000030914-102651-119)
MAD_Dr_004_101759-1	gaaattcaatcctatgaccccagcacctctgtgaatccccaggcagacccatccgctgcc	101853	OTTDART00000036591	1	752	known	zgc:113842	zgc:113842	-1	1	832		ENSDARG00000058660	ENSDART00000081561	(OTTDART00000036584-13774-89.7) (OTTDART00000036590-109729-89.7)
MAD_Dr_004_101761-1	ctctgatcttcaatgtgtttcagcttcttagagatgttgattaagattcgtaacaggcac	101855	OTTDART00000038099	1	543	known	zgc:158702	zgc:158702	1	1	832		ENSDARG00000060460	ENSDART00000085175	(OTTDART00000038098-78625-73.8) (OTTDART00000038097-77917-73.8)
MAD_Dr_004_101763-1	cacaaaccaatccctgcacccacaaatccttgaggagagcgataacgatttttaacatcg	101857	OTTDART00000044785	1	682	known	cluap1	clusterin associated protein 1	1	1	832		ENSDARG00000079110	ENSDART00000111623	(OTTDART00000044784-140872-119) (ENSDART00000100527-140871-119) (OTTDART00000044786-102747-119)
MAD_Dr_004_101765-1	tcacacggacagcagctggagactcgagcgagttaaaagttccctgggaagggcggaaaa	10186	XM_693440.3	1	43	NA	-	-	2	1	3562		ENSDARG00000030824	ENSDART00000009093	(Dr.151021-10193-119) (XM_693440.3-10186-119)
MAD_Dr_004_101766-1	gctcgagcacctgagatccacctgtaataatctgggagatacgcttaaactcaacccgct	101860	ENSDART00000075407	1	536	NA	zgc:92649	zgc:92649	1	1	832		ENSDARG00000053380	ENSDART00000075407	(OTTDART00000028289-74981-119) (ENSDART00000047816-9170-36.2)
MAD_Dr_004_101767-1	cttcctgcatgaggatgtttccctgcagtacttcattccagcggtggtgtgagctctcct	101862	ENSDART00000087478	1	632	NA	zgc:162895	zgc:162895	1	1	832		ENSDARG00000061380	ENSDART00000087478	(XM_001918639.1-77790-119) (Dr.91606-74086-119) (NM_001089496.1-74067-119)
MAD_Dr_004_101768-1	gactgccaaagcaatgaagcgacccctcgaggcatctgtagatctggcgtttccgcatgg	10188	NM_001161669.1	1	1058	NA	wu:fj89c04	ZDB-GENE-030131-9582	1	1	3562		ENSDARG00000018460	ENSDART00000022019 ENSDART00000043864 ENSDART00000074923	(Dr.65436-6991-119) (NM_001161670.1-6990-119) (OTTDART00000040994-3403-119) (NM_001161669.1-10188-119)
MAD_Dr_004_101769-1	caaaacacaagtgaaactctgcctgtgctaaaccacatgttaataacagtaactgcagca	101890	NM_001005578.1	1	762	NA	nitr7b	ZDB-GENE-041001-8	7	1	832		ENSDARG00000067977	ENSDART00000059673	(Dr.36850-101893-119) (OTTDART00000004135-108121-117) (ENSDART00000059673-101764-117) (OTTDART00000004131-101736-111) (ENSDART00000053350-101763-109) (OTTDART00000005194-101737-109) (NM_001005578.1-101890-119)
MAD_Dr_004_101776-1	atgggagaccgagcatcatttcacacatcaaggtgatatctgtatttgtatagatatagc	101898	Dr.79403	1	262	NA	-	-	NA	1	832				(OTTDART00000023881-55-119)
MAD_Dr_004_101795-1	cggaaacattgaaaaacacacaagagtgtcacgtctgagacagggctgttcgattttgga	101916	Dr.114554	1	365	NA	-	-	NA	1	832				(XM_001337754.2-17257-71.9)
MAD_Dr_004_101804-1	aattcagaaaaactatgagtcagagaaacttgatgacctatttgactttcaatgctcgaa	101924	Dr.126762	1	772	NA	-	-	NA	1	832				(Dr.125667-100910-46.1)
MAD_Dr_004_101809-1	aactctgttgtgttgatgtctcttataactaaatcttccctattgggtctaaattttggt	101929	Dr.129740	1	552	NA	-	-	NA	1	832				(OTTDART00000045420-3520-109)
MAD_Dr_004_101812-1	gtgtttttacctctcacacctttaaccctttaaaccccagagcctatacttcagttttaa	101931	Dr.130967	1	522	NA	-	-	NA	1	832				(Dr.129522-95791-111)
MAD_Dr_004_101814-1	aagtttaccgtcatctcctgtataaggtacagagggtccagcacaactgcctgagttcag	101933	Dr.132124	1	726	NA	-	-	NA	1	836				(Dr.130126-133087-111)
MAD_Dr_004_101827-1	gcttctgaaacatgttgaggcccgagaccttattgagttcggaatgatccctgagtttgt	101946	Dr.150358	1	412	NA	im:7141120	ZDB-GENE-041008-212	NA	1	832				(NM_001004581.1-10517-119)
MAD_Dr_004_101833-1	cacatgcgcttctcgtgttacaaatacttcatcgtatacacgcataaacacactaaaagg	101952	Dr.155310	1	54	NA	-	-	NA	1	832				(Dr.130110-137317-119) (Dr.125487-97439-111)
MAD_Dr_004_101834-1	atgcggctcctttaactgtttctgtgccttttagtgtgtttatgcgtgtatacgatgaag	101952	Dr.155310	2	692	NA	-	-	NA	1	832				(Dr.130110-137317-119)
MAD_Dr_004_101837-1	caaaagactcagtgcgtatggttataacttactcctacacaagaagccttgcttatgggt	101956	OTTDART00000026153	1	701	known	ppif	peptidylprolyl isomerase F (cyclophilin F)	1	1	831		ENSDARG00000007409	ENSDART00000010052 ENSDART00000098955 ENSDART00000109625	(OTTDART00000026152-87808-119)
MAD_Dr_004_101838-1	tggcttgccgtagtcaagtacggggcgaggttgctgtggcgcttgttaagagagagagtg	101957	OTTDART00000029813	1	284	known	zgc:91936	zgc:91936	1	1	831		ENSDARG00000031814	ENSDART00000045549	(Dr.154257-91801-119) (OTTDART00000029814-75815-119) (OTTDART00000029811-66547-119) (Dr.85878-59501-119)
MAD_Dr_004_101839-1	gaaaaattaaattaatgcgttgaatttgactctctgagaggcgtagtactgataaagacg	101959	OTTDART00000030197	1	64	NA	si:dkey-202g15.6	si:dkey-202g15.6	NA	1	831				(OTTDART00000030195-16096-115)
MAD_Dr_004_101842-1	ttccttttttcagccagtctgccaggtatgtgggaacgtactgtcaccatcggcagtgca	101961	OTTDART00000031102	1	741	known	ccbl1	cysteine conjugate-beta lyase; cytoplasmic (glutam	-1	1	831		ENSDARG00000023645	ENSDART00000004797	(OTTDART00000030244-38055-95.6) (NM_213359.1-37030-95.6)
MAD_Dr_004_101843-1	gtgtagtgctgatcgtgttactttgctttaaaatgttaatctttctttgaacaactgaag	101962	OTTDART00000032316	1	511	NA	si:dkey-15h14.4	si:dkey-15h14.4	NA	1	831				(OTTDART00000027061-97805-119) (OTTDART00000023286-91996-119) (OTTDART00000032315-91350-119) (OTTDART00000022415-82373-119) (Dr.123068-101807-119) (Dr.124644-98611-117) (OTTDART00000044074-72103-111) (OTTDART00000032085-103057-111) (OTTDART00000001964-81963-97.6) (OTTDART00000030007-87059-95.6) (OTTDART00000042751-123722-89.7) (Dr.128704-110726-89.7) (Dr.153657-101165-77.8) (Dr.126819-104603-73.8…
MAD_Dr_004_101844-1	aaaatgtgaatggtatctacctaattctatgagaagtactaaagctgttccttactcagc	101963	OTTDART00000033082	1	751	NA	si:dkey-52k20.7	si:dkey-52k20.7	NA	1	831				(XM_001923314.1-93929-119) (OTTDART00000033083-89370-119) (ENSDART00000098463-81399-119) (OTTDART00000033080-80463-119)
MAD_Dr_004_101845-1	ctctttatgccaacttgcatagtcaggaactatagggaagtaacaatagggactgtgtag	101964	OTTDART00000034742	1	11	known	crygm2d4	crystallin, gamma M2d4	-1	1	831		ENSDARG00000075364	ENSDART00000060367 ENSDART00000108719 ENSDART00000108748 ENSDART00000108847 ENSDART00000110438 ENSDART00000110483 ENSDART00000110656 ENSDART00000110941 ENSDART00000111011 ENSDART00000114943	(OTTDART00000034743-90255-52) (OTTDART00000034745-75718-48.1) (OTTDART00000034754-93994-46.1) (OTTDART00000034750-125786-44.1) (OTTDART00000034740-102736-44.1) (OTTDART00000034738-101572-44.1) (OTTDART00000025771-103569-40.1)
MAD_Dr_004_101848-1	ttgccaggattttgggcctgctgggagattgtgacttgataagctgtactaaagtgagcc	101967	OTTDART00000040412	1	721	known	fbxo5	F-box protein 5	1	1	831		ENSDARG00000039020	ENSDART00000056962 ENSDART00000112924 ENSDART00000113450	(ENSDART00000113450-52806-119) (Dr.79262-51753-119) (OTTDART00000026468-50384-119) (ENSDART00000112924-79088-103) (ENSDART00000056962-51810-103) (NM_001003869.1-51936-95.6)
MAD_Dr_004_101850-1	atcacttcgcccgctcacagagggttctggagatacaagaagcccagaacgccaggttgg	10197	ENSDART00000115057	1	3241	NA	tjp2b	tight junction protein 2b (zona occludens 2)	1	1	3561		ENSDARG00000023443	ENSDART00000018739 ENSDART00000092355 ENSDART00000115057	(OTTDART00000034870-7605-119)
MAD_Dr_004_101851-1	tggaggattgaacgctgtgcgttgtattccaggtggatcaaccttttcaggtgggcttcc	101970	OTTDART00000042816	1	691	known	zgc:171444	zgc:171444	-1	1	831		ENSDARG00000060392	ENSDART00000085031	(Dr.75618-27653-58) (NM_001110105.2-27650-58)
MAD_Dr_004_101852-1	actatttgttgtgtagtcgcgatttgaaagctctgatattgcgttgaccttaaactgtcg	101971	ENSDART00000005903	1	96	NA	atp5g	ATP synthase, H+ transporting, mitochondrial F0 co	-1	1	831		ENSDARG00000009447	ENSDART00000005903	(OTTDART00000036477-95982-119)
MAD_Dr_004_101854-1	ttcatgtttcagacaagtcccagccatccgtctgtattgtccaataatctcttgttaaaa	101973	ENSDART00000022839	1	751	NA	zgc:92241	zgc:92241	1	1	831		ENSDARG00000046062	ENSDART00000022839 ENSDART00000066629	(ENSDART00000066629-98444-119) (NM_001003422.2-92375-119) (Dr.80492-93072-36.2)
MAD_Dr_004_101856-1	tctcggataacctgctaaaaatccatcttgaagccagcaagaggaatcatgaatatttat	101976	ENSDART00000045182	1	451	NA	-	-	-1	1	831		ENSDARG00000051711	ENSDART00000045182	(XM_001920310.1-81947-119)
MAD_Dr_004_101857-1	gctcatcgtggtggctgtgggcttcaccggaggactcatcttcatgtacattcagtgcaa	101977	OTTDART00000041727	1	581	NA	-	-	NA	1	831				(XM_687574.2-97375-119)
MAD_Dr_004_101859-1	cttcaccacagagcccagaatcagtcaatgtagtggacgagttaagcaagaaggagaagc	101979	ENSDART00000097631	1	601	NA	-	-	1	1	831		ENSDARG00000067784	ENSDART00000097631	(XM_001919823.1-92530-119) (ENSDART00000097631-101979-119)
MAD_Dr_004_101860-1	caatgttgtaccacagtataaaagctttaatggtggcagctggaaccgtatggagaatga	101980	OTTDART00000030029	1	461	NA	si:ch211-133n4.10	si:ch211-133n4.10	NA	1	831				(XM_001920964.1-65220-119)
MAD_Dr_004_101861-1	aaagtgacatcctacgtccaacatccaaactttgatttgaatactttgaagaatgacatc	101981	OTTDART00000013970	1	296	known	si:dkey-21e2.13	si:dkey-21e2.13	1	1	866		ENSDARG00000056064	ENSDART00000078495
MAD_Dr_004_101863-1	ggacactcttaacttctgcttcatggcaacatttattgcaagcgatacagtttccatgaa	10199	OTTDART00000039577	1	207	NA	-	-	NA	1	3560				(Dr.104747-128137-65.9)
MAD_Dr_004_101864-1	caaaattgaagaaatggtgcgatttaatggcggtgcatactacactaatgacatgcttca	101993	XM_001333095.2	1	584	NA	-	-	1	1	831		ENSDARG00000069707	ENSDART00000101649	(ENSDART00000101649-60473-119) (OTTDART00000041235-59765-119) (Dr.113661-58972-119)
MAD_Dr_004_101865-1	agcaaactcatgtaagtggagcttcaaatgcacatcagttctgtatggaatatttagcat	101994	XM_001923614.1	1	286	NA	-	-	6	1	831		ENSDARG00000038577	ENSDART00000056319	(OTTDART00000033622-57677-38.2)
MAD_Dr_004_101873-1	ggtcaagagaggaatcgttcagcgaagtgtgatcctaaaacacgaaataagaaatcagaa	102002	XM_001345281.2	1	711	NA	-	-	NA	1	831				(Dr.110750-74014-67.9) (XM_001345229.2-74000-67.9)
MAD_Dr_004_101882-1	ctgatggttaactatcgctgtagccactgagatagtagcctgcttttctcttttatatgt	102013	Dr.86673	1	771	NA	-	-	NA	1	831				(XM_001337087.2-17362-77.8)
MAD_Dr_004_101890-1	gctgcaggactctggatactacagactcactgtgacggaggagaacggcggatccagaga	102021	XM_687110.3	1	451	NA	-	-	Zv8	1	831		ENSDARG00000079795	ENSDART00000115233	(ENSDART00000115233-114882-119)
MAD_Dr_004_101896-1	gcggtgtgtgtcgtgtttacagtctgtctcgcgtcctgcgtttactctgcttcattttct	102028	Dr.126065	1	11	NA	-	-	NA	1	831				(OTTDART00000029901-138246-99.6) (OTTDART00000023283-48573-95.6) (Dr.139806-123699-93.7) (OTTDART00000029900-137471-81.8) (Dr.133295-111791-67.9) (Dr.119216-97510-38.2) (OTTDART00000006437-3952-36.2)
MAD_Dr_004_101898-1	attactgtggtgcccttatagtgaacaaagctgcccgaatatgaggggttgaagtctgat	10203	ENSDART00000025428	1	3288	NA	rtk6	eph-like receptor tyrosine kinase 6	-1	1	3560		ENSDARG00000017354	ENSDART00000025428	(Dr.75828-9771-103) (NM_131415.1-9769-103)
MAD_Dr_004_101902-1	agtttcacatggagaggcttcacacttaggagctgtctccccgtaaagctcgctccgtcc	102033	XM_001922611.1	1	751	NA	-	-	NA	1	831				(ENSDART00000112046-6655-95.6) (XR_045087.1-4371-95.6) (XM_001339019.2-69217-71.9)
MAD_Dr_004_101903-1	agattctcaagatcctcaaagggaagattattgttggccatgccttatatcatgacttaa	102034	Dr.131014	1	641	NA	-	-	NA	1	831				(ENSDART00000112896-79248-119)
MAD_Dr_004_101909-1	gtcactttaagagtgtatactcgttcgtgtgcgcgctcatcgctctctcagttcacttcc	10204	XM_691716.3	1	3370	NA	-	-	NA	1	3560				(Dr.104557-10211-119) (XM_691716.3-10204-119)
MAD_Dr_004_101918-1	acataaagaaagtgtgatttttctgttagcaggctgtgagtctgggtagcttgtcctgtt	102048	Dr.143240	1	126	NA	-	-	NA	1	831				(OTTDART00000024699-42632-119)
MAD_Dr_004_101920-1	atttcagagacatgatcggtgagaagcaatatcacagaagtgcccttgctatggagtgga	102051	ENSDART00000113638	1	771	NA	zgc:194215	zgc:194215	-1	1	831		ENSDARG00000078260	ENSDART00000113638	(NM_001130649.1-103194-81.8)
MAD_Dr_004_101921-1	tgctctcacaagccgctacttctgaagcccagtgctcgagatctcaatctcaattcaatg	102052	Dr.150705	1	461	NA	zgc:92880	ZDB-GENE-040801-164	3	1	831		ENSDARG00000069734	ENSDART00000053077	(Dr.33889-92555-119) (NM_001003431.1-122717-119) (ENSDART00000053077-126250-63.9)
MAD_Dr_004_101922-1	ccagaagtagtgacgttatgaaggttctggagagtgacgggccacacatggccgaaccgc	102053	Dr.150920	1	364	NA	id:ibd5043	ZDB-GENE-030219-17	NA	1	831				(Dr.150584-108909-119)
MAD_Dr_004_101927-1	aaaacagtttgcgtaaataaactgtaaagtggctggatacgttgctcaagatggctgcgc	102058	OTTDART00000024375	1	170	known	rps8	ribosomal protein S8	1	1	830		ENSDARG00000055996	ENSDART00000078412	(OTTDART00000024376-106790-119)
MAD_Dr_004_101928-1	gcttgttattttgccccctgttcattccattttcattattccaatgcacttttaccattc	102059	OTTDART00000027477	1	770	known	zgc:77429	zgc:77429	1	1	830		ENSDARG00000056186	ENSDART00000078634	(ENSDART00000078634-27358-119) (Dr.32300-26405-119) (NM_213262.1-26401-119) (OTTDART00000027475-25168-119) (OTTDART00000027476-103649-107)
MAD_Dr_004_101929-1	acggctggtcgctggaacagtgtcaggattcaaatgggatagcagtccagcttcatcaat	102060	OTTDART00000027951	1	450	known	zgc:103629	zgc:103629	1	1	830		ENSDARG00000037897	ENSDART00000055239	(OTTDART00000027950-79901-99.6) (OTTDART00000027949-118093-99.6)
MAD_Dr_004_101930-1	ggctcataggaactccaatcttcccaactgtgagagagccttgctccagtgactgtcagt	102061	OTTDART00000030934	1	150	NA	si:dkeyp-33e11.1	si:dkeyp-33e11.1	NA	1	830				(OTTDART00000030928-76867-119) (OTTDART00000030929-96294-117) (OTTDART00000033811-96226-109) (OTTDART00000031156-96225-109) (OTTDART00000011160-89857-109) (OTTDART00000005159-89856-109) (OTTDART00000016258-106487-109) (OTTDART00000012424-90831-107) (OTTDART00000031161-129633-107) (OTTDART00000035746-99983-103) (Dr.116945-96124-103) (OTTDART00000033813-94850-103) (OTTDART00000031120-77433-103) (OT…
MAD_Dr_004_101933-1	gtctgaggccttacatgttctttccacattgtgtacatatcacttgtacaaagcaataaa	102064	OTTDART00000035828	1	760	known	oxct1a	3-oxoacid CoA transferase 1a	1	1	830		ENSDARG00000013063	ENSDART00000013434 ENSDART00000108689 ENSDART00000112522 ENSDART00000114665	(ENSDART00000013434-37430-119) (OTTDART00000025446-21170-119)
MAD_Dr_004_101935-1	gatgatcattcagcagcctaagccactagttttggctcctggttccgaccagtggtccac	102066	OTTDART00000039109	1	83	NA	im:6900013	im:6900013	NA	1	830				(XM_001344096.1-99692-119) (Dr.115661-95701-119)
MAD_Dr_004_101937-1	aaagcatctcagcaaccctccagccatcctgcttcatttccacactctgttccgacctcc	102068	OTTDART00000041296	1	760	NA	-	-	NA	1	830				(Dr.111367-16860-119) (XM_001333711.2-16856-119)
MAD_Dr_004_101938-1	atttccgtgtgtgttttgtggatcaggaccgacaggttatgttaatgttcaccattgttt	102069	OTTDART00000045260	1	770	known	zgc:153317	zgc:153317	1	1	830		ENSDARG00000069719	ENSDART00000101678	(OTTDART00000045259-101065-119)
MAD_Dr_004_101939-1	ataagatgagctgggatggaaacacggtgtcagtgacgaagcgttgtgtgccgctggagg	102070	ENSDART00000020884	1	440	NA	lypd6	LY6/PLAUR domain containing 6	-1	1	830		ENSDARG00000004307	ENSDART00000020884	(Dr.86558-95605-119) (OTTDART00000022391-73139-119)
MAD_Dr_004_101941-1	ctgactgagattttaggccatatacagtaaattctgcatgctcatgttgtttttgcttga	102072	XM_001918869.1	1	710	NA	-	-	6	1	830		ENSDARG00000074094	ENSDART00000114314	(NM_212656.2-25259-119) (ENSDART00000114314-25146-119) (Dr.16524-24371-119) (Dr.151102-102138-119) (XM_001918869.1-102072-119)
MAD_Dr_004_101944-1	aatccgttgatgtgaagacctgtaaaaatgctttaacagggtttactgttaaaaattctc	102075	Dr.14409	1	300	NA	zgc:110155	ZDB-GENE-050320-87	NA	1	830				(NM_001013517.1-123961-119)
MAD_Dr_004_101970-1	gatcagctggcatgggatttaaccagggtatgctgaacagcggcatgatgggacagaatg	1021	ENSDART00000087250	1	421	NA	crebbp	CREB binding protein (Rubinstein-Taybi syndrome)	1	1	6939		ENSDARG00000061308	ENSDART00000087250	(XM_001919706.1-60775-119) (OTTDART00000012324-468-119)
MAD_Dr_004_101973-1	tctctaatcagccaccgtcacagggtcttgtgttattgtacagagaactgtggctgaaga	102101	Dr.125408	1	690	NA	-	-	NA	1	830				(Dr.130301-111342-107) (Dr.131942-94228-99.6) (Dr.154434-93124-99.6) (Dr.130350-118159-95.6) (Dr.130062-122743-91.7) (Dr.130065-118960-91.7) (Dr.131851-95711-77.8) (Dr.125697-101520-56)
MAD_Dr_004_101978-1	acatagaaagaggtacagaatcattttaacagttcagaagaaaaagacacacacagacaa	102106	Dr.127108	1	90	NA	-	-	NA	1	830				(Dr.78530-7629-36.2) (NM_200682.2-7628-36.2)
MAD_Dr_004_101983-1	aatggaaacacgcacacaccagacgcatctgcgctgtacattagcctaacagcgtgccga	102110	Dr.128734	1	770	NA	-	-	NA	1	830				(Dr.52011-104266-103)
MAD_Dr_004_101985-1	gaaaaatcatgtttcagttctctccggagcatttgggatgaatgttggacagattctgtc	102112	Dr.128848	1	770	NA	-	-	NA	1	830				(OTTDART00000017122-129581-119)
MAD_Dr_004_101986-1	gtggttcattcgggcagattttgataaagagaatgggtgcctaacagcaggtatttttaa	102113	Dr.129112	1	590	NA	-	-	NA	1	830				(OTTDART00000042920-100080-79.8) (Dr.92318-132369-54)
MAD_Dr_004_101987-1	acatctggtatgtcaagctcaagtaaaactgcactgcaaaaatcttttcaaatgatgcct	102114	Dr.129201	1	213	NA	-	-	NA	1	830				(Dr.131696-98793-105) (Dr.154330-115794-105)
MAD_Dr_004_101989-1	gaccatcatcatatagatacagcgtaaaattcactaatgttgatcctggtccatcatctt	102116	Dr.131604	1	370	NA	-	-	NA	1	830				(Dr.131643-99181-65.9) (Dr.153955-114010-63.9)
MAD_Dr_004_101991-1	gtgtgctgtgtttctgcagtccccatgactgttattagtcgtattccccaacttgcaggc	102118	Dr.131795	1	390	NA	-	-	NA	1	830				(Dr.132078-109378-119) (Dr.131921-102219-111) (Dr.129012-119685-75.8) (OTTDART00000004471-118045-67.9) (Dr.136163-102932-60) (Dr.127028-100703-52)
MAD_Dr_004_101992-1	gcctcccattgattggattctttggatacacctgttgaaaagatacaaagtaaaacctat	102119	Dr.135798	1	338	NA	-	-	NA	1	830				(Dr.130275-96848-111) (Dr.120509-106874-111) (Dr.124229-105952-111) (Dr.124809-118510-103) (Dr.126767-105181-103)
MAD_Dr_004_101993-1	aggggaatgtagttcagcaagatgtttcactgtttacagaattatttttatattggctgc	10212	OTTDART00000015334	1	3459	NA	si:dkey-73n10.1	si:dkey-73n10.1	NA	1	3559				(XM_681838.3-6211-119)
MAD_Dr_004_102004-1	tgagcactgttgatcggtgcttttatgtatatagacatatatcacgtaggcagtttgtcc	10213	ENSDART00000110968	1	3314	NA	picalml	phosphatidylinositol binding clathrin assembly pro	-1	1	3559		ENSDARG00000014137	ENSDART00000034242 ENSDART00000110968 ENSDART00000114888	(ENSDART00000114888-9029-119) (ENSDART00000034242-10893-119) (Dr.75269-10708-119) (NM_001003741.1-10703-119)
MAD_Dr_004_102016-1	actatgctatcaaagcagcacccacaccaggtgtcaacccggcctcctagagggcagaat	10214	XM_001923652.1	1	3489	NA	-	-	13	1	3559		ENSDARG00000057085	ENSDART00000079682	(XM_001333228.2-6825-119) (XM_001335163.1-6780-119) (XM_001922604.1-6494-119) (XM_001923500.1-3954-119) (XM_001921769.1-21133-119) (XM_001334411.1-1696-119) (XM_001923863.1-1678-119) (Dr.119851-1671-119) (XR_029228.1-1670-119) (XM_001919581.1-13238-119) (XM_681639.3-3134-111) (XM_679208.3-6580-79.8) (Dr.71212-113080-46.1) (XM_001923652.1-10214-119)
MAD_Dr_004_102017-1	tgctactgaaaaattcgacatgtggccttaacgaagaggggttaaaaggtctatggatca	102140	OTTDART00000016254	1	689	NA	si:ch211-260c23.1	si:ch211-260c23.1	NA	1	829				(OTTDART00000016258-106487-119) (OTTDART00000005159-89856-111) (OTTDART00000035753-81429-111) (Dr.116151-100250-111) (OTTDART00000011160-89857-103) (XM_001343754.2-82652-103) (OTTDART00000030934-102061-103) (OTTDART00000002146-98543-95.6) (OTTDART00000005160-77431-95.6) (Dr.130252-137425-95.6) (Dr.142585-133507-95.6) (OTTDART00000033814-96628-87.7) (OTTDART00000030933-95978-87.7) (OTTDART00000033…
MAD_Dr_004_102018-1	agcacacacatctacagattacatttgatattcttcattattgcaaatggctcaaactct	102142	OTTDART00000020895	1	29	NA	si:dkey-28d5.11	si:dkey-28d5.11	NA	1	829				(ENSDART00000114543-61044-67.9)
MAD_Dr_004_102019-1	ctgaggtaagaacacacatcttatattacacttgaaattcttcattgtaaatggctcaga	102143	OTTDART00000020900	1	19	NA	si:dkey-28d5.10	si:dkey-28d5.10	NA	1	829				(ENSDART00000114543-61044-48.1)
MAD_Dr_004_102020-1	aaatattgcaaaacctttctgcatatttggattggaaattcacctattggtgtgtgtgga	102144	OTTDART00000023469	1	240	known	clasp2	cytoplasmic linker associated protein 2	1	1	829		ENSDARG00000020345	ENSDART00000039871 ENSDART00000076668 ENSDART00000102499	(OTTDART00000025888-89013-36.2)
MAD_Dr_004_102023-1	acaacctctctgctattgtgtagatgaatgactttgtccagttgtgttcctaataaatat	102147	OTTDART00000026213	1	749	known	atp5o	ATP synthase, H+ transporting, mitochondrial F1 co	1	1	829		ENSDARG00000001788	ENSDART00000005879	(ENSDART00000005879-106715-119)
MAD_Dr_004_102025-1	tgaagacaggataccctccagccctctacacgctgtacatgtcataccccaggacggaag	102149	OTTDART00000028773	1	699	known	zgc:112045	zgc:112045	1	1	829		ENSDARG00000053012	ENSDART00000074971	(OTTDART00000028772-74146-119) (Dr.40716-68093-111) (NM_001024412.1-68090-111)
MAD_Dr_004_102026-1	attcagcctagtgctgtacaattatgagactgtcaagtcatgaaatgctcactcaaagtg	10215	ENSDART00000112165	1	3274	NA	pi4kb	phosphatidylinositol 4-kinase, catalytic, beta pol	1	1	3558		ENSDARG00000040111	ENSDART00000058666 ENSDART00000111796 ENSDART00000112165	(OTTDART00000037471-5839-119) (ENSDART00000111796-10305-119) (ENSDART00000058666-10294-119) (Dr.48538-10118-111) (NM_001034977.2-10116-111) (ENSDART00000112165-10215-119)
MAD_Dr_004_102027-1	aactgtatccacataaacaaacgccctccttggggatggacaaagttccgtagctcaacg	102150	OTTDART00000029537	1	27	known	zgc:92240	zgc:92240	1	1	829		ENSDARG00000043938	ENSDART00000064515	(OTTDART00000029536-63533-119)
MAD_Dr_004_102029-1	tgatgaggagagggccagagaaaggaactgtggctttgtagccttcatgacgaggagaga	102152	OTTDART00000032741	1	688	NA	si:dkey-181m9.9	si:dkey-181m9.9	NA	1	829				(OTTDART00000032740-7740-119) (ENSDART00000087714-19155-119) (XR_045234.1-12954-119)
MAD_Dr_004_102031-1	catcccgtttgttgtcctgtgaatcctgtactgtgtttacctccaccggaatcatcttgt	102154	OTTDART00000034124	1	110	known	fam49b	family with sequence similarity 49, member B	-1	1	829		ENSDARG00000020929	ENSDART00000039717 ENSDART00000056621 ENSDART00000102484	(Dr.112435-137538-61.9)
MAD_Dr_004_102037-1	tatagtttcatctctacggttgcgtgaaggcataacgtaacatcttttgcttttgtaatt	102160	OTTDART00000043113	1	169	NA	sb:cb379	sb:cb379	NA	1	829				(OTTDART00000043114-127515-119) (OTTDART00000043113-102160-119)
MAD_Dr_004_102039-1	acagagcacatcgctaacgataagcagcgcgtgttcactagccggctgctggacgtgatg	102162	OTTDART00000045718	1	599	known	irf6	interferon regulatory factor 6	-1	1	829		ENSDARG00000043296	ENSDART00000061535 ENSDART00000063562	(ENSDART00000063562-26525-119) (ENSDART00000061535-20306-119) (OTTDART00000045715-19757-119) (Dr.81664-19670-119) (NM_200598.2-19668-119)
MAD_Dr_004_102040-1	ccaagacactcatacacagaactgtgccagaatatatgtcggggcattttggtataaaga	102163	ENSDART00000013762	1	461	NA	-	-	-1	1	829		ENSDARG00000042582	ENSDART00000013762	(XM_677867.3-95419-119) (XM_001345944.2-111862-38.2) (Dr.102502-108690-38.2)
MAD_Dr_004_102041-1	agaggcagttggaggaaacccagagtaaacataatcagagaatccagaggaaacaggagg	102164	ENSDART00000044446	1	392	NA	si:dkey-177e13.1	si:dkey-177e13.1	-1	1	829		ENSDARG00000074118	ENSDART00000044446 ENSDART00000061170 ENSDART00000098281 ENSDART00000111305 ENSDART00000114713	(XM_695012.3-41465-119) (OTTDART00000033210-25045-83.8) (OTTDART00000033206-74879-77.8) (ENSDART00000039079-64113-77.8) (XM_695031.3-52838-77.8) (NM_001045270.1-24848-75.8)
MAD_Dr_004_102042-1	ctcaagcaggatcctatcgtttctgcaccatcatggcagagaatatcccacgtctgcgca	102165	ENSDART00000052773	1	557	NA	zgc:153610	zgc:153610	1	1	829		ENSDARG00000029048	ENSDART00000052773	(Dr.36660-70018-119) (NM_001076730.1-70011-119)
MAD_Dr_004_102043-1	gcctcgcactccaaaatgggcgtcttcttctcttctctttggacacgattgtttgagaaa	102166	ENSDART00000056047	1	29	NA	zgc:110286	zgc:110286	-1	1	829		ENSDARG00000074210	ENSDART00000056047 ENSDART00000067605 ENSDART00000067606 ENSDART00000089963	(ENSDART00000067605-105052-89.7) (NM_001017707.1-95102-42.1) (ENSDART00000102263-117098-36.2) (ENSDART00000067604-117095-36.2) (ENSDART00000067603-116216-36.2)
MAD_Dr_004_102044-1	ccatctattgccatcatccggggtgaactagttagtggtctaaccatgatgacctcaaag	102167	OTTDART00000029181	1	593	known	mrpl10	mitochondrial ribosomal protein L10	-1	1	843		ENSDARG00000045091	ENSDART00000066303	(Dr.86818-94684-119)
MAD_Dr_004_102045-1	catggtacaccagctttctcaaagagtgtccctctggacgtattaccaaagaacagtttg	102168	OTTDART00000028057	1	261	known	zgc:114180	zgc:114180	1	1	843		ENSDARG00000052223	ENSDART00000074036	(Dr.90388-89788-119)
MAD_Dr_004_102046-1	ctgactataacaggagttccaaagcctgattccacaaattttgctattaacattggtcac	102169	ENSDART00000114413	1	97	NA	lgals1l2	lectin, galactoside-binding, soluble, 1 (galectin	1	1	832		ENSDARG00000054942	ENSDART00000077220 ENSDART00000077221 ENSDART00000103602 ENSDART00000114413	(OTTDART00000024581-96944-119) (Dr.83374-91124-111) (ENSDART00000114413-102169-119)
MAD_Dr_004_102047-1	tctgcagaatggcaccggattggtccatgagggagatgcctttgaaacaggttcagccct	102170	ENSDART00000112322	1	64	NA	-	-	1	1	829		ENSDARG00000054947	ENSDART00000097912 ENSDART00000112322	(OTTDART00000030822-133410-119) (ENSDART00000112322-102170-119)
MAD_Dr_004_102048-1	gtactggatttaacaatgcatttaaacgtcagactagactggttttgatcttgaagacca	102171	ENSDART00000113057	1	226	NA	lypd6b	LY6/PLAUR domain containing 6B	-1	1	829		ENSDARG00000057226	ENSDART00000079837 ENSDART00000113057	(OTTDART00000027383-119611-119) (ENSDART00000113057-102171-119)
MAD_Dr_004_102049-1	gacgaagttaagttgaaagtgtagcattgatgattcaataagcgcaatctacaaatgcag	102173	XM_001921309.1	1	491	NA	-	-	NA	1	829				(Dr.133157-97367-111)
MAD_Dr_004_102051-1	ataatgaagattctacttgtgcaaaccaaaatatgtccttgtttgtgcacatgttctcca	102175	OTTDART00000017480	1	619	known	si:dkey-78l4.14	si:dkey-78l4.14	-1	1	829		ENSDARG00000071289	ENSDART00000105317	(Dr.78872-89151-119) (ENSDART00000105485-141697-119) (XM_001345690.2-58552-79.8) (ENSDART00000105317-141696-79.8)
MAD_Dr_004_102052-1	actcttccccggaccagagtcctcttcatctattaaagtcactggctggaaatgaaaaca	102176	NM_001002503.1	1	692	NA	zgc:92833	ZDB-GENE-040718-207	NA	1	829				(Dr.109068-87650-50.1)
MAD_Dr_004_102054-1	agtatggccctttacttaaacacaccgagcagaagaatatcggcaaatacagattattag	102178	Dr.31916	1	122	NA	-	-	NA	1	829				(Dr.153319-114557-109)
MAD_Dr_004_102059-1	gctggtagtactgtactgatgattagcttgactgtacattagtgcagatattaaactaaa	102182	Dr.80237	1	679	NA	itnp	ZDB-GENE-030407-1	5	1	829		ENSDARG00000042845	ENSDART00000062885	(NM_178291.2-112163-119)
MAD_Dr_004_102061-1	ggactcgaaaaatgaactgatcttgtcttgcactacacatcgtgcacatgagcgaatgaa	102184	Dr.81828	1	579	NA	-	-	NA	1	829				(XM_001918740.1-40384-89.7) (Dr.122014-39663-73.8) (NM_001114900.1-39654-73.8)
MAD_Dr_004_102066-1	cactgttgacttatgaatgttgagtgtaatggttaaaggtcagagcggcgttaaagaaaa	102189	Dr.85784	1	609	NA	-	-	NA	1	829				(ENSDART00000104763-26989-119) (Dr.151510-25983-119) (NM_001033735.1-25971-119)
MAD_Dr_004_102069-1	ttgcttctgtctcctgctatcctgatccattcccgcagtttcatcttctcttgatcaggc	102191	Dr.95432	1	553	NA	-	-	NA	1	829				(ENSDART00000085748-22092-67.9) (Dr.93521-128363-38.2)
MAD_Dr_004_102090-1	tttaattctctgtatgcaaaaacagaggccgtaaacgcattatgagccaaaccttgttcg	10221	ENSDART00000111642	1	3187	NA	zgc:175108	zgc:175108	1	1	3557		ENSDARG00000076351	ENSDART00000111642	(Dr.124901-10129-119) (NM_001114437.1-10125-119)
MAD_Dr_004_102091-1	tgccagactcacagtttcattcctttaagctctaaatgatcaagttttacatcaacaatc	102210	Dr.125508	1	207	NA	-	-	NA	1	829				(Dr.108263-101416-119)
MAD_Dr_004_102093-1	tagtaaaggactttgaacttgtgcaaaaagttttgcttggcatggatgatggaaaataaa	102212	Dr.126123	1	589	NA	-	-	NA	1	829				(Dr.125953-117961-119) (Dr.129141-117226-119) (Dr.121762-115777-119) (Dr.121836-113167-119) (Dr.121625-112951-119) (Dr.122211-112447-119) (Dr.138274-110631-119) (Dr.131153-109877-119) (Dr.131596-109794-119) (Dr.127053-108500-119) (Dr.129097-107295-119) (OTTDART00000022176-104628-119) (Dr.153531-99508-111) (OTTDART00000034638-117345-111) (Dr.123792-115236-111) (OTTDART00000022888-110547-111) (Dr.1…
MAD_Dr_004_102094-1	taaacgccatcactttctactgtgtgcgtgaattttgattctgaaactcgcgcgtgccca	102213	Dr.128110	1	609	NA	-	-	NA	1	829				(Dr.128565-121847-50.1) (Dr.139981-107067-40.1) (Dr.130788-128944-38.2)
MAD_Dr_004_102100-1	tgtgtttctgcagtccccatgactgttattagtcgtattccccaatttgcaggcacgtgc	102219	Dr.131921	1	659	NA	-	-	NA	1	829				(Dr.132078-109378-111) (Dr.131795-102118-111) (Dr.129012-119685-67.9) (OTTDART00000004471-118045-60) (Dr.136163-102932-52) (Dr.127028-100703-38.2)
MAD_Dr_004_102101-1	gaaatgaactataccaagtaaacgcagtcagtgacgtggagtgattatgtctgttgtgtg	10222	OTTDART00000024248	1	3466	known	atp6v0a1	ATPase, H+ transporting, lysosomal V0 subunit a is	1	1	3556		ENSDARG00000020847	ENSDART00000017646	(ENSDART00000017646-10645-119) (Dr.114200-10121-119) (NM_212672.1-10117-119)
MAD_Dr_004_102113-1	aagaagatgactcaagatgtgttgactaaacggaatgagttagaggaaattatccccaaa	102231	Dr.152155	1	75	NA	-	-	NA	1	829				(XM_001344014.1-44609-36.2) (XM_696158.2-42119-36.2)
MAD_Dr_004_102120-1	aacgcgattaaatccagttattctggtgttctttggcagcttagtgagtgggctcatata	102243	OTTDART00000022893	1	58	known	gbgt1l4	globoside alpha-1,3-N-acetylgalactosaminyltransfer	-1	1	828		ENSDARG00000068503	ENSDART00000035274 ENSDART00000099083 ENSDART00000099084	(OTTDART00000019501-55948-119) (OTTDART00000019521-60678-50.1)
MAD_Dr_004_102121-1	ttctctaactcctttggcaactactccattcgtcattcaataagtatgccaactatgagg	102244	OTTDART00000026986	1	595	known	tpd52l2	tumor protein D52-like 2	-1	1	845		ENSDARG00000013655	ENSDART00000005366 ENSDART00000104680	(OTTDART00000026987-102960-87.7)
MAD_Dr_004_102124-1	gaaagaaggaagtactcagcattgaaatattgttttacagaaatccaaagatcctaacag	102247	OTTDART00000032383	1	538	NA	si:dkey-9p20.1	si:dkey-9p20.1	NA	1	828				(Dr.130912-102338-119) (OTTDART00000023617-102443-103) (OTTDART00000031467-101461-71.9)
MAD_Dr_004_102126-1	ttctcaacccatgtctgccactactccacagtctggtactgctccacagtccaggtccat	102249	OTTDART00000034449	1	488	NA	-	-	NA	1	828				(OTTDART00000034450-102376-119) (Dr.115875-98969-117) (Dr.139585-97446-117) (OTTDART00000044174-60468-117) (Dr.125963-129824-65.9) (OTTDART00000034449-102249-119)
MAD_Dr_004_102127-1	tcgattgatcaggacagttacgcgtgcatcttgcttctcatgtttttaagagtaatttat	10225	NM_200646.1	1	2954	NA	narg1a	ZDB-GENE-030131-2392	14	1	3556		ENSDARG00000003213	ENSDART00000017785	(Dr.78308-10227-119) (OTTDART00000027089-10413-111) (ENSDART00000017785-10405-111) (NM_200646.1-10225-119)
MAD_Dr_004_102128-1	tggttttggtgtcaggctaacaaattagcctcccaacagtcactttaatgttatttgaca	102250	OTTDART00000038175	1	112	known	rpl10	ribosomal protein L10	-1	1	828		ENSDARG00000025581	ENSDART00000032744	(OTTDART00000038172-108932-119) (OTTDART00000038173-104553-119)
MAD_Dr_004_102129-1	gtcctggattaggaagttgactgggttcactgtgctgaagcccactgaaagatttggaca	102251	OTTDART00000040880	1	448	NA	-	-	NA	1	828				(Dr.89754-9184-119) (ENSDART00000012457-20579-119) (XM_685501.3-19538-119) (OTTDART00000040879-19531-119)
MAD_Dr_004_102130-1	tgacgtggctgtgcacgcttgtgcggactcttattttgtagtttaaccggatatgctcgt	102252	OTTDART00000042088	1	9	known	zgc:92784	zgc:92784	1	1	828		ENSDARG00000037855	ENSDART00000055152	(OTTDART00000042087-18323-65.9)
MAD_Dr_004_102133-1	atgtctttggacagcccattgggctacgggcctggtagtatggccaacatgcccttttaa	102255	ENSDART00000019541	1	768	NA	-	-	-1	1	828		ENSDARG00000078292	ENSDART00000019541	(ENSDART00000077357-3137-119)
MAD_Dr_004_102134-1	cacgctacagaggaaaggagcgcccaagtatttagtttactgcagacgatcattccagga	102256	ENSDART00000020456	1	758	NA	-	-	-1	1	828		ENSDARG00000013072	ENSDART00000020456	(Dr.149865-97377-119) (XM_001339733.2-97328-119) (ENSDART00000020456-102256-119)
MAD_Dr_004_102135-1	attttaacgagaaactccagcagagaatacaggagaaacaaaaacaatgtgaggagctga	102257	OTTDART00000033107	1	559	known	si:ch211-235o23.4	si:ch211-235o23.4	1	1	830		ENSDARG00000018506	ENSDART00000056426 ENSDART00000074027	(XM_693733.1-55039-119) (ENSDART00000074027-100089-119) (ENSDART00000109570-97582-50.1) (OTTDART00000033091-97466-50.1) (Dr.114013-73383-50.1) (XM_693710.1-73355-50.1) (Dr.103087-3855-50.1) (XM_001337743.1-3854-50.1)
MAD_Dr_004_102136-1	ataacaaatgttattgcagttatgtccctggtagcacctgtgatccttattgttctttca	102259	ENSDART00000060112	1	498	NA	or111-11	odorant receptor, family D, subfamily 111, member	-1	1	828		ENSDARG00000041019	ENSDART00000060111 ENSDART00000060112	(OTTDART00000037975-91769-119)
MAD_Dr_004_102137-1	aagcaaagctgaagagaattcagaaaaaccttatacctcagggaatagtgaaattagatc	102260	ENSDART00000074810	1	368	NA	zgc:153746	zgc:153746	-1	1	828		ENSDARG00000052875	ENSDART00000074810	(Dr.78156-91596-119) (NM_001077299.1-91581-119)
MAD_Dr_004_102138-1	attttcaaggagcagtacatcaaactaaaggaccttggctcactcataaactgggaacct	102263	ENSDART00000080876	1	658	NA	-	-	1	1	828		ENSDARG00000058064	ENSDART00000080876	(Dr.152125-110637-60)
MAD_Dr_004_102139-1	cttggaccgcagggagttttatgaaggtttgcgagtgcaggacctcaggagactaaagga	102269	ENSDART00000110052	1	656	NA	-	-	-1	1	828		ENSDARG00000073904	ENSDART00000110052	(XM_684679.3-11411-119)
MAD_Dr_004_102142-1	acaaatccgccaggagaccggactgagactgtgtgacagagtgttcgaccctcagacaga	102277	OTTDART00000002322	1	493	known	arpc3	actin related protein 2/3 complex, subunit 3	1	1	828		ENSDARG00000057882	ENSDART00000080628	(Dr.76713-95768-111)
MAD_Dr_004_102144-1	ccgtcacacacaccgctgaaagattacactcagaaaagagaacagagacttcttaaagca	102282	XM_001331555.2	1	618	NA	-	-	NA	1	828				(ENSDART00000061761-102979-119) (Dr.115204-38801-85.7) (NM_200851.1-69745-63.9)
MAD_Dr_004_102146-1	aatggacacacgtcttccgcctcaagatcctttgctggtgagtttcatttgctttattga	102285	XM_001920266.1	1	768	NA	-	-	NA	1	828				(ENSDART00000081544-45595-73.8) (XR_045109.1-18071-73.8) (Dr.12755-25173-65.9)
MAD_Dr_004_102151-1	ccctacagccggatcagcgactacatccatagttgtgaaaggcttgtggaaatggttgat	102293	OTTDART00000022618	1	588	NA	-	-	NA	1	828				(XM_001921627.1-89448-119)
MAD_Dr_004_102152-1	ccgtcagctggagctcagagtccctgttcatctcatctgttctcaaacacctgttgaata	102294	NM_130927.1	1	534	NA	ndpkz2	ZDB-GENE-000210-33	19	1	828		ENSDARG00000076892	ENSDART00000110761	(Dr.4077-95267-119) (Dr.150240-82701-119) (ENSDART00000110761-103976-119) (NM_130927.1-102294-119)
MAD_Dr_004_102153-1	cacaatcaggacaattttccattttacgagacaatggagggccaaagtcagacgtcaacc	102295	Dr.6703	1	282	NA	c("wu:fj05f01", "si:ch211-106h	c("ZDB-GENE-030131-7301", "ZDB-GENE-070705-12")	2	1	828		ENSDARG00000075235	ENSDART00000109743 ENSDART00000110405	(ENSDART00000109743-105452-119) (OTTDART00000032335-104639-119) (Dr.6703-102295-119)
MAD_Dr_004_102169-1	gcagtgcattcttctttattaaaattgctactcctctcccagctttcgtatctccattac	102310	Dr.95006	1	768	NA	-	-	4	1	828		ENSDARG00000076482	ENSDART00000041121	(Dr.129270-110309-119)
MAD_Dr_004_102173-1	tacggttaggtttatgcatttctatatgattgttatctattattgctgtctgattctggg	102314	Dr.99296	1	698	NA	-	-	NA	1	828				(Dr.8355-37600-42.1)
MAD_Dr_004_102178-1	ctgtcagaaataatttgtggctgtgtagcttgatgaaatcaaactatcatgaaaacaact	102319	Dr.111349	1	738	NA	-	-	NA	1	828				(OTTDART00000042895-108563-119) (OTTDART00000042896-114512-109)
MAD_Dr_004_102179-1	tcattgatctattacaacctgtgagttttgccctggcactatactaaagtgatgttttgt	102320	Dr.113858	1	195	NA	-	-	NA	1	828				(Dr.129707-105711-119) (Dr.151038-104742-119) (Dr.129253-126495-105) (Dr.121965-129048-71.9)
MAD_Dr_004_102183-1	atcattgtgtttacagtaaacgcaaggagcgcaacacatttctacaaaattttcacagag	102326	Dr.117898	1	678	NA	-	-	NA	1	828				(Dr.80493-107165-73.8) (Dr.128575-108888-65.9) (Dr.126225-108379-61.9) (Dr.130648-121066-50.1) (Dr.128585-100705-50.1)
MAD_Dr_004_102187-1	tctcagcactccctatctcaccttttgtatttaatttcagtctgtcggtgtaccacagaa	10233	XM_001919627.1	1	3415	NA	-	-	6	1	3555		ENSDARG00000005944	ENSDART00000015309	(Dr.144338-10245-119) (XM_001919627.1-10233-119)
MAD_Dr_004_102190-1	ctggaaaactgggttgggctgtctgggacagtcctcaaatggttcagatcttaccttgaa	102332	Dr.127146	1	728	NA	-	-	NA	1	828				(Dr.128788-102111-119)
MAD_Dr_004_102192-1	agatctgactgttaatgagagcaaaaaatgaactatgggtatcggcccattagatttgtg	102334	Dr.128039	1	738	NA	-	-	NA	1	828				(Dr.123090-96704-111) (Dr.126671-111514-111) (Dr.133297-96713-97.6) (Dr.128002-104421-81.8) (Dr.138835-121850-52) (Dr.122607-101304-52)
MAD_Dr_004_102195-1	ggaatagccttccttgtaatgtccgaggctcagacacactctcccagttcaaaactagat	102337	Dr.130223	1	4	NA	-	-	NA	1	828				(Dr.152156-98319-111) (Dr.106818-94590-111) (Dr.151412-94385-111) (XM_001332553.2-5655-111) (XM_001332029.2-4747-111) (XR_045078.1-4134-111) (XR_045012.1-3233-111) (Dr.121693-114947-111) (XM_001922997.1-3230-103) (Dr.148785-99834-89.7) (Dr.93546-123513-54) (Dr.90360-116720-42.1)
MAD_Dr_004_102196-1	aaagaaggaagtactcagcattgaaatattgttttacagaaatccaaagatcctaacagc	102338	Dr.130912	1	528	NA	-	-	NA	1	828				(OTTDART00000032383-102247-119) (OTTDART00000023617-102443-103) (OTTDART00000031467-101461-71.9)
MAD_Dr_004_102208-1	acagttcagaaagccattgggttggaaaaaaattacccaactacaccctcaacttttcta	10235	XM_694305.3	1	2317	NA	-	-	NA	1	3555				(Dr.85229-10242-77.8) (XM_694305.3-10235-77.8)
MAD_Dr_004_102210-1	ccaaatccttgattcgattacattttcgattctaaaggcacgattcgattttcgattatg	102351	Dr.137649	1	308	NA	-	-	NA	1	828				(Dr.128158-133502-91.7) (Dr.128817-117071-54)
MAD_Dr_004_102217-1	gaggagcacaaggtgggctcacctgattgctttgacatcctcgtacctctgcgagctcct	102358	Dr.149094	1	727	NA	-	-	NA	1	828				(XM_678195.3-51554-119)
MAD_Dr_004_102220-1	ttttctttgggaaaaccgatcaggctgccaacaaatgtcgctgtccactttgtagatcta	10236	XM_001921599.1	1	3395	NA	-	-	NA	1	3555				(Dr.140604-10244-119) (XM_001921599.1-10236-119)
MAD_Dr_004_102223-1	caagcaagggttacctttttgtattgatatgtaaagaaaacgtgtaactgaaccaaacac	102362	OTTDART00000007726	1	647	known	si:dkey-51e6.1	si:dkey-51e6.1	1	1	827		ENSDARG00000042133	ENSDART00000061756	(Dr.87651-106734-111)
MAD_Dr_004_102224-1	gaaactattcatcctcccccagagttgggaagaactacttacaactatcatgttgcatcc	102363	OTTDART00000016558	1	767	known	si:ch211-218c17.2	si:ch211-218c17.2	-1	1	827		ENSDARG00000063167	ENSDART00000092053	(OTTDART00000016353-16253-119)
MAD_Dr_004_102225-1	tctataatctgccccttctgtttcgagtggcggaaactgggcaatcatcacgtgcgtctg	102364	OTTDART00000020803	1	262	known	si:dkey-184p18.2	si:dkey-184p18.2	-1	1	827		ENSDARG00000077407	ENSDART00000103296 ENSDART00000112004	(ENSDART00000093266-34036-119) (ENSDART00000073809-34031-119) (Dr.84106-33612-119) (NM_001077280.1-33594-119) (ENSDART00000112004-106015-119) (ENSDART00000103296-106013-119) (OTTDART00000020803-102364-119)
MAD_Dr_004_102228-1	gtgaaaggtattttccctgtttttaaatggtctgatagacctgtttatgcgtttcttttt	102367	OTTDART00000025983	1	27	known	tnfaip1	tumor necrosis factor, alpha-induced protein 1 (en	1	1	827		ENSDARG00000041565	ENSDART00000060935	(OTTDART00000025980-42356-119) (ENSDART00000060935-46642-109) (Dr.106647-45347-101) (NM_199799.1-45324-101)
MAD_Dr_004_102232-1	agctttaccctgatgccgtcaaccacactcgtcgggttgggcaaagcatagctacacttt	102370	OTTDART00000028618	1	488	known	zgc:55345	zgc:55345	-1	1	827		ENSDARG00000031044	ENSDART00000098850	(ENSDART00000098850-31936-119) (Dr.77883-31445-119) (NM_200128.1-31443-119) (OTTDART00000028617-30835-119)
MAD_Dr_004_102233-1	tgtctttagtctgtgatggggaaatggagaagtcatttgtctgtgttcatgtatttaagt	102371	OTTDART00000029159	1	667	known	zgc:92628	zgc:92628	-1	1	827		ENSDARG00000044636	ENSDART00000028450	(OTTDART00000029158-88242-119) (OTTDART00000029159-102371-119)
MAD_Dr_004_102235-1	aaccccgaacaccacaaatgctgctgcaaatcaagcgccatggtcaaagaggaatgagga	102373	OTTDART00000030095	1	247	NA	si:dkey-27p23.3	si:dkey-27p23.3	NA	1	827				(OTTDART00000030094-57404-119) (Dr.115086-36776-119) (NM_001100021.2-36766-119) (XM_001922960.1-36761-119) (ENSDART00000023262-36751-119)
MAD_Dr_004_102238-1	ttctggagctcaaacactcctccgtggaccacctcaaatctcatctgcaagaaccagcaa	102377	OTTDART00000034875	1	48	NA	-	-	NA	1	827				(OTTDART00000034876-102157-119)
MAD_Dr_004_102239-1	cgtgtcaagaaatctacataaaaataagaagcatcatgtcggacaggaaggcagtgatca	102378	OTTDART00000036069	1	61	known	dynll2	dynein, light chain, LC8-type 2	1	1	827		ENSDARG00000058454	ENSDART00000081325	(ENSDART00000081325-107245-119) (OTTDART00000036070-100562-67.9) (OTTDART00000036069-102378-119)
MAD_Dr_004_102244-1	cgaagacaacctgaatgatttcgactcttctttgagctctgtccagaatatggtccagac	102384	ENSDART00000023803	1	77	NA	zgc:103509	zgc:103509	1	1	827		ENSDARG00000021112	ENSDART00000023803	(Dr.37643-93348-119) (NM_001007059.1-99139-97.6)
MAD_Dr_004_102245-1	atctatgtgggtcgtgctcagaaaaaagtggagcgtcaaactgagctcaagcgcaaattt	102385	ENSDART00000040287	1	429	NA	pabpc1b	poly A binding protein, cytoplasmic 1 b	-1	1	827		ENSDARG00000021140	ENSDART00000032474 ENSDART00000040287	(ENSDART00000032474-41818-119) (OTTDART00000040203-19419-119) (Dr.99377-19023-119) (NM_200882.1-19019-119) (OTTDART00000040204-110943-119)
MAD_Dr_004_102246-1	gtgtttgttcaattggccagagccgtggagctgttttatactgaagtgcaaatgataaac	102387	OTTDART00000032923	1	752	known	h2afv	H2A histone family, member V	-1	1	832		ENSDARG00000068820	ENSDART00000099660	(XM_001921153.1-97219-119) (Dr.79682-95598-119) (OTTDART00000019007-102468-119) (OTTDART00000032923-102387-119)
MAD_Dr_004_102248-1	atgtaagagccgaccatgacagaagtgtgtggtattataatgagattcgcctcgctaaga	102389	ENSDART00000106101	1	360	NA	-	-	-1	1	827		ENSDARG00000071644	ENSDART00000106101	(Dr.89953-63098-119) (XM_695180.3-63083-119) (OTTDART00000020816-61765-119)
MAD_Dr_004_102249-1	tgaaatagggttttttagacgtaagagtgtgtgctcatatccgtgtttgtaagtctgaaa	102390	ENSDART00000111940	1	767	NA	-	-	1	1	827		ENSDARG00000079206	ENSDART00000014088 ENSDART00000111940 ENSDART00000112613	(ENSDART00000110000-62319-119) (OTTDART00000031299-58935-119)
MAD_Dr_004_102250-1	ttcagaaatttaactccaaagggaaaaagtagccatggatgaatgaaaaaccacagaagg	102391	ENSDART00000112999	1	767	NA	-	-	1	1	827		ENSDARG00000078606	ENSDART00000112999	(Dr.119446-92338-119) (NM_001130794.1-102473-119) (ENSDART00000112999-102391-119)
MAD_Dr_004_102251-1	caagtacagattcaaccctcatcatcaccaaaacaacaccattgagattaaccagacaaa	102392	XM_687629.1	1	757	NA	-	-	16	1	827		ENSDARG00000074025	ENSDART00000109900	(ENSDART00000109900-103179-119)
MAD_Dr_004_102252-1	aagatctgggagaaaatgggagccagctggtcagcgcaggttctcagacaggctgctctg	102393	XM_001340611.2	1	57	NA	-	-	NA	1	827				(Dr.83140-102401-119) (XM_001340611.2-102393-119)
MAD_Dr_004_102254-1	tccctgcctcatcaatacacactcctgacttaaacatgcgggtcgtgtgtatgcgtgcgt	102395	NM_001007357.1	1	669	NA	zgc:103699	ZDB-GENE-041114-49	12	1	827		ENSDARG00000040301	ENSDART00000058971	(ENSDART00000058971-107112-119) (Dr.79443-93803-87.7)
MAD_Dr_004_102263-1	acgttggctttaccaaaaagggtcggcctcgaagaggcccgaacacgttacccaaccagc	102403	ENSDART00000064545	1	536	NA	fgf18b	fibroblast growth factor 18b	1	1	827		ENSDARG00000043962	ENSDART00000064545	(OTTDART00000024246-8607-119)
MAD_Dr_004_102269-1	ttgccatgcggggaaagaaaaacccactagttgaagtgcttgttgaactacagacgcagg	102409	Dr.96869	1	607	NA	-	-	NA	1	827				(Dr.149810-110001-46.1) (Dr.60148-111683-38.2)
MAD_Dr_004_102270-1	ctccctgatgagtgcgacatacttcaatgataatatcctcaccctgatccggacgctggt	10241	ENSDART00000114192	1	2819	NA	-	-	1	1	3555		ENSDARG00000079840	ENSDART00000114192	(OTTDART00000040630-8255-119) (ENSDART00000114192-10241-119)
MAD_Dr_004_102271-1	aaagattttaagctcctctaaattttgctccaagtgttgtgttaaattcagcattctgga	102410	Dr.98180	1	517	NA	-	-	NA	1	827				(Dr.124982-105497-119) (Dr.117165-106578-111) (Dr.126418-104299-111) (Dr.130301-111342-103)
MAD_Dr_004_102277-1	tctgcaggcatctataagcagcaatattacctgcttttttaatcttgaaaaagactgaat	102416	Dr.114661	1	387	NA	lsm8	ZDB-GENE-070629-3	NA	1	827				(XM_689282.3-118347-119)
MAD_Dr_004_102278-1	ccaccagacgaacctctgcagaatgggccggataattttcttcgaggacaagaatttcca	102417	Dr.118493	1	65	NA	crygs1	ZDB-GENE-050223-4	22	1	827		ENSDARG00000042992	ENSDART00000063127	(OTTDART00000034118-114640-119) (OTTDART00000034119-113579-61.9)
MAD_Dr_004_102283-1	ctatgcctgctattccagagttttgttgcatcaattttattgacttcccaattccagcca	102420	Dr.125717	1	187	NA	si:ch211-138a11.1	ZDB-GENE-070912-60	25	1	827		ENSDARG00000079337	ENSDART00000108956	(Dr.75716-94295-97.6) (NM_001142267.1-135376-67.9)
MAD_Dr_004_102284-1	ctaaaagacacaacacgacttctctcaagctgccgttttgactgttttcaggagtgagag	102421	Dr.127081	1	27	NA	-	-	NA	1	827				(OTTDART00000033539-97467-119) (OTTDART00000013047-97009-119) (OTTDART00000013049-96629-119) (Dr.118557-91031-119) (OTTDART00000006113-24989-119) (OTTDART00000013044-113194-119) (OTTDART00000013046-110536-119) (OTTDART00000033529-104157-119) (OTTDART00000006117-99206-117) (Dr.123389-79225-115) (OTTDART00000033992-62607-115) (Dr.122280-28489-113) (OTTDART00000035523-110352-113) (OTTDART00000035527…
MAD_Dr_004_102301-1	gtagcagagtaaagatttttccaagtgcttttttccccttaagtcactttgtactacaga	102437	Dr.150233	1	146	NA	asph	ZDB-GENE-031112-5	NA	1	827				(OTTDART00000024389-9925-111)
MAD_Dr_004_102303-1	ccatctctggtttgaatgccatcacaaccaaggtttaaaggctatctaactaacacaaac	102439	Dr.152083	1	217	NA	-	-	NA	1	827				(ENSDART00000080323-29195-111)
MAD_Dr_004_102306-1	ccaaaggaaacagaacatatcatcatatcagaagactaagcaagaatatgagaggataaa	102441	OTTDART00000008705	1	576	known	si:dkey-21h14.2	si:dkey-21h14.2	1	1	826		ENSDARG00000045755	ENSDART00000067263	(NM_001045054.1-102475-119) (ENSDART00000067263-102465-119) (OTTDART00000008705-102441-119)
MAD_Dr_004_102307-1	gggaaggaaagaaggaagtactcagcgttgaaatattgttttacagaaatccaaaggtcc	102443	OTTDART00000023617	1	526	NA	si:ch211-12h2.5	si:ch211-12h2.5	NA	1	826				(Dr.130912-102338-103) (OTTDART00000032383-102247-103) (OTTDART00000031467-101461-71.9)
MAD_Dr_004_102311-1	tccattacgttactggattttatatccagcatctgatgtgtttattgaagccaaacatga	102447	OTTDART00000024680	1	636	known	tshb	thyroid stimulating hormone, beta subunit	1	1	826		ENSDARG00000033726	ENSDART00000050000	(ENSDART00000050000-106311-119)
MAD_Dr_004_102312-1	aatcaggaaggtgtctgtactacagtggcgatagaggattggctagatttacaggagtga	102448	OTTDART00000025043	1	344	known	cd2bp2	CD2 antigen (cytoplasmic tail) binding protein 2	1	1	826		ENSDARG00000027357	ENSDART00000035759	(Dr.151465-101451-111) (OTTDART00000025042-44373-71.9)
MAD_Dr_004_102313-1	caaaccagcagttgaaatcgcaccacagagggcggccgttgccaaggtaacacccaagat	102449	OTTDART00000026883	1	546	known	mapre1	microtubule-associated protein, RP/EB family, memb	-1	1	826		ENSDARG00000002659	ENSDART00000004474	(OTTDART00000026882-3945-81.8) (Dr.94-3571-81.8) (OTTDART00000026881-19719-81.8)
MAD_Dr_004_102316-1	aatcatcaagagacctgtcatcatcctctttttccaagaaatccacagacggcagaggaa	102451	OTTDART00000027441	1	766	known	zgc:136639	zgc:136639	-1	1	826		ENSDARG00000031709	ENSDART00000099735	(ENSDART00000099735-15134-119) (OTTDART00000027439-14977-119) (Dr.107256-14715-119) (NM_001040384.1-14707-119)
MAD_Dr_004_102320-1	ctatgtggaagccatctaaatacatctcctgacacttcctgtgtcatatccactgacagg	102455	OTTDART00000030907	1	766	known	neb	nebulin	-1	1	826		ENSDARG00000032630	ENSDART00000032130 ENSDART00000061293 ENSDART00000079941 ENSDART00000101710 ENSDART00000101711 ENSDART00000108922	(ENSDART00000079941-56-119) (ENSDART00000061293-52-119) (ENSDART00000032130-51773-119) (OTTDART00000030901-36315-119) (OTTDART00000030900-34-119) (XR_029492.2-33-119) (ENSDART00000101711-31507-119) (ENSDART00000101710-30857-119)
MAD_Dr_004_102323-1	tcctctaaaatgggccattcttggcaagagactcaggaaaatggctgactctttagttac	102458	OTTDART00000037964	1	473	known	clcn7	chloride channel 7	1	1	826		ENSDARG00000019556	ENSDART00000103660	(OTTDART00000037965-99770-119)
MAD_Dr_004_102327-1	tgtcatctgctgtttttgttaaataaagctgaaggtgtaaatcgtgctttcgcaaaaaca	102461	OTTDART00000039651	1	766	known	zgc:101851	zgc:101851	1	1	826		ENSDARG00000037199	ENSDART00000054097	(XM_001330922.1-102471-119) (ENSDART00000054097-102543-117) (Dr.108187-97347-115) (NM_001004675.1-100002-113) (OTTDART00000039651-102461-119)
MAD_Dr_004_102330-1	taaactgcttcaaatatccccctaaaccgcgcagacttgcacaatgaatagcgtttttag	102464	ENSDART00000064112	1	6	NA	glrx5	glutaredoxin 5 homolog (S. cerevisiae)	-1	1	826		ENSDARG00000043665	ENSDART00000064112	(Dr.154467-107078-119) (Dr.75137-91838-111)
MAD_Dr_004_102332-1	attggtacttcaatcggcacagtcattattactgtgctatgatcacttcagcagggtgga	102466	ENSDART00000074552	1	646	NA	-	-	1	1	826		ENSDARG00000052656	ENSDART00000074552	(OTTDART00000039643-89865-119) (Dr.88957-91125-77.8)
MAD_Dr_004_102333-1	gacggtgtttctcacgacacgacagacgctgttaaaggaacaaacttcatttctgtatcg	102467	ENSDART00000078476	1	276	NA	-	-	1	1	826		ENSDARG00000056050	ENSDART00000078476	(Dr.117178-88682-119) (XM_691587.3-88646-119)
MAD_Dr_004_102335-1	gccttcaataacagacagtcaataatgtttggcgcaattcagatacaccccaggttatcc	102469	ENSDART00000110931	1	666	NA	-	-	1	1	826		ENSDARG00000075520	ENSDART00000110931	(XM_001919181.1-75590-119) (XM_687284.3-45363-119) (XM_001344693.2-37790-119) (OTTDART00000041421-36979-119) (XM_690800.3-36197-119) (OTTDART00000022073-33489-119) (ENSDART00000113850-141706-119) (ENSDART00000101483-141705-119) (ENSDART00000065491-141704-119) (XM_001334853.2-43196-87.7) (OTTDART00000024845-37895-69.9) (XM_001922247.1-17558-69.9) (ENSDART00000104055-139841-69.9) (ENSDART0000007767…
MAD_Dr_004_102337-1	attgtgttgaccatgtggcatgcagagctatttgctgtttagctctgaagctaataaatc	102470	NM_001089569.1	1	696	NA	zgc:163040	ZDB-GENE-070424-79	7	1	826		ENSDARG00000076450	ENSDART00000114073	(Dr.154548-102518-119) (ENSDART00000114073-108947-103) (NM_001089569.1-102470-119)
MAD_Dr_004_102339-1	tatgtccatccagtgttctactaatctctaaataaaaagaggaccacagtctcaatgggt	102472	XM_001922930.1	1	766	NA	-	-	Zv8	1	826		ENSDARG00000074371	ENSDART00000109673	(Dr.87438-102486-119) (XM_001922930.1-102472-119)
MAD_Dr_004_102341-1	ctacatatgtttcctgggccttcgcatacctgctgggtctcatctgtctggtccgggcct	102474	OTTDART00000018403	1	716	known	tmem55a	transmembrane protein 55A	1	1	826		ENSDARG00000056034	ENSDART00000078459	(Dr.77986-99146-119)
MAD_Dr_004_102347-1	acagctctctcagctctccatgcatagtcggggcaatagactctcctcaagagaacagcg	10248	OTTDART00000026111	1	2318	NA	scarf1	scavenger receptor class F, member 1	NA	1	3554				(Dr.74559-9763-119) (XM_001344339.2-9762-119)
MAD_Dr_004_102358-1	gttctctacacagtctatgtgtgggccatcaaaggcgctcgctctagcaaaaagagttca	10249	OTTDART00000045592	1	1874	known	tnw	tenascin W	1	1	3554		ENSDARG00000024829	ENSDART00000029006 ENSDART00000077178	(Dr.104489-9924-119) (NM_131036.2-9922-119) (ENSDART00000077178-9920-119)
MAD_Dr_004_102366-1	ccgctctgctattggtcaaactgcatcagcggtgagttctcagatgagttcaactgtcaa	102497	Dr.126038	1	164	NA	-	-	NA	1	826				(OTTDART00000033817-104547-119) (OTTDART00000031157-102828-119) (OTTDART00000035761-62609-111)
MAD_Dr_004_102368-1	tatattttatgcttaacctcatgactttctccaatgcagaatgacacaagttcataactg	102499	Dr.127047	1	766	NA	-	-	NA	1	826				(Dr.137182-97884-119) (Dr.128443-96708-119) (Dr.123058-94034-119) (Dr.137995-104320-119) (Dr.124031-97876-113)
MAD_Dr_004_102372-1	ggctggtggggagctggacagaagtctttaactgaggacaaaaccattcaaagatttgtt	102502	Dr.129634	1	626	NA	-	-	NA	1	826				(XM_001920896.1-113967-119)
MAD_Dr_004_102376-1	gttgacagtccagttgtaagtaactagcaatactacaatggaggctgttgtggttcagtg	102506	Dr.136707	1	336	NA	-	-	NA	1	826				(Dr.128754-113033-119)
MAD_Dr_004_102380-1	atgttattactattgacattgggtgatacgtttgggtgacattgggtgatggagtgtctg	10251	XM_690988.3	1	3209	NA	-	-	16	1	3554		ENSDARG00000054814	ENSDART00000077080	(Dr.26777-10254-119) (XM_690988.3-10251-119)
MAD_Dr_004_102383-1	aattggcttccaaattgcgaacgctaaacaaccatgccaaggtttgggaaaaaagtacag	102512	Dr.142502	1	716	NA	-	-	NA	1	826				(Dr.75779-5396-111) (NM_130941.2-5394-111)
MAD_Dr_004_102384-1	cctacaaagaaaaaccaactgaggccttttttatcccacttcttcattgaagacggaaaa	102513	Dr.146260	1	96	NA	-	-	NA	1	826				(Dr.117885-92767-103) (Dr.126204-97776-95.6) (Dr.117904-93540-95.6) (NM_001109870.1-75332-95.6) (NM_001109740.1-75192-95.6) (XR_045225.1-48048-95.6) (Dr.134342-129057-85.7) (Dr.125546-91616-71.9) (Dr.126766-110302-71.9) (NM_001013348.1-25129-69.9) (XM_001923940.1-63771-65.9) (Dr.126150-112451-58) (Dr.152417-90761-54) (Dr.152427-91940-52) (NM_001111183.1-19864-52) (XM_001922728.1-35169-46.1) (Dr.1…
MAD_Dr_004_102387-1	tcttcctgagctgattgctgcctgtgatggaaaagaggacatctttacgtctatggtgaa	102516	Dr.152762	1	396	NA	-	-	NA	1	826				(XM_001919596.1-105926-119) (ENSDART00000114325-17697-111)
MAD_Dr_004_102390-1	gacaccagaactagtaatattttaaagttgggttgtttctgagtcggctaatagttacaa	102519	Dr.155305	1	756	NA	-	-	NA	1	826				(Dr.125055-78671-119) (Dr.128932-114951-119) (Dr.131636-90971-111) (Dr.134663-75300-87.7) (Dr.135674-95716-60)
MAD_Dr_004_102391-1	attttttaagcataaggctgtgctgatcaagatgttcctctgaaatgctgtttgtttctt	102519	Dr.155305	2	696	NA	-	-	NA	1	826				(Dr.130023-133051-105) (Dr.130431-126700-105)
MAD_Dr_004_102392-1	gtccgccattacacaactctgccgagcagcacatgagaactggagttatgttcttcgttg	102521	OTTDART00000031783	1	21	NA	si:ch211-12e1.3	si:ch211-12e1.3	NA	1	842				(Dr.113859-99070-119) (OTTDART00000035429-102969-111)
MAD_Dr_004_102393-1	ccgatgcagacggcaattggaacaattcacaagatcctaatgctaacccaaacaagcggc	102522	OTTDART00000022301	1	665	known	zgc:55429	zgc:55429	-1	1	825		ENSDARG00000035324	ENSDART00000051184 ENSDART00000097706	(ENSDART00000051184-43466-119) (OTTDART00000022300-43374-119) (Dr.76170-42417-119) (NM_201099.1-42412-119) (OTTDART00000022305-126297-119) (ENSDART00000097706-102756-119)
MAD_Dr_004_102395-1	tcagccttctgatttggtacttaatgctttaactaccccaccaagaaaaaattctgaatt	102524	OTTDART00000024416	1	405	known	sumo3l	SMT3 suppressor of mif two 3 homolog 3, like	-1	1	825		ENSDARG00000028119	ENSDART00000035905	(XM_679230.3-6985-42.1) (Dr.129905-136717-36.2)
MAD_Dr_004_102398-1	ccggctctgttcagttgaagatgccttgctccactgacagtggatttatgccctcttgaa	102527	OTTDART00000031753	1	88	NA	si:dkey-225f23.4	si:dkey-225f23.4	NA	1	825				(Dr.113852-99928-119)
MAD_Dr_004_102399-1	tttttatcagtcagatctggttaagcatcattccagttagcctgtctctactgtgcaatt	102528	OTTDART00000034147	1	765	known	scel	sciellin	1	1	825		ENSDARG00000034677	ENSDART00000048548 ENSDART00000075926	(OTTDART00000001940-35166-119) (OTTDART00000026515-27785-119)
MAD_Dr_004_102400-1	ggtcttaaaacatgaggggaggctataggtgactgtgttcgcgctgtcatacctaagccg	102529	OTTDART00000035615	1	385	known	rpl10a	ribosomal protein L10a	1	1	825		ENSDARG00000042905	ENSDART00000062983	(OTTDART00000025256-94771-119) (Dr.26808-90800-119)
MAD_Dr_004_102401-1	tactttaaacaagtgtatcatcgcagctatcattcttctagggcttgggaccattttttt	102531	OTTDART00000037726	1	748	known	zgc:158151	zgc:158151	1	1	825		ENSDARG00000011824	ENSDART00000020833 ENSDART00000088901	(OTTDART00000037724-53859-105) (ENSDART00000020833-53303-105) (ENSDART00000088901-2572-105) (Dr.76670-2527-105) (NM_001079956.1-2526-105) (OTTDART00000037723-2482-105)
MAD_Dr_004_102402-1	atggcctgtgctttaggatacttacactccctgaaaattgtctatagggacctgaaacca	102532	OTTDART00000037729	1	565	known	zgc:154065	zgc:154065	-1	1	825		ENSDARG00000006598	ENSDART00000008152	(OTTDART00000037727-47875-119) (OTTDART00000037728-104551-119)
MAD_Dr_004_102405-1	aagagaatcactaaatacaatggcataatgattctgcttgttcaaagaagcccagattgt	102536	OTTDART00000042893	1	555	NA	-	-	NA	1	825				(Dr.126820-97879-103) (OTTDART00000033234-103578-103) (OTTDART00000042891-112070-99.6) (OTTDART00000033318-103058-97.6) (OTTDART00000034728-105426-95.6) (OTTDART00000035758-112063-91.7) (OTTDART00000022927-111989-91.7) (Dr.126061-104892-91.7) (OTTDART00000035757-100292-91.7) (OTTDART00000033316-99211-83.8) (OTTDART00000033233-98823-83.8) (Dr.128727-130555-83.8) (Dr.124224-110127-83.8) (OTTDART000…
MAD_Dr_004_102406-1	tgatcctcaccgagaaggagcagatcgttcccaaacctgaggaggaagtttctcagaaga	102537	OTTDART00000043911	1	685	known	zgc:65996	zgc:65996	1	1	825		ENSDARG00000057556	ENSDART00000080249	(OTTDART00000043912-119109-119) (NM_212760.1-118766-119)
MAD_Dr_004_102410-1	gtccagggaagagtatcagaaggtgctgaccgaagaaggttttggagccattaccacaga	102542	OTTDART00000006672	1	515	known	si:dkey-221h15.1	si:dkey-221h15.1	1	1	825		ENSDARG00000029587	ENSDART00000047362	(Dr.83707-89967-119)
MAD_Dr_004_102411-1	ctgtcatctgctgtttttgttaaataaagctgaaggtgtaaatcgtgctttcgcaaaaac	102543	ENSDART00000054097	1	765	NA	zgc:101851	zgc:101851	1	1	825		ENSDARG00000037199	ENSDART00000054097	(XM_001330922.1-102471-119) (OTTDART00000039651-102461-119) (Dr.108187-97347-115) (NM_001004675.1-100002-113)
MAD_Dr_004_102412-1	agtctaatggtcccactcttcgtataaaatcacacttgaagtagatttttgagagatgtt	102544	ENSDART00000056858	1	725	NA	zgc:100870	zgc:100870	1	1	825		ENSDARG00000038950	ENSDART00000056858	(XM_001345258.2-95997-119)
MAD_Dr_004_102413-1	gttggaagtgacggatctcccagaaggcatctctcgtcctgaggctgaaaaactcttcaa	102546	ENSDART00000081176	1	515	NA	-	-	-1	1	825		ENSDARG00000038912	ENSDART00000056804 ENSDART00000081176	(ENSDART00000056804-103480-119) (ENSDART00000081176-102546-119)
MAD_Dr_004_102414-1	catgagagtcgagtggtttagatctgatcgaatagactcacaactaattcatctctatga	102547	ENSDART00000081644	1	158	NA	-	-	-1	1	825		ENSDARG00000079170	ENSDART00000081644	(XM_001340187.2-55868-44.1) (Dr.114170-141731-44.1) (ENSDART00000057352-141730-44.1) (OTTDART00000045011-115115-44.1)
MAD_Dr_004_102416-1	caactaatgtcatcttgttgcatcactgtgttcggttagctactgaaggcagcgctgagg	102549	ENSDART00000082787	1	664	NA	-	-	1	1	825		ENSDARG00000039891	ENSDART00000082787	(XM_001921547.1-64410-119) (XM_001334178.1-75628-111) (ENSDART00000112403-57840-40.1)
MAD_Dr_004_102419-1	tgaaaaggctggagatgctgattgagagtggactggtcaatgatgctgactatcttttta	102554	OTTDART00000019519	1	327	NA	si:ch211-135f11.4	si:ch211-135f11.4	NA	1	867				(XM_001344418.1-95571-119) (OTTDART00000019515-99841-115) (OTTDART00000019503-69265-115) (XR_045047.1-114885-115) (ENSDART00000099095-82440-107) (OTTDART00000019518-73972-107)
MAD_Dr_004_102424-1	gactaagatgtggtataagcaaatagatacgctaatcaaactttatggcttcattcagta	102559	OTTDART00000039260	1	477	known	zgc:158845	zgc:158845	1	1	827		ENSDARG00000069426	ENSDART00000101045	(OTTDART00000039261-82720-119) (Dr.149729-34365-103) (NM_001083873.1-34359-103)
MAD_Dr_004_102425-1	cgttttgaataaagaggagtgctgtagtctggtgagctcgctttcctcttgtcggcttcc	10256	XM_691647.2	1	3209	NA	-	-	23	1	3554		ENSDARG00000056334	ENSDART00000078805	(OTTDART00000042179-9648-119) (ENSDART00000078805-10299-119) (XM_691647.2-10256-119)
MAD_Dr_004_102427-1	aagcacagtgtacttattttttccaagttgtctacatccgttaatctatggatggagaac	102561	ENSDART00000101976	1	755	NA	-	-	1	1	825		ENSDARG00000069842	ENSDART00000101976	(ENSDART00000082433-90985-119) (Dr.150196-90986-63.9) (NM_001130817.1-90937-63.9) (ENSDART00000082432-90865-42.1)
MAD_Dr_004_102428-1	ttacgggatgagttcgtctcccgttggtttgttatcagtgccgtcgggactcttacccgc	102562	ENSDART00000102505	1	635	NA	-	-	-1	1	825		ENSDARG00000070053	ENSDART00000102505	(Dr.143562-18840-119) (NM_001122624.1-18824-119) (XR_029400.2-17336-119)
MAD_Dr_004_102429-1	tcaacccccattatagcgagcgaatcagcctgagtcaaatcctttcccataactggttta	102563	ENSDART00000105010	1	745	NA	-	-	1	1	825		ENSDARG00000041528	ENSDART00000105010	(OTTDART00000014466-103151-119) (XM_678845.2-76323-103) (ENSDART00000077796-105234-103) (ENSDART00000105010-102563-119)
MAD_Dr_004_102430-1	tacttgtcgtggttttggccgacaccgaacactatttcaccatctcctgtagctgatttc	102564	OTTDART00000045701	1	703	known	zgc:153675	zgc:153675	-1	1	843		ENSDARG00000071555	ENSDART00000105868	(OTTDART00000045702-94066-119)
MAD_Dr_004_102431-1	ccttacatgcgctcaaagataaaggtaactacaggtaatatgccatctcatcaacgatta	102565	ENSDART00000111608	1	315	NA	-	-	1	1	825		ENSDARG00000078256	ENSDART00000111608	(OTTDART00000043423-89237-109)
MAD_Dr_004_102432-1	agcacagagcgctcgcagcattcccaaactagctgcagatctccctgacattggacagct	102566	ENSDART00000112891	1	539	NA	-	-	-1	1	825		ENSDARG00000073718	ENSDART00000112891	(XM_001339206.2-34551-119)
MAD_Dr_004_102433-1	tggcacaacaccttctctgacgcctctctggagctttcagacagtctgaaggccagtgtt	102568	XM_001344002.1	1	525	NA	-	-	2	1	825		ENSDARG00000074432	ENSDART00000109200	(OTTDART00000031307-89191-119) (Dr.4413-81268-119) (ENSDART00000109200-103177-119)
MAD_Dr_004_102437-1	tctcaaaaatcagcaaaaacaaagcagtactctgcagcgggatgaaactccagatgcaag	102571	XM_001920998.1	1	341	NA	-	-	NA	1	825				(XM_001919527.1-89124-119) (XM_001346432.2-68882-119) (Dr.117893-121566-119) (Dr.18273-60368-40.1) (XM_001920998.1-102571-119)
MAD_Dr_004_102439-1	ttcacaaagagtgggttttaacagcggcgcattgcaaagaagactcctattcatcagtga	102574	XM_001335130.1	1	220	NA	-	-	21	1	825		ENSDARG00000028780	ENSDART00000058489	(OTTDART00000043931-97204-119) (ENSDART00000058489-110452-119) (Dr.119783-102609-119) (XM_001335130.1-102574-119)
MAD_Dr_004_102441-1	gcaatcgtaacacaccaacatatcgggcccagttcaggcccaggtatgggttattaattt	102577	XM_001918716.1	1	476	NA	-	-	NA	1	825				(Dr.67298-38392-95.6) (NM_001113661.1-38390-95.6) (XM_001918715.1-114037-83.8) (Dr.127714-105505-73.8) (OTTDART00000036724-81680-71.9) (Dr.81369-89009-63.9) (XM_690576.3-80047-54)
MAD_Dr_004_102442-1	ggccatgaaagagggaggtgttgtgctcaatgagccaaagcaaaaatttgtttaagttgc	102578	NM_001077330.1	1	655	NA	zgc:153420	ZDB-GENE-061013-632	14	1	825		ENSDARG00000060199	ENSDART00000084570	(Dr.78921-98955-119) (ENSDART00000084570-109430-119) (OTTDART00000038867-105657-119) (OTTDART00000038868-101468-119)
MAD_Dr_004_102448-1	accgtcaggataggctttctgactccgacctccatgttcacgtttgtggtgctcatcatc	102587	Dr.81942	1	409	NA	wu:fk59g12	ZDB-GENE-030131-7663	NA	1	825				(XM_693075.3-108776-119)
MAD_Dr_004_102451-1	cagtgacctctccctttgtcctcaaaccccccttattaaataagcaaataataaatggtt	10259	ENSDART00000025971	1	3493	NA	atxn2l	ataxin 2-like	1	1	3553		ENSDARG00000011597	ENSDART00000025971	(OTTDART00000024266-9266-119) (Dr.78788-10119-119) (NM_212684.1-10112-119)
MAD_Dr_004_102462-1	aagggaaacggaacattagaaaggaaggattaggagcttgcttagaagatgatgacgcga	1026	OTTDART00000038452	1	638	known	nrxn2a	neurexin 2a	-1	1	6930		ENSDARG00000061454	ENSDART00000087657 ENSDART00000087660	(Dr.62387-1028-119) (NM_001079970.1-1027-119) (OTTDART00000038452-1026-119)
MAD_Dr_004_102468-1	atttgagcacacaaatcacagaggtaacgtgacttgtctggttgttatagagaaggaagc	102604	Dr.114494	1	295	NA	-	-	NA	1	825				(Dr.131791-92345-109) (Dr.125567-96037-97.6) (Dr.43242-104084-93.7)
MAD_Dr_004_102469-1	gttttaaagcagcatgaatgcggtatgctgtagtccgggtaccgattctagtcacttcct	102605	Dr.117533	1	125	NA	-	-	NA	1	825				(XR_044904.1-39685-119)
MAD_Dr_004_102472-1	gcatgcaatgacgcagacacaccaattaaatttgtgtcagtgctttaaatgtgccagaaa	102608	Dr.119030	1	246	NA	-	-	NA	1	825				(Dr.129343-136337-44.1)
MAD_Dr_004_102474-1	ctcggattctctctaaccacccgatgagcccatgtaatgaacgtccccagtatgatgttg	10261	NM_001007313.1	1	3393	NA	ppm1a	ZDB-GENE-041114-185	12	1	3553		ENSDARG00000011496	ENSDART00000011662	(Dr.78485-10262-119) (OTTDART00000027872-9790-111) (ENSDART00000011662-10522-111) (NM_001007313.1-10261-119)
MAD_Dr_004_102483-1	ccagaaattccaggagttcagtcaaagctgcatgaatcagcctttcgctactaacagcgc	102618	Dr.129753	1	755	NA	-	-	NA	1	825				(Dr.114105-95050-44.1) (Dr.127639-109789-44.1) (Dr.129620-107372-44.1)
MAD_Dr_004_102489-1	ggtgttgtcatttgtggcattcttctgtggataattctagatgtattgttttgatactag	102623	Dr.134599	1	605	NA	-	-	5	1	825		ENSDARG00000079548	ENSDART00000114784	(XM_701233.2-64749-103) (OTTDART00000022357-108638-103)
MAD_Dr_004_102493-1	tctgtttgtgggcgtcatgaccgcgcagaagtacctgaataaccgcgccgtggcagcata	102627	Dr.151849	1	535	NA	-	-	7	1	825		ENSDARG00000079027	ENSDART00000104536	(Dr.105394-97705-119) (ENSDART00000104536-7715-119) (Dr.78655-7344-119) (NM_212678.1-7342-119)
MAD_Dr_004_102494-1	gtcgcattcctgtctggattcggcccatgagctccctgtttatatgcggatcctgaaatt	102628	Dr.151932	1	82	NA	-	-	NA	1	825				(NM_178303.2-4200-119) (Dr.31427-3832-119) (Dr.116399-14894-119)
MAD_Dr_004_102495-1	tgtgaccgcagactctcaccactgctgcatggagatcttcatttcagtccggcacacaca	102629	Dr.152070	1	355	NA	-	-	NA	1	825				(ENSDART00000016515-107810-40.1) (XM_001338327.1-102765-40.1)
MAD_Dr_004_102498-1	catggatacagactgcttgagcaataatggtagacctgaagcctttgtggtgaccggagc	102633	OTTDART00000019529	1	569	NA	si:ch211-133n4.8	si:ch211-133n4.8	NA	1	824				(Dr.88393-73740-63.9) (NM_001080071.1-73735-63.9)
MAD_Dr_004_102499-1	atcaaccagcccatgctgccacggattatggatatgctcagagacagccagaagtacccc	102634	OTTDART00000022572	1	324	known	zfr	zinc finger RNA binding protein	-1	1	824		ENSDARG00000027109	ENSDART00000026362 ENSDART00000074789	(ENSDART00000074789-4507-119) (OTTDART00000022570-4496-119) (Dr.26724-4432-103) (NM_199558.1-4431-103)
MAD_Dr_004_102500-1	gcattgcatctattgtcattttaccaagaatgtgtttgctctttcagaactcaggcagtt	102635	OTTDART00000022971	1	434	NA	si:dkey-220o10.1	si:dkey-220o10.1	NA	1	824				(OTTDART00000043611-117589-119) (Dr.114272-104104-119) (OTTDART00000022911-103566-119) (Dr.151951-100061-119) (OTTDART00000004867-97796-111) (OTTDART00000004866-116808-111) (OTTDART00000043075-95666-103) (OTTDART00000022970-128834-67.9) (OTTDART00000022971-102635-119)
MAD_Dr_004_102502-1	accatggcattaggtgtttaggctttcttcttcttatgaatactttttgggtaaataatg	102637	OTTDART00000027211	1	688	NA	si:ch211-235f1.1	si:ch211-235f1.1	NA	1	824				(ENSDART00000108919-80498-119) (OTTDART00000027211-102637-119)
MAD_Dr_004_102503-1	tgtgtcgtcttaactgttgttagacatttctagcaaattattcacgaaaggtttagcaat	102638	OTTDART00000029079	1	464	known	decr2	2,4-dienoyl CoA reductase 2, peroxisomal	1	1	824		ENSDARG00000045257	ENSDART00000066558	(OTTDART00000002245-46845-119)
MAD_Dr_004_102504-1	tacaacatcggcaggaaaaccaagccctcaaccgtcagcaaacctcagggagagccagag	10264	OTTDART00000005920	1	3228	known	si:dkey-12h9.13	si:dkey-12h9.13	-1	1	3552		ENSDARG00000011445	ENSDART00000024821	(Dr.17472-10277-119) (NM_001045193.1-10273-119) (ENSDART00000024821-10269-119) (OTTDART00000005920-10264-119)
MAD_Dr_004_102505-1	ctaaataaacagcatcactagacaatagcatatattgtgttttagatgctggtgctccaa	102640	OTTDART00000033824	1	430	NA	si:dkey-100n23.4	si:dkey-100n23.4	NA	1	824				(OTTDART00000033825-113876-119)
MAD_Dr_004_102508-1	caaacctatcaacaatcgtattgggaatattaatgctatttgaggctagaattactgagg	102643	OTTDART00000036686	1	711	known	rheb	ras homolog enriched in brain	1	1	824		ENSDARG00000039162	ENSDART00000057223	(OTTDART00000036687-97117-119) (ENSDART00000057223-35952-119) (OTTDART00000036685-33379-119) (Dr.77867-33345-119) (NM_001076748.2-33338-119)
MAD_Dr_004_102510-1	tctcgggcaaagacacctgctcgaagatgcaccagcttcagggctttcaggaggcagttg	102645	OTTDART00000038232	1	250	known	zgc:152987	zgc:152987	1	1	824		ENSDARG00000068926	ENSDART00000099856 ENSDART00000109533	(OTTDART00000038233-99850-119) (OTTDART00000038228-17061-119)
MAD_Dr_004_102512-1	gaagaagtttcttgtcatttaaccctgctactggctagaccgtttcatttgctatttggc	102648	OTTDART00000042288	1	174	NA	-	-	NA	1	824				(OTTDART00000042290-98559-119) (OTTDART00000042287-64827-119) (OTTDART00000042291-122249-107)
MAD_Dr_004_102513-1	gtggtggtaagagtgtaatcagacacagctatagcagagagaaggtcatcctgctgaatg	102649	OTTDART00000043859	1	714	known	zgc:66036	zgc:66036	1	1	824		ENSDARG00000005335	ENSDART00000024342	(OTTDART00000043858-95818-119)
MAD_Dr_004_102514-1	ctcacgtggtaataacttgacactggaagtttttctgagaccaaagtaagcatttattca	10265	OTTDART00000012616	1	3391	known	pla2g6	phospholipase A2, group VI (cytosolic, calcium-ind	1	1	3552		ENSDARG00000060921	ENSDART00000044559 ENSDART00000086336	(ENSDART00000044559-8824-119) (Dr.78310-8588-119) (NM_213097.1-8584-119) (ENSDART00000086336-10295-119) (OTTDART00000012616-10265-119)
MAD_Dr_004_102515-1	acagccttaacaaacgacgacatgggtgttttaaagtttctccttcaacgacttgaagag	102650	ENSDART00000060765	1	157	NA	-	-	1	1	824		ENSDARG00000052958	ENSDART00000060765	(Dr.91651-95873-111)
MAD_Dr_004_102516-1	aaccatggacttacagttcgtggcagaacagaagaatctgtgctggaggaagtcaatcca	102651	OTTDART00000030914	1	657	known	si:dkey-22a1.2	si:dkey-22a1.2	-1	1	827		ENSDARG00000030636	ENSDART00000101401	(OTTDART00000030915-101850-119)
MAD_Dr_004_102520-1	ctcataacatagagcagacggacagaggtttccgctgcgcttttagacgtgcccagtgtg	102658	XM_001918478.1	1	223	NA	-	-	NA	1	824				(Dr.85122-70919-103) (NM_001017610.1-70661-103) (ENSDART00000054784-114639-103) (ENSDART00000112198-114449-103)
MAD_Dr_004_102523-1	gaatctcactgcatcgcacatatcacattacgttttaggaagtgattctagagagaaagc	102661	Dr.39085	1	734	NA	wu:fa11a07	ZDB-GENE-030131-6909	NA	1	824				(OTTDART00000012250-7878-48.1)
MAD_Dr_004_102524-1	cagtaccatgataaggctaagaagacaggtacgcatgatagtataggattaaataggcac	102662	Dr.39274	1	714	NA	-	-	NA	1	824				(XM_001923543.1-106127-101)
MAD_Dr_004_102538-1	agaagaagactgtgtctctcatgactctcagtctgggccatatttcaccgaacaaccgag	102677	Dr.97474	1	244	NA	-	-	NA	1	824				(XM_001344044.2-54213-119)
MAD_Dr_004_102545-1	gctttggcatcaacgtgctggaaatccacttctgccgatacctagagataacagaaccgg	102684	Dr.110752	1	634	NA	-	-	NA	1	824				(ENSDART00000077619-57949-93.7)
MAD_Dr_004_102546-1	cagtaacacctgttactgtcataaaccaatgcggtattatccaccattataaggatttta	102685	Dr.110822	1	564	NA	-	-	NA	1	824				(OTTDART00000040759-103662-119) (Dr.110822-102685-119)
MAD_Dr_004_102552-1	attaaactaaacatccctctctgagggcggcactgtgacttcagggcaagaaggtcgctg	102690	Dr.119005	1	494	NA	-	-	NA	1	824				(XM_688430.2-105257-111)
MAD_Dr_004_102560-1	ttacttcagctttgctacatgtttcttgaacactcagtagtgtggacacttcaattaaaa	102698	Dr.128135	1	724	NA	-	-	NA	1	824				(Dr.128986-124514-79.8)
MAD_Dr_004_102564-1	attgcagttttagttacttccgtattccgaggttgctgcttggtgacagcgaaccgctcc	102701	Dr.129865	1	312	NA	-	-	NA	1	824				(Dr.126927-138323-52) (Dr.47809-122388-44.1)
MAD_Dr_004_102573-1	gttattcaacatgtgcgtccgatagctccgccccttccgctacgtaagcgaacctgcggt	102710	Dr.140020	1	495	NA	-	-	NA	1	824				(Dr.136000-128005-103) (Dr.130954-113112-95.6) (Dr.138803-106970-75.8) (Dr.89599-81853-63.9) (Dr.79229-109953-60) (Dr.137017-99492-58)
MAD_Dr_004_102578-1	aaactgaccgaagggattcagtatccattcgccatcgtgtcctatggcagaaacctctac	102715	Dr.150921	1	484	NA	nid1b	ZDB-GENE-070802-3	NA	1	824				(ENSDART00000085724-10000-119)
MAD_Dr_004_102579-1	tttcatgcgagccatatatgatttctcagctcgtaacgacagagagctttctatcactaa	102716	Dr.151976	1	604	NA	-	-	NA	1	824				(ENSDART00000110491-40381-103) (OTTDART00000045714-27594-103)
MAD_Dr_004_102580-1	ttcccggcgttcctgtcggagagtttctccagcgcacgtctctcctcatacacagcttca	102717	Dr.152211	1	654	NA	-	-	NA	1	824				(Dr.89103-37840-36.2)
MAD_Dr_004_102582-1	caatgaataagtgctggaggcaagtttcaggtctgtaaagtctaagaagcaaagcattag	102719	Dr.154513	1	484	NA	-	-	NA	1	824				(Dr.100225-103421-89.7) (Dr.153168-108913-87.7) (Dr.129677-112116-81.8) (ENSDART00000045985-20193-79.8) (Dr.51495-118429-73.8) (Dr.118084-19327-63.9) (NM_001077612.1-19322-63.9) (Dr.111098-33521-61.9) (Dr.104315-17895-58) (NM_212820.1-17893-58) (Dr.136534-128258-56) (Dr.84448-118586-38.2)
MAD_Dr_004_102586-1	atgtgttgggcacatgacattttccaaaaagaatggcatcctgtgttactttgcttgata	102722	OTTDART00000001561	1	523	known	nitr6a	novel immune-type receptor 6a	-1	1	823		ENSDARG00000076846	ENSDART00000101701	(OTTDART00000001413-95731-93.7) (ENSDART00000101701-66001-93.7) (Dr.89554-64337-93.7) (NM_199130.3-64320-93.7)
MAD_Dr_004_102588-1	agcgacctaatgagtaaccaaatgaaacttcagagcttccttaaatcgacgacagaaaga	102724	OTTDART00000017885	1	111	NA	si:ch211-59e10.1	si:ch211-59e10.1	NA	1	823				(Dr.126093-97517-119)
MAD_Dr_004_102589-1	tggaggaattttcctgtaccctgctaatgtcaagagtcccaagggcaagctgaggctgtt	102725	OTTDART00000021720	1	563	known	fbp1b	fructose-1,6-bisphosphatase 1b	1	1	823		ENSDARG00000020364	ENSDART00000035256 ENSDART00000051313 ENSDART00000098015	(OTTDART00000021719-67563-119)
MAD_Dr_004_102590-1	aacgacacagtgttcagtctgaataacggcacgcaggagctcaaacgggaggaggtgatc	102726	OTTDART00000023123	1	753	known	slc1a3	solute carrier family 1 (glial high affinity gluta	1	1	823		ENSDARG00000026248	ENSDART00000017743	(OTTDART00000023122-140754-119) (ENSDART00000039598-140753-111)
MAD_Dr_004_102592-1	tgaacagaccctcctgcacttctgttccctctctcattgaaccttttggagtaaaagtgt	102728	OTTDART00000026558	1	143	known	crygm4	crystallin, gamma M4	-1	1	823		ENSDARG00000020811	ENSDART00000042578	(OTTDART00000026557-12119-119)
MAD_Dr_004_102595-1	aatcgcaggtcagcatcatctgttttgctataaaaatgactgtttctaatttcaatcttc	102730	OTTDART00000029587	1	299	known	zgc:63962	zgc:63962	-1	1	823		ENSDARG00000022983	ENSDART00000034638	(Dr.139688-111101-40.1)
MAD_Dr_004_102597-1	gtgacctgactgtagatcgctggagaatttgagactaaactggagtttataattaatttt	102732	OTTDART00000030738	1	643	known	zgc:103515	zgc:103515	-1	1	823		ENSDARG00000040443	ENSDART00000059196 ENSDART00000098878	(OTTDART00000016045-112233-119) (OTTDART00000030738-102732-119)
MAD_Dr_004_102601-1	agaaaaatctctttgacaacttgcatagtcagaaactgagtaacaatagggactgtgtag	102736	OTTDART00000034740	1	3	known	crygm2d5	crystallin, gamma M2d5	-1	1	823		ENSDARG00000069792	ENSDART00000101845	(OTTDART00000034738-101572-111) (OTTDART00000034743-90255-73.8) (OTTDART00000034750-125786-71.9) (OTTDART00000034745-75718-58) (OTTDART00000034754-93994-48.1) (OTTDART00000034742-101964-44.1)
MAD_Dr_004_102605-1	acctcctaaccaaccgcatcacatctggacatggggctcctccttccaaaacctcgctcc	102740	OTTDART00000037569	1	543	known	rab5al	RAB5A, member RAS oncogene family like	1	1	823		ENSDARG00000007257	ENSDART00000015694	(ENSDART00000015694-73429-119) (Dr.77063-72909-119) (NM_200970.1-72905-119) (OTTDART00000037568-70407-119)
MAD_Dr_004_102607-1	gatgaggcgtttgtgattcaggagcagaacgtggctctgaacttcatcggctccagaggg	102742	OTTDART00000038296	1	550	known	polr2b	polymerase (RNA) II (DNA directed) polypeptide B	-1	1	823		ENSDARG00000012592	ENSDART00000041408	(NM_001024461.1-8809-119) (OTTDART00000038294-67468-119) (OTTDART00000038293-48539-119)
MAD_Dr_004_102608-1	ccaaatgaaccgaaccacaaatgtgaaagcacccattctcacctttgttcttctgttaaa	102743	OTTDART00000038327	1	623	known	zgc:195326	zgc:195326	-1	1	823		ENSDARG00000001754	ENSDART00000091662	(Dr.152630-93375-52) (Dr.151552-115594-40.1) (OTTDART00000029840-2282-38.2)
MAD_Dr_004_102609-1	ctcctatccatacacggtatctctacaatatgacagacctgaggatttttctctttttca	102744	OTTDART00000042422	1	233	known	zgc:193598	zgc:193598	-1	1	823		ENSDARG00000031489	ENSDART00000048891	(XM_678937.3-80762-119)
MAD_Dr_004_102610-1	tgtggcagcgtcagacagagatggatgttaccctggctttctgtttctaggctcgggccc	102745	OTTDART00000042496	1	123	known	zgc:153696	zgc:153696	1	1	823		ENSDARG00000061174	ENSDART00000086972	(OTTDART00000042498-127457-119)
MAD_Dr_004_102612-1	ggacgcacaaaccaatccctgcacccacaaatccttgaggagagcgataacgatttttaa	102747	OTTDART00000044786	1	493	known	cluap1	clusterin associated protein 1	1	1	823		ENSDARG00000079110	ENSDART00000111623	(OTTDART00000044784-140872-119) (ENSDART00000100527-140871-119) (OTTDART00000044785-101857-119)
MAD_Dr_004_102613-1	cacatactctcattcaggaggcgagtgttgcggtcactgccgtaaatccagctgtgagga	102748	OTTDART00000045299	1	540	NA	vwf	von Willebrand factor	NA	1	823				(OTTDART00000045298-68045-119) (ENSDART00000114690-519-119)
MAD_Dr_004_102614-1	cgtggtgtcgttttcgggggcggccctaaaggtgaaatctgcctgctcctatttgctgct	102749	OTTDART00000045300	1	693	NA	vwf	von Willebrand factor	NA	1	823				(XR_029048.2-792-119) (ENSDART00000114690-519-119) (OTTDART00000039513-1657-119)
MAD_Dr_004_102616-1	cctggtgtacgctcttacaatgttaggcctgcacatgaacaatatgatgtgtactgttac	102751	ENSDART00000046249	1	763	NA	-	-	-1	1	823		ENSDARG00000045799	ENSDART00000046249	(XM_682950.3-6986-119)
MAD_Dr_004_102617-1	accgcattaccatcagtctccaggctggatgctggctttgtgatgatcagaaccactaca	102752	ENSDART00000051207	1	583	NA	-	-	-1	1	823		ENSDARG00000035337	ENSDART00000051207	(XM_691963.3-67950-119)
MAD_Dr_004_102618-1	tcttatggatggcagatgaaaaccgtccgcatgaaggacctctggtacatcttgagctct	102753	OTTDART00000009607	1	450	known	hist2h2l	histone 2, H2, like	-1	1	824		ENSDARG00000068996	ENSDART00000055913	(Dr.24294-94433-119)
MAD_Dr_004_102619-1	atccgcgtaaaggtggacggaccccgcagtccaagctatggaagatcaaggtcaaggagc	102754	ENSDART00000080413	1	643	NA	sfrs1l	splicing factor, arginine/serine-rich 1, like	-1	1	823		ENSDARG00000057691	ENSDART00000080413 ENSDART00000080417	(NM_213015.1-40871-119) (ENSDART00000080417-40780-119) (Dr.75732-39877-119) (OTTDART00000026042-34634-119)
MAD_Dr_004_102620-1	cgatgcagacggcaattggaacaattcacaagatcctaatgctaacccaaacaagcggca	102756	ENSDART00000097706	1	663	NA	zgc:55429	zgc:55429	-1	1	823		ENSDARG00000035324	ENSDART00000051184 ENSDART00000097706	(ENSDART00000051184-43466-119) (OTTDART00000022300-43374-119) (Dr.76170-42417-119) (NM_201099.1-42412-119) (OTTDART00000022305-126297-119) (OTTDART00000022301-102522-119)
MAD_Dr_004_102623-1	gtcagggcttgaatgccttctccccttcactgtggatccagatctgaactaaacacaacc	102762	XM_001339752.1	1	13	NA	-	-	NA	1	823				(Dr.3182-5806-119) (NM_131312.2-5805-119)
MAD_Dr_004_102625-1	gcctctacgtggcagaacaattcggagaggagaatgttaacacatactttgtattgtcca	102765	XM_001338327.1	1	473	NA	-	-	23	1	823		ENSDARG00000004836	ENSDART00000016515	(ENSDART00000016515-107810-119) (XM_001338327.1-102765-119)
MAD_Dr_004_102628-1	ttgatgccaagtggttcagattttgttgaatgcatgtcctttgagttattatgtcaaaag	102769	NM_131228.1	1	389	NA	erh	ZDB-GENE-990415-57	20	1	823		ENSDARG00000032866	ENSDART00000101974	(Dr.265-90161-89.7)
MAD_Dr_004_102632-1	attgactttagaaattatccttgacatacccggcgcaaggcgtgacgcaattgtcttttg	102772	Dr.59815	1	429	NA	-	-	NA	1	823				(Dr.128877-99086-48.1)
MAD_Dr_004_102633-1	cgcaggacttctgaacaccacagaggcttttagcacttattttaggaccatgatattaat	102773	Dr.75698	1	493	NA	-	-	1	1	823		ENSDARG00000001915	ENSDART00000015372	(ENSDART00000015372-123607-119)
MAD_Dr_004_102640-1	cttctgaaaggggcagacagctctctgagcatcttggttttgaatatttcgaagccagtg	102780	Dr.88288	1	516	NA	si:ch211-255d18.4	ZDB-GENE-041210-268	11	1	823		ENSDARG00000043835	ENSDART00000104289	(ENSDART00000104289-104062-119) (OTTDART00000012765-103642-119) (Dr.88288-102780-119)
MAD_Dr_004_102650-1	acctcatcgagcgctttgacagcgtggggatggaggagagaaaggccccaaagatgtgca	10279	ENSDART00000053804	1	934	NA	ube4b	ubiquitination factor E4B, UFD2 homolog (S. cerevi	-1	1	3552		ENSDARG00000037017	ENSDART00000053804 ENSDART00000064236	(OTTDART00000027101-4364-119)
MAD_Dr_004_102651-1	aagtttctatgttttgtggcatgagacgataacagtttttaaggtataccatgatttggg	102790	Dr.100092	1	314	NA	-	-	NA	1	823				(ENSDART00000005842-50635-44.1) (Dr.82932-49973-44.1) (NM_200760.1-49968-44.1) (OTTDART00000028968-46833-44.1) (Dr.76308-46784-42.1) (OTTDART00000045258-46066-42.1) (Dr.123374-131394-36.2)
MAD_Dr_004_102653-1	taaccattctctgcaaacctgagataattgcgcataaaacgccagcagatcagccgtttg	102792	Dr.102472	1	35	NA	-	-	NA	1	823				(OTTDART00000040683-52449-36.2)
MAD_Dr_004_102654-1	gcattcgtccagttttgacagttaatttctcagactgtaacccattagtctttgcactcg	102793	Dr.122050	1	713	NA	-	-	NA	1	823				(OTTDART00000018476-28927-101)
MAD_Dr_004_102659-1	tttataagggtgtttctatttgctctattgctgtgtactacccactagtaacctgggtta	102798	Dr.128453	1	463	NA	-	-	NA	1	823				(Dr.134519-100270-95.6)
MAD_Dr_004_102662-1	ctgtctgacagctgactaaacacatctgcactgctcataaacacttgatggctgactgta	10280	Dr.87388	1	3381	NA	tert	ZDB-GENE-080405-1	19	1	3552		ENSDARG00000042637	ENSDART00000098884 ENSDART00000098893	(NM_001083866.1-10434-119) (Dr.87388-10280-119)
MAD_Dr_004_102672-1	ccacctaaatcgatcaatgattttattcacgtcacctcatactaaagtttctcatcaaat	102809	Dr.138933	1	576	NA	-	-	NA	1	823				(Dr.91746-104704-63.9) (Dr.102527-98966-50.1) (Dr.111722-95047-48.1) (Dr.149339-92586-38.2) (Dr.132684-101818-36.2)
MAD_Dr_004_102677-1	aaagaaatgctgagatgtttcaatgctgggtaaaataagacacacataagcactgggatg	102814	Dr.148667	1	603	NA	wu:fj81c12	ZDB-GENE-030131-9473	NA	1	823				(XM_001923205.1-37290-36.2)
MAD_Dr_004_102683-1	taattgcattcctagtaaaaataccactatatgggatacacctttgattaccaaagcaca	102820	Dr.152528	1	523	NA	-	-	NA	1	823				(ENSDART00000110833-53813-109)
MAD_Dr_004_102687-1	ggtttgcagaaccttacagcccgtcttcgccatcaagacactctcttctttcggcttttc	102825	OTTDART00000025266	1	2	known	tnnt3b	troponin T3b, skeletal, fast	1	1	822		ENSDARG00000068457	ENSDART00000033610 ENSDART00000099013 ENSDART00000099015	(OTTDART00000025267-107998-99.6) (OTTDART00000025271-80936-81.8) (OTTDART00000025265-81168-65.9) (OTTDART00000025264-80742-65.9) (ENSDART00000099013-73853-63.9) (Dr.52554-71997-63.9) (NM_001110416.1-71993-63.9) (OTTDART00000025268-76866-60)
MAD_Dr_004_102688-1	ctactacgacgaagccagagacacttatctgggagactggtacagcgtcaactggatgga	102826	OTTDART00000026347	1	762	known	lgmn	legumain	-1	1	822		ENSDARG00000039150	ENSDART00000057192	(ENSDART00000057192-30422-119) (Dr.32320-28828-119) (NM_214759.1-28825-119) (OTTDART00000026346-28281-119)
MAD_Dr_004_102689-1	aataccttcttcaggaagccatttgtacataattctgtgacagacagcttgatttttaaa	102827	OTTDART00000028347	1	642	known	zgc:123019	zgc:123019	1	1	822		ENSDARG00000043728	ENSDART00000064212	(Dr.91833-97076-119) (ENSDART00000064212-106121-119) (NM_001037672.1-103091-119)
MAD_Dr_004_102690-1	catcagcggtgagttctcagatgagttcaactgtcaacattaaatattacgttaatgctg	102828	OTTDART00000031157	1	372	NA	si:ch211-222m2.1	si:ch211-222m2.1	NA	1	822				(OTTDART00000033817-104547-119) (Dr.126038-102497-119) (OTTDART00000035761-62609-95.6)
MAD_Dr_004_102691-1	cttgagattataaagaaacgtcagctcttaggcataacaaactgatcacaaatctgttgt	102829	OTTDART00000032521	1	752	NA	si:ch211-89f7.1	si:ch211-89f7.1	NA	1	822				(OTTDART00000020961-28434-119)
MAD_Dr_004_102694-1	gtaccttcagtgatatgggtctaggctcactgaaaattgcttccgtcagacgcatcatgg	102831	OTTDART00000034685	1	492	known	crygm5	crystallin, gamma M5	-1	1	822		ENSDARG00000041179	ENSDART00000060361	(ENSDART00000060361-80700-119) (OTTDART00000025767-80322-119) (Dr.134555-79626-119) (NM_001007058.1-79614-119)
MAD_Dr_004_102695-1	acgtgttattttttctcactgtattttcttcagtaaccttattccaggtctatcacaagt	102832	OTTDART00000035300	1	82	known	zgc:112962	zgc:112962	-1	1	822		ENSDARG00000069102	ENSDART00000100288 ENSDART00000111600 ENSDART00000113749	(OTTDART00000035249-20803-119) (OTTDART00000035297-121019-119)
MAD_Dr_004_102696-1	gagttcagtcgttaaatgccgatcacctgaggatactaggtcaaagcgtatcatgctggc	102833	OTTDART00000037898	1	482	known	rsad1	radical S-adenosyl methionine domain containing 1	-1	1	822		ENSDARG00000077698	ENSDART00000110809	(OTTDART00000037897-60187-81.8) (Dr.114548-58915-81.8) (NM_001083557.1-58909-81.8)
MAD_Dr_004_102697-1	tttccttttaaaatggggcaccgggaaactcggaaccaaaacaaacgtcattatttactc	102834	OTTDART00000038685	1	2	NA	-	-	NA	1	822				(XM_689974.3-102867-119) (OTTDART00000038850-104043-111) (ENSDART00000075170-104951-79.8) (OTTDART00000038852-109601-54) (OTTDART00000038854-108016-54) (OTTDART00000038851-99524-46.1) (OTTDART00000038686-99523-46.1) (OTTDART00000038853-113349-46.1) (OTTDART00000038855-112637-46.1)
MAD_Dr_004_102700-1	gggaaagcagctgagccgtgctgatgttcatcttctggaagctacgctgatgctgcagga	102837	ENSDART00000004341	1	590	NA	zgc:173961	zgc:173961	1	1	822		ENSDARG00000039832	ENSDART00000004341 ENSDART00000029051 ENSDART00000058260 ENSDART00000102907	(OTTDART00000025868-94134-119) (Dr.23079-82983-119) (NM_213394.1-82982-119) (OTTDART00000037589-81590-119) (Dr.149722-52332-119) (NM_001109731.1-52314-119)
MAD_Dr_004_102701-1	gactctgatgtcaggtcaggtcgtgctctttttcaccttgtattaccaaatactgtgcct	10284	ENSDART00000022830	1	3331	NA	pygb	phosphorylase, glycogen; brain	-1	1	3551		ENSDARG00000002021	ENSDART00000022830	(NM_212809.2-9918-101)
MAD_Dr_004_102704-1	agatgcctgagagtaacaaatgccttgtcttcagaaaactgtaggatctccgtccagaac	102842	ENSDART00000056619	1	622	NA	zgc:103625	zgc:103625	-1	1	822		ENSDARG00000038770	ENSDART00000056619	(NM_001004669.1-99888-119) (Dr.114547-91611-113)
MAD_Dr_004_102705-1	ctctggggaagatctttagtaacctccacaaccaggctaatgccagctacatggataacc	102843	ENSDART00000058171	1	712	NA	-	-	1	1	822		ENSDARG00000014320	ENSDART00000058171	(XM_695711.3-22412-119)
MAD_Dr_004_102707-1	ttccaatccgttcctgtacacgtggaagaacgaggagtttcggaagtccttcaggtcggt	102846	ENSDART00000063313	1	752	NA	wu:fj63d09	wu:fj63d09	-1	1	822		ENSDARG00000043122	ENSDART00000063313	(XM_001342493.2-69474-119)
MAD_Dr_004_102709-1	tccgccgcgttcactgcggtcccgacccacaaatccgtcaaaaagattcagtttgccaac	10285	NM_201293.1	1	369	NA	ahcyl1	ZDB-GENE-021206-7	8	1	3551		ENSDARG00000056331	ENSDART00000078792 ENSDART00000078795	(ENSDART00000078795-10660-119) (Dr.116121-10286-119) (OTTDART00000025275-10247-119) (NM_201293.1-10285-119)
MAD_Dr_004_102710-1	cgacaagctttcatctccaagaaaagtgccagaccagtcacacgagacgtcactgtggag	102850	ENSDART00000088611	1	752	NA	-	-	1	1	822		ENSDARG00000070515	ENSDART00000088611	(XM_001344407.2-61472-119) (ENSDART00000112798-47683-101) (XM_001921545.1-14154-101) (Dr.149599-1684-93.7) (XM_693008.3-1683-93.7) (Dr.149472-14267-85.7) (XM_001921389.1-14257-85.7) (XM_001921355.1-12140-56) (Dr.118506-47905-40.1) (XM_001921691.1-47886-40.1) (XM_001344374.2-34536-40.1)
MAD_Dr_004_102714-1	cacctcagtctgtctaactgaagtgggattttcatttgtattatggttgtgcttatccat	102855	ENSDART00000108895	1	490	NA	-	-	1	1	822		ENSDARG00000077587	ENSDART00000108895	(Dr.120908-96919-119) (Dr.126607-46522-119) (NM_001025176.3-46510-119)
MAD_Dr_004_102715-1	tggagacctcttgtgtattctatttgtaattagattacagttagagcactgctgttacat	102857	ENSDART00000110360	1	732	NA	zgc:171582	zgc:171582	-1	1	822		ENSDARG00000077161	ENSDART00000110360	(NM_001111210.1-98837-119)
MAD_Dr_004_102720-1	cagattagattcctcttggatttgtagctcaacgcgcgtccggtgctcagatcgagaaag	102861	ENSDART00000114090	1	681	NA	-	-	1	1	822		ENSDARG00000075512	ENSDART00000114090	(OTTDART00000039687-7665-119) (Dr.76322-7271-119) (XM_001339697.2-7270-119)
MAD_Dr_004_102721-1	ctgcacaaagggattccttcatgcagaacatgtgatattgcacgagaggacacacaccgg	102863	ENSDART00000106627	1	272	NA	si:dkeyp-53d3.5	si:dkeyp-53d3.5	-1	1	822		ENSDARG00000078405	ENSDART00000106627	(Dr.82481-88774-119)
MAD_Dr_004_102722-1	gaagcagatgctggtgaagagcaagaaggagctggcggacgctaagcagagcgtgagtac	102864	XM_001918978.1	1	212	NA	-	-	NA	1	822				(Dr.77146-23114-36.2) (NM_001082938.1-23109-36.2) (ENSDART00000102726-23102-36.2) (OTTDART00000021395-23094-36.2)
MAD_Dr_004_102724-1	ttcctgatcctcaagccatgtttgacatcgactacttcaggagagatcccaggccttttt	102866	XM_001334404.2	1	742	NA	-	-	13	1	822		ENSDARG00000068064	ENSDART00000098209	(Dr.150912-88940-119) (ENSDART00000098209-44206-119)
MAD_Dr_004_102725-1	tgaatggaaaggcacatctcggagctcctttgcaatccagtcgaaaagctttgggagtca	102867	XM_689974.3	1	222	NA	-	-	14	1	822		ENSDARG00000075421	ENSDART00000075170	(OTTDART00000038851-99524-119) (OTTDART00000038686-99523-119) (Dr.13764-96342-119) (OTTDART00000038853-113349-119) (OTTDART00000038855-112637-119) (OTTDART00000038852-109601-119) (OTTDART00000038854-108016-119) (ENSDART00000075170-104951-119) (OTTDART00000038850-104043-119) (Dr.118007-103427-119) (OTTDART00000038685-102834-119) (XM_689974.3-102867-119)
MAD_Dr_004_102726-1	tttaaagtgaaatcctacatcaagcatccaggctacgcattgtttcaaaatgacatcatg	102869	XM_001343569.2	1	342	NA	-	-	22	1	822		ENSDARG00000071381	ENSDART00000061757 ENSDART00000105487 ENSDART00000105489	(ENSDART00000061757-134919-119) (OTTDART00000017473-108035-119) (XM_679782.2-81463-42.1) (ENSDART00000115043-139921-42.1) (ENSDART00000061781-139920-42.1) (OTTDART00000013960-101168-42.1) (XM_001343569.2-102869-119)
MAD_Dr_004_102727-1	cactcttgacccaagcaaacgtcagtgtgctgttaaatcaggtccggctgctccctctgt	10287	ENSDART00000111802	1	2269	NA	mark3	MAP/microtubule affinity-regulating kinase 3	1	1	3550		ENSDARG00000019345	ENSDART00000013525 ENSDART00000041293 ENSDART00000087194 ENSDART00000111802 ENSDART00000112187	(ENSDART00000112187-10060-119)
MAD_Dr_004_102728-1	cgccttaatatccactgctcccgtctctttgaatgggaggaaccggagatacaggccgga	102870	XM_690335.3	1	591	NA	-	-	23	1	822		ENSDARG00000034604	ENSDART00000043678	(NM_001168463.1-102879-119) (XM_690335.3-102870-119)
MAD_Dr_004_102729-1	ctgtttgtgaagagaatcgttccaaaagtacatgcacaaatctacaggaaataaatgtgt	102871	XM_001922995.1	1	742	NA	-	-	NA	1	822				(XM_001922993.1-104389-119) (XM_001922995.1-102871-119)
MAD_Dr_004_102730-1	agtcaacgattgttaaggcgatcatgcgttcatctgcggcatcagtcgtgaaccgagtat	102872	XM_686736.3	1	762	NA	-	-	NA	1	822				(Dr.150356-102952-119) (XM_686736.3-102872-119)
MAD_Dr_004_102731-1	gaccacacgctctactgctgatcatacgtgtggacactgtgtttaaagagactgagagaa	102873	XM_001921625.1	1	376	NA	-	-	25	1	822		ENSDARG00000029232	ENSDART00000104701	(ENSDART00000104701-116025-119) (Dr.149371-102949-119) (Dr.152377-40431-103) (XM_684262.3-40422-103) (XM_001921644.1-112563-93.7) (XM_001921625.1-102873-119)
MAD_Dr_004_102733-1	tgagctggagactctcgacaatggtaaaccatatgcagtctcctttagtgtggacgtgcc	102875	XM_001921065.1	1	140	NA	-	-	NA	1	822				(ENSDART00000024676-140765-111) (ENSDART00000097249-140764-111)
MAD_Dr_004_102735-1	attgtgtgcagcaagatgagctctcttataagtcttctgttgggcttgtttattatgttt	102878	ENSDART00000114436	1	596	NA	-	-	-1	1	822		ENSDARG00000077652	ENSDART00000114436	(Dr.134098-87792-119)
MAD_Dr_004_102737-1	caatggcttggcttgtagtcagattagcaatatcggtgtctttattatatactgcatcgg	10288	XM_688678.3	1	27	NA	-	-	NA	1	3550				(OTTDART00000042028-9724-119) (ENSDART00000104268-7208-85.7) (XM_688678.3-10288-119)
MAD_Dr_004_102738-1	tctgacggtttccaggacgcaacgtcttctgaaacgtggattaaagatgaatccagattc	102880	NM_199957.1	1	732	NA	ppial	ZDB-GENE-030131-7459	10	1	822		ENSDARG00000042247	ENSDART00000061958	(ENSDART00000061958-112553-117) (Dr.78109-94969-40.1)
MAD_Dr_004_102739-1	ctggaaagcaaatacgtcttgtctgtatgtcttggaaagcatcaaataaaatccatccaa	102881	NM_131692.1	1	732	NA	cmlc1	ZDB-GENE-030522-1	5	1	822		ENSDARG00000032976	ENSDART00000048395	(ENSDART00000048395-105449-119) (OTTDART00000022932-105427-119) (Dr.76021-75422-54)
MAD_Dr_004_102742-1	catgactaaattaggtgttgtattatatccggaaacggttatttaagagtagctgctgtt	102884	Dr.67359	1	242	NA	-	-	NA	1	822				(Dr.111048-16840-42.1)
MAD_Dr_004_102748-1	cctccatttaataaagctatttttactgtactgcagagctgccataataaaacaccagac	10289	NM_001080627.1	1	3470	NA	zgc:158458	ZDB-GENE-070112-622	NA	1	3550				(Dr.122598-10292-119) (NM_001080627.1-10289-119)
MAD_Dr_004_102752-1	agatcaaacaaaacagaggatgagaagtcaaactagaacagactgatgacatattgagca	102893	Dr.91309	1	652	NA	hspb9	ZDB-GENE-080214-6	3	1	822		ENSDARG00000078674	ENSDART00000114023	(ENSDART00000114023-116707-97.6)
MAD_Dr_004_102757-1	gagaatcgcagatgagtcatcgacatccgtcagattttgccgttcaaaatcatgctgtgt	102898	Dr.97204	1	362	NA	-	-	NA	1	822				(Dr.127245-116322-36.2)
MAD_Dr_004_102760-1	cctgaataatgagggggaagtagagctggcagacgattaaccacatgcagaataaagttt	10290	NM_001001889.1	1	3470	NA	ctnnb2	ZDB-GENE-040426-2575	19	1	3550		ENSDARG00000023472	ENSDART00000081675	(Dr.29035-9889-119) (ENSDART00000081675-10386-119)
MAD_Dr_004_102767-1	attaggcttattgacacttctggtggcacatctggggggcttgattggggatatggtgcg	102906	Dr.114967	1	430	NA	-	-	5	1	822		ENSDARG00000067770	ENSDART00000097608	(OTTDART00000021785-59403-109) (OTTDART00000022474-46372-89.7)
MAD_Dr_004_102772-1	ctttttgccacttaaatacactaagggtttatgctgtgcacaattttgatcccagtaaaa	102910	Dr.122986	1	612	NA	-	-	NA	1	822				(Dr.152255-107582-111)
MAD_Dr_004_102774-1	gaacgccaagagcaattttccgtgtagagatttctgtgtaggcaaacatttggaccagtt	102912	Dr.126081	1	734	NA	-	-	NA	1	822				(ENSDART00000028008-92884-95.6) (NM_199646.1-45465-95.6) (Dr.77196-45441-95.6)
MAD_Dr_004_102775-1	ttgaactttcaaatgctctgatgaacatcaagtttgacatcatatttgttgaactgtctg	102913	Dr.126088	1	732	NA	-	-	NA	1	822				(Dr.124201-96840-52) (Dr.131607-94040-52) (Dr.130482-116325-52) (Dr.122911-124687-46.1) (Dr.125136-101223-46.1) (Dr.123074-97631-44.1) (Dr.125740-93812-44.1) (OTTDART00000001605-77809-44.1) (Dr.125061-112745-44.1) (Dr.139662-107575-44.1) (Dr.155320-108531-40.1) (Dr.126402-99081-36.2) (Dr.154468-92590-36.2) (Dr.134373-89094-36.2)
MAD_Dr_004_102778-1	atcgagagacaaatgtggaagtacgttgtgggactactatataagagttattattagcga	102915	Dr.127035	1	286	NA	-	-	NA	1	822				(ENSDART00000084186-24610-42.1)
MAD_Dr_004_102794-1	atgcaagtgtattttgccaaaaatgtgcctttctatataaatagaagtaatctctgtcgc	10293	OTTDART00000036675	1	3479	known	mypt2	myosin phosphatase, target subunit 2	-1	1	3549		ENSDARG00000052423	ENSDART00000074256	(ENSDART00000074256-10346-119) (Dr.132394-10159-111) (NM_001077579.1-10156-111)
MAD_Dr_004_102797-1	caaaattatgcgctttcagtcgtctggtttttgaacaggagcgcttaacaaaatgaagca	102932	Dr.136163	1	672	NA	-	-	NA	1	822				(Dr.125033-108495-111)
MAD_Dr_004_102798-1	gtacataaaaagcatcccaaacgaggagccggagagattgacttgctatatgagtgatga	102933	Dr.136216	1	217	NA	-	-	NA	1	822				(Dr.143125-131503-60) (Dr.92368-129910-60)
MAD_Dr_004_102799-1	tgctttatgacctggcttaattatggcaaatttacttattttatgtttgatgcctgttgc	102934	Dr.136332	1	532	NA	-	-	NA	1	822				(ENSDART00000086263-45636-38.2) (Dr.79951-44721-38.2) (NM_001080039.1-44712-38.2) (Dr.104626-102092-36.2)
MAD_Dr_004_102814-1	gcagtgtaatccaagcagttacccctttaaaagtctcaatccaattctatgaaacatttg	102948	Dr.144170	1	502	NA	-	-	14	1	822		ENSDARG00000057770	ENSDART00000080522	(ENSDART00000080522-4905-103) (Dr.105592-4836-103) (NM_175576.2-4833-103) (OTTDART00000026338-3711-103)
MAD_Dr_004_102824-1	tcatctgtttgaatgctatatttgcactttatgtgttgtactgtgtaagagtggtttcaa	102957	OTTDART00000017551	1	251	known	si:dkey-211g8.5	si:dkey-211g8.5	1	1	821		ENSDARG00000070927	ENSDART00000104530	(Dr.119288-98385-119) (XM_677883.3-1254-38.2)
MAD_Dr_004_102825-1	tcattgtcagctgtaaaacatcccgcagtctcctttaacacattggcttttcattcttag	102958	OTTDART00000018340	1	13	known	abcf1	ATP-binding cassette, sub-family F (GCN20), member	-1	1	821		ENSDARG00000031795	ENSDART00000048977 ENSDART00000112123	(ENSDART00000073705-90102-119) (ENSDART00000112123-12636-119) (OTTDART00000018339-12094-119) (ENSDART00000048977-11952-119) (Dr.155158-10919-111) (NM_213186.1-10916-111)
MAD_Dr_004_102827-1	atgtctgcgcttgccaccgagatggacttttggtcaaggattgacccgaaaggcgcaaac	10296	XM_001921256.1	1	53	NA	-	-	NA	1	3549				(XR_045001.1-895-103) (Dr.104562-97430-95.6)
MAD_Dr_004_102828-1	ctgggtgacatgagtagcaactactccattcgtcattcaataagtatgccaactatgagg	102960	OTTDART00000026987	1	548	known	tpd52l2	tumor protein D52-like 2	-1	1	821		ENSDARG00000013655	ENSDART00000005366 ENSDART00000104680	(OTTDART00000026986-102244-87.7)
MAD_Dr_004_102829-1	atttgaaaagattttttgctgtgcagttttacttcagcttgacataccagatgtatgaca	102961	OTTDART00000032244	1	551	NA	si:dkeyp-73d8.4	si:dkeyp-73d8.4	NA	1	821				(Dr.122526-91409-103) (OTTDART00000030935-43226-103) (OTTDART00000033816-117906-103) (Dr.131171-115923-103) (OTTDART00000030936-104545-103) (OTTDART00000035774-103765-103) (OTTDART00000035772-103764-103) (OTTDART00000031151-102733-103) (OTTDART00000031149-100951-103) (Dr.131158-101817-93.7)
MAD_Dr_004_102830-1	cacacagacttcatccatctacagataagaagaataatacatacaactgaagtcagagtt	102962	OTTDART00000034177	1	741	NA	si:ch211-153o21.1	si:ch211-153o21.1	NA	1	821				(OTTDART00000039503-122247-119)
MAD_Dr_004_102831-1	ggaacacgaggaacatgatgatctgtaatcaatcattgcacatttcatggcaattcgtaa	102963	OTTDART00000034520	1	581	known	zgc:165571	zgc:165571	1	1	821		ENSDARG00000060682	ENSDART00000085763	(ENSDART00000085763-107246-119)
MAD_Dr_004_102832-1	ctctgattctggtagcaacctttctatgcgtcactctttaagtatgccagcgatgaggaa	102964	OTTDART00000035561	1	551	known	zgc:77795	zgc:77795	1	1	821		ENSDARG00000027154	ENSDART00000028946	(OTTDART00000035562-116475-113)
MAD_Dr_004_102835-1	ggaggagccgtgcaggagttctttcagtggaaagctgatatgactaagtttgatgttgag	102967	OTTDART00000036683	1	761	known	zgc:163086	zgc:163086	1	1	821		ENSDARG00000059634	ENSDART00000083070	(ENSDART00000083070-54665-119) (Dr.79834-53972-119) (NM_001089394.1-53962-119) (OTTDART00000036679-219-119)
MAD_Dr_004_102836-1	catgctgggacattaatatttctgtctgtaactggattcgagttgccaggattcattcaa	102968	OTTDART00000039170	1	11	known	zgc:112267	zgc:112267	-1	1	821		ENSDARG00000039892	ENSDART00000058351	(OTTDART00000039169-53911-119)
MAD_Dr_004_102837-1	tgtctcatgcaattttactaagtcattggttttagttggcactagctgctaacatatatt	102969	OTTDART00000035429	1	642	NA	-	-	NA	1	822				(Dr.113859-99070-107) (OTTDART00000031783-102521-107)
MAD_Dr_004_102838-1	agcaataaactactgtgtttgcccaatgaagatgggttgaggagagctttagtgatgtgg	102970	OTTDART00000042174	1	611	NA	wu:fc84a10	wu:fc84a10	NA	1	821				(Dr.79490-96110-111)
MAD_Dr_004_102841-1	gtcctgctgttgaggtgcctctaagttgctcttggcctttgtaattatggacgtgctgca	102974	OTTDART00000044752	1	711	NA	-	-	NA	1	821				(XM_001339226.2-97709-119)
MAD_Dr_004_102842-1	cttatccgaggcatggtgaagcatgctgcttacacccaagcatttagcacctacactgac	102975	OTTDART00000045030	1	761	known	ptcd3	pentatricopeptide repeat domain 3	-1	1	821		ENSDARG00000057494	ENSDART00000080138	(OTTDART00000028842-33420-119)
MAD_Dr_004_102845-1	cagtagcgagacattgacgtcatgtccgtgggaaacatcggctgctagtttacgaatgtt	102978	OTTDART00000036133	1	5	known	zgc:56596	zgc:56596	1	1	845		ENSDARG00000007359	ENSDART00000013870	(NM_200300.1-92166-111) (Dr.15182-88892-40.1)
MAD_Dr_004_102846-1	cgtcacacacaccgctgaaagattacactcagaaaagagaacagagacttcttaaagcaa	102979	ENSDART00000061761	1	621	NA	zgc:77869	zgc:77869	-1	1	821		ENSDARG00000042135	ENSDART00000061761	(XM_001331555.2-102282-119) (Dr.115204-38801-85.7) (NM_200851.1-69745-63.9)
MAD_Dr_004_102847-1	catcgaaaagtcaggcaaaggacacaattgcaggtattgctctaaggtatgtaaatcaga	10298	XM_001919036.1	1	3236	NA	-	-	NA	1	3549				(ENSDART00000111152-14987-119)
MAD_Dr_004_102848-1	aaagaatacacagagaggatgggcagatgtcccttgtgatagtcgccaaattccttttgt	102980	ENSDART00000064223	1	751	NA	si:dkey-88n24.6	si:dkey-88n24.6	1	1	821		ENSDARG00000043736	ENSDART00000064223 ENSDART00000064225	(OTTDART00000012845-76250-75.8) (XM_001919188.1-79014-54) (XM_693801.1-78714-44.1) (OTTDART00000030589-76152-44.1) (ENSDART00000075104-141312-42.1) (XM_001334147.1-78989-40.1)
MAD_Dr_004_102849-1	tgctgctaataatgggagcaaacggaaagtgtcgggaattaacagaaccacagacctgtg	102981	ENSDART00000102744	1	102	NA	si:dkey-153k10.12	si:dkey-153k10.12	-1	1	821		ENSDARG00000045707	ENSDART00000102744	(Dr.40634-3329-119) (XM_690137.2-3328-119)
MAD_Dr_004_102850-1	tgataaaaagtcggatttagggatttcagaatggcggaaagtgtcctggacactccagac	102983	XM_001342665.2	1	101	NA	-	-	6	1	821		ENSDARG00000059772	ENSDART00000083440	(Dr.153060-103042-119) (XM_001342665.2-102983-119)
MAD_Dr_004_102851-1	aagtgcagctaaactcattggacctcctgatgtgaccttatgttctaaattaatatttat	102987	ENSDART00000112317	1	721	NA	-	-	-1	1	821		ENSDARG00000074696	ENSDART00000112317	(OTTDART00000044638-87172-119)
MAD_Dr_004_102857-1	ttgcttttgtgatttaggaatatccacaactcagcacctttatcctggagaaaataaaca	102992	Dr.86413	1	731	NA	-	-	NA	1	821				(Dr.128739-102700-36.2)
MAD_Dr_004_102861-1	gtcctgtactctagtgtcaaattacatcagtatcggttttctggttaaaatccttttaaa	102996	Dr.90581	1	121	NA	-	-	NA	1	821				(Dr.152484-95899-119)
MAD_Dr_004_102866-1	tggagaaaagataaaaccgaccagcacaattaagattcgtcaggaagcgaataagcactt	1030	XM_001923603.1	1	5603	NA	-	-	9	1	6920		ENSDARG00000077634	ENSDART00000111172	(Dr.28957-1031-119) (XM_001923603.1-1030-119)
MAD_Dr_004_102870-1	tcacacccccttttctgagggaattctcggattatttaaggtaagggctaagaaaagctc	103003	Dr.108096	1	761	NA	-	-	NA	1	821				(NM_001089567.1-31609-87.7) (Dr.133151-25604-87.7) (Dr.135856-114696-87.7) (Dr.122025-92772-56) (Dr.127323-98400-44.1)
MAD_Dr_004_102873-1	accaagagcacaccatgattgctacacacatttgagacatcatttgctatacattagggc	103006	Dr.116765	1	511	NA	-	-	10	1	821		ENSDARG00000043232	ENSDART00000063472	(OTTDART00000043283-103293-111)
MAD_Dr_004_102877-1	gaactacgattactactatttcaaaacaactacaactccaacaattccatcaacaacatc	103013	Dr.124903	1	460	NA	-	-	NA	1	821				(Dr.127279-100041-60)
MAD_Dr_004_102880-1	ttttcagacttgtgtgagagactcgtgaaagaacttgcagactgcggacctctagtaggc	103016	Dr.126210	1	21	NA	-	-	NA	1	821				(Dr.95941-6818-87.7) (Dr.122127-123448-79.8) (OTTDART00000034602-106382-79.8)
MAD_Dr_004_102881-1	agtgtatagtgtgccatttgggacgcagctcttgacttgactgctgtccatgttagtttc	103017	Dr.126722	1	761	NA	-	-	NA	1	821				(Dr.104823-134298-61.9) (Dr.153784-133296-60) (Dr.127626-102917-44.1) (Dr.138310-135931-40.1) (Dr.127846-134958-36.2)
MAD_Dr_004_102884-1	cataagttgtagagaattagaacagacatctgaacgaagagtctttctgtggtggtgctt	10302	XM_001923866.1	1	3300	NA	-	-	19	1	3547		ENSDARG00000023145	ENSDART00000023947	(Dr.35926-10303-119) (XM_001923866.1-10302-119)
MAD_Dr_004_102903-1	taagagaggatccacctgccccaatgtaatagacctgacagctatacatcatcgctacaa	103037	Dr.140894	1	761	NA	-	-	NA	1	821				(Dr.135677-89174-36.2) (XM_001921124.1-89137-36.2)
MAD_Dr_004_102906-1	cagagcaatcatgccatgatgatacaggatgcactgcagcaggctaccgtgggtctggga	10304	ENSDART00000109710	1	3336	NA	-	-	1	1	3546		ENSDARG00000077987	ENSDART00000109710	(Dr.103454-8722-119) (XM_689606.3-8720-119)
MAD_Dr_004_102908-1	ttcttgcttcacacttttgtcaatgacagtttgactggaacatgtgtagtcaccacgact	103041	Dr.152436	1	761	NA	-	-	5	1	821		ENSDARG00000067906	ENSDART00000097852	(Dr.100596-127308-36.2)
MAD_Dr_004_102910-1	atacacagaccagtaagcactttatgagataattgctggtgtagattattgtggttttta	103043	OTTDART00000001432	1	650	known	nitr3d	novel immune-type receptor 3d	1	1	820		ENSDARG00000074330	ENSDART00000053334	(Dr.89728-103105-119) (NM_198355.1-103088-119) (NM_198354.1-104568-111) (OTTDART00000002342-104534-111) (XM_001923574.1-103677-111) (ENSDART00000053334-103070-111) (ENSDART00000053329-103069-111) (OTTDART00000004102-103044-111) (OTTDART00000004066-101040-111) (ENSDART00000102189-77439-71.9) (ENSDART00000053340-72937-71.9) (OTTDART00000004162-72925-71.9) (Dr.133808-64997-71.9) (NM_001007202.1-7299…
MAD_Dr_004_102912-1	tcataatgttgcgattctaattaagtacacagtgtttaccttgaagccagtgtgtgaatt	103045	OTTDART00000013652	1	580	NA	si:ch211-93g21.1	si:ch211-93g21.1	NA	1	820				(Dr.115995-103993-119)
MAD_Dr_004_102913-1	tcaggtgatcccttttttaacagaaatcctggacaatacagcaataataattgtggtaaa	103046	OTTDART00000020490	1	330	NA	si:dkey-28d5.5	si:dkey-28d5.5	NA	1	820				(OTTDART00000020489-111187-119) (XM_001922629.1-196-36.2) (OTTDART00000020490-103046-119)
MAD_Dr_004_102916-1	gcataaaagtgtgaactcgacgcggttggtggcgtgcatcaccacgctgtatctgttcag	103049	OTTDART00000023114	1	190	NA	si:ch211-234b6.2	si:ch211-234b6.2	NA	1	820				(Dr.88335-725-119) (XM_001920168.1-724-119) (ENSDART00000108661-139839-119) (ENSDART00000108484-139838-119)
MAD_Dr_004_102918-1	tccgagggacatgccaacacgagtctgccaaataccgggacagtagattgagcaaatgaa	103050	OTTDART00000024104	1	620	known	rnf11	ring finger protein 11	1	1	820		ENSDARG00000010442	ENSDART00000018817	(OTTDART00000024103-19027-119)
MAD_Dr_004_102919-1	tcctatacgccttccctcgggaaaaccagacagtgaaacggacgctccggatgccaaaaa	103051	OTTDART00000024749	1	740	known	tceb2	transcription elongation factor B (SIII), polypept	-1	1	820		ENSDARG00000037980	ENSDART00000055360 ENSDART00000111249	(XM_704577.2-38533-119)
MAD_Dr_004_102921-1	aactgcttagtgcctcagtcaattgtaagtgtattaaactgaacgtttgccaacgctggg	103053	OTTDART00000026074	1	760	known	pcbd1	6-pyruvoyl-tetrahydropterin synthase/dimerization	1	1	820		ENSDARG00000031981	ENSDART00000046050	(ENSDART00000046050-115379-101)
MAD_Dr_004_102923-1	ggactactttgccatggcccttgagaaaccacagaggcctttcttggccatcctcggagg	103055	OTTDART00000026679	1	760	known	pgk1	phosphoglycerate kinase 1	1	1	820		ENSDARG00000054191	ENSDART00000076333	(OTTDART00000026677-43630-119)
MAD_Dr_004_102924-1	tgtcagagaggtgaatgtgtgtagctattgcatgttctgtgatggttggtctaatttatg	103057	OTTDART00000032085	1	444	NA	si:ch211-190k17.31	si:ch211-190k17.31	NA	1	820				(Dr.124644-98611-111) (OTTDART00000032315-91350-111) (OTTDART00000022415-82373-111) (Dr.128704-110726-111) (OTTDART00000032316-101962-111) (OTTDART00000027061-97805-109) (OTTDART00000023286-91996-109) (Dr.126080-98303-105) (OTTDART00000022577-93622-105) (OTTDART00000030007-87059-103) (OTTDART00000042751-123722-103) (Dr.123068-101807-103) (OTTDART00000023729-91427-97.6) (OTTDART00000001964-81963-9…
MAD_Dr_004_102925-1	aagagaatcactgaatacaatggcataatgattctgcttgttcacagaagcccagatagt	103058	OTTDART00000033318	1	550	NA	si:dkey-20f20.3	si:dkey-20f20.3	NA	1	820				(Dr.126820-97879-113) (OTTDART00000033316-99211-99.6) (Dr.128727-130555-99.6) (Dr.124224-110127-99.6) (OTTDART00000033315-109828-99.6) (OTTDART00000033317-105036-99.6) (OTTDART00000033234-103578-97.6) (OTTDART00000042893-102536-97.6) (OTTDART00000030128-80275-91.7) (OTTDART00000035758-112063-91.7) (OTTDART00000022927-111989-91.7) (Dr.126061-104892-91.7) (OTTDART00000035757-100292-91.7) (OTTDART00…
MAD_Dr_004_102926-1	ttctttatggagccatgatgagtctagtatgaatggtcaatgttgaattcattttcatgt	103059	OTTDART00000034565	1	560	NA	-	-	NA	1	820				(Dr.112207-95450-46.1)
MAD_Dr_004_102927-1	agagtctgtgtgcacatctttcagtggtataatgcaataagtgagcgtgaaacaagatct	10306	NM_212706.1	1	3423	NA	cul5	ZDB-GENE-030131-5426	15	1	3546		ENSDARG00000069742	ENSDART00000062339 ENSDART00000101718 ENSDART00000110111	(ENSDART00000062339-10540-119) (ENSDART00000101718-10420-119) (OTTDART00000037801-10414-119) (Dr.79316-10311-119) (NM_212706.1-10306-119)
MAD_Dr_004_102930-1	aagtgaaagagggttctgttacagcacgggttcaagtccgtaaccatctgtacacagtaa	103062	OTTDART00000035806	1	303	known	zgc:66409	zgc:66409	-1	1	820		ENSDARG00000055290	ENSDART00000077637 ENSDART00000110631	(OTTDART00000028575-22209-119)
MAD_Dr_004_102932-1	gagctctgcacgaggcttcctcaatgggtcattatgagtgtgtgcggtttctcatatgca	103064	OTTDART00000036960	1	368	known	ankrd16	ankyrin repeat domain 16	1	1	820		ENSDARG00000003822	ENSDART00000037600	(OTTDART00000012326-68421-119)
MAD_Dr_004_102934-1	tgcagtaaccaagtcattcgattgccatttcaataagtatttatgtaggtatttgtggta	103066	OTTDART00000039350	1	540	known	ttr	transthyretin (prealbumin, amyloidosis type I)	-1	1	820		ENSDARG00000037191	ENSDART00000054084 ENSDART00000111188	(Dr.134263-96607-119) (OTTDART00000039349-106392-119)
MAD_Dr_004_102935-1	tctgtttgcattaggaggtccagccaccgtgtggacgtaaaggacaaatcaaaagtgctt	103067	OTTDART00000040939	1	290	known	rps24	ribosomal protein S24	1	1	820		ENSDARG00000039347	ENSDART00000100813	(XM_001920007.1-71276-119)
MAD_Dr_004_102939-1	cagggagtaaacgacaaatagaagatcgtacagatccacccgacaagaaagcaaaaatga	103071	ENSDART00000076761	1	53	NA	-	-	1	1	820		ENSDARG00000054548	ENSDART00000076761	(Dr.120452-88156-115) (XM_685754.3-88122-115)
MAD_Dr_004_102940-1	gctacaggagaatctaaccgtagttgccggaatcttcataggaattgcacttctacagat	103072	ENSDART00000103399	1	690	NA	-	-	-1	1	820		ENSDARG00000070449	ENSDART00000103399	(ENSDART00000080053-79844-119) (ENSDART00000101130-37873-119) (Dr.152401-37824-119) (XM_001918453.1-37811-119) (OTTDART00000036290-37794-119) (Dr.78542-37389-119) (NM_001008591.1-37358-119)
MAD_Dr_004_102943-1	tccaacatcctccttttctcttgaaatgcattagattttcaaatgaaggctcttctgttg	103078	NM_001039988.1	1	440	NA	zgc:114169	ZDB-GENE-050913-112	13	1	820		ENSDARG00000055070	ENSDART00000077383	(ENSDART00000077383-110359-111) (OTTDART00000022954-109822-111)
MAD_Dr_004_102944-1	gacgcacccgaggatcaatatttgtgaatatataatgacacttcaagattttatgaggag	10308	XM_001920306.1	1	3249	NA	-	-	Zv8	1	3546		ENSDARG00000078123	ENSDART00000114010	(Dr.140986-10315-119) (XM_001920306.1-10308-119)
MAD_Dr_004_102945-1	gctggtgaaagctgacggccatcatggacacggatacatagacgagtatgcaggtttacg	103082	XM_001923680.1	1	630	NA	-	-	NA	1	820				(Dr.112844-100837-99.6)
MAD_Dr_004_102946-1	tgccggagccagaacatcaatgcggcaatgagagtgctctgggggctgagaaaaagcctg	103084	XM_001918756.1	1	750	NA	-	-	NA	1	820				(NM_130919.1-60030-119)
MAD_Dr_004_102948-1	gacaaagcaagtgctttcggagaaaaccgaatgacggtatttgaccaatttgcgtttgga	103086	XM_001337594.2	1	601	NA	-	-	Zv8	1	820		ENSDARG00000063166	ENSDART00000092064	(ENSDART00000092064-94408-119) (Dr.150123-93456-103)
MAD_Dr_004_102951-1	agggtttcctgtggaaacgaggatctgatgtatttataataacagctttgtgttgtgaaa	103089	NM_001037123.1	1	700	NA	zgc:123253	ZDB-GENE-051030-63	1	1	820		ENSDARG00000058962	ENSDART00000081945	(Dr.14498-89086-119) (OTTDART00000040966-105141-119)
MAD_Dr_004_102952-1	ctgggactgagaacagaaccggcaacctttcaattacaagtccagccaatagcgtgttgt	10309	NM_207094.1	1	3416	NA	map3k12	ZDB-GENE-040426-2436	9	1	3546		ENSDARG00000042565	ENSDART00000062432 ENSDART00000115193	(ENSDART00000062432-10419-119) (ENSDART00000115193-10407-119) (Dr.88845-10312-119) (NM_207094.1-10309-119)
MAD_Dr_004_102953-1	aacttttttgctttctgtagttgcacgagatgacgcaacaagatgttttggggttttttg	103090	NM_001030000.1	1	630	NA	dnl2l	ZDB-GENE-050320-132	21	1	820		ENSDARG00000005172	ENSDART00000020174	(ENSDART00000020174-106214-119) (OTTDART00000026703-104346-119) (NM_001030000.1-103090-119)
MAD_Dr_004_102954-1	aggaacctataaaataccttcttcaggaagccatttgtacataattctgtgacagacagc	103091	NM_001037672.1	1	610	NA	zgc:123019	ZDB-GENE-051030-24	10	1	820		ENSDARG00000043728	ENSDART00000064212	(Dr.91833-97076-119) (ENSDART00000064212-106121-119) (OTTDART00000028347-102827-119)
MAD_Dr_004_102955-1	ggcaatgtcggaaaaaacggatagcggcatgaaagcgcgtgtggttctccagcagtgtct	103092	NM_001004011.1	1	120	NA	zgc:100795	ZDB-GENE-040822-45	17	1	820		ENSDARG00000036775	ENSDART00000053400	(Dr.88725-94365-119)
MAD_Dr_004_102956-1	agataccagcattcagctttaattaggtatattaggcacatcattagacaacagtgttct	103093	Dr.14219	1	600	NA	wu:fb24d06	ZDB-GENE-030131-364	NA	1	820				(Dr.151122-127502-103)
MAD_Dr_004_102957-1	acctcacctaataagactagtgggcaccaatgttttcagcacaagtctattcctggttta	103094	Dr.55145	1	281	NA	-	-	NA	1	820				(Dr.127551-131657-44.1) (Dr.101237-110889-40.1)
MAD_Dr_004_102958-1	aatcaaaagtcataatcattatattaaatggagttagggcagcatggtggcacagtgggt	103095	Dr.74897	1	171	NA	-	-	NA	1	820				(OTTDART00000043939-2531-40.1) (Dr.105128-17080-38.2)
MAD_Dr_004_102964-1	gggagcagagatggcctttaactggataatagcacacatggaggagccagattttgctga	10310	NM_001098386.1	1	2020	NA	-	-	6	1	3546		ENSDARG00000079198	ENSDART00000065293	(ENSDART00000104295-19736-119) (ENSDART00000065293-10531-119) (Dr.115281-10314-119) (NM_001098386.1-10310-119)
MAD_Dr_004_102965-1	aaacatttttaaggtataccggtctgaagaaccatgttataattcacaccaacgagaagc	103100	XM_682881.3	1	490	NA	-	-	NA	1	820				(Dr.154478-83377-44.1) (XM_001919294.1-23526-44.1) (XM_691640.3-28193-42.1)
MAD_Dr_004_102966-1	tacctgcaagaacatttcgctccatggattaagcagaagggcggttggggccgggccttt	103101	Dr.84616	1	610	NA	si:ch211-218c6.8	ZDB-GENE-050419-103	18	1	820		ENSDARG00000069039	ENSDART00000100135	(ENSDART00000100135-107124-119)
MAD_Dr_004_102968-1	gaacgggatcttgggcaatgctgttgaatggggggtcaaagtcctgcatgtgacaatgtt	103103	Dr.86824	1	710	NA	-	-	16	1	820		ENSDARG00000074796	ENSDART00000065643	(ENSDART00000065643-23635-93.7) (Dr.91899-22128-93.7) (NM_001135135.1-22113-93.7)
MAD_Dr_004_102982-1	ctgagaacacccctcatttattgactgaaggtattgttttaaagcaaaaagaccagaagt	103118	OTTDART00000030655	1	240	NA	si:ch73-138e16.2	si:ch73-138e16.2	NA	1	820				(Dr.89393-68401-56) (XM_001344864.2-68395-56) (OTTDART00000030650-104668-56) (OTTDART00000030651-129894-46.1) (XR_045231.1-34358-44.1) (OTTDART00000030654-89812-42.1) (Dr.130039-123207-42.1) (Dr.93299-108472-40.1)
MAD_Dr_004_102985-1	ttgtggtcctaatgactatcaaagaacattttccagatatgagtgctttacatgtcatgt	103120	Dr.125350	1	680	NA	-	-	NA	1	820				(Dr.127144-98870-111) (Dr.129720-120028-111) (Dr.136307-115493-111) (Dr.129736-107374-111) (Dr.126979-101709-111) (Dr.124645-116057-95.6) (Dr.127125-105705-81.8) (Dr.154473-82883-73.8) (Dr.153634-139270-54) (Dr.152369-94319-40.1)
MAD_Dr_004_102986-1	agtccacatcaagtaagttacttcagtgtgttcctaacagggcacatcatcttctaaagc	103121	Dr.125464	1	266	NA	-	-	NA	1	820				(Dr.85690-131116-103)
MAD_Dr_004_102987-1	ctatataacagtgcattgctgtagaggacaaataaaacacgagacaggtgtttagaaaga	103122	Dr.125865	1	386	NA	-	-	NA	1	820				(Dr.127733-98218-119) (Dr.121801-94096-111) (Dr.129411-121575-111) (Dr.138994-119412-111) (Dr.123882-119312-111) (Dr.129554-124516-109) (Dr.131347-108277-109) (Dr.129726-101816-109) (Dr.127205-107289-101) (Dr.154442-136265-71.9) (Dr.125865-103122-119)
MAD_Dr_004_102988-1	agactgtgacatgacacgatatatattaagtggtgtcgatcgcaatacatatattcaatt	103123	Dr.126666	1	750	NA	-	-	NA	1	820				(Dr.126181-98304-65.9)
MAD_Dr_004_102989-1	ttttgtcatgtttctgtgctgctgtgcatgcaaaagtacttagtatgagaattatttcat	103124	Dr.127368	1	620	NA	-	-	NA	1	820				(Dr.137064-98887-119) (Dr.138197-103141-119) (Dr.98206-110120-103) (Dr.137106-103852-79.8) (Dr.135514-120070-50.1)
MAD_Dr_004_102990-1	aaaggcgtggtcacactaggctatctgaaccgtgctcaggcacgtttgacctccatttac	103125	Dr.128837	1	760	NA	wu:fb61f04	ZDB-GENE-030131-1169	NA	1	820				(ENSDART00000083427-43299-48.1) (NM_001017543.1-66463-42.1) (Dr.133715-8565-38.2) (XM_692669.3-8552-38.2)
MAD_Dr_004_103008-1	ctgttttgtcatgtttctgtgctgctgtgcatgcaaaagtacttagtatgagaattattt	103141	Dr.138197	1	225	NA	-	-	NA	1	820				(Dr.137064-98887-119) (Dr.127368-103124-119) (Dr.98206-110120-103) (Dr.137106-103852-85.7) (Dr.135514-120070-44.1)
MAD_Dr_004_103012-1	ggggagctggagataccgtggccgtatgaggaagagtcagatgtgaaggtagtggagtca	103145	Dr.149344	1	103	NA	zgc:103748	ZDB-GENE-040912-96	NA	1	820				(Dr.82950-95871-119) (NM_001004655.1-95845-119) (Dr.150866-98531-109)
MAD_Dr_004_103013-1	acagtagttttcttgcgtttcgcaggaaaattctataaactatattgcagagatgattag	103146	Dr.150290	1	210	NA	si:dkey-13i19.1	ZDB-GENE-030328-21	NA	1	820				(OTTDART00000009151-8331-117)
MAD_Dr_004_103015-1	aagaattgtcacttataggaaccactgaaatttccagcagcgcactaacacaatgaactc	103148	Dr.152654	1	125	NA	or137-7	ZDB-GENE-070806-27	NA	1	820				(XM_001923175.1-79318-111)
MAD_Dr_004_103021-1	taatggcattctggaagctcattgaacctgcatccaacaacatgattcgggtgtccagag	103153	OTTDART00000021852	1	709	NA	si:ch211-9d9.1	si:ch211-9d9.1	NA	1	819				(XM_689924.3-57598-119)
MAD_Dr_004_103023-1	aaatcagacagtgtcatttgttgtactgttggtgtgtattaattattactctgcagctct	103155	OTTDART00000024877	1	679	NA	si:dkeyp-67e1.3	si:dkeyp-67e1.3	NA	1	819				(OTTDART00000024852-82054-95.6) (OTTDART00000024858-105988-89.7) (Dr.116858-104293-67.9) (OTTDART00000042728-103769-61.9)
MAD_Dr_004_103025-1	ctcaagaggacggtgagcctacggtggtcacagaaaaagaaggtgacacatctgtcagct	103157	OTTDART00000031489	1	419	known	lrmp	lymphoid-restricted membrane protein	-1	1	819		ENSDARG00000045574	ENSDART00000067007 ENSDART00000067011 ENSDART00000111378	(ENSDART00000067007-4898-119) (OTTDART00000009122-3856-119) (XR_044853.1-3105-119)
MAD_Dr_004_103026-1	agcactttgtgccaatgtgcacagtcaggaacttaccaacaataggggctgtgtagtcat	103158	OTTDART00000034751	1	9	known	zgc:171791	zgc:171791	-1	1	819		ENSDARG00000069801	ENSDART00000101869	(OTTDART00000034754-93994-50.1) (OTTDART00000034752-97554-42.1)
MAD_Dr_004_103027-1	aagatcccttcgacaggagaaggttttaactttattttcaataaaacggtgagctctgga	103159	OTTDART00000034852	1	759	known	trim33	tripartite motif-containing 33	-1	1	819		ENSDARG00000016181	ENSDART00000020116 ENSDART00000111005	(OTTDART00000024984-7001-117)
MAD_Dr_004_103028-1	ggaaccacaagcaatgcaaaaattacactttccaatgtactctgtattaatcagacacta	10316	OTTDART00000042935	1	3405	NA	-	-	NA	1	3545				(Dr.19662-10435-119) (XM_001334348.2-10432-119) (OTTDART00000042935-10316-119)
MAD_Dr_004_103032-1	gataacaatagagaaatctgccgactcaaaagctgcatatttgacatgcaagtatgatga	103163	OTTDART00000040990	1	422	NA	-	-	NA	1	819				(XM_001343682.2-75293-119) (OTTDART00000040985-72862-119)
MAD_Dr_004_103034-1	agctggaaacctgtcagtaaccagtcatgggaccagaagtttacattggagcttgatcgg	103165	ENSDART00000002639	1	759	NA	-	-	-1	1	819		ENSDARG00000076289	ENSDART00000002639	(OTTDART00000023504-14016-119) (XM_695612.3-12751-119)
MAD_Dr_004_103035-1	ttgagggaaatggatctgacaactttgagaccttttgcgcctggtgaaccgcagaacttt	103166	ENSDART00000010512	1	449	NA	zgc:92907	zgc:92907	-1	1	819		ENSDARG00000011026	ENSDART00000010512	(OTTDART00000029193-96945-119) (Dr.83409-95502-119)
MAD_Dr_004_103036-1	aaaggaataattgggagctttcggacgaacccgagactttagacgatattctgatcagct	103167	ENSDART00000021609	1	649	NA	-	-	-1	1	819		ENSDARG00000015537	ENSDART00000021609 ENSDART00000114229	(OTTDART00000027090-1370-119) (Dr.81033-1369-119) (NM_001017708.2-1368-119) (ENSDART00000114229-66216-69.9)
MAD_Dr_004_103037-1	aacttagccacttatagagagggatacaacgtgtacggctctgacgcagtaaagatatag	103168	ENSDART00000054599	1	759	NA	-	-	1	1	819		ENSDARG00000037496	ENSDART00000054599	(Dr.88278-116049-119)
MAD_Dr_004_103038-1	gctctccaatgtctcaaaattgtatccgaatgaattactgtaagtactctggtagtttta	103169	ENSDART00000057865	1	379	NA	zgc:112367	zgc:112367	-1	1	819		ENSDARG00000039601	ENSDART00000057865	(Dr.2869-93796-119)
MAD_Dr_004_103040-1	tttgcttttctgagttaagtgtcctctatatgctctgcttcattgcagtgcagatttact	103170	ENSDART00000062246	1	709	NA	zgc:92715	zgc:92715	-1	1	819		ENSDARG00000042448	ENSDART00000062246	(NM_001002590.1-101381-119) (Dr.87346-96115-79.8)
MAD_Dr_004_103041-1	aagggtggaaataagaaaccaagaggaaataaaagactctccaagcatggtcttcccggt	103171	ENSDART00000077861	1	147	NA	-	-	1	1	819		ENSDARG00000055498	ENSDART00000077861	(Dr.83896-92489-119) (Dr.142777-80118-119) (XM_001344175.2-80078-119)
MAD_Dr_004_103042-1	aactctgagcgctacatgctaaaccccagagcgcttatgtaccagtgtctgaagaagtaa	103172	OTTDART00000005889	1	760	known	si:dkey-12h9.6	si:dkey-12h9.6	-1	1	820		ENSDARG00000056092	ENSDART00000078526	(XM_693189.3-43616-119)
MAD_Dr_004_103043-1	actcttcggctggatggttggtcttctgggctgctggaagcacaatgaactcatgcagta	103173	ENSDART00000097651	1	479	NA	-	-	1	1	819		ENSDARG00000039951	ENSDART00000097651	(XM_001920188.1-116987-119)
MAD_Dr_004_103044-1	aatccagatcagaaacagggatgcaactccacatcctggagtctggatgtttcagattct	103174	ENSDART00000097895	1	759	NA	-	-	1	1	819		ENSDARG00000067930	ENSDART00000097895	(XM_001342180.2-56113-119)
MAD_Dr_004_103046-1	catggcacaacaccttctctgacgcctctctggagctttcagacagtctgaaggccagtg	103177	ENSDART00000109200	1	529	NA	-	-	-1	1	819		ENSDARG00000074432	ENSDART00000109200	(OTTDART00000031307-89191-119) (Dr.4413-81268-119) (XM_001344002.1-102568-119)
MAD_Dr_004_103047-1	cgcgtccgtcgaagagaatcctgctcctgtcccacagtgcacagttttctcttcatctaa	103178	ENSDART00000109757	1	759	NA	-	-	1	1	819		ENSDARG00000079897	ENSDART00000109757 ENSDART00000114769	(XM_001336254.1-105573-119) (ENSDART00000114769-104068-119) (ENSDART00000109757-103178-119)
MAD_Dr_004_103048-1	aagtacagattcaaccctcatcatcaccaaaacaacaccattgagattaaccagacaaac	103179	ENSDART00000109900	1	759	NA	-	-	1	1	819		ENSDARG00000074025	ENSDART00000109900	(XM_687629.1-102392-119)
MAD_Dr_004_103049-1	gcaggccgatctctatattttggcccggattctgcatttattgactgaccagcggagtgt	103180	ENSDART00000111787	1	719	NA	zgc:171885	zgc:171885	1	1	819		ENSDARG00000075320	ENSDART00000111787	(Dr.116557-71317-71.9) (NM_001114909.1-71308-71.9)
MAD_Dr_004_103050-1	cagctaatcctaacgtcatttccgatgacgcgaaagctccgccctcgcccctgtctttta	103181	NM_212784.1	1	6	NA	rpl13a	ZDB-GENE-030131-168	17	1	819		ENSDARG00000044093	ENSDART00000064739	(OTTDART00000039082-78108-119)
MAD_Dr_004_103054-1	actttactctgccatcaggcacttggttgaagcgtcatcatgctttcctctcggtggttt	103189	XM_001921143.1	1	157	NA	-	-	NA	1	819				(XM_687530.1-80830-85.7)
MAD_Dr_004_103057-1	aatgtgcaatcaatttcggtgagaagtaatatcacagaagtgcccttgctatggagtgga	103194	NM_001130649.1	1	759	NA	zgc:194186	ZDB-GENE-080723-51	Zv8	1	819		ENSDARG00000078260	ENSDART00000113638	(ENSDART00000113638-102051-81.8)
MAD_Dr_004_103058-1	tgatctctgtaatatcagcaacatttggtcgccgaagcactgacacttgtggacctgcga	103196	OTTDART00000039738	1	175	known	zgc:153499	zgc:153499	1	1	821		ENSDARG00000070166	ENSDART00000102754	(OTTDART00000039739-92480-119)
MAD_Dr_004_103059-1	ggagacactatcagtaacactctcagctttaatggtatcgtctacaagaggatcagcaga	103198	NM_001044712.1	1	369	NA	fabp1a	ZDB-GENE-020318-3	5	1	819		ENSDARG00000019357	ENSDART00000006606	(ENSDART00000006606-105050-119) (Dr.84678-103205-119) (NM_001044712.1-103198-119)
MAD_Dr_004_103061-1	cgcagagctgcgcagtgagaggatgtgtatggtgcaaaacctggctcaatacatgtttct	1032	ENSDART00000015238	1	6710	NA	-	-	1	1	6915		ENSDARG00000008849	ENSDART00000015238	(XM_677925.3-303-119)
MAD_Dr_004_103063-1	acggagatgtatggtgacggatggagacggtagcagaatgtgctcctgtatgaagaggat	103201	Dr.51121	1	131	NA	si:ch211-158b22.1-2	ZDB-GENE-070424-138	NA	1	819				(OTTDART00000020289-102859-119)
MAD_Dr_004_103075-1	ttagcagagtaatcatcactaacattaacaacagcgtcgcagaccgaataaacggagccc	103213	Dr.94499	1	171	NA	-	-	7	1	819		ENSDARG00000070208	ENSDART00000102852	(XM_001342459.1-111309-119) (Dr.94499-103213-119)
MAD_Dr_004_103078-1	ttaaagcatgcaagtcaatggctgacagtattttgagagttaaaatcacacatacaggca	103216	Dr.99001	1	29	NA	-	-	NA	1	819				(Dr.151536-16828-36.2) (NM_199951.2-16820-36.2)
MAD_Dr_004_103081-1	atgtggttcttttatccccattttgcttataacttctcaaacatttattcaaacggccaa	103219	Dr.105428	1	729	NA	-	-	NA	1	819				(OTTDART00000041213-103583-107)
MAD_Dr_004_103082-1	acactcaatctttatttactatgttattgacaggggccactggttatgctggcttttctt	103220	Dr.105612	1	539	NA	-	-	NA	1	819				(OTTDART00000024602-312-111)
MAD_Dr_004_103091-1	tgtaatattaatagggaacaaagacatacttgaataagcagtgaatctgccggagagaag	10323	OTTDART00000008412	1	3171	known	si:dkey-217k21.2	si:dkey-217k21.2	-1	1	3544		ENSDARG00000008986	ENSDART00000007196	(Dr.78654-10334-119) (NM_001045147.2-10330-119) (ENSDART00000007196-10325-119) (OTTDART00000008412-10323-119)
MAD_Dr_004_103098-1	tgtatttcctgccaggattgaatgaacttagaatataggtgaaaacgcagaaaatacatt	103236	Dr.127716	1	504	NA	-	-	NA	1	819				(OTTDART00000033761-3145-95.6)
MAD_Dr_004_103102-1	gcctattgaatgttgcacatatctatttcagtttgcctgtttctgcaaagctctgcagca	10324	OTTDART00000037473	1	3414	known	cldn12	claudin 12	1	1	3544		ENSDARG00000003927	ENSDART00000025877	(Dr.3771-9898-111) (NM_131773.1-9896-111)
MAD_Dr_004_103104-1	acacattgtgaaggtgcttataggtcaagaatagagaaattgtagcttcagttataaact	103241	Dr.128364	1	599	NA	-	-	NA	1	819				(Dr.123829-126280-50.1) (Dr.99046-124955-50.1) (Dr.89331-136177-42.1) (Dr.127592-101227-42.1)
MAD_Dr_004_103107-1	agttccacggtttatacgtcagacatcattcttatcgtaaaaaaactcaaactttattgc	103244	Dr.131173	1	629	NA	-	-	NA	1	819				(XM_001922942.1-106544-77.8) (Dr.131173-103244-77.8)
MAD_Dr_004_103109-1	gcggattcattggctgttcgttaaaagaaggatcagaaaagactattgatgtgtgggact	103246	Dr.132543	1	567	NA	-	-	NA	1	819				(Dr.130022-135480-40.1)
MAD_Dr_004_103124-1	acgccatcttaatgtcggcgctttaatggttaaatacatgcacatttgtgtcagaggtgt	103259	Dr.138539	1	409	NA	-	-	NA	1	819				(Dr.138477-105018-65.9)
MAD_Dr_004_103125-1	tttttcggggcaattctagactctcgcttgtatacgagtgaacgattatttgtattgcaa	10326	OTTDART00000045657	1	3461	known	cyr61	cysteine-rich, angiogenic inducer, 61	1	1	3591		ENSDARG00000006823	ENSDART00000098226	(NM_001080987.1-9527-119)
MAD_Dr_004_103137-1	gcttataatttacccagagttaactactaatcctggttattcaagcactgaggtttcaca	10327	ENSDART00000098265	1	3373	NA	nrp1b	neuropilin 1b	1	1	3544		ENSDARG00000027290	ENSDART00000098265 ENSDART00000098267	(ENSDART00000098267-4708-119) (Dr.132331-4637-119) (NM_205674.1-4628-119)
MAD_Dr_004_103144-1	gactggaacatttggcaaaatgtatttctctacttcagtaccattctttaaactcaaatg	103277	OTTDART00000012281	1	306	NA	-	-	NA	1	818				(OTTDART00000012280-89071-119) (OTTDART00000012298-109583-103) (OTTDART00000012299-101041-103) (OTTDART00000012408-89186-87.7) (OTTDART00000012409-103754-87.7)
MAD_Dr_004_103145-1	gatttgtgctttactttgaattgagtttgttttactttgcatgtcgttgtgcttgtcttt	103278	OTTDART00000017514	1	548	known	si:dkey-81h8.1	si:dkey-81h8.1	1	1	818		ENSDARG00000070700	ENSDART00000104079	(NM_001083107.1-103304-119) (ENSDART00000104079-103300-119) (Dr.125823-66407-105) (OTTDART00000017514-103278-119)
MAD_Dr_004_103146-1	ggaaaatattattgtaccgtagagactggacaaaaatcgaatgtcacatatgagcttttt	103279	OTTDART00000021836	1	317	NA	si:ch211-9d9.7	si:ch211-9d9.7	NA	1	818				(XM_001921930.1-63290-119) (XM_001921745.1-49765-79.8)
MAD_Dr_004_103151-1	ccgaaaagtttgatggtctttaccatcattatcacagaacagccttacatttgctgactt	103284	OTTDART00000026329	1	738	known	mxd3	MAX dimerization protein 3	-1	1	818		ENSDARG00000057432	ENSDART00000080103	(ENSDART00000080103-113290-119) (OTTDART00000026329-103284-119)
MAD_Dr_004_103157-1	tctttccctctttggaaaccttgtgaatctgcatgtggtgtgggtgtgatgtggtggctg	10329	NM_001111218.1	1	3219	NA	zgc:175209	ZDB-GENE-080220-21	12	1	3544		ENSDARG00000020795	ENSDART00000044690	(Dr.69635-10333-119) (ENSDART00000044690-10735-109) (NM_001111218.1-10329-119)
MAD_Dr_004_103158-1	ctggaggcacatccttgtaatctttccaaccatagatcataatctcagatgaaactattt	103290	OTTDART00000037820	1	738	known	ift20	intraflagellar transport protein 20	1	1	818		ENSDARG00000040556	ENSDART00000059351	(OTTDART00000037819-78802-119) (NM_001001833.2-77540-119)
MAD_Dr_004_103159-1	aaagaagccaatcacaagtgcccacagattgtcattgccttctacgaggagcgtctgacc	103291	OTTDART00000038377	1	758	known	cbx5	chromobox homolog 5 (HP1 alpha homolog, Drosophila	1	1	818		ENSDARG00000061187	ENSDART00000086985	(OTTDART00000019729-71548-119) (ENSDART00000086985-44548-119) (OTTDART00000019725-16277-119) (OTTDART00000019727-107591-119)
MAD_Dr_004_103160-1	ccatgagcacaccatgattgctacacacatttgagacatcatttgctatacattagggct	103293	OTTDART00000043283	1	498	NA	-	-	NA	1	818				(Dr.116765-103006-111)
MAD_Dr_004_103161-1	gtcaacagcatggggtatttaaaaccctatagtcatctgacccagtcaagcccgagtctc	103294	OTTDART00000043460	1	167	NA	-	-	NA	1	818				(Dr.125664-96267-105)
MAD_Dr_004_103162-1	aaaaatacttgtcacctgccgacagagaccaaattgcccatcagctgggacttacaaacg	103295	OTTDART00000041035	1	678	known	lbx1b	ladybird homeobox 1b	-1	1	818		ENSDARG00000018611	ENSDART00000007770	(NM_001163312.1-60215-119)
MAD_Dr_004_103163-1	tggaaaaacccatttatgcctgatttcaaaatgtcaagagttctcttgcatggctttgag	103296	ENSDART00000016727	1	660	NA	zgc:63631	zgc:63631	-1	1	818		ENSDARG00000016280	ENSDART00000016727	(NM_200468.1-97683-119) (OTTDART00000029415-94057-119) (OTTDART00000029418-82910-119) (OTTDART00000029419-124148-119) (OTTDART00000029416-113344-40.1) (ENSDART00000016727-103296-119)
MAD_Dr_004_103166-1	actaactgacttcactgtatgaaacgtcttgagcgattaaactagttaagaggccttttt	103301	OTTDART00000040020	1	148	NA	-	-	NA	1	825				(Dr.121252-99281-119) (OTTDART00000040020-103301-119)
MAD_Dr_004_103167-1	attaagagcctcagaagtaatgatactgaaatggaagaatatcatgaggtggaatcagag	103303	ENSDART00000112372	1	718	NA	-	-	-1	1	818		ENSDARG00000069332	ENSDART00000100799 ENSDART00000112372	(OTTDART00000040902-95012-119) (XM_685710.2-80675-119)
MAD_Dr_004_103169-1	acgccatttcaaaatctccgtgcgctctgacgaagagccctcatcgtacgaggactatgc	103305	ENSDART00000111395	1	718	NA	pdyn	prodynorphin	1	1	818		ENSDARG00000079395	ENSDART00000111395	(OTTDART00000026957-75669-119)
MAD_Dr_004_103172-1	cctgcgtctgcacgtttctgttcctcagtgcgacatcttcggttatttgagcatcaactc	103308	XM_001921674.1	1	278	NA	-	-	NA	1	818				(Dr.152376-91048-119)
MAD_Dr_004_103173-1	tgtttcagtgcattagtgtcttggttagatctgtcaatgtcttgtagccagtatggcaaa	103309	NM_001100104.1	1	594	NA	rnasel4	ZDB-GENE-070713-7	22	1	818		ENSDARG00000076983	ENSDART00000112388	(ENSDART00000112388-105903-119) (Dr.141498-103364-119) (NM_001100104.1-103309-119)
MAD_Dr_004_103174-1	agtttagtggacacaactttaaaagtcatggtgcatctaaacacatgctgcgtcccaatt	103310	NM_001030199.1	1	708	NA	zgc:114142	ZDB-GENE-050913-41	5	1	818		ENSDARG00000035652	ENSDART00000051699	(ENSDART00000051699-105051-119)
MAD_Dr_004_103184-1	tcttggtttatctctcaggatttttgcaatcattgatcagactatatctggtgtcaacaa	103325	Dr.85079	1	725	NA	zgc:100811	ZDB-GENE-040801-63	16	1	818		ENSDARG00000039872	ENSDART00000058325	(NM_001003549.2-106546-119)
MAD_Dr_004_103185-1	ctttctcccagcgcggatcaggacgtgacgccgctgttttgaatcaacatccagcacaga	103326	Dr.86485	1	313	NA	-	-	NA	1	818				(XM_685344.3-111909-93.7)
MAD_Dr_004_103218-1	tgtgtgcgaatactacaaaaagacgtttacttacactaacagaacaacgaatatgatgca	103356	Dr.136218	1	116	NA	-	-	NA	1	818				(Dr.136130-108619-61.9)
MAD_Dr_004_103229-1	aatgatgctgcaggttatatagggttctgttaaatgcagagtttctctataaaaaggtga	103366	Dr.150087	1	680	NA	-	-	NA	1	818				(Dr.117610-101702-48.1) (Dr.57235-102008-40.1) (Dr.136854-120524-38.2) (Dr.96596-106329-36.2)
MAD_Dr_004_103230-1	caacagctcagtggtgcaggtgccgtctttctatgggtcactgctgcatgtgtggtgcac	103367	Dr.152050	1	698	NA	-	-	16	1	818		ENSDARG00000040567	ENSDART00000059370 ENSDART00000115125	(ENSDART00000059370-665-95.6) (ENSDART00000115125-661-95.6)
MAD_Dr_004_103232-1	ctcgaaagatgcacttgttgaatcaggtcccattgagcagagggggacacaggttgctcg	103369	Dr.152375	1	28	NA	-	-	NA	1	818				(ENSDART00000115166-54127-99.6)
MAD_Dr_004_103236-1	gtcgatttttatattatctcacctttacatgcttagtcacccagctcatacattttgata	103372	Dr.153136	1	1	NA	-	-	NA	1	818				(Dr.135885-128004-85.7) (Dr.127088-98980-52) (Dr.128395-101712-44.1) (Dr.134835-100049-40.1)
MAD_Dr_004_103237-1	agtgcgatgctgtaattttaagcattgaagtgttgataaatgctcaacaaccatatgtat	103373	Dr.153198	1	428	NA	-	-	NA	1	818				(Dr.134966-97783-119) (OTTDART00000042057-77557-111) (OTTDART00000032526-68737-95.6) (Dr.122198-108604-95.6) (Dr.152342-93773-87.7) (Dr.82128-88900-87.7) (OTTDART00000043294-80891-87.7) (OTTDART00000043293-74101-87.7) (OTTDART00000011230-73068-87.7) (OTTDART00000042645-70117-87.7) (Dr.124026-94593-77.8)
MAD_Dr_004_103243-1	tgctctttatttgagtctgaacacggatctatctacatgatgtctaaatcagctcgccgg	103378	OTTDART00000017362	1	87	known	cd9l	CD9 antigen, like	-1	1	817		ENSDARG00000016691	ENSDART00000026559 ENSDART00000103316 ENSDART00000103319	(OTTDART00000017361-99112-103)
MAD_Dr_004_103244-1	actgttagcacatgtgtctgacgtgctggaaaacgcactgtcctcgctgcccgacgagtg	103379	OTTDART00000020362	1	577	known	zgc:123347	zgc:123347	-1	1	817		ENSDARG00000036943	ENSDART00000053641	(ENSDART00000053641-90586-119) (OTTDART00000020361-90564-119) (Dr.89191-21785-107) (NM_001037699.1-21776-107)
MAD_Dr_004_103245-1	agcccatatcatgacagctctgagcccacatctcctgtggccatctactcttttgcttaa	10338	ENSDART00000079487	1	3483	NA	-	-	1	1	3543		ENSDARG00000056910	ENSDART00000079487	(XM_001921943.1-8307-119)
MAD_Dr_004_103247-1	gtgcgtataaataccgcgaggcgacccggagagagctagtcgttttggagagcgcaaaga	103381	OTTDART00000030378	1	27	known	igfbp1	insulin-like growth factor binding protein 1	1	1	817		ENSDARG00000014947	ENSDART00000026576	(OTTDART00000030377-48162-119)
MAD_Dr_004_103250-1	ggctcttcctatggtaatcctcatatattttgtaattggtgtttgtgaggtcagtaaacc	103384	OTTDART00000032233	1	17	NA	si:dkeyp-106c5.3	si:dkeyp-106c5.3	NA	1	817				(NM_001166015.1-48670-81.8) (OTTDART00000032231-48646-81.8) (Dr.79363-54255-38.2) (OTTDART00000032235-117028-38.2)
MAD_Dr_004_103252-1	cagccttcagagacctctgaccatgcagcaattcctccgtgaagacgtcggagagatcga	103386	OTTDART00000042188	1	577	known	c20orf20	chromosome 20 open reading frame 20 (H. sapiens)	-1	1	817		ENSDARG00000028894	ENSDART00000042469 ENSDART00000048869	(OTTDART00000026947-80018-71.9) (ENSDART00000042469-72636-71.9) (NM_200736.1-70891-71.9) (ENSDART00000048869-70412-71.9) (Dr.106217-68037-71.9) (OTTDART00000026946-64892-71.9)
MAD_Dr_004_103253-1	taagcactcatgagcgacagccagatgtaaatgacaccccaaactatgcgactgtatttc	103388	OTTDART00000044487	1	677	NA	-	-	NA	1	817				(Dr.149345-97534-61.9)
MAD_Dr_004_103254-1	ctggcgctcggcgtgtaaatagtgactgatgttcccttagaatcctttactgtttgtgtg	103390	OTTDART00000015734	1	733	known	gins2	GINS complex subunit 2	1	1	853		ENSDARG00000002304	ENSDART00000033746	(Dr.79799-96014-119)
MAD_Dr_004_103255-1	ttaggccttcaagatgggtgtgtacattttgttttcatggcattttttcgaggatagtta	103391	ENSDART00000065208	1	647	NA	zgc:92910	zgc:92910	-1	1	817		ENSDARG00000044402	ENSDART00000065208	(OTTDART00000029176-97197-119) (NM_001002534.1-101275-119)
MAD_Dr_004_103256-1	aaaagtgaaactgagacaaatgcagaacacagtatcttaatggaaagcacagcagtgaaa	103394	ENSDART00000106530	1	175	NA	-	-	-1	1	817		ENSDARG00000071829	ENSDART00000106530	(XM_001345353.2-71112-119) (XM_691902.3-73970-93.7) (OTTDART00000014128-78466-54)
MAD_Dr_004_103257-1	cagctacaaatctactctctgtatagcaggattcttgtcataatgtatatgacttaacat	103395	ENSDART00000106657	1	577	NA	zgc:112315	zgc:112315	1	1	817		ENSDARG00000071871	ENSDART00000106657	(Dr.90648-97615-119)
MAD_Dr_004_103272-1	actcgggagacgcaacgaaagagcgttggagcaagaaacttcaagcttccagtccagaga	103410	Dr.81113	1	87	NA	pyya	ZDB-GENE-980526-71	NA	1	817				(OTTDART00000036442-108931-119)
MAD_Dr_004_103274-1	ggaagtcaaattgagctccaatgaaccaagaactcgctctcttgcagactgtgcgagagc	103412	Dr.84023	1	91	NA	-	-	NA	1	817				(OTTDART00000040647-105553-119)
MAD_Dr_004_103297-1	cctctacagcaatgcactgttatataggtctgttgaatgcatttgtatgcaacatggttt	103433	Dr.127131	1	597	NA	-	-	NA	1	817				(Dr.153151-97539-119) (Dr.129381-95959-119) (Dr.154395-90688-119) (Dr.121810-124837-113) (Dr.139119-119786-111) (Dr.129826-114603-111) (Dr.133849-113254-111) (Dr.126445-110301-65.9) (Dr.111815-130503-63.9)
MAD_Dr_004_103304-1	ctggtgctgaccatattggcggaggtggacatccagagtgtgggtggtgtcattcaggtg	10344	OTTDART00000044034	1	3263	NA	-	-	NA	1	3542				(ENSDART00000048211-9026-119) (Dr.96725-2970-119) (XM_685788.3-2969-119)
MAD_Dr_004_103305-1	tacgacgactccattgatttcacttatgcgtgctttcagtgccaagtttgggtattgtag	103440	Dr.132547	1	537	NA	wu:fc63h01	ZDB-GENE-030131-3994	NA	1	817				(OTTDART00000023939-4194-119)
MAD_Dr_004_103306-1	attgggctttgaatatgtggtggggctgtagtgaactaacgcggagtcttatggaagcac	103441	Dr.132638	1	757	NA	-	-	11	1	817		ENSDARG00000077934	ENSDART00000108703	(ENSDART00000108703-97032-103)
MAD_Dr_004_103314-1	caatgtttttgagatggtagtatgctgatttactgactgctttgacatgactgttgaaac	103449	Dr.137516	1	757	NA	-	-	NA	1	817				(Dr.136288-80846-107) (Dr.111798-96425-97.6) (XR_045231.1-34358-91.7) (Dr.151549-63685-89.7) (Dr.100557-100163-71.9)
MAD_Dr_004_103315-1	atgaatacgtaaacttgctgtgggatacatcctaacaagttctccgaggagcacaagatt	10345	ENSDART00000061912	1	94	NA	-	-	-1	1	3542		ENSDARG00000042232	ENSDART00000061912	(OTTDART00000043784-8981-119)
MAD_Dr_004_103320-1	gacacccagagcatgtacgatgtcactttccttgtcatccgtgtcgtccattagcgcatc	103454	Dr.148371	1	757	NA	-	-	NA	1	817				(Dr.115791-126905-119)
MAD_Dr_004_103325-1	cagtgtcgccaagtaatcagttgttactacagtgtagtgttgtaaaacccagttgaaatg	103458	Dr.152659	1	717	NA	-	-	12	1	817		ENSDARG00000071733	ENSDART00000106285	(XM_678327.3-107512-119)
MAD_Dr_004_103327-1	ttgctttcagaatttaagcatttgttcatgcaagtgtattttgccaaaaatgtgcctttc	10346	ENSDART00000074256	1	3452	NA	mypt2	myosin phosphatase, target subunit 2	-1	1	3542		ENSDARG00000052423	ENSDART00000074256	(OTTDART00000036675-10293-119) (Dr.132394-10159-119) (NM_001077579.1-10156-119)
MAD_Dr_004_103328-1	ctcccatcgctatactacgtttttttccgctttatgaggtgggatctaagcttacttatt	103461	OTTDART00000018048	1	211	NA	si:ch211-227g21.6	si:ch211-227g21.6	NA	1	816				(Dr.125296-108084-77.8)
MAD_Dr_004_103330-1	cctgcaggtcaggaggctgaaaacgagcccagaagaaaataagatcttcatttatttatt	103463	OTTDART00000020568	1	646	known	ndufv1	NADH dehydrogenase (ubiquinone) flavoprotein 1	1	1	816		ENSDARG00000036438	ENSDART00000052930	(Dr.101890-124498-36.2)
MAD_Dr_004_103332-1	gagtgaactaacacctgactgatgcctttatcagtttatatcagcagaaactgcacactt	103465	OTTDART00000025367	1	696	known	sec14l1	SEC14-like 1 (S. cerevisiae)	1	1	816		ENSDARG00000019301	ENSDART00000009973	(NM_201098.1-27435-119)
MAD_Dr_004_103334-1	atggcagtaaggccactgtgagccagatgtaccttctctcacctcaggtgtctgaaaaga	103467	OTTDART00000027746	1	726	known	nat11	N-acetyltransferase 11	1	1	816		ENSDARG00000024109	ENSDART00000039265	(ENSDART00000039265-44738-119) (Dr.75948-44050-119) (NM_001017632.1-44045-119) (OTTDART00000027743-42768-119)
MAD_Dr_004_103336-1	atcctacagctatgatgtctgaatttcttcacctgaacaaccatgtggtttaaatgagct	103469	OTTDART00000030240	1	686	known	rpl7a	ribosomal protein L7a	-1	1	816		ENSDARG00000019230	ENSDART00000004238	(Dr.105991-114335-81.8) (OTTDART00000030241-110167-38.2)
MAD_Dr_004_103338-1	ccggcggatcatgacgagatggcggcggtgctgactccacaaccttcatatcattcacac	103471	OTTDART00000035882	1	466	known	si:ch211-152c2.1	si:ch211-152c2.1	-1	1	816		ENSDARG00000013789	ENSDART00000023483	(OTTDART00000008081-71615-119) (Dr.155154-48682-119) (NM_001159585.1-48671-119)
MAD_Dr_004_103339-1	cttttaaagacactcttacagaggaagtgatgtattactctggtaaaaggcgaggagaag	103472	OTTDART00000036144	1	86	known	smcr7	Smith-Magenis syndrome chromosome region, candidat	1	1	816		ENSDARG00000002377	ENSDART00000019704 ENSDART00000103626	(ENSDART00000019704-61773-119)
MAD_Dr_004_103341-1	ggaagagctctgcctcaaagtgtctatgcgtaagcaggagattgcggaccgactgaatgc	103474	OTTDART00000040662	1	228	known	syne2b	spectrin repeat containing, nuclear envelope 2b	-1	1	816		ENSDARG00000053484	ENSDART00000075522 ENSDART00000112690 ENSDART00000114894	(Dr.77979-322-119) (XM_682682.3-321-119) (OTTDART00000040661-1719-119)
MAD_Dr_004_103344-1	taataaaacctgtcgagatggagacttctcagattcgccagaactacgcccgcgacagcg	103477	ENSDART00000003994	1	111	NA	-	-	1	1	816		ENSDARG00000079938	ENSDART00000003994	(Dr.114377-91610-119) (Dr.132802-39572-97.6) (Dr.119168-97958-89.7) (OTTDART00000027842-97477-89.7) (OTTDART00000027843-112412-89.7) (ENSDART00000111688-140220-77.8) (Dr.114374-95376-71.9) (NM_001109705.1-95138-71.9) (XM_682083.1-140219-54) (ENSDART00000110490-118113-54) (Dr.132816-88860-52) (NM_001113659.1-88841-52) (ENSDART00000110396-117284-48.1) (ENSDART00000003994-103477-119)
MAD_Dr_004_103345-1	caacaccggtggcctcaacaaagataactctgtaaaaaaacggcaagtttatgttcttat	103478	ENSDART00000040032	1	86	NA	rtn4ip1	reticulon 4 interacting protein 1	1	1	816		ENSDARG00000031366	ENSDART00000040032	(NM_200352.1-64049-63.9)
MAD_Dr_004_103346-1	gctgtcccagccagatctcagagaagtgaagctcaaacatcacccacctcacatttccca	103479	ENSDART00000040266	1	756	NA	myf6	myogenic factor 6	1	1	816		ENSDARG00000029830	ENSDART00000040266	(Dr.30442-89575-111) (OTTDART00000009545-112811-58)
MAD_Dr_004_103349-1	cgtagagacgccggtgtatatcaatgccactctatggagcacggattcacccagactatc	103481	ENSDART00000062608	1	756	NA	-	-	-1	1	816		ENSDARG00000011672	ENSDART00000015985 ENSDART00000027301 ENSDART00000062608	(OTTDART00000035706-16291-119)
MAD_Dr_004_103350-1	atcgagaacgactgtgcatacggagatccaataggatgtaaatcaccggtgtcatatcta	103482	ENSDART00000074189	1	756	NA	-	-	-1	1	816		ENSDARG00000052350	ENSDART00000074189	(XM_681744.3-95103-67.9)
MAD_Dr_004_103351-1	ttgagaagaaccggaactatattctgtccactcaggaccggctggtgggcggcttcgcta	103483	ENSDART00000081505	1	736	NA	pggt1b	protein geranylgeranyltransferase type I, beta sub	1	1	816		ENSDARG00000058613	ENSDART00000081505	(Dr.78336-51443-119) (NM_001030255.1-51433-119) (Dr.154201-93988-40.1)
MAD_Dr_004_103352-1	tcaagtcacacaccatacgttgagtttgaaatggcggccttcaaattcactgggtttcaa	103484	ENSDART00000082068	1	606	NA	-	-	-1	1	816		ENSDARG00000059061	ENSDART00000082068	(XM_001340600.2-64289-119) (XM_001923010.1-76538-111) (Dr.149287-54477-103) (XM_001923180.1-54461-103)
MAD_Dr_004_103353-1	ttatcctgagcgtgtgaatgacgcaggcgaagagaacggttccgacggattcatgcactc	103485	ENSDART00000097146	1	206	NA	-	-	1	1	816		ENSDARG00000067508	ENSDART00000097146	(ENSDART00000026535-3697-119) (XM_001922161.1-79815-89.7) (Dr.83356-3080-89.7)
MAD_Dr_004_103355-1	tactgtggcacaatattttaccttcctcctgagttcttgtaccatggggtataccacgcc	103487	OTTDART00000016108	1	518	known	si:ch211-151h10.1	si:ch211-151h10.1	-1	1	818		ENSDARG00000028638	ENSDART00000098603	(XM_690937.2-59694-119)
MAD_Dr_004_103357-1	tcaaacagtatgagatcttctataaggccatgagctcgttcgaccccgagtttaacctgt	103489	ENSDART00000108648	1	706	NA	ptprm	protein tyrosine phosphatase, receptor type, M	-1	1	816		ENSDARG00000074058	ENSDART00000108648	(Dr.121263-125276-119) (NM_001018133.1-6018-111)
MAD_Dr_004_103358-1	atgtcacgttattattcataagaataagagagataaaaagcagatcgccagcttgatgga	103490	ENSDART00000109498	1	446	NA	-	-	-1	1	816		ENSDARG00000073932	ENSDART00000109498	(Dr.130432-58685-103) (XM_001919483.1-58674-103) (Dr.76108-77996-36.2)
MAD_Dr_004_103360-1	actactcagaacccccaccaaccactgcttcgtttccaccacaagttggcgctccaccaa	103492	ENSDART00000110054	1	526	NA	-	-	1	1	816		ENSDARG00000079040	ENSDART00000110054 ENSDART00000113800	(Dr.79695-2414-119) (XM_695505.3-2413-119) (ENSDART00000085476-38270-111)
MAD_Dr_004_103363-1	gcaagagcatcaacacattcatattctctctcgcacattttatccttctgcagcgattga	103495	ENSDART00000113886	1	20	NA	-	-	-1	1	816		ENSDARG00000077203	ENSDART00000111442 ENSDART00000113886	(ENSDART00000111442-103783-95.6)
MAD_Dr_004_103364-1	caaataactgatctcacaaaccagcttaaatgtgcatatatcagcaaacattctgtgaat	103496	NM_001110540.1	1	726	NA	zgc:162175	ZDB-GENE-070410-29	13	1	816		ENSDARG00000063882	ENSDART00000093583	(ENSDART00000093583-59041-119) (Dr.94103-57706-119)
MAD_Dr_004_103365-1	ggaccagttcgtgttacttgttagcaatatttggtactatgcacctttattggattttcc	103497	NM_200034.1	1	626	NA	zgc:56419	ZDB-GENE-030131-8741	18	1	816		ENSDARG00000025493	ENSDART00000033865	(Dr.76296-93421-119)
MAD_Dr_004_103367-1	gtttggtaaatgtttcatcacttctaacctgacattcacacatcattcacacccgagcaa	1035	XM_682861.3	1	6193	NA	-	-	4	1	6913		ENSDARG00000069692	ENSDART00000087862 ENSDART00000101592	(Dr.77393-1036-119) (XM_682861.3-1035-119)
MAD_Dr_004_103370-1	ggtgcatctttaaaatggctgtaatgcacaggattaccagcgctctggagtacttgattt	103503	XM_001333783.2	1	576	NA	-	-	Zv8	1	816		ENSDARG00000037181	ENSDART00000054069	(ENSDART00000054069-112420-119) (Dr.41995-99044-111)
MAD_Dr_004_103371-1	aggcgaaattctccagatttggggtctccatccatcggcccgcgcttcagagccatacag	103504	XM_001919006.1	1	616	NA	-	-	NA	1	816				(Dr.141046-89546-79.8)
MAD_Dr_004_103385-1	gggtagtgttttagctacccactttactcacttgttacagaatacagctaaaaacaatct	10352	NM_001002228.1	1	3462	NA	zgc:91984	ZDB-GENE-040704-75	3	1	3542		ENSDARG00000036541	ENSDART00000053095	(XM_001921961.1-59580-119) (OTTDART00000013804-10578-119)
MAD_Dr_004_103395-1	agatcaactgttctaccctctacacactaacataatctttgacattctagggaaacacct	103529	Dr.149018	1	719	NA	-	-	NA	1	819				(XM_679208.3-6580-103) (XM_001923500.1-3954-103) (XM_681639.3-3134-103) (XM_001334411.1-1696-103) (XM_001923863.1-1678-103) (Dr.119851-1671-103) (XR_029228.1-1670-103) (XM_001333228.2-6825-91.7) (XM_001335163.1-6780-91.7) (XM_001923385.1-5059-91.7) (XM_001333854.1-3344-91.7) (XM_001334645.2-1901-91.7) (XR_029740.2-1843-91.7) (XM_001923652.1-10214-91.7) (XM_001922604.1-6494-83.8) (XM_001921769.1-2…
MAD_Dr_004_103397-1	gaaatcgtaagattttagttacaattgagttgagaggtctgtgttctagagcacagaata	103530	Dr.123413	1	195	NA	-	-	NA	1	816				(Dr.117367-93169-113) (Dr.123141-92773-107) (Dr.88452-100508-54)
MAD_Dr_004_103407-1	tctgatctgggtggagttccctggaaggaggcagtagagctccatgctaagttaaaggga	10354	OTTDART00000015025	1	3401	known	mical3	flavoprotein oxidoreductase MICAL3	1	1	3541		ENSDARG00000021979	ENSDART00000028938 ENSDART00000101035	(ENSDART00000028938-12473-119) (Dr.123416-136100-103)
MAD_Dr_004_103420-1	atgctgaataatcactggcatccctagtttaacatctgtgtcaaccagaagttgctgaga	103551	Dr.136982	1	686	NA	-	-	NA	1	816				(Dr.92630-103328-44.1)
MAD_Dr_004_103422-1	aggagattagagcatgcgggaaggcacgtcgaaacagtaggcgggcagaactcgccttaa	103553	Dr.137076	1	716	NA	-	-	NA	1	816				(Dr.78888-9984-79.8) (NM_207053.1-9980-79.8) (ENSDART00000089646-10497-79.8) (Dr.131748-113380-58) (Dr.79479-131384-50.1) (ENSDART00000098592-56519-46.1)
MAD_Dr_004_103425-1	tgggtgaagagatgacgcaggcgttgtctgtggtgatggcgcttgttgcgttccgtcgat	103556	Dr.139978	1	756	NA	-	-	18	1	816		ENSDARG00000069380	ENSDART00000100907	(Dr.139352-123641-48.1) (Dr.139277-133397-44.1)
MAD_Dr_004_103428-1	tttgacattactatttccatatgtgtccgaaactgttgtgtgctcctaagaaaatgtttt	10356	OTTDART00000044157	1	3291	known	zgc:152982	zgc:152982	1	1	3541		ENSDARG00000045453	ENSDART00000066853	(XM_680564.3-10389-119) (Dr.85711-9660-83.8) (NM_001076711.1-9657-83.8)
MAD_Dr_004_103430-1	tctaagaacagcaaatatctgtgaaaagtagactatcagacacctgtatgaagatgtagt	103561	Dr.151279	1	674	NA	si:dkey-40c17.4	ZDB-GENE-070912-532	NA	1	816				(OTTDART00000032160-2000-36.2)
MAD_Dr_004_103434-1	tgttcgcacagttcaacagtactcttgggagatatgtggggtttagcgagtatggaataa	103565	OTTDART00000001473	1	169	known	si:busm1-194e12.12	si:busm1-194e12.12	1	1	815		ENSDARG00000055447	ENSDART00000077802	(ENSDART00000077802-74933-119) (OTTDART00000001590-136955-52) (ENSDART00000112139-113883-52)
MAD_Dr_004_103436-1	agtcgcaacaagaccttgaccctcaaaaacgtcaaacactttgttttggacgaatgtgac	103567	OTTDART00000023851	1	617	known	ddx39a	DEAD (Asp-Glu-Ala-Asp) box polypeptide 39a	-1	1	815		ENSDARG00000006225	ENSDART00000014727 ENSDART00000101224	(ENSDART00000101224-59146-119) (OTTDART00000023850-53967-119)
MAD_Dr_004_103437-1	tctgcaacatgcttgctcacttcataaacacatacactatagatgagtcgacgagtcata	103568	OTTDART00000025186	1	655	known	mtch2	mitochondrial carrier homolog 2	1	1	815		ENSDARG00000019732	ENSDART00000013394	(OTTDART00000025185-49811-119)
MAD_Dr_004_103439-1	gtgtctgttttctggaggtccacagaagctgcctctttcagcctcattttacggtgtcaa	103570	OTTDART00000027836	1	48	known	zgc:77439	zgc:77439	-1	1	815		ENSDARG00000039211	ENSDART00000057288	(OTTDART00000027838-111730-93.7)
MAD_Dr_004_103440-1	gctcatgctatacttgaacagtactcagcacttgatacttaatataaaaagtgagagaat	103571	OTTDART00000027990	1	675	known	psmg3	proteasome (prosome, macropain) assembly chaperone	1	1	815		ENSDARG00000030897	ENSDART00000040723	(ENSDART00000040723-109609-119) (Dr.86194-96832-87.7)
MAD_Dr_004_103441-1	ccattttgaacagaacgttgctgatttttagaaaacatccttcttattctgttggaagat	103572	OTTDART00000028371	1	695	known	zgc:110674	zgc:110674	1	1	815		ENSDARG00000036064	ENSDART00000052351	(OTTDART00000028369-81436-119) (OTTDART00000028370-112058-119)
MAD_Dr_004_103442-1	cctctgactgatttcattggccgagaaaaggattatgacgacaagctgtttgttcctgct	103573	OTTDART00000029227	1	745	known	zgc:101639	zgc:101639	1	1	815		ENSDARG00000029905	ENSDART00000025612	(ENSDART00000025612-67633-119) (Dr.85356-66340-119) (NM_001007445.1-66333-119) (OTTDART00000029226-62198-119)
MAD_Dr_004_103443-1	gcaatagaattgcatcttcttcagcagatgggttacagcacttctcttgtctcttctctt	103574	OTTDART00000029493	1	85	known	zgc:66313	zgc:66313	1	1	815		ENSDARG00000030357	ENSDART00000042681	(OTTDART00000029491-92001-119) (OTTDART00000029497-131006-119) (OTTDART00000029493-103574-119)
MAD_Dr_004_103445-1	ataaaaagtggactgtggaatgttcagccatgtagtgccagactatctttcatctgctac	103576	OTTDART00000030636	1	373	NA	si:dkey-83f18.12	si:dkey-83f18.12	NA	1	815				(OTTDART00000030635-133975-119) (XM_001333171.1-78624-44.1) (XM_001334147.1-78989-38.2) (OTTDART00000009443-109233-38.2)
MAD_Dr_004_103447-1	aagaaaatcactgaatacaatggcataatgattctgcttgttcaaagaagcccagattgt	103578	OTTDART00000033234	1	545	NA	si:ch211-253d24.2	si:ch211-253d24.2	NA	1	815				(Dr.126820-97879-103) (OTTDART00000042893-102536-103) (OTTDART00000033233-98823-99.6) (OTTDART00000033318-103058-97.6) (OTTDART00000034728-105426-95.6) (OTTDART00000035758-112063-91.7) (OTTDART00000022927-111989-91.7) (Dr.126061-104892-91.7) (OTTDART00000035757-100292-91.7) (OTTDART00000033316-99211-83.8) (Dr.128727-130555-83.8) (OTTDART00000042891-112070-83.8) (Dr.124224-110127-83.8) (OTTDART000…
MAD_Dr_004_103449-1	ttatttatccaccactaacacagaagacattatatctcctgcctgttacctgcattacac	10358	ENSDART00000045295	1	3401	NA	zgc:91897	zgc:91897	-1	1	3541		ENSDARG00000054224	ENSDART00000045295 ENSDART00000076369 ENSDART00000098860	(OTTDART00000035846-3510-119)
MAD_Dr_004_103451-1	cattacaagcttgacaatctggtggccattcttgatgtgaaccgtctgggccagagtgag	103581	OTTDART00000039466	1	667	known	tkt	transketolase	-1	1	815		ENSDARG00000006019	ENSDART00000005021	(OTTDART00000020678-21050-119) (Dr.143525-133094-119)
MAD_Dr_004_103452-1	attttctgcgcttctccagtcgtctctctgttttttacgcttatagtttgttcgttagca	103582	OTTDART00000040147	1	555	NA	-	-	NA	1	815				(ENSDART00000098620-103590-119) (OTTDART00000040147-103582-119)
MAD_Dr_004_103453-1	gtcgaaaacgcatgtggttcttttatccccattttgcttataacttctcaaacatttatt	103583	OTTDART00000041213	1	715	known	efnb2b	ephrin B2b	-1	1	815		ENSDARG00000074050	ENSDART00000085203 ENSDART00000114015	(Dr.105428-103219-111)
MAD_Dr_004_103455-1	agatgctctgattgtggcgggacgctttccctttcctgattggacggcgtgtaaagtaga	103585	OTTDART00000045183	1	705	known	zgc:86935	zgc:86935	-1	1	815		ENSDARG00000041223	ENSDART00000060426	(ENSDART00000060426-80366-119) (Dr.133741-76283-119) (NM_001002083.1-76258-119) (OTTDART00000045182-75126-119)
MAD_Dr_004_103456-1	agtcactggtttacctcaatgctttcgttgaaaacttccgcaccattaagagccgaaccc	103586	ENSDART00000063943	1	147	NA	zgc:103495	zgc:103495	1	1	815		ENSDARG00000043554	ENSDART00000063943	(Dr.81210-94021-119)
MAD_Dr_004_103457-1	attacctcttcctataaaagttctactaaaggaagctggactttccaaaacaccaaatgc	103587	ENSDART00000066977	1	755	NA	bik	BCL2-interacting killer (apoptosis-inducing)	1	1	815		ENSDARG00000045549	ENSDART00000066977	(OTTDART00000009295-103954-119) (NM_001045038.2-101101-119)
MAD_Dr_004_103458-1	atgaacgacactattgagctaattaagtctgtgaataatgcacgtgttcagaatatctgg	103588	ENSDART00000081278	1	205	NA	si:ch211-282j17.10	si:ch211-282j17.10	1	1	815		ENSDARG00000070850	ENSDART00000081278 ENSDART00000081279	(OTTDART00000012845-76250-119) (OTTDART00000012858-73747-87.7) (OTTDART00000012859-106607-87.7) (XM_680815.2-88863-48.1) (OTTDART00000012860-78115-48.1) (ENSDART00000104351-106397-48.1) (OTTDART00000012861-106396-48.1) (OTTDART00000009434-78344-40.1) (OTTDART00000009435-100553-40.1)
MAD_Dr_004_103459-1	ccaagtttttctggagagccacctgctgtctaaacagcaatgatgtttacatagggaagg	103589	ENSDART00000098210	1	645	NA	-	-	1	1	815		ENSDARG00000073995	ENSDART00000098210	(XM_685049.3-55352-119)
MAD_Dr_004_103460-1	cgctgctgccctcattggtcgttttattgaatatctaggctgctgttatttttgacatta	10359	ENSDART00000100952	1	3391	NA	hgf1	hepatocyte growth factor 1	-1	1	3541		ENSDARG00000045544	ENSDART00000066964 ENSDART00000100952	(Dr.91265-9701-119)
MAD_Dr_004_103464-1	ccaagacctgatcaccagttcacatcatccacaacagaaataaacactcccacaatttct	103595	ENSDART00000112143	1	315	NA	-	-	-1	1	815		ENSDARG00000069311	ENSDART00000100755 ENSDART00000108548 ENSDART00000110107 ENSDART00000111344 ENSDART00000111416 ENSDART00000111820 ENSDART00000112143 ENSDART00000113663 ENSDART00000113866 ENSDART00000115238	(ENSDART00000100755-81825-119) (ENSDART00000113663-81728-119) (ENSDART00000115238-108854-119)
MAD_Dr_004_103471-1	aaatgttgtaatttagccacattggacggttttcgagcatgaaccgcctttttcaggtca	103602	Dr.58272	1	206	NA	-	-	NA	1	815				(Dr.127259-123453-79.8) (Dr.22125-129033-71.9)
MAD_Dr_004_103479-1	gcgtcgacatgtactaatgctaatgctaatcaagcgcactgatcatcatgttttatatct	10361	NM_213528.2	1	3131	NA	trim36	ZDB-GENE-040426-2936	8	1	3541		ENSDARG00000062794	ENSDART00000091177	(Dr.80528-10364-119) (NM_213528.2-10361-119)
MAD_Dr_004_103485-1	gctacatgggcctcatcaaactgcccaagaaacgagggacgttcatcgagtttcgtagcg	103615	Dr.114156	1	565	NA	-	-	NA	1	815				(ENSDART00000056035-87746-48.1)
MAD_Dr_004_103496-1	ccgcctcagttcttgagatgctcaaagatcgtgagcagattttcacaactacgagttcag	103626	Dr.131143	1	482	NA	-	-	NA	1	815				(XM_001334612.2-80773-111)
MAD_Dr_004_103498-1	cgattaaggttctgaatgccgatttcgattgcttttcaattaatcgcaagacacaatatt	103628	Dr.134929	1	685	NA	-	-	NA	1	815				(Dr.68501-112374-52)
MAD_Dr_004_103501-1	tccaagtataattgcactcatccgggaaatggaggccacttgaatggtttttaaacacaa	103630	Dr.136379	1	675	NA	-	-	NA	1	815				(Dr.85922-109068-65.9) (Dr.136910-114219-46.1) (Dr.95989-137883-40.1)
MAD_Dr_004_103514-1	gtctgctgattattaatttctgtcatctaaactgagcttgttgatttggtcagacagagt	103641	OTTDART00000009016	1	674	NA	si:dkey-14d8.18	si:dkey-14d8.18	NA	1	814				(OTTDART00000009015-107784-119) (OTTDART00000009007-106903-103)
MAD_Dr_004_103518-1	aaggcagttgtggatcccagaagaccacaataataacagcaatgttaaaacgtgtacagt	103645	OTTDART00000022355	1	694	NA	si:dkey-58f10.14	si:dkey-58f10.14	NA	1	814				(ENSDART00000058914-107811-119) (Dr.83913-31319-36.2)
MAD_Dr_004_103519-1	tttatttgacccttgcctcgtctctgatcttgtttttggattgccctttatatatctttt	103646	OTTDART00000023379	1	304	NA	si:dkey-256e21.1	si:dkey-256e21.1	NA	1	814				(Dr.131865-101526-111) (Dr.127122-105400-103) (OTTDART00000031255-104638-103) (OTTDART00000045790-105228-95.6) (OTTDART00000042184-98335-63.9) (Dr.125828-130045-63.9)
MAD_Dr_004_103520-1	tgctgaagaggatcaacagcgcacggaagattcatctggttccttgccacctggctggcc	103647	OTTDART00000026264	1	356	known	ddc	dopa decarboxylase	-1	1	814		ENSDARG00000016494	ENSDART00000028108 ENSDART00000104154	(ENSDART00000028108-6677-119) (OTTDART00000026263-6658-119) (ENSDART00000104154-6628-119) (Dr.75993-6562-119) (NM_213342.1-6559-119)
MAD_Dr_004_103525-1	atggagatattaagcccattggctcgacttcggtcgtcttttctcagtctcggacgctcg	103652	OTTDART00000029318	1	244	known	zgc:110010	zgc:110010	-1	1	814		ENSDARG00000019236	ENSDART00000047050	(OTTDART00000029317-68043-119)
MAD_Dr_004_103527-1	cccaacttgggcttcttgaaacagctggcagttctcaactcaaagcttgcatgtcagcaa	103654	OTTDART00000032485	1	694	known	si:ch211-121a2.2	si:ch211-121a2.2	-1	1	814		ENSDARG00000039682	ENSDART00000023677 ENSDART00000089943	(ENSDART00000089943-94726-119) (OTTDART00000032483-59198-119) (OTTDART00000032486-123487-119) (OTTDART00000032485-103654-119)
MAD_Dr_004_103528-1	ggttcatatggatacatcaacgacaaatatggctcgggtatcagcacagcttaaaaaaca	103655	OTTDART00000032827	1	318	NA	si:ch211-122l24.3	si:ch211-122l24.3	NA	1	814				(ENSDART00000062598-103669-119) (OTTDART00000032827-103655-119)
MAD_Dr_004_103532-1	tcctgcctgtttaaagcaaacacgataatggaaccaactttaaactgatcaaaccaggct	10366	ENSDART00000052938	1	3390	NA	atp11c	ATPase, Class VI, type 11C	-1	1	3540		ENSDARG00000036442	ENSDART00000052938	(XM_693259.3-7656-119)
MAD_Dr_004_103538-1	cacgtgttattaacaaagtcctcctgcttgctgtagcgacgtcatggtcgagcaggtttg	103668	ENSDART00000060880	1	23	NA	ppih	peptidylprolyl isomerase H (cyclophilin H)	-1	1	814		ENSDARG00000041530	ENSDART00000060877 ENSDART00000060880 ENSDART00000060883	(ENSDART00000060877-72978-119) (OTTDART00000025623-72625-119) (NM_001009902.2-71590-119)
MAD_Dr_004_103540-1	acagcaagagtaatagctgccgttattgcagcatctgttgtcggccttgctgagctctat	103670	ENSDART00000100756	1	333	NA	zgc:109974	zgc:109974	-1	1	814		ENSDARG00000069314	ENSDART00000100756	(NM_001105597.1-72830-119) (Dr.108030-69477-119)
MAD_Dr_004_103541-1	atctgtgctgtcatttattgctgttcatttccgagggggaattccgtcgcacaggcagca	103671	ENSDART00000101076	1	84	NA	-	-	1	1	814		ENSDARG00000013013	ENSDART00000101076	(OTTDART00000040233-74651-119) (Dr.75594-57015-119) (XM_687678.2-56995-119)
MAD_Dr_004_103545-1	ggcgagcaagaggtgggcgacagagtaaaatgacagcggtgatgtgcgccagacaaaaca	103678	XM_001337110.2	1	609	NA	-	-	NA	1	814				(XM_694672.3-91069-119) (XM_001922025.1-73450-119) (ENSDART00000076695-40889-111) (XR_029327.2-35717-61.9) (XM_001922047.1-33982-61.9)
MAD_Dr_004_103546-1	gcggggaattcttgaatccaacatcagatcaggacatcaacgctaggggacggacatggc	103679	NM_200008.1	1	498	NA	c20orf149l	ZDB-GENE-030131-8247	23	1	814		ENSDARG00000031317	ENSDART00000043076	(OTTDART00000026980-96223-119) (ENSDART00000043076-109030-119) (OTTDART00000026979-105357-119) (NM_200008.1-103679-119)
MAD_Dr_004_103554-1	ccaagagagccaaacgaagagcttccaaaacaaacagagcaagaacagccaagaaataat	103686	Dr.76103	1	534	NA	mg:db03g07	ZDB-GENE-030131-5155	8	1	814		ENSDARG00000076390	ENSDART00000109692	(ENSDART00000109692-126053-117) (XR_044986.1-117107-111) (OTTDART00000035810-114164-111) (ENSDART00000077635-126046-109)
MAD_Dr_004_103557-1	acagttttggagaagtggatttacgtcagctaatcatgtcatgcgtgtttttgtttagaa	103689	Dr.84512	1	634	NA	-	-	13	1	814		ENSDARG00000039543	ENSDART00000057774	(ENSDART00000057774-115330-119) (OTTDART00000037590-108015-119) (NM_001045456.1-113394-101)
MAD_Dr_004_103578-1	agttgcagtagcaataatccaagcctacgtctttattcttcttttaagcctatatctgcc	103709	Dr.122620	1	744	NA	-	-	NA	1	814				(ENSDART00000093612-115446-117)
MAD_Dr_004_103579-1	ggtagttccattggcattttcccgcacgtgaattttgaccaattgaaaaagcagtttagg	103710	Dr.125495	1	83	NA	-	-	NA	1	814				(OTTDART00000029840-2282-42.1)
MAD_Dr_004_103580-1	accaatgattttgttaacacaatcgtccctttagagaaaatccactctcatgttcttgac	103711	Dr.125748	1	604	NA	-	-	NA	1	814				(OTTDART00000043640-997-111)
MAD_Dr_004_103585-1	tcaccaattgaaatctcaccccttattcaagaaaccctcacttgttaagtttcttcagtt	103716	Dr.127130	1	133	NA	-	-	2	1	814		ENSDARG00000004525	ENSDART00000020463	(ENSDART00000020463-18122-119) (Dr.83478-16722-119) (NM_200402.1-16710-119)
MAD_Dr_004_103599-1	gctgttgtggtctatattcatgcaacagctaccatgtattctcccatatagccattacgg	10373	Dr.75293	1	2401	NA	fsta	ZDB-GENE-990714-11	5	1	3540		ENSDARG00000052846	ENSDART00000051054 ENSDART00000051065	(ENSDART00000051065-10780-119) (NM_131037.3-10445-119) (Dr.75293-10373-119)
MAD_Dr_004_103610-1	cagcgctgtggcttcagaggatcttcccacattggtgttccctacagctcgtctaagggc	103740	Dr.139603	1	276	NA	-	-	NA	1	814				(Dr.154201-93988-119) (Dr.78336-51443-119) (NM_001030255.1-51433-119)
MAD_Dr_004_103611-1	taaacagtatcctcaggtttttttgaaaatctcctacttccttccctggattaaaaagaa	103743	OTTDART00000033981	1	744	NA	si:ch211-165b19.8	si:ch211-165b19.8	NA	1	814				(OTTDART00000033987-104886-54)
MAD_Dr_004_103618-1	gtcttccaatcagccagttaaccagcccattctggccgctgcgcagtctttgcaccagga	10375	ENSDART00000039828	1	2946	NA	vcl	vinculin	-1	1	3540		ENSDARG00000044968	ENSDART00000039828	(OTTDART00000037483-6888-119)
MAD_Dr_004_103622-1	cagataacacagctcctatgaacattcggtactcaaaaccctccactatgaactgtgagc	103753	OTTDART00000009677	1	17	known	si:dkeyp-89c11.1	si:dkeyp-89c11.1	-1	1	813		ENSDARG00000069292	ENSDART00000100714 ENSDART00000100717	(OTTDART00000009676-52663-101) (ENSDART00000100714-52662-101)
MAD_Dr_004_103623-1	actgtaagactggaacatttggtaacatgtatttctctacttcagtaccattctttgaac	103754	OTTDART00000012409	1	293	known	vtg5	vitellogenin 5	-1	1	813		ENSDARG00000078429	ENSDART00000061223 ENSDART00000078216 ENSDART00000109411 ENSDART00000113682 ENSDART00000114647	(OTTDART00000012408-89186-119) (OTTDART00000012280-89071-95.6) (OTTDART00000012298-109583-95.6) (OTTDART00000012281-103277-95.6) (OTTDART00000012299-101041-95.6)
MAD_Dr_004_103624-1	ctttccgactgctataatgttgtaaattgtcagttagctagatttgtttttataggatcc	103755	OTTDART00000017333	1	643	known	cpsf6	cleavage and polyadenylation specific factor 6	-1	1	813		ENSDARG00000018618	ENSDART00000038346 ENSDART00000082289	(ENSDART00000082289-35529-119) (OTTDART00000017332-34925-119) (Dr.75857-34897-119) (NM_001017993.1-34894-119) (ENSDART00000038346-34445-119)
MAD_Dr_004_103626-1	agcgatttaggtttggtgaccgggtcttctgagtccgcagcactcaggctacgtgtgcct	103757	OTTDART00000022843	1	733	known	xbp1	X-box binding protein 1	1	1	813		ENSDARG00000035622	ENSDART00000051649	(NM_131874.1-48342-119) (OTTDART00000020978-35632-119) (Dr.76130-35363-119) (ENSDART00000051649-52883-109)
MAD_Dr_004_103628-1	gtcaatcactcagtcagcgccttctggcttcagatgacaaagagagctactaccgcggaa	103759	OTTDART00000028010	1	633	known	zgc:136799	zgc:136799	1	1	813		ENSDARG00000077311	ENSDART00000108849	(Dr.132680-124343-42.1)
MAD_Dr_004_103630-1	aaactttattgaccggataagttttaatgacctacaaccattcagcaacctggctggggt	103761	OTTDART00000032608	1	645	NA	si:dkey-17k14.1	si:dkey-17k14.1	NA	1	813				(Dr.125572-99173-119) (ENSDART00000097199-98831-119) (OTTDART00000032609-98822-119)
MAD_Dr_004_103632-1	aaagaaacatctaaacttatctatgacttcatcgagcagtctggaggtctagatgcagta	103763	OTTDART00000035594	1	384	known	was	Wiskott-Aldrich syndrome (eczema-thrombocytopenia)	-1	1	813		ENSDARG00000026350	ENSDART00000039080	(ENSDART00000039080-49803-119) (OTTDART00000025183-49701-119) (Dr.23314-49214-119) (NM_199938.1-49212-119)
MAD_Dr_004_103633-1	aggcatcatttgaaaagattttttgcagtgcagttttacttgagcttgacataccagatg	103764	OTTDART00000035772	1	543	NA	-	-	NA	1	813				(Dr.122526-91409-119) (OTTDART00000030935-43226-119) (OTTDART00000033816-117906-119) (Dr.131171-115923-119) (OTTDART00000030936-104545-119) (OTTDART00000035774-103765-119) (OTTDART00000031151-102733-119) (OTTDART00000031149-100951-119) (OTTDART00000032244-102961-103) (Dr.131158-101817-95.6) (OTTDART00000035772-103764-119)
MAD_Dr_004_103636-1	agacagcctagcgaaggtgcaggaggtagcaagctggcttttggaaatgaaccaggatct	103768	OTTDART00000041769	1	433	NA	-	-	NA	1	813				(OTTDART00000041770-121950-119) (Dr.74734-105588-119)
MAD_Dr_004_103637-1	cttacagcagtttgtctattttaaacctgtggttaaagagttttctaacatttccctgtt	103769	OTTDART00000042728	1	45	NA	-	-	NA	1	813				(Dr.116858-104293-101) (XM_687284.3-45363-81.8) (OTTDART00000024877-103155-71.9)
MAD_Dr_004_103640-1	tcatcatcagctgactcctccaatccaatcacaagtgtctgggccttctccaggccccgt	103771	OTTDART00000044384	1	723	NA	-	-	NA	1	813				(XM_001341460.2-45225-119)
MAD_Dr_004_103641-1	tatctgtggctgcataaaggtttgagtcaaaattcaactttacctagagcttcacaggag	103772	OTTDART00000045309	1	507	NA	-	-	NA	1	813				(ENSDART00000059945-94135-119) (XM_001921498.1-29778-63.9) (OTTDART00000045308-112793-63.9) (ENSDART00000079013-101078-63.9)
MAD_Dr_004_103642-1	actacaattcgccaactttgctgtgttaccagaacgtggactgctgaccagcattcgtga	103773	ENSDART00000019803	1	753	NA	axin2	axin 2 (conductin, axil)	-1	1	813		ENSDARG00000014147	ENSDART00000019803 ENSDART00000020575	(OTTDART00000025343-10906-119)
MAD_Dr_004_103643-1	gcgcatcttcgtctgccagtatctgtctatatttgcaccgttcctcacgctggagctggg	103774	ENSDART00000066459	1	503	NA	zgc:77424	zgc:77424	-1	1	813		ENSDARG00000045207	ENSDART00000066459 ENSDART00000093571 ENSDART00000113891	(ENSDART00000093571-58122-119) (XM_001331629.1-57556-119) (ENSDART00000113891-104961-119) (Dr.88467-51791-111) (NM_207090.1-51778-111)
MAD_Dr_004_103644-1	aatggtgcaatgttctagagttcagtaggactatcaaccttgatctcagtaactatgatg	103775	ENSDART00000074168	1	685	NA	dcun1d4	DCN1, defective in cullin neddylation 1, domain co	-1	1	813		ENSDARG00000052338	ENSDART00000074168 ENSDART00000074169	(ENSDART00000074169-94225-119) (NM_001032366.3-14806-119) (OTTDART00000007436-14803-119)
MAD_Dr_004_103645-1	ggtggtgcagttaaaccagttatcatagagcaatgcttagtcgcaaaaattgaaaaatag	103776	OTTDART00000038405	1	753	known	or133-10	odorant receptor, family H, subfamily 133, member	-1	1	813		ENSDARG00000056902	ENSDART00000079489	(OTTDART00000038403-89883-75.8)
MAD_Dr_004_103646-1	ataatcagtcttcagacaaccctcatcacgagtggtcatcggttgttctgaatttggacc	103777	ENSDART00000110406	1	13	NA	-	-	-1	1	813		ENSDARG00000077458	ENSDART00000110406	(Dr.135135-53075-119) (XM_001923436.1-53064-119) (ENSDART00000101495-95836-111) (ENSDART00000109603-94410-111) (ENSDART00000109700-93496-111) (ENSDART00000097503-82507-111) (ENSDART00000115332-76678-111) (ENSDART00000113896-76677-111) (ENSDART00000113612-76676-111) (ENSDART00000112514-76675-111) (ENSDART00000111311-76674-111) (ENSDART00000097502-76670-111) (ENSDART00000100879-76423-111) (ENSDART0…
MAD_Dr_004_103647-1	tgccaaagggatcataaaaaaacagacttcaaaccgatagcaagattaatttgcttaaac	103778	ENSDART00000110549	1	733	NA	zgc:63561	zgc:63561	1	1	813		ENSDARG00000079516	ENSDART00000110549	(XM_001918831.1-40581-77.8) (OTTDART00000040495-39889-77.8) (Dr.151827-39401-77.8) (XM_697214.3-39387-77.8)
MAD_Dr_004_103648-1	ataatcagtcttcagacaaccctcatcacgagtggtcatcggttgttctgactttggacc	103779	ENSDART00000111057	1	13	NA	-	-	-1	1	813		ENSDARG00000079883	ENSDART00000111057	(ENSDART00000101495-95836-119) (ENSDART00000109603-94410-119) (ENSDART00000109700-93496-119) (ENSDART00000097503-82507-119) (ENSDART00000115332-76678-119) (ENSDART00000113896-76677-119) (ENSDART00000113612-76676-119) (ENSDART00000112514-76675-119) (ENSDART00000111311-76674-119) (ENSDART00000097502-76670-119) (ENSDART00000100879-76423-119) (ENSDART00000100876-76422-119) (NM_001102646.1-75832-119) …
MAD_Dr_004_103649-1	tgtgaggaaaaagagtcacttttgtgagatatttgacaaattgcaggatataaaggcaac	10378	OTTDART00000042406	1	3131	known	im:6894757	im:6894757	-1	1	3539		ENSDARG00000037432	ENSDART00000054479	(Dr.79824-9183-119) (XM_681670.3-9180-119)
MAD_Dr_004_103650-1	tctctcgcacattttatccttctgcagcgattgaccccgcccccaagattgacggacagc	103783	ENSDART00000111442	1	43	NA	-	-	-1	1	813		ENSDARG00000077203	ENSDART00000111442 ENSDART00000113886	(ENSDART00000113886-103495-119)
MAD_Dr_004_103651-1	ttcagaaaatcctcaaaattaggccttttcaaactcactgttaccagacggaaagagttc	103784	ENSDART00000111934	1	243	NA	-	-	1	1	813		ENSDARG00000068366	ENSDART00000098832 ENSDART00000111934 ENSDART00000115254	(XM_687018.3-35288-56) (OTTDART00000032301-30489-56) (ENSDART00000098832-111299-56)
MAD_Dr_004_103653-1	gctttcttcaaagaagaaacacaattcacaagttattcggaaatactctggaaatagcag	103789	NM_001020752.1	1	573	NA	zgc:110652	ZDB-GENE-050522-30	14	1	813		ENSDARG00000071878	ENSDART00000106670	(Dr.83510-103098-119)
MAD_Dr_004_103654-1	aaagctgttcttcagacgacactacgccgtcagcagtgtgatattctgtgctgtggaccc	10379	NM_001083013.1	1	2979	NA	zgc:158345	ZDB-GENE-070209-268	NA	1	3539				(Dr.23447-10382-119) (NM_001083013.1-10379-119)
MAD_Dr_004_103656-1	gtggcgttccatagatgtgaacctttcactgaaaaggatgactgacccacagtggttctg	103791	XM_001919494.1	1	713	NA	-	-	NA	1	813				(Dr.94712-111325-89.7) (Dr.134244-125354-69.9)
MAD_Dr_004_103657-1	catggttgctgtggaagaatacataatcagccccatgtggctcgggatgtcgttctgtgt	103792	XM_001335421.2	1	361	NA	-	-	13	1	813		ENSDARG00000070243	ENSDART00000102939 ENSDART00000109634	(ENSDART00000102939-98257-119) (OTTDART00000040242-132387-103)
MAD_Dr_004_103663-1	actctgtggtcaccagcggagaggcctacttagcaggaaacagcgtgctgacggagattg	1038	ENSDART00000051558	1	5905	NA	abca1a	ATP-binding cassette, sub-family A (ABC1), member	-1	1	6910		ENSDARG00000074635	ENSDART00000051558	(Dr.35358-360-119) (NM_001145689.1-359-119) (OTTDART00000041102-358-119)
MAD_Dr_004_103664-1	atttcagatctatgggtaatttggcttttttcttctatggtcctgtcctctggaattttc	10380	NM_001114719.1	1	3277	NA	zgc:172065	ZDB-GENE-080214-2	7	1	3539		ENSDARG00000078093	ENSDART00000075859	(Dr.117940-10383-119) (ENSDART00000075859-10817-105) (NM_001114719.1-10380-119)
MAD_Dr_004_103666-1	atcctcagacacatcttcggcgtgcagaagttcgacatgggcatcatctgcgtggacaac	103802	Dr.23665	1	203	NA	zgc:85702	ZDB-GENE-030131-437	9	1	813		ENSDARG00000011999	ENSDART00000013296	(OTTDART00000045799-111030-119) (NM_212594.1-107338-119) (OTTDART00000045800-105889-119) (Dr.23665-103802-119)
MAD_Dr_004_103668-1	caactacctatggcgtcatgttaattacaaatgttgtgacgcagtgttacaagttgagat	103804	Dr.57884	1	303	NA	-	-	NA	1	813				(OTTDART00000028398-68709-38.2)
MAD_Dr_004_103674-1	aaactttgttttggctgaatcctaaaaggatggatttatccaaacttccaatcttctacc	10381	XR_044959.1	1	2770	NA	-	-	NA	1	3539				(XR_044760.1-6960-119) (XM_001921193.1-6923-119)
MAD_Dr_004_103675-1	gccaaaccctcatcaaaatgaggctccaaaaacacctcatgatctgtacatctctctcag	103810	Dr.81191	1	463	NA	-	-	12	1	813		ENSDARG00000035832	ENSDART00000052000 ENSDART00000091100 ENSDART00000109796	(ENSDART00000091100-124247-119) (XM_001333186.2-119714-119)
MAD_Dr_004_103684-1	atccacctcttgcgctgcaggctgaataatataggtagacatggctttctgtttggctac	103819	Dr.97347	1	533	NA	-	-	NA	1	813				(Dr.136374-107570-38.2)
MAD_Dr_004_103693-1	acacaagtgacttttcacacatctaaagatgaggagtaagcaagttttcactacacatgt	103827	Dr.105330	1	308	NA	wu:fb95d03	ZDB-GENE-030131-2045	NA	1	813				(Dr.124574-97513-119) (Dr.134876-99488-111) (Dr.125938-131439-111) (Dr.132308-127661-111)
MAD_Dr_004_103694-1	taagaaatgatgggtactatgaacggacagtttttcaaggtgattttgccagtcacatta	103828	Dr.111066	1	93	NA	-	-	NA	1	813				(Dr.153695-38082-119) (NM_001040345.1-38067-119)
MAD_Dr_004_103697-1	tacacaatgccctttattgactttgtctggtatataagccattcaattattgatgcacct	103830	Dr.118319	1	703	NA	-	-	15	1	813		ENSDARG00000075528	ENSDART00000112784	(NM_001159983.1-108780-119)
MAD_Dr_004_103699-1	cccccactgctggaatcagcttccagaaatgattagatgtgctccaacattaggcacatt	103832	Dr.120341	1	393	NA	-	-	NA	1	813				(Dr.129620-107372-103) (OTTDART00000040985-72862-99.6) (Dr.129299-106882-99.6) (Dr.114105-95050-91.7)
MAD_Dr_004_103700-1	tggaggttgtagccagtaggggacaaaatcgaatccctgaaccacaacctgaggagcagc	103833	XM_698186.3	1	523	NA	-	-	5	1	813		ENSDARG00000067896	ENSDART00000097834 ENSDART00000097835	(OTTDART00000022358-58643-111) (ENSDART00000109052-48766-111) (XM_001923887.1-49742-107) (XM_700750.3-47446-87.7)
MAD_Dr_004_103701-1	atgtttgtggggaacccggtgcttaaatgactcgtagacgacctgattctgggtcggggt	103834	Dr.123649	1	317	NA	-	-	NA	1	813				(XM_001922869.1-1004-95.6)
MAD_Dr_004_103707-1	gatcagtaaggagaatcaaacaagtgtggatggaccttctggcccacactcatttttctc	10384	OTTDART00000023273	1	3338	NA	si:ch211-284e13.4	si:ch211-284e13.4	NA	1	3538				(ENSDART00000084890-8399-119) (Dr.114982-7811-119) (XM_690205.3-7801-119)
MAD_Dr_004_103716-1	acaaaacatggtatgcatctttcaccccatgccctgaaagtactcaaaaacgtctggagc	103848	Dr.136252	1	696	NA	-	-	NA	1	813				(Dr.138636-112765-103) (Dr.135854-109881-95.6)
MAD_Dr_004_103719-1	ttcaaacgacagggggtctggtgcaacgctagccctttaaatctgaaagcgaaagtcgat	103851	Dr.137067	1	678	NA	-	-	NA	1	813				(Dr.137713-101239-89.7) (Dr.127358-111339-60) (Dr.136780-104130-60) (Dr.123654-129353-36.2)
MAD_Dr_004_103728-1	ctcctgaataatgagggggaagtagagctggcagacgattaaccacatgcagaataaagt	10386	ENSDART00000081675	1	3468	NA	ctnnb2	catenin, beta 2	-1	1	3538		ENSDARG00000023472	ENSDART00000081675	(Dr.29035-9889-119) (NM_001001889.1-10290-119)
MAD_Dr_004_103729-1	gcattaaggaatatactttgaatgtggaatccaaataagtcaatatcccactgacttcca	103860	Dr.152257	1	541	NA	-	-	NA	1	813				(Dr.104534-83300-119) (Dr.119064-132077-119)
MAD_Dr_004_103735-1	accgtaaaacacctacggagagctttggggccattggggaaggagctaaggtgtgtttga	103866	OTTDART00000024637	1	434	known	arpc4	actin related protein 2/3 complex, subunit 4	1	1	812		ENSDARG00000058225	ENSDART00000081062	(ENSDART00000019845-71045-119) (Dr.13393-69712-119) (NM_205537.1-69692-119) (OTTDART00000024636-35294-119)
MAD_Dr_004_103736-1	gtgctgcttatgcccactgtgtggatcgagactggtattctgatgcagacatgcccaatg	103867	OTTDART00000025540	1	657	known	alp	alkaline phosphatase	1	1	812		ENSDARG00000015546	ENSDART00000013050 ENSDART00000103456	(ENSDART00000013050-62713-119) (ENSDART00000103456-50129-119) (OTTDART00000025539-44374-119)
MAD_Dr_004_103739-1	agagacaacgacaagttccagggacactgtgctcagcaggatgggtctggttggtggatg	103870	OTTDART00000027764	1	702	known	fgg	fibrinogen, gamma polypeptide	-1	1	812		ENSDARG00000037281	ENSDART00000054230 ENSDART00000109646	(OTTDART00000027763-56715-119)
MAD_Dr_004_103740-1	gagagagtttatcaggtctctgtgttaaagactttgatgagagatggtggaacaaactcc	103871	OTTDART00000028729	1	592	known	zgc:101716	zgc:101716	-1	1	812		ENSDARG00000010738	ENSDART00000011570 ENSDART00000113816	(OTTDART00000028728-73856-119)
MAD_Dr_004_103745-1	agaaggtgagggaatagagggaactaaatcccactctgactgttagggaagatgatgaga	103877	OTTDART00000034088	1	702	NA	si:ch211-245l1.1	si:ch211-245l1.1	NA	1	812				(Dr.130890-92779-105)
MAD_Dr_004_103746-1	cttcacatcccaacaatccaaggacgccgttgtgaaatctgtcaacgtcagctcacagcc	103878	OTTDART00000034650	1	632	known	id:ibd5155	id:ibd5155	-1	1	812		ENSDARG00000004930	ENSDART00000009920 ENSDART00000090782 ENSDART00000109777 ENSDART00000113895 ENSDART00000114620	(ENSDART00000090782-3976-119) (Dr.78000-1472-119) (NM_001128231.1-1471-119) (ENSDART00000009920-1470-119) (OTTDART00000034642-1469-119) (ENSDART00000109777-1467-119) (ENSDART00000113895-1415-119) (ENSDART00000114620-1316-119)
MAD_Dr_004_103747-1	ctatcttatggcggaacaatgtaacgccaaactgccaaagaatttccattaaatattact	103879	OTTDART00000029848	1	682	NA	si:dkey-41c6.1	si:dkey-41c6.1	NA	1	812				(Dr.154585-132580-111) (OTTDART00000029847-93400-109)
MAD_Dr_004_103748-1	tggttatgaacgagtatgtaaaaggaaatatggccattttaactttggaactttgcaatg	10388	XM_001922464.1	1	3408	NA	-	-	NA	1	3538				(Dr.78213-10390-119) (XM_001922464.1-10388-119)
MAD_Dr_004_103751-1	tctctggacgggcgtttgcaagtgtctcaccgtaaaggtctgcctcatgtcatctactgc	103882	OTTDART00000037051	1	662	known	smad2	MAD homolog 2 (Drosophila)	-1	1	812		ENSDARG00000006389	ENSDART00000044756	(OTTDART00000037049-41533-119) (OTTDART00000037048-40373-119)
MAD_Dr_004_103754-1	atcaaagcgttagaagcgagtaattacggtgtgtcggttcttaataatgcctccagtaac	103885	OTTDART00000038984	1	362	known	zgc:165664	zgc:165664	1	1	812		ENSDARG00000045067	ENSDART00000066259	(OTTDART00000038983-61615-119)
MAD_Dr_004_103755-1	tgattgaactgcagtatttttggttgactaaggaatcctaaagtgtcatattgtaatgca	103886	OTTDART00000039161	1	71	known	arf1l	ADP-ribosylation factor 1 like	1	1	812		ENSDARG00000016393	ENSDART00000007381	(ENSDART00000079101-55983-119) (XM_001919029.1-17384-119)
MAD_Dr_004_103757-1	ctgacaatatgtatccttgggttgagcttgagaatttcggttacactgatggtagaataa	103889	ENSDART00000011977	1	752	NA	-	-	-1	1	812		ENSDARG00000002634	ENSDART00000011977 ENSDART00000054801 ENSDART00000103445	(ENSDART00000054801-74026-119) (ENSDART00000109161-103893-119) (Dr.153165-106189-103) (ENSDART00000011977-103889-119)
MAD_Dr_004_103758-1	cctttgacattactatttccatatgtgtccgaaactgttgtgtgctcctaagaaaatgtt	10389	XM_680564.3	1	3289	NA	-	-	24	1	3538		ENSDARG00000045453	ENSDART00000066853	(OTTDART00000044157-10356-119) (Dr.85711-9660-87.7) (NM_001076711.1-9657-87.7)
MAD_Dr_004_103763-1	aaccagagccagccattgggtaacaaggttgagatggagatagctaatattttagagaag	103894	ENSDART00000111485	1	662	NA	-	-	1	1	812		ENSDARG00000078318	ENSDART00000111485	(OTTDART00000041970-71495-119)
MAD_Dr_004_103764-1	gttatgatcggtgtgaatctcagcggacggagcttccagcacggtgacagcgctgaactc	103895	ENSDART00000112690	1	732	NA	-	-	-1	1	812		ENSDARG00000053484	ENSDART00000075522 ENSDART00000112690 ENSDART00000114894	(Dr.77979-322-119) (XM_682682.3-321-119) (OTTDART00000040661-1719-119)
MAD_Dr_004_103765-1	ttttataacaatcctaatgttcaatgtttggaccacaatggcagcaagtttattttcacc	103896	ENSDART00000050345	1	48	NA	si:rp71-1g18.11	si:rp71-1g18.11	-1	1	816		ENSDARG00000030254	ENSDART00000050345 ENSDART00000075950	(Dr.91712-97151-119) (ENSDART00000050345-103896-119)
MAD_Dr_004_103766-1	actctccgcatttaaaggattgagaggtcactgagatgacttttcatacactatacactt	103898	OTTDART00000041451	1	555	NA	-	-	NA	1	812				(Dr.78234-100590-119)
MAD_Dr_004_103768-1	acagactccatgtccagcacagatccagtattgtctgatggttcggtaggatctgcacca	1039	XM_680992.3	1	3876	NA	-	-	NA	1	6909				(Dr.75851-1041-119) (XM_680992.3-1039-119)
MAD_Dr_004_103774-1	agactgaacatataaactacttggagcttaatgtagtagctgttaggatttaaaccgttt	103904	Dr.89875	1	552	NA	-	-	NA	1	812				(XR_044916.1-19905-119) (XR_044906.1-19904-119)
MAD_Dr_004_103781-1	actactgcgactgtgactgcttcactccctgcagtctacaggagagaagatggtgaacct	103910	Dr.114935	1	582	NA	-	-	NA	1	812				(OTTDART00000021601-104027-119) (ENSDART00000098275-113350-111)
MAD_Dr_004_103783-1	tgcccctcaacaaagtgtatcaaaatcttaacgtaaagcatgcatacacgattttaatat	103912	Dr.121975	1	53	NA	-	-	NA	1	812				(OTTDART00000027085-9267-111)
MAD_Dr_004_103794-1	actcttaacagtctcagtggcgctactcgtaagacgcatgtgatcatgaattgacacgtt	103922	Dr.128295	1	222	NA	-	-	NA	1	812				(Dr.129251-108385-63.9) (Dr.129490-106883-42.1)
MAD_Dr_004_103798-1	tttggcaataacgaaattaagataaaggctgtgcaagatttgtttctccacttctcttca	103926	Dr.129034	1	742	NA	-	-	NA	1	812				(Dr.136791-114754-48.1) (OTTDART00000017264-24670-36.2)
MAD_Dr_004_103799-1	acccctagtaacgaggtacgatgcagcacataaaaaatctatcggagtaaaagtattaaa	103927	Dr.129527	1	752	NA	-	-	NA	1	812				(Dr.129426-107758-103) (Dr.57818-99912-56)
MAD_Dr_004_103800-1	ttcagcgtttatttaaactgcgcatgtgcttcacacttgagattaaaaacctggtggcgc	103928	Dr.129845	1	11	NA	-	-	1	1	812		ENSDARG00000011299	ENSDART00000044274 ENSDART00000108579 ENSDART00000109415 ENSDART00000109670 ENSDART00000112709 ENSDART00000114850	(Dr.9166-17444-119) (NM_213006.2-17443-119) (ENSDART00000114850-19602-99.6) (ENSDART00000108579-18523-99.6) (NM_001144803.1-17578-99.6) (OTTDART00000040959-17569-99.6)
MAD_Dr_004_103803-1	ctgttatacattgtgctgcaagcattttttgcatcggaccatagtgatgacacaaatacg	103931	Dr.134730	1	752	NA	-	-	NA	1	812				(Dr.137338-108392-36.2)
MAD_Dr_004_103804-1	tgtacacgtgttgctcttaaaagggccgagttcttatgtgtgtgtgcggcacgcgcacac	103932	Dr.134858	1	122	NA	-	-	NA	1	812				(Dr.99508-118280-46.1)
MAD_Dr_004_103812-1	aacgtgaaccgttcttagggggaattagagtcgagcatttctcctaaaagacaaacactg	10394	XM_001920392.1	1	3339	NA	-	-	NA	1	3537				(OTTDART00000043125-7964-119) (Dr.84200-10396-119) (XM_001920392.1-10394-119)
MAD_Dr_004_103823-1	tgatcctgcatgtgcttttcacaccacctcttctgttcgcaatgatttgtatatatggtt	10395	NM_001004558.1	1	3397	NA	zgc:92279	ZDB-GENE-040912-24	6	1	3537		ENSDARG00000018984	ENSDART00000011652	(ENSDART00000011652-10575-119) (Dr.152708-10398-119) (NM_001004558.1-10395-119)
MAD_Dr_004_103827-1	gtgtcatcctctgtttcttgatttaacaacaaatttcaagccttggtaggaaatgttgta	103953	OTTDART00000002420	1	591	NA	si:busm1-118j2.9	si:busm1-118j2.9	NA	1	811				(OTTDART00000002421-95541-119) (NM_001097585.1-94605-119) (OTTDART00000002420-103953-119)
MAD_Dr_004_103828-1	ttctggaaaattgggccaatgaattattacctcttcctataaaagttctactaaaggaag	103954	OTTDART00000009295	1	701	known	bik	BCL2-interacting killer (apoptosis-inducing)	1	1	811		ENSDARG00000045549	ENSDART00000066977	(ENSDART00000066977-103587-119) (NM_001045038.2-101101-119)
MAD_Dr_004_103829-1	accgttgtgaagtggagcgctacttcaattcgaaatataaaccgcatcttaatcggaatg	103955	OTTDART00000017486	1	278	known	si:dkey-78l4.4	si:dkey-78l4.4	1	1	811		ENSDARG00000056025	ENSDART00000078442	(XM_001920166.1-111052-119) (ENSDART00000078442-109655-119) (XM_001343078.1-66588-95.6) (OTTDART00000017486-103955-119)
MAD_Dr_004_103830-1	acattgtctgaacacatcgcagaaatctgactaatgtcaacattttaaagcaacggcaag	103956	OTTDART00000019532	1	711	known	si:dkeyp-85e10.2	si:dkeyp-85e10.2	1	1	811		ENSDARG00000070999	ENSDART00000104696	(OTTDART00000017688-38465-119) (OTTDART00000023417-38050-77.8) (Dr.137293-125617-36.2)
MAD_Dr_004_103832-1	tgtgcaacttccctcagtaagacgattagagggacagcgttgggaagaaggagcaaatca	103958	OTTDART00000023789	1	171	known	zgc:92178	zgc:92178	1	1	811		ENSDARG00000005525	ENSDART00000004233	(ENSDART00000004233-71507-119) (OTTDART00000023788-47456-119)
MAD_Dr_004_103840-1	ctgaagccccgcctactctgcgtccatcatgacgtaatacacgtcagtacgtccgcgttt	103965	OTTDART00000031946	1	131	known	sfrs3b	splicing factor, arginine/serine-rich 3b	1	1	811		ENSDARG00000059360	ENSDART00000082464 ENSDART00000106636	(OTTDART00000030317-73546-119)
MAD_Dr_004_103842-1	tgttcgtcagagcaacgggagttagtggaaactggggctccaagctgttatccaaacatc	103967	OTTDART00000033584	1	151	known	accn4a	amiloride-sensitive cation channel 4 a	1	1	811		ENSDARG00000078841	ENSDART00000098592	(Dr.91508-30649-119) (NM_214787.1-30638-119)
MAD_Dr_004_103843-1	ggtggtcacagggcacagttcatttccatctgcatcttgctcttgtttctctttaagctc	103968	OTTDART00000036733	1	751	known	dlgap5	discs, large (Drosophila) homolog-associated prote	1	1	811		ENSDARG00000045167	ENSDART00000066411	(OTTDART00000036732-13006-119)
MAD_Dr_004_103846-1	cttagagtacaagacgacaatcccatacacccttgcgctcaattggcaggtctgaaaact	103970	OTTDART00000044840	1	353	known	luc7l	LUC7-like (S. cerevisiae)	-1	1	811		ENSDARG00000055903	ENSDART00000045273 ENSDART00000078313	(OTTDART00000044841-94273-119)
MAD_Dr_004_103849-1	tagtaacagacaggttggatgtgttgttaacgcagatcaggaggaatgtgcagtatttgt	103973	ENSDART00000014098	1	711	NA	ggct	gamma-glutamyl cyclotransferase	-1	1	811		ENSDARG00000005085	ENSDART00000014098	(Dr.8018-92474-113) (NM_213005.1-98681-111)
MAD_Dr_004_103850-1	aactctactcccacaaaacttattctcaatcctctatcttgcagaagtttcatataattc	103974	OTTDART00000021539	1	595	known	thy1	Thy-1 cell surface antigen	1	1	835		ENSDARG00000035018	ENSDART00000045410	(Dr.75448-95032-119)
MAD_Dr_004_103851-1	aacctcaaatgtctcccctcatcttttgtatcagcacctgttggttgcactaatctgaca	103975	ENSDART00000049148	1	751	NA	zgc:86749	zgc:86749	-1	1	811		ENSDARG00000004171	ENSDART00000036891 ENSDART00000049148	(ENSDART00000036891-34007-119) (Dr.78231-31744-119) (NM_214780.1-31738-119)
MAD_Dr_004_103858-1	taccgttacatccttgcgtgcagctgtgaggagtgcagctgaatgaatttgtcatggaga	103983	ENSDART00000111515	1	651	NA	-	-	-1	1	811		ENSDARG00000076569	ENSDART00000111515	(XM_001338784.1-82071-119)
MAD_Dr_004_103859-1	tctgaactaaaggtttgttggcatttgggctgaatgtgagtgttgtttaactatatgatt	103984	Dr.78106	1	651	NA	zgc:103639	ZDB-GENE-040912-115	22	1	811		ENSDARG00000002589	ENSDART00000003847	(ENSDART00000003847-110855-105) (OTTDART00000036908-105654-105)
MAD_Dr_004_103866-1	actttatcgggccactttatcgggctcgcaactctcagcgccactcgtcaccactaccaa	103990	Dr.105014	1	344	NA	wu:fb57c04	ZDB-GENE-030131-1022	NA	1	811				(Dr.125384-106156-119)
MAD_Dr_004_103871-1	tctgttgtgttttgatcacagaatgccttaaactcatattcactctctttaactattcgt	103995	Dr.125649	1	751	NA	-	-	NA	1	811				(Dr.123390-138661-38.2)
MAD_Dr_004_103872-1	gagttttgaagattgaaaccttcttggtagctgtgcatatgatcaattagccacagtatt	103996	Dr.125832	1	263	NA	-	-	NA	1	811				(Dr.77893-81385-119)
MAD_Dr_004_103873-1	gaaatctctttgtctgctaggcagcaagagttgaagcttaaaattggaataacatcatcc	103997	Dr.127041	1	151	NA	-	-	NA	1	811				(Dr.134921-99307-119) (Dr.127042-98399-119) (Dr.144709-31694-113) (Dr.128395-101712-111) (Dr.129118-97713-105) (Dr.126219-99300-97.6) (Dr.123971-97875-97.6) (Dr.129180-106959-97.6) (Dr.129274-104424-97.6) (Dr.148620-104224-97.6)
MAD_Dr_004_103876-1	ggagaggagggagcacagtttcagaggctcattataccaccgctggactcacaacatcag	104	ENSDART00000103262	1	13874	NA	fat	FAT tumor suppressor homolog 1	1	1	14157		ENSDARG00000017591	ENSDART00000010526 ENSDART00000103262	(OTTDART00000023881-55-119)
MAD_Dr_004_103877-1	taagcgagaacgacaagaactttatggatctcagtttcatgctgtaacggagggggatgt	1040	XM_001338177.2	1	4202	NA	-	-	3	1	6909		ENSDARG00000079172	ENSDART00000109550	(Dr.87569-1042-119) (XM_001338177.2-1040-119)
MAD_Dr_004_103878-1	gtcattgaaacgctggttgctttccaaagaaggtaggagagtgtctcgattagcgttctg	10400	OTTDART00000026412	1	3260	known	ctbp1	C-terminal binding protein 1	1	1	3536		ENSDARG00000057007	ENSDART00000079583	(ENSDART00000079583-10810-119) (NM_131714.2-10709-119) (OTTDART00000026412-10400-119)
MAD_Dr_004_103884-1	gtcaggccaccgggatatgttccggagctccctataaccagtccacccctgcacatttca	104005	Dr.129395	1	98	NA	-	-	NA	1	811				(Dr.112177-88368-46.1)
MAD_Dr_004_103886-1	agtcatatctctcttgtcccagaaacctcagtcccaaatgagagggtttttttctgttgc	104007	Dr.132075	1	551	NA	-	-	NA	1	811				(Dr.130133-129515-91.7) (OTTDART00000036328-2489-83.8) (Dr.135156-121994-81.8)
MAD_Dr_004_103888-1	atgggaggcatgagattttgagcatgagatgattaccgattcttgtaactatgtccatgt	104009	Dr.134714	1	691	NA	zgc:172241	ZDB-GENE-080220-17	NA	1	811				(OTTDART00000034688-121870-44.1)
MAD_Dr_004_103906-1	tagcatgttaattacccccttgttggcttgtaggacaaaaatgacccggacaacagttta	104027	OTTDART00000021601	1	650	NA	si:ch211-117m20.4	si:ch211-117m20.4	NA	1	810				(Dr.114935-103910-65.9)
MAD_Dr_004_103907-1	ttagtggtggtgttagttgacgtgtctgataaatggacccgcagtaagctgagctatgag	104028	OTTDART00000022470	1	750	known	si:ch211-207c6.1	si:ch211-207c6.1	1	1	810		ENSDARG00000059887	ENSDART00000083778	(OTTDART00000022469-50661-119)
MAD_Dr_004_103909-1	ttttatgaacagacagcaaaagcccaagacaatgtcaatccctccggcagtagaaaaacc	10403	XM_678704.3	1	3306	NA	-	-	6	1	3536		ENSDARG00000070951	ENSDART00000104603	(ENSDART00000104603-8127-119) (NM_001077276.1-7981-119) (Dr.85758-7809-119)
MAD_Dr_004_103912-1	actggatcaacagaggaaatgcaccgagtgtgacggcacactcattgatggagatttctt	104032	OTTDART00000028869	1	710	known	zgc:110377	zgc:110377	-1	1	810		ENSDARG00000055036	ENSDART00000077312	(OTTDART00000028868-16479-119) (NM_001020588.1-15780-111)
MAD_Dr_004_103913-1	tggtgtgaataacgccttcgcgagtctcacggaagatctgctcgttaatactgttgttat	104033	OTTDART00000029692	1	133	known	zgc:73220	zgc:73220	-1	1	810		ENSDARG00000002682	ENSDART00000006910	(OTTDART00000029689-49548-119)
MAD_Dr_004_103916-1	acaatggagggccccaaagatgatgacatcaactgggttcctctctggacccgctggctc	104036	OTTDART00000031417	1	750	known	zgc:85925	zgc:85925	-1	1	810		ENSDARG00000071478	ENSDART00000105721	(ENSDART00000105721-14496-119) (OTTDART00000031414-14489-119) (NM_212940.2-13747-119)
MAD_Dr_004_103920-1	gcttcactaatcatattgggatgtggtgcttcatttacactgtgctaaattcatgcactg	10404	OTTDART00000037702	1	3366	known	rhoga	ras homolog gene family, member Ga	1	1	3535		ENSDARG00000030608	ENSDART00000049136	(NM_200680.1-9979-119)
MAD_Dr_004_103921-1	agacactgtttaacctggattagatttagttttcatgcatgtgcacctactgatgctttt	104040	OTTDART00000037826	1	720	known	aldob	aldolase b, fructose-bisphosphate	1	1	810		ENSDARG00000053684	ENSDART00000075744	(OTTDART00000037825-58636-119)
MAD_Dr_004_103923-1	ccttgaagcaaacgctgaggtgaacgatgtttaatacagaataaaactgcgaatgttaaa	104042	OTTDART00000038623	1	750	known	zgc:162634	zgc:162634	1	1	810		ENSDARG00000045773	ENSDART00000067290	(NM_001089372.1-104567-113) (Dr.83530-95503-42.1)
MAD_Dr_004_103924-1	ctctgaatggaaaggcacatctcggagctcctttgcaatccagtcgaaaagctttgggag	104043	OTTDART00000038850	1	220	NA	-	-	NA	1	810				(OTTDART00000038851-99524-119) (OTTDART00000038686-99523-119) (Dr.13764-96342-119) (OTTDART00000038853-113349-119) (OTTDART00000038855-112637-119) (OTTDART00000038852-109601-119) (OTTDART00000038854-108016-119) (ENSDART00000075170-104951-119) (Dr.118007-103427-119) (XM_689974.3-102867-119) (OTTDART00000038685-102834-119) (OTTDART00000038850-104043-119)
MAD_Dr_004_103926-1	aactgacattatggacacgttggctttagaggccacgcagcccaaaaaggcccagaatgg	104045	OTTDART00000041141	1	74	known	gpsn2	glycoprotein, synaptic 2	-1	1	810		ENSDARG00000025904	ENSDART00000028977 ENSDART00000108838 ENSDART00000112554	(ENSDART00000112554-62007-99.6)
MAD_Dr_004_103927-1	agtgttcccggttgttgttgtcggtttcatttgtcggcttgttggatatttagcgcgtgt	104046	OTTDART00000041291	1	150	known	zgc:92182	zgc:92182	1	1	810		ENSDARG00000069700	ENSDART00000101620 ENSDART00000111978	(ENSDART00000101620-99132-119) (ENSDART00000111978-98567-119) (OTTDART00000041293-97473-119) (NM_001009898.1-95426-119) (OTTDART00000024098-92532-119) (Dr.81568-90655-119)
MAD_Dr_004_103928-1	gaagaggcggagtttcgagagggcgtggttcttgatcggccagtcaaagcaggaaaaggc	104047	OTTDART00000043336	1	630	known	zgc:101748	zgc:101748	1	1	810		ENSDARG00000019707	ENSDART00000099535	(OTTDART00000043335-94128-119) (ENSDART00000099535-66845-119) (OTTDART00000043333-64828-119) (Dr.29901-66235-111) (NM_001004627.1-66228-111)
MAD_Dr_004_103929-1	tttactactgatctctaacctgatgatggccattggaggaacatgtgtcgccttctccac	104048	OTTDART00000043567	1	700	known	oat	organic anion transporter	1	1	810		ENSDARG00000055523	ENSDART00000077887	(ENSDART00000077887-23362-119) (Dr.107265-22513-119) (NM_207077.1-22501-119) (OTTDART00000043566-22430-119)
MAD_Dr_004_103930-1	atattaaagatgaatcgtcggagttttccagcctttcaagtcagtccatcttgaaggtaa	104049	OTTDART00000044100	1	244	known	zgc:158234	zgc:158234	1	1	810		ENSDARG00000062361	ENSDART00000090096 ENSDART00000109663	(OTTDART00000037303-28070-81.8) (OTTDART00000037302-12375-81.8)
MAD_Dr_004_103931-1	gggtgtgtttttttgggagtgggggagtgaaatgtggatcagccggcagtcattgaggag	10405	ENSDART00000017785	1	3107	NA	narg1a	NMDA receptor-regulated gene 1a	1	1	3535		ENSDARG00000003213	ENSDART00000017785	(OTTDART00000027089-10413-91.7) (Dr.78308-10227-91.7) (NM_200646.1-10225-91.7) (ENSDART00000017785-10405-91.7)
MAD_Dr_004_103932-1	tttacctgcacgcaaaagggttcagtccaaaaatctatcaagctcatcaggtgctgcagg	104050	OTTDART00000044729	1	410	NA	wu:fa04d06	wu:fa04d06	NA	1	810				(Dr.25381-66782-119) (XM_701099.3-66773-119) (OTTDART00000044728-51839-119) (OTTDART00000044729-104050-119)
MAD_Dr_004_103933-1	acattggtaaaccctcaaccatcaggagagatgcgcccgctggacgcaaggtcggtctca	104051	ENSDART00000006948	1	660	NA	rpl8	ribosomal protein L8	-1	1	810		ENSDARG00000014867	ENSDART00000006948	(OTTDART00000026218-93569-119) (Dr.4091-90014-83.8)
MAD_Dr_004_103934-1	tatatatcaatctcatcaagaacaaatggatatgggatggaagcaacgtcactgtcttta	104052	ENSDART00000027072	1	620	NA	zgc:171537	zgc:171537	-1	1	810		ENSDARG00000019294	ENSDART00000027072	(Dr.152482-98320-56)
MAD_Dr_004_103936-1	ttccacatttttttcacaagtgacctacaccatcaaacaccggatcgaaggcattgaaga	104056	ENSDART00000054875	1	440	NA	-	-	-1	1	810		ENSDARG00000037676	ENSDART00000054875	(XM_001921884.1-82311-91.7) (ENSDART00000111406-105243-91.7)
MAD_Dr_004_103938-1	gtacaacaaccttccgaagctcgtggcctccagagagggctttaaaggctgcctggcatc	10406	ENSDART00000090646	1	3056	NA	-	-	-1	1	3535		ENSDARG00000043746	ENSDART00000088179 ENSDART00000090646 ENSDART00000109034	(Dr.109337-857-119) (NM_001080009.1-856-119)
MAD_Dr_004_103939-1	agatccaaccaggaggaagcctgcaaaacaaagcatcagaatcagagtgttagcagccag	104060	OTTDART00000014683	1	392	known	si:ch211-260p9.3	si:ch211-260p9.3	1	1	810		ENSDARG00000068763	ENSDART00000080709	(XM_685224.3-9786-119)
MAD_Dr_004_103940-1	tcagcaattcgccggcaagacaaaactacgctacccggtaacgccacagttagtggagcg	104061	OTTDART00000014682	1	742	known	si:ch211-260p9.3	si:ch211-260p9.3	1	1	812		ENSDARG00000068763	ENSDART00000080709	(XM_685224.3-9786-119)
MAD_Dr_004_103942-1	atatgcagagagacgctgcatttctctatctgtgctttctgattacaaacggtatgtttg	104063	ENSDART00000105945	1	13	NA	si:ch211-236g6.1	si:ch211-236g6.1	1	1	810		ENSDARG00000071590	ENSDART00000105945 ENSDART00000106103	(ENSDART00000106103-61741-119) (OTTDART00000013224-104824-119) (ENSDART00000105945-104063-119)
MAD_Dr_004_103943-1	gaccatcagaaaggcgtcaccgtgtcgatctacgacatccagatccagcccttcgacatc	104064	ENSDART00000110775	1	540	NA	-	-	1	1	810		ENSDARG00000073772	ENSDART00000110775	(Dr.67298-38392-111) (NM_001113661.1-38390-111)
MAD_Dr_004_103946-1	gatcacaacccagaaataaattaccctgagtggtacagctgtttgatggctgtctggata	104067	ENSDART00000114615	1	690	NA	-	-	-1	1	810		ENSDARG00000076580	ENSDART00000113512 ENSDART00000114615	(ENSDART00000113512-107432-119)
MAD_Dr_004_103948-1	tctgctgggactgagaacagaaccggcaacctttcaattacaagtccagccaatagcgtg	10407	ENSDART00000115193	1	3415	NA	map3k12	mitogen-activated protein kinase kinase kinase 12	1	1	3535		ENSDARG00000042565	ENSDART00000062432 ENSDART00000115193	(ENSDART00000062432-10419-119) (Dr.88845-10312-119) (NM_207094.1-10309-119) (ENSDART00000115193-10407-119)
MAD_Dr_004_103949-1	attgctaggaacatggaaccccatggtcatgctagagattgtcacctgtgctcacaaagt	104070	OTTDART00000008169	1	630	known	si:dkey-7c18.24	si:dkey-7c18.24	1	1	810		ENSDARG00000041433	ENSDART00000060742 ENSDART00000060744	(OTTDART00000009860-71190-119) (Dr.140304-79159-103) (OTTDART00000008169-104070-119)
MAD_Dr_004_103951-1	gtcattatgtgctgatgataggtctcactatacgcttgtctcgctgcagatcttacattg	104075	XM_001920309.1	1	334	NA	-	-	NA	1	810				(OTTDART00000038524-93705-83.8) (OTTDART00000038527-93509-83.8) (OTTDART00000038528-93687-65.9) (OTTDART00000038526-92232-61.9) (XM_001920272.1-104971-36.2)
MAD_Dr_004_103953-1	cccatgttcctggttcatcagcgtgggatcaagaaagatggttctcacccggtgtttctg	104078	ENSDART00000064387	1	36	NA	-	-	-1	1	813		ENSDARG00000043851	ENSDART00000064387	(Dr.121486-88905-119)
MAD_Dr_004_103954-1	aaaccttcaaggggctggaagtcagtgtcttacaagcggcagaagggagagacggcatga	104080	OTTDART00000002272	1	280	known	lbx1a	ladybird homeobox 1a	1	1	810		ENSDARG00000018321	ENSDART00000045351	(OTTDART00000024964-61915-119)
MAD_Dr_004_103958-1	tgatgcagagtgactgaacaatgctaccatcatatttgtttaatattgttgtttcaactg	104084	Dr.43242	1	730	NA	si:dkey-43b14.8	ZDB-GENE-070912-538	NA	1	810				(Dr.114494-102604-71.9) (Dr.131791-92345-61.9) (Dr.125567-96037-46.1)
MAD_Dr_004_103967-1	aaatgatagcgaaatgccccatggatgacgttgtggctatcaggacatacgaaaaagatg	104092	Dr.90421	1	410	NA	fabp11b	ZDB-GENE-050522-391	16	1	810		ENSDARG00000002311	ENSDART00000012718	(OTTDART00000028253-118737-111)
MAD_Dr_004_103969-1	taaagtccgccatgtaactagcaactgcgccatggcttgatgcaaccaaagagcttaaaa	104094	Dr.91413	1	351	NA	-	-	NA	1	810				(OTTDART00000036917-74296-46.1) (Dr.96775-119355-38.2)
MAD_Dr_004_103981-1	tagcattgcatctattgtcattttaccaagaatgtgtttgctctttcagaactcaggcag	104104	Dr.114272	1	370	NA	-	-	NA	1	810				(OTTDART00000043611-117589-119) (OTTDART00000022911-103566-119) (OTTDART00000022971-102635-119) (Dr.151951-100061-119) (OTTDART00000004867-97796-111) (OTTDART00000004866-116808-111) (OTTDART00000043075-95666-103) (OTTDART00000022970-128834-63.9)
MAD_Dr_004_103983-1	gggtttaatccctctcctattgcctgtagcacagcagagaaataatgtgatcaaatctgc	104106	Dr.115522	1	460	NA	zgc:73310	ZDB-GENE-040426-1754	6	1	810		ENSDARG00000070439	ENSDART00000103373	(ENSDART00000103373-140128-119) (XM_001338780.1-107610-119) (ENSDART00000073990-140127-111) (Dr.124219-111629-111) (Dr.115522-104106-119)
MAD_Dr_004_103985-1	gactggatgtaaacaacatctttccatccacaactgactcattctaaatgtccactccag	104108	Dr.117878	1	750	NA	-	-	4	1	810		ENSDARG00000076711	ENSDART00000065908	(OTTDART00000008035-51833-44.1) (XM_001342564.2-51655-44.1) (XM_001922258.1-37692-44.1) (XM_689382.3-28083-44.1) (Dr.114539-16028-44.1) (XM_001345495.2-16022-44.1) (XM_001919883.1-22252-42.1) (Dr.112957-96357-36.2) (XR_030044.2-14601-36.2)
MAD_Dr_004_103987-1	aagcattcggccccgatacacgctctgctgaactccccgaatagcagagaacactcggac	104110	Dr.119246	1	146	NA	-	-	NA	1	810				(XM_001332079.1-48903-119)
MAD_Dr_004_103990-1	tattttaaattgtcaactgcttggactagtcttttttgactttacactattgacgtggtg	104113	Dr.123072	1	496	NA	-	-	NA	1	810				(OTTDART00000044967-92370-111)
MAD_Dr_004_103992-1	aactgagtgtcatcagctgtaatgtacacattatgcaccatattcagataaaccaatcat	104115	Dr.124528	1	710	NA	zgc:152809	ZDB-GENE-060901-6	NA	1	810				(NM_001045860.1-110095-91.7) (NM_001040320.1-91525-87.7) (ENSDART00000079003-110193-67.9) (OTTDART00000012518-102240-67.9)
MAD_Dr_004_103993-1	aagcagagacagactctacagaaggagctgcagacgagtgtgtcgcgtgttcagtttctg	104116	Dr.125108	1	391	NA	-	-	NA	1	810				(Dr.154242-100064-119)
MAD_Dr_004_103994-1	gcttgctgatccatgtatgaggatagcctgacggagaacatttaagctgcgctcctcccc	104117	Dr.125142	1	60	NA	-	-	NA	1	810				(Dr.153531-99508-113) (Dr.152676-94387-113) (Dr.139541-120596-113) (Dr.123792-115236-113) (Dr.131596-109794-113) (Dr.127053-108500-113) (Dr.129097-107295-113) (Dr.76016-106413-113) (Dr.126709-97167-97.6) (Dr.122211-112447-77.8)
MAD_Dr_004_103998-1	tgctgcactgtggtgaaacaattgcacacgaatatgactcatcattccaaaatctgtttt	104120	Dr.126408	1	690	NA	wu:fb10f04	ZDB-GENE-030131-8382	NA	1	810				(XM_694031.3-46461-119) (NM_001077274.1-45537-119)
MAD_Dr_004_104001-1	ttagaatgcttctcgcaatatcttatacagtacaacatgctgtattaggcttatttagtc	104123	Dr.132109	1	420	NA	-	-	NA	1	810				(Dr.45458-110199-119)
MAD_Dr_004_104009-1	tctacactgtcaaacgaaaccacttaaaggggtctggtgcaatgctagccctttaaatct	104130	Dr.136780	1	700	NA	-	-	NA	1	810				(Dr.137713-101239-79.8) (Dr.137067-103851-56) (Dr.127358-111339-48.1)
MAD_Dr_004_104011-1	caggaaatgcagattcggacttctgcgcatctgttcacgcagatcggccattcgcgcgtg	104132	Dr.138382	1	570	NA	-	-	NA	1	810				(Dr.136571-107383-61.9) (Dr.102932-119132-48.1) (Dr.85169-109168-42.1) (Dr.136271-116568-38.2)
MAD_Dr_004_104015-1	ttcagtgccactatccaccgcttcgcaatgtgagctgtattgccttgatatcatcatgga	104136	Dr.141878	1	656	NA	-	-	NA	1	810				(ENSDART00000074173-66357-58) (NM_199781.1-52836-58) (Dr.45135-57306-52) (ENSDART00000074181-67970-50.1) (ENSDART00000065821-65641-50.1) (Dr.35557-63821-50.1) (ENSDART00000013506-63291-50.1) (NM_001109741.1-60063-50.1)
MAD_Dr_004_104016-1	catgaagcatttcctgggactcctaattatccggactaatagtgcaatggttggtgttca	104137	Dr.148892	1	606	NA	si:dkey-241l7.3	ZDB-GENE-041014-239	20	1	810		ENSDARG00000074612	ENSDART00000043688	(ENSDART00000065821-65641-75.8) (Dr.45135-57306-67.9) (Dr.152490-92800-60) (ENSDART00000074181-67970-60) (Dr.35557-63821-60) (ENSDART00000013506-63291-60) (NM_001109741.1-60063-60) (NM_199781.1-52836-60) (ENSDART00000074173-66357-52) (Dr.141878-104136-48.1)
MAD_Dr_004_104019-1	gtgtgcacatctttcagtggtataatgcaataagtgagcgtgaaacaagatctttgaaat	10414	OTTDART00000037801	1	3433	known	cul5	cullin 5	-1	1	3533		ENSDARG00000069742	ENSDART00000062339 ENSDART00000101718 ENSDART00000110111	(ENSDART00000062339-10540-119) (ENSDART00000101718-10420-119) (Dr.79316-10311-119) (NM_212706.1-10306-119)
MAD_Dr_004_104021-1	gcgaggagctcaaagccgtgctggagaaacacttcaatgagtacagggacgagctgaagc	104141	Dr.152481	1	357	NA	-	-	NA	1	810				(Dr.3564-41120-111) (Dr.148428-83131-103) (Dr.11052-92552-65.9)
MAD_Dr_004_104025-1	gatgctacaaggaactcaagacgtcaacatggcatgtgagaatattccaaatggaaccat	104146	OTTDART00000001499	1	472	known	nitr6b	novel immune-type receptor 6b	-1	1	809		ENSDARG00000057948	ENSDART00000080704	(OTTDART00000004025-113193-117)
MAD_Dr_004_104026-1	ggaagctcgactcaaacatccacacgcaactgtgatttctgactggtagacagatgagga	104148	OTTDART00000022119	1	52	NA	si:dkeyp-69e1.9	si:dkeyp-69e1.9	NA	1	809				(Dr.131180-95531-119) (OTTDART00000023511-68348-119) (OTTDART00000018053-67622-119) (OTTDART00000001470-66956-119) (Dr.129896-135148-119) (OTTDART00000001471-130653-119) (Dr.129995-129204-119) (Dr.122243-121057-119) (Dr.154109-118298-119) (Dr.84138-109350-119) (Dr.151038-104742-119) (Dr.152731-104625-119) (Dr.126135-101921-119) (Dr.124656-100908-119) (OTTDART00000030386-100874-119) (Dr.131144-985…
MAD_Dr_004_104027-1	tgcgcaagagactggcagcaaaaggcattgactatgatttcccaggatttgcagcacaga	104149	OTTDART00000026321	1	699	known	mki67ip	mki67 (FHA domain) interacting nucleolar phosphopr	1	1	809		ENSDARG00000040666	ENSDART00000059549 ENSDART00000109470	(ENSDART00000109470-75727-119) (OTTDART00000026320-69188-119) (OTTDART00000034772-105880-119)
MAD_Dr_004_104029-1	ttggcctctctcaagcttctaatccaggtccacttttggcaaagaaagttgtcggtatcc	104151	OTTDART00000028087	1	574	known	ttpal	tocopherol (alpha) transfer protein-like	1	1	809		ENSDARG00000070644	ENSDART00000103934	(ENSDART00000103934-50735-119) (Dr.26556-48635-119) (NM_212590.1-48626-119) (OTTDART00000028086-16515-119)
MAD_Dr_004_104030-1	acaccctcttgtgctgacatgcataaagaatagtgctgaacacaccaatcaattccccct	104152	OTTDART00000030076	1	667	NA	si:dkeyp-20g2.1	si:dkeyp-20g2.1	NA	1	809				(Dr.82461-23695-119) (XM_690528.3-23693-119) (ENSDART00000108870-107510-119) (OTTDART00000030076-104152-119)
MAD_Dr_004_104031-1	ttgacaaaccacctggaggacacactcttgctgtcttaatgcacaagacattttgttata	104153	OTTDART00000030943	1	460	NA	si:dkey-264b2.2	si:dkey-264b2.2	NA	1	809				(OTTDART00000030944-109225-119) (Dr.114829-109466-111) (OTTDART00000018940-107494-111) (Dr.152249-107490-111) (Dr.120881-107041-111) (OTTDART00000018939-105351-111) (OTTDART00000007653-106080-79.8) (Dr.142045-91537-73.8) (OTTDART00000032323-116149-54) (OTTDART00000032322-107328-54) (OTTDART00000030943-104153-119)
MAD_Dr_004_104032-1	caatctctacagtgtgttgttggctaggtttcatctctttccggcagtgaagacccacgg	104154	OTTDART00000031337	1	749	known	zgc:163121	zgc:163121	-1	1	809		ENSDARG00000055370	ENSDART00000077720 ENSDART00000109561	(OTTDART00000031335-38374-119) (ENSDART00000109561-35074-119)
MAD_Dr_004_104035-1	cgcgcgtcttgcttccaacactggagcggagaggatgttgctatgggaaacgaagctaca	104157	OTTDART00000033529	1	159	NA	si:ch211-166e11.1	si:ch211-166e11.1	NA	1	809				(OTTDART00000035523-110352-103) (OTTDART00000033992-62607-85.7) (OTTDART00000033539-97467-48.1) (Dr.121599-110981-40.1)
MAD_Dr_004_104037-1	gcagcactctaccaccatcgagagaagaataacgagacggtcatttggggtcctttgaga	104159	OTTDART00000034424	1	699	NA	-	-	NA	1	809				(XM_001919376.1-2717-119) (OTTDART00000034425-139191-52)
MAD_Dr_004_104039-1	ctggaatttttagtgggcttgacagtaccaagagtgtgcttatctgtagtggccaggccg	104160	OTTDART00000035250	1	369	NA	-	-	NA	1	809				(Dr.74828-101388-119)
MAD_Dr_004_104040-1	ccccacattgccacatatgacattttgtttgacctttcgtattcacagaggaaaataaat	104161	OTTDART00000039103	1	129	NA	gb:eh433777	expressed sequence EH433777	NA	1	809				(OTTDART00000039104-106495-119)
MAD_Dr_004_104042-1	tcagctcatgtatggtgggagaaattagtatttaacacgccaaaatttttctcagaaaac	104163	OTTDART00000041782	1	469	NA	wu:fi34g09	wu:fi34g09	NA	1	809				(Dr.90478-95509-119) (Dr.132506-122745-46.1)
MAD_Dr_004_104043-1	aaacgccttttattttgcttaaattaagcccctttcccacacgattttacttttgttacc	104164	OTTDART00000043091	1	679	known	npm1	nucleophosmin 1	-1	1	809		ENSDARG00000014329	ENSDART00000021240 ENSDART00000100526	(ENSDART00000021240-55673-119) (ENSDART00000100526-55205-119) (OTTDART00000024023-54813-119) (Dr.43659-54364-119) (NM_199428.1-54359-119) (OTTDART00000024026-124377-119)
MAD_Dr_004_104044-1	tcaggagatgacagaaatcgctgagaaactgaactatgatcgcgaggtggtgcgcgtctg	104165	OTTDART00000044383	1	709	NA	-	-	NA	1	809				(XM_001341460.2-45225-119)
MAD_Dr_004_104046-1	catcaactaccaaacttcttcattccatcccacaacctcttacatcatgtctctacaagc	104167	OTTDART00000040890	1	710	NA	-	-	NA	1	810				(XM_680019.1-47953-119)
MAD_Dr_004_104047-1	gcgaataaggttcctcgagctcctcacgaccgcaagaaggagtggcagaagatggcgtta	104168	ENSDART00000084952	1	624	NA	-	-	1	1	809		ENSDARG00000060349	ENSDART00000084952	(Dr.90838-57138-111) (XM_001335766.2-57123-111)
MAD_Dr_004_104048-1	gaggtcacagtgttaaatatctgttgccagactcggtcattgagtacataagagagcaca	104169	ENSDART00000110826	1	669	NA	-	-	-1	1	809		ENSDARG00000077034	ENSDART00000110371 ENSDART00000110826	(XM_695734.2-108042-119) (OTTDART00000033035-102735-119) (ENSDART00000110826-104169-119)
MAD_Dr_004_104051-1	cctcgcagtataaagttcatgtgggccagaaagagatgagcacctgcggcgtgttcgggc	104172	XM_695476.3	1	174	NA	-	-	NA	1	809				(Dr.75713-96899-111)
MAD_Dr_004_104052-1	cagtctatgtatcatcatcgccagaaaaatcattgattagcttgatgaacaaccagactg	104173	XM_683477.3	1	489	NA	-	-	NA	1	809				(XM_001344010.2-55579-103)
MAD_Dr_004_104053-1	gactgtgttgaccacacacctcatctaaacgcaccgccatgtaaataacctcaagtcatt	104174	NM_001077468.1	1	659	NA	zgc:153377	ZDB-GENE-061027-183	7	1	809		ENSDARG00000003846	ENSDART00000053600	(Dr.13693-99566-42.1)
MAD_Dr_004_104054-1	gttctcctgattaaccctctgcactgatgtaaatgaccggctcatcatgacgcactcatt	104175	NM_131770.1	1	709	NA	cldn19	ZDB-GENE-010328-11	NA	1	809				(Dr.75668-37734-119)
MAD_Dr_004_104057-1	agatactgagctacagaaagcttgtattgttgagtctgtatcaataatggatatcatctg	104178	Dr.53406	1	739	NA	-	-	3	1	809		ENSDARG00000078111	ENSDART00000108618	(ENSDART00000108618-24730-117)
MAD_Dr_004_104065-1	acagaaaaagccctttgaactggcagccggctttacctgagacgcctgcagaaacccggg	104185	Dr.76357	1	273	NA	zgc:110014	ZDB-GENE-050809-130	11	1	809		ENSDARG00000059298	ENSDART00000082379	(OTTDART00000028875-126734-119) (NM_001033102.1-122660-119)
MAD_Dr_004_104072-1	aatgcttgtttctgtgcgccgccagtatcctgacaatgagctttataccctttctattaa	104191	Dr.91478	1	309	NA	-	-	NA	1	809				(OTTDART00000033582-130283-119)
MAD_Dr_004_104082-1	tgtgtgcacatctttcagtggtataatgcaataagtgagcgtgaaacaagatctttgaaa	10420	ENSDART00000101718	1	3432	NA	cul5	cullin 5	-1	1	3532		ENSDARG00000069742	ENSDART00000062339 ENSDART00000101718 ENSDART00000110111	(ENSDART00000062339-10540-119) (OTTDART00000037801-10414-119) (Dr.79316-10311-119) (NM_212706.1-10306-119) (ENSDART00000101718-10420-119)
MAD_Dr_004_104084-1	ccagcagattgacactggtcttcgggcacgcagtggagcaatggtggtgatcactgtcat	104201	Dr.110334	1	535	NA	-	-	5	1	809		ENSDARG00000077305	ENSDART00000112638	(ENSDART00000112638-128848-119)
MAD_Dr_004_104090-1	gtcaatagggatgtaccagggttgctctggtagaaaaccaactatctgttaccataaaca	104207	Dr.126440	1	219	NA	-	-	NA	1	809				(XM_001921667.1-82617-50.1)
MAD_Dr_004_104091-1	gagctgttatcacagagagggcgggcacgcacgcacgctctacttagtgatagatgcgca	104208	Dr.127103	1	198	NA	-	-	NA	1	809				(Dr.118217-123096-46.1) (Dr.128351-109981-46.1)
MAD_Dr_004_104093-1	gtatgagcaaggcaaccttcgtggaatgtcttccttgggaaggagtatagagggcctgaa	10421	ENSDART00000113424	1	2483	NA	ahi1	Abelson helper integration site 1	-1	1	3532		ENSDARG00000044056	ENSDART00000064668 ENSDART00000113424	(Dr.74685-10970-79.8)
MAD_Dr_004_104107-1	ttcgcagtcaggttcaagttgccaaaaatctgactttatagcagcaattaataaagttat	104223	Dr.142228	1	739	NA	-	-	NA	1	809				(OTTDART00000030418-108183-119) (Dr.142228-104223-119)
MAD_Dr_004_104108-1	tctattctatcttcagctgctgtggtaagtcaattcttctttgcctattagaaatgttga	104224	Dr.148620	1	49	NA	-	-	NA	1	809				(Dr.134921-99307-119) (Dr.134345-99185-119) (Dr.127042-98399-119) (Dr.123971-97875-119) (Dr.129118-97713-119) (Dr.144709-31694-119) (Dr.129180-106959-119) (Dr.125333-106337-119) (Dr.129274-104424-119)
MAD_Dr_004_104114-1	tcccctatctacctgacgacaagacatggctgttctggaccagccgtcaatccacacagt	10423	XM_001923616.1	1	3402	NA	-	-	NA	1	3532				(XR_045020.1-5323-87.7)
MAD_Dr_004_104115-1	ccgtcgtcgtactcaatggttgtccattgtttggtttgtaaacaaacggatgacgtgtat	104231	OTTDART00000024417	1	4	known	sumo3l	SMT3 suppressor of mif two 3 homolog 3, like	-1	1	808		ENSDARG00000028119	ENSDART00000035905	(OTTDART00000024418-112538-119)
MAD_Dr_004_104119-1	tgttcacatcctcctgtccaggtaagacaatcctgattcaagtatatgctcttttacatc	104235	OTTDART00000027922	1	627	known	zgc:92186	zgc:92186	1	1	808		ENSDARG00000024184	ENSDART00000007053	(ENSDART00000007053-39637-44.1) (XM_001923606.1-30458-36.2)
MAD_Dr_004_104121-1	gtccaggctaacaacacaagcagctcccgctgtactttcttcaaagacgaatatcaatgt	104237	OTTDART00000033833	1	100	NA	si:dkey-100n23.5	si:dkey-100n23.5	NA	1	808				(OTTDART00000033823-57135-119) (OTTDART00000033834-105037-119)
MAD_Dr_004_104125-1	acttctgcttctgtggaagaggttatacgtcaatgcaaaagctcaaagagcacgagcgta	104241	OTTDART00000039876	1	748	NA	-	-	NA	1	808				(XM_001922781.1-55314-119)
MAD_Dr_004_104126-1	tccaaccagacaagcaacctcttttggagcgttttctaaaccgagctgcagaaggctttc	104242	OTTDART00000039906	1	680	known	zgc:110063	zgc:110063	-1	1	808		ENSDARG00000053013	ENSDART00000074975	(OTTDART00000039905-140957-119) (ENSDART00000074975-140956-119)
MAD_Dr_004_104128-1	tgatggtctccttttactgcagcagcttaccaaagggaatgctgcaattcagaaaattgt	104245	OTTDART00000041710	1	701	known	uso1	USO1 homolog, vesicle docking protein (yeast)	1	1	808		ENSDARG00000019581	ENSDART00000011809 ENSDART00000112329	(OTTDART00000041708-7745-119) (ENSDART00000112329-17165-119) (ENSDART00000011809-12842-119)
MAD_Dr_004_104130-1	gttttcgcgcggttgtcttgagctgcccgtcagtgaacatgccgtgctctgaagttacag	104247	OTTDART00000045122	1	106	NA	dut	dUTP pyrophosphatase	NA	1	808				(OTTDART00000045123-95744-119)
MAD_Dr_004_104131-1	tggagggaatgaagactgtgcaatgatcagtcagtatcctcagggactatggaatgacat	104248	ENSDART00000064227	1	708	NA	si:dkey-88n24.7	si:dkey-88n24.7	1	1	808		ENSDARG00000034330	ENSDART00000049926 ENSDART00000064227 ENSDART00000064229	(ENSDART00000049926-78685-119) (XM_001333171.1-78624-46.1) (ENSDART00000108812-141399-38.2) (ENSDART00000064227-104248-119)
MAD_Dr_004_104132-1	acggtgcaatagaactgcatgatggcaaccaatgcagtacagatggaaatagactatgcc	10425	XM_001334140.2	1	2380	NA	-	-	20	1	3531		ENSDARG00000079036	ENSDART00000112836	(Dr.117295-9298-119) (XM_001338836.2-9293-119) (XR_029095.2-21039-119) (OTTDART00000017215-16514-119) (Dr.116479-11907-119) (NM_001113633.1-11906-119) (OTTDART00000034515-11902-119) (ENSDART00000114863-11892-119) (Dr.136099-10429-119) (Dr.116920-9331-115) (XM_001341230.2-9325-115) (ENSDART00000113355-11890-115) (ENSDART00000114381-11891-95.6) (Dr.119583-9339-71.9) (XM_001334995.2-9334-71.9) (Dr.1…
MAD_Dr_004_104134-1	tctgcttacacactttaggtgaatgcagtcacacaaaagattcttgaataaaagtaaaag	104253	ENSDART00000109704	1	688	NA	-	-	1	1	808		ENSDARG00000079279	ENSDART00000109704	(XM_688063.3-76818-119)
MAD_Dr_004_104136-1	tttgtgacaagcacaagatactcttctgtcagacacccaaagttggaaacacacaatgga	104256	ENSDART00000113149	1	578	NA	-	-	-1	1	808		ENSDARG00000079893	ENSDART00000113149	(Dr.11834-47896-119) (NM_001003779.1-47894-119) (OTTDART00000025001-47152-119)
MAD_Dr_004_104137-1	ggagacccagttacccagaattcagtgtagtgatccagtggcgcgatactttggtctgaa	104257	ENSDART00000113964	1	578	NA	-	-	1	1	808		ENSDARG00000074274	ENSDART00000113964	(Dr.154340-96380-117)
MAD_Dr_004_104138-1	ctcattcagacataatgccaccgcgcgaactctggcagatctcaggtgggaggaaggcaa	104258	XM_001342296.2	1	108	NA	-	-	NA	1	808				(Dr.79693-40902-119) (NM_001001838.1-40894-119)
MAD_Dr_004_104140-1	cagatttttgtggggggaaaaacatatagtctctgcatgatgtttttagcaatttattac	10426	XM_682449.2	1	3331	NA	-	-	13	1	3531		ENSDARG00000061114	ENSDART00000086816 ENSDART00000115023	(Dr.77533-10427-119) (XM_682449.2-10426-119)
MAD_Dr_004_104141-1	attatgcagctcaaatatatgggggatttttagcattgtctgtatattttgtctcctgaa	104260	NM_200298.2	1	678	NA	zgc:56565	ZDB-GENE-040426-1080	11	1	808		ENSDARG00000044638	ENSDART00000065590	(ENSDART00000065590-104777-119)
MAD_Dr_004_104162-1	taaaatgaaccattatttaccattagacgctggctttattcacacactgctgccacataa	104282	Dr.96988	1	711	NA	-	-	NA	1	808				(Dr.123708-129729-50.1) (Dr.106236-95610-48.1) (Dr.125487-97439-44.1) (Dr.136673-114698-44.1) (Dr.136348-110521-44.1) (ENSDART00000067455-10978-44.1) (Dr.82862-10642-44.1) (NM_001020515.1-10638-44.1) (Dr.136425-109988-42.1) (Dr.137781-104816-36.2)
MAD_Dr_004_104163-1	aaagtgaacaaagagccattaggacgttttgtcagggacaatatgtttatgatctacaat	104283	Dr.97198	1	658	NA	-	-	NA	1	808				(Dr.43101-56012-119)
MAD_Dr_004_104174-1	cagcagtttgtctattttgaacctgtggttaaagagttttctaatatttccctgttcatt	104293	Dr.116858	1	53	NA	-	-	NA	1	808				(OTTDART00000042728-103769-103) (XM_687284.3-45363-89.7) (OTTDART00000024877-103155-79.8)
MAD_Dr_004_104180-1	ttttccagttctagtcatagtggttaacctaattgtttttggagatccaacagtgatgta	104299	Dr.126418	1	288	NA	-	-	NA	1	808				(Dr.130482-116325-119) (Dr.117165-106578-119) (Dr.123074-97631-40.1)
MAD_Dr_004_104181-1	tctcaccccatttcacctcgtgtaattctccaatgtttagattgagatttaaaacgaata	1043	ENSDART00000089671	1	6822	NA	pcm1	pericentriolar material 1	-1	1	6902		ENSDARG00000074770	ENSDART00000089671	(Dr.86282-1053-119) (NM_001115123.1-1052-119) (ENSDART00000089671-1043-119)
MAD_Dr_004_104194-1	ttttaggctaaagtggctagcaactatactctataacctagctagcaactatacaacaaa	10431	NM_199651.1	1	2115	NA	zgc:55876	ZDB-GENE-030131-2420	3	1	3530		ENSDARG00000010906	ENSDART00000017706 ENSDART00000105586	(ENSDART00000105586-10547-119) (Dr.77943-10436-119) (NM_199651.1-10431-119)
MAD_Dr_004_104204-1	ccaatgcagaatgacacaagttcataactgttcaatcgctgagccatcaagttgctgttt	104320	Dr.137995	1	712	NA	-	-	NA	1	808				(Dr.137182-97884-119) (Dr.128443-96708-119) (Dr.123058-94034-111) (Dr.124031-97876-103) (Dr.127047-102499-60)
MAD_Dr_004_104206-1	cgcaggatttacagtgttgagtttggattatagtcaactcactgctaaaattaaccataa	104322	Dr.138807	1	338	NA	-	-	NA	1	808				(Dr.136888-99096-36.2)
MAD_Dr_004_104213-1	tagacaagggaactaacacatttgaggaaaaaagaatccaaaataagagattggtgtgtg	104329	Dr.153031	1	239	NA	-	-	NA	1	808				(OTTDART00000029976-98168-119) (Dr.122509-100698-119) (Dr.153031-104329-119)
MAD_Dr_004_104216-1	gtattgtgggtgaactgttacttaaataatgttttgctctttactttgcacttttcctct	104332	Dr.153663	1	358	NA	-	-	NA	1	808				(Dr.129071-129105-119) (Dr.126577-100701-103) (Dr.130282-116996-87.7) (Dr.130301-111342-87.7)
MAD_Dr_004_104217-1	agtcacaatcatagtttgtggattttaactggtggagggttttgtgatggggactatttt	104334	OTTDART00000008837	1	200	known	pphln1	periphilin 1	1	1	807		ENSDARG00000045692	ENSDART00000067175 ENSDART00000067176	(ENSDART00000067176-74030-119) (XM_001333182.2-27317-36.2) (OTTDART00000008837-104334-119)
MAD_Dr_004_104219-1	cggcagaacattttttaggcattcacatctgaaaaaccatcagagcgttcatacaaagga	104337	OTTDART00000017413	1	717	NA	si:dkey-20i20.14	si:dkey-20i20.14	NA	1	807				(ENSDART00000031485-60974-119) (NM_001012491.1-59248-111) (Dr.76472-92320-101) (XM_001922385.1-50348-48.1) (XM_001919142.1-105621-42.1) (OTTDART00000014338-95901-38.2) (OTTDART00000039812-53876-38.2) (ENSDART00000106428-30367-38.2) (XM_001919079.1-18803-38.2) (XM_001919257.1-69322-36.2)
MAD_Dr_004_104220-1	aaaggggcagttcccacattattcaagtggaatggatactcagatgctgaagcaaagaag	104338	OTTDART00000021838	1	382	NA	si:ch211-9d9.1	si:ch211-9d9.1	NA	1	807				(OTTDART00000021852-103153-119)
MAD_Dr_004_104224-1	gaaatctgtgggtctacttttggaatacatagcaatccgtgtctgcatacctgaagaact	104341	OTTDART00000022466	1	597	NA	si:ch211-207c6.4	si:ch211-207c6.4	NA	1	807				(XM_001334830.2-79536-119) (XM_691083.3-79807-89.7)
MAD_Dr_004_104225-1	taaggaaatctttccataccaaagccaaacaaacaacaggctgcttctatggtgttacct	104342	OTTDART00000022614	1	249	known	mef2cb	myocyte enhancer factor 2cb	-1	1	807		ENSDARG00000009418	ENSDART00000044083 ENSDART00000097433	(Dr.152710-109127-119)
MAD_Dr_004_104230-1	agccctaaactgacgaaacaatggctgcaacactattaatatgacatgacgtttattatt	104347	OTTDART00000028734	1	727	known	msi1	musashi homolog 1 (Drosophila)	1	1	807		ENSDARG00000010710	ENSDART00000041634 ENSDART00000097427	(OTTDART00000028732-34485-119) (ENSDART00000097427-33811-119) (ENSDART00000041634-31906-119) (Dr.36054-30035-119) (NM_001013516.1-30028-119)
MAD_Dr_004_104232-1	acatggtttcggcttgcaaccggctgtgtcgactgcagatactgtgtaaagagactgcga	104349	OTTDART00000030457	1	677	NA	si:dkey-240h12.4	si:dkey-240h12.4	NA	1	807				(XM_678062.3-80115-101)
MAD_Dr_004_104237-1	agaagggaaataggcctgttactacaattaacgagaatttatgggatcacaagtttcctc	104353	OTTDART00000039039	1	477	known	zgc:66440	zgc:66440	-1	1	807		ENSDARG00000025766	ENSDART00000078357	(OTTDART00000039041-120042-109)
MAD_Dr_004_104238-1	gcagagcctccggacgtctcaaatgaggacaaagaaactgaccattacttgtgccagtgt	104354	OTTDART00000039095	1	117	known	zgc:162431	zgc:162431	-1	1	807		ENSDARG00000053857	ENSDART00000075973 ENSDART00000103480	(OTTDART00000039094-68912-119) (ENSDART00000075973-44148-119) (OTTDART00000039096-128517-119)
MAD_Dr_004_104239-1	tgatgctcagtaacgtggtgttgcctttaaatccccaaaccgaaggatgcctgactcctc	104355	OTTDART00000040551	1	687	known	zgc:163001	zgc:163001	-1	1	807		ENSDARG00000059832	ENSDART00000083606 ENSDART00000111080	(ENSDART00000109775-139941-119) (ENSDART00000109114-139940-119) (Dr.117605-97508-61.9)
MAD_Dr_004_104240-1	agttttatctgcatcagccacatcaatgtttgaaggtagtaagattatgtgctgcttcat	104356	OTTDART00000040795	1	667	NA	-	-	NA	1	807				(XM_691595.3-82826-119)
MAD_Dr_004_104241-1	tttcacacaggagcccattaaagcggttctaccccgcgacaggactcttcctctgtggac	104357	OTTDART00000041282	1	177	NA	-	-	NA	1	807				(OTTDART00000041283-100566-119)
MAD_Dr_004_104242-1	ctaatcaggagaaggcgctagtgctggttttacattacggacatcttgaagctcgcgcgg	104358	OTTDART00000041430	1	78	NA	-	-	NA	1	807				(OTTDART00000041429-81529-119)
MAD_Dr_004_104245-1	caaaagatatgtgcattcggaagtgtggtcatttggacagtttaatggtcttgtttagca	104362	OTTDART00000017273	1	649	known	zgc:103632	zgc:103632	1	1	809		ENSDARG00000036190	ENSDART00000014774	(NM_001005953.1-101100-119)
MAD_Dr_004_104246-1	cagaggaggtcatactatgtggtattgtagtgctctcagatggttgtagtttttggtgtc	104363	ENSDART00000019113	1	727	NA	zgc:63610	zgc:63610	1	1	807		ENSDARG00000012741	ENSDART00000019113 ENSDART00000074567	(OTTDART00000029701-87454-101)
MAD_Dr_004_104248-1	gagatgatctgaatgagtctataaatgattatgtgagtaaatataactgtgcagaactcc	104365	ENSDART00000034135	1	397	NA	-	-	-1	1	807		ENSDARG00000055583	ENSDART00000034135	(Dr.154323-12290-119) (XM_001921821.1-12277-119) (Dr.120967-2930-111) (XM_001340273.2-2929-111)
MAD_Dr_004_104251-1	acatacgtcatcttcagcgttcaacaagctcttccagaatacctggtcatatgtgccaaa	104371	ENSDART00000090486	1	747	NA	-	-	-1	1	807		ENSDARG00000069718	ENSDART00000090486	(XM_001340131.2-21954-119) (Dr.92656-10553-87.7)
MAD_Dr_004_104252-1	gaggaaaaacgactgaaggcagaaaagaaggaaaagatgagggctgaagagagaaagtgg	104373	ENSDART00000097961	1	627	NA	-	-	-1	1	807		ENSDARG00000069204	ENSDART00000097961 ENSDART00000097962 ENSDART00000100522	(Dr.153006-105342-109) (ENSDART00000100522-112796-101)
MAD_Dr_004_104254-1	ggtcacaggatggggctcgactagttcgacaaatgtaatcctttctgatatgctgaagga	104376	ENSDART00000114738	1	455	NA	-	-	1	1	807		ENSDARG00000079845	ENSDART00000114738	(XM_001343707.1-98140-119)
MAD_Dr_004_104256-1	aatccttccacaaggccaactattcaacaggtggccggacattcttggctgcagagctaa	104380	OTTDART00000014464	1	747	known	si:dkey-11n6.4	si:dkey-11n6.4	-1	1	807		ENSDARG00000017994	ENSDART00000007769	(Dr.74098-90480-119)
MAD_Dr_004_104260-1	tggaaactgcagagttgctcaataaaaacttcaagttccttctgaaaacagcagctctgg	104388	XM_001921521.1	1	1	NA	-	-	NA	1	807				(XM_693878.3-116606-93.7) (XM_001341240.2-99897-87.7)
MAD_Dr_004_104262-1	atgttaggttcaaggagaaaataggcacaggacacagaactgaaaatgcgttttagaccc	10439	OTTDART00000025411	1	3447	known	zfpm2a	zinc finger protein, multitype 2a	-1	1	3529		ENSDARG00000040123	ENSDART00000058685 ENSDART00000102414	(ENSDART00000058685-6484-119) (NM_001039635.1-7217-117) (Dr.86026-4812-111)
MAD_Dr_004_104263-1	gtttatcgcagctgctgaagcacttttgcttgttgttgcagtcgcgatcttttgcatctg	104390	XM_001918928.1	1	707	NA	-	-	NA	1	807				(XM_001918915.1-109122-73.8)
MAD_Dr_004_104269-1	ccacaatcgcaaggaatttcttttgttaacatcgactttgcacatcttttatgttgtttt	1044	OTTDART00000005859	1	6781	known	mdn1	midasin homolog (yeast)	-1	1	6901		ENSDARG00000020193	ENSDART00000004209	(XR_029221.2-43-119)
MAD_Dr_004_104270-1	ttgcaatattgatgaatatgatctgcatccatgtacgctccccttaaaccttttttgttt	10440	ENSDART00000026314	1	3349	NA	phf8	PHD finger protein 8	-1	1	3529		ENSDARG00000006584	ENSDART00000026314	(XM_689807.3-9882-119) (OTTDART00000032784-6591-119) (ENSDART00000026314-10440-119)
MAD_Dr_004_104277-1	ggaagatgaagatttccagcgacaccacagacctgaaaggaaacacagacacactcactc	104406	Dr.91769	1	667	NA	-	-	NA	1	807				(ENSDART00000093149-58562-99.6) (Dr.104447-24519-99.6) (NM_001127335.1-24516-99.6) (Dr.153644-135173-54)
MAD_Dr_004_104283-1	ctgtttttaaatggaatggaaatctttttagatgatggagccagctatgagaatactgtt	104412	Dr.105053	1	607	NA	wu:fc18a02	ZDB-GENE-030131-2794	NA	1	807				(OTTDART00000045267-388-119)
MAD_Dr_004_104286-1	actgggttggtcgaagttgacctttaatctgtgaaaacatcagcatatatgatatcaaag	104415	XM_686974.2	1	607	NA	-	-	7	1	807		ENSDARG00000078724	ENSDART00000114327	(NM_001024398.2-58176-111)
MAD_Dr_004_104290-1	gcttaacaaactactgaatgtttgggtgcagtgaaggataatttcacccattgtaaattg	10442	NM_205563.1	1	3339	NA	trim9	ZDB-GENE-030131-8043	13	1	3529		ENSDARG00000039123	ENSDART00000048739	(ENSDART00000048739-10569-119) (Dr.81088-10447-119) (NM_205563.1-10442-119)
MAD_Dr_004_104292-1	agcagagaacaccaaaagggtgaaatgatttctgccaacagatctgactgttaatgagag	104421	Dr.128002	1	687	NA	-	-	NA	1	807				(Dr.133297-96713-119) (Dr.123090-96704-119) (Dr.138835-121850-119) (Dr.126671-111514-119) (Dr.122607-101304-119) (Dr.128039-102334-113)
MAD_Dr_004_104295-1	tcttctattctatcttcagctgctgtggtaagtcaattcttctttgcctattagaaatgt	104424	Dr.129274	1	77	NA	-	-	NA	1	807				(Dr.134921-99307-119) (Dr.134345-99185-119) (Dr.127042-98399-119) (Dr.123971-97875-119) (Dr.129118-97713-119) (Dr.144709-31694-119) (Dr.129180-106959-119) (Dr.125333-106337-119) (Dr.148620-104224-119)
MAD_Dr_004_104296-1	cataaaacaacacagaaatacgataaatatgccgagttcagtggctaatctgcaggattc	104425	Dr.129828	1	536	NA	-	-	NA	1	807				(Dr.126359-102914-119) (Dr.139265-133917-111) (Dr.106583-96590-97.6) (OTTDART00000044714-129010-60) (Dr.137599-99740-44.1)
MAD_Dr_004_104301-1	taaagtcatttgaattgagttgttttaatggtgaaatacatggcgtcttttgcatcgtct	10443	ENSDART00000029699	1	3469	NA	si:ch211-106a19.2	si:ch211-106a19.2	1	1	3529		ENSDARG00000035565	ENSDART00000029699	(OTTDART00000019414-7040-119)
MAD_Dr_004_104302-1	tgtgactaccatcagagttctgttagctcactttttttctgcaagtctctctgttcactg	104432	OTTDART00000002250	1	543	known	si:rp71-1f1.4	si:rp71-1f1.4	-1	1	807		ENSDARG00000034038	ENSDART00000041512	(OTTDART00000002251-141602-77.8) (ENSDART00000081241-139835-77.8) (OTTDART00000002252-141601-69.9) (ENSDART00000045114-139834-69.9)
MAD_Dr_004_104305-1	caaaagtgcaatgcaaagttttgacaccccgctactaacggtaacagtacatcatccaga	104435	Dr.136207	1	147	NA	-	-	NA	1	807				(ENSDART00000057464-38321-40.1)
MAD_Dr_004_104311-1	cacagtaagatgcacctccagaatgaggacaaaggcagagggatatataaagactcttgc	104441	Dr.138466	1	62	NA	-	-	NA	1	807				(Dr.128459-116448-91.7)
MAD_Dr_004_104312-1	ctgcctttgtcctcattctggaggtgcatcttactgtgaacatctcatgaataagactga	104441	Dr.138466	2	707	NA	-	-	NA	1	807				(Dr.151537-12003-119) (NM_001077736.1-11999-119) (Dr.138466-104441-119)
MAD_Dr_004_104314-1	ctgcctacaccgagaacgtcaagttcatcgacattgacggctatccagaatcacttccaa	104444	XM_001920452.1	1	112	NA	-	-	2	1	807		ENSDARG00000003209	ENSDART00000024625	(XM_001346112.2-27533-119) (XM_684754.2-21033-111) (ENSDART00000024625-139813-111) (ENSDART00000099380-139814-103) (XM_688117.3-13439-93.7) (XM_001346082.2-23885-79.8) (ENSDART00000099666-100221-79.8) (XM_001344265.2-31320-54)
MAD_Dr_004_104317-1	cccaagatgctgctgcctgtggactttctttcccctcccacaccacacaaagctgcagaa	104447	Dr.152700	1	637	NA	-	-	NA	1	807				(OTTDART00000029978-120735-42.1) (Dr.126732-119191-42.1) (OTTDART00000029977-106991-42.1)
MAD_Dr_004_104324-1	agactcctggtctgtccctggtgttttagtcacacatgctcctttgttttgcagacatca	104453	OTTDART00000022138	1	428	NA	si:rp71-45g20.10	si:rp71-45g20.10	NA	1	806				(Dr.154293-57562-111)
MAD_Dr_004_104325-1	tctggttttgggttctatttcccctctcctcgtccccatatttttcctgcttgttccccg	104454	OTTDART00000024540	1	586	known	adsl	adenylosuccinate lyase	1	1	806		ENSDARG00000017049	ENSDART00000023454	(Dr.137514-109001-36.2)
MAD_Dr_004_104326-1	aggacattgctaaagcccgacagaatatccagcaatcccttgccggaagtcagaatgcca	104455	OTTDART00000024918	1	196	known	eef1d	elongation factor-1, delta	-1	1	806		ENSDARG00000008109	ENSDART00000002962 ENSDART00000028648 ENSDART00000097893	(ENSDART00000002962-89565-119)
MAD_Dr_004_104330-1	ctggatctttctggaaatctgctgagctcatgggaagtgctggcagccattacggagcag	104459	OTTDART00000029156	1	537	known	zgc:123075	zgc:123075	-1	1	806		ENSDARG00000044634	ENSDART00000065585 ENSDART00000076569 ENSDART00000110584	(Dr.84734-27459-119) (OTTDART00000029155-22272-119)
MAD_Dr_004_104331-1	agagcgcactctgaagcactgctttttatatgtaagctacatatgatgtcagattttttt	104460	OTTDART00000030020	1	636	NA	si:dkey-119p2.1	si:dkey-119p2.1	NA	1	806				(OTTDART00000007740-129579-105) (Dr.125395-98050-97.6) (OTTDART00000016586-130105-97.6) (OTTDART00000021422-128227-97.6) (OTTDART00000023428-117459-97.6) (OTTDART00000034804-115437-97.6) (OTTDART00000035264-113142-97.6) (OTTDART00000035263-105751-97.6) (OTTDART00000015050-124228-91.7) (OTTDART00000006038-131060-89.7) (OTTDART00000018583-127887-89.7) (OTTDART00000020572-126930-89.7) (OTTDART000000…
MAD_Dr_004_104333-1	gatcacatgatcagcgaaaaccacacccgtgatgatctcgttagaactcagcctcagcct	104462	OTTDART00000032599	1	466	NA	si:ch211-262n1.4	si:ch211-262n1.4	NA	1	806				(ENSDART00000110535-89117-119)
MAD_Dr_004_104336-1	cgaaagcatgtgatgtgcctggattctctgattggttcagagtgggtcaacgctgtgtca	104465	OTTDART00000041446	1	146	NA	-	-	NA	1	806				(NM_001145608.1-114040-119) (OTTDART00000041444-114030-119) (ENSDART00000073717-113881-119) (ENSDART00000073718-112236-119) (Dr.113770-111692-119) (Dr.110982-104500-119) (NM_001145609.1-104478-119) (OTTDART00000041446-104465-119)
MAD_Dr_004_104337-1	aacaggcatagccagaaccccaacctacacaaaaaggccccttataccacaatgattgat	104466	OTTDART00000041493	1	736	known	si:dkey-114f6.1	si:dkey-114f6.1	1	1	806		ENSDARG00000069989	ENSDART00000102322	(ENSDART00000102322-6194-119) (XM_001923590.1-6125-119) (OTTDART00000041491-6119-119) (Dr.56035-6099-119) (NM_001122755.1-6097-119)
MAD_Dr_004_104338-1	ggttgtagaaaacgagcactggttagtggtggtgccgtattgggcgacatggcccttcca	104467	OTTDART00000042990	1	596	known	zgc:158795	zgc:158795	-1	1	806		ENSDARG00000069543	ENSDART00000101298	(OTTDART00000042989-44882-119)
MAD_Dr_004_104343-1	tgagtttaagcagcctctgaatgcactcgtccaaaactgcaccctgctgcataacatcgt	104471	ENSDART00000074099	1	32	NA	-	-	1	1	806		ENSDARG00000052277	ENSDART00000074099	(OTTDART00000038454-117907-119)
MAD_Dr_004_104344-1	tgcgtggataaaacggcaagcactcatcagtgcaccagttgaacacggagcaaacaactg	104473	ENSDART00000097569	1	706	NA	-	-	-1	1	806		ENSDARG00000067743	ENSDART00000097569	(OTTDART00000022498-101842-119) (Dr.152572-101948-79.8)
MAD_Dr_004_104346-1	ttaccagtctgtctcgctcaatcaggggaacggctacaatcctgcgctgggcgtgttcac	104475	XM_001336431.2	1	386	NA	-	-	NA	1	806				(Dr.73952-100815-119)
MAD_Dr_004_104347-1	gtttcttaatggagcaatttccatacacttcaagactggacgacttctccacgttgctct	104476	XM_001343736.2	1	113	NA	-	-	NA	1	806				(Dr.155231-103275-119)
MAD_Dr_004_104350-1	ttcagtgttggcacctctcaaactcagtggttgctaaataaagaatgactcaacaaaatt	104479	NM_001004664.1	1	726	NA	zgc:103670	ZDB-GENE-040912-111	8	1	806		ENSDARG00000043571	ENSDART00000063976 ENSDART00000085377 ENSDART00000114082 ENSDART00000115405	(ENSDART00000063976-106120-119)
MAD_Dr_004_104351-1	actccagtcagtctaatgtagtggtggagcccagcggtttcctggagatcagcgactaca	10448	OTTDART00000042909	1	3291	known	zgc:56039	zgc:56039	-1	1	3528		ENSDARG00000059059	ENSDART00000101661	(ENSDART00000101661-9123-119) (Dr.150590-8633-119) (NM_199984.1-8631-119)
MAD_Dr_004_104353-1	gctgaacttcggaaaaagtgctcacttcagttgccgtgatgattgctttgtttctctgca	104481	Dr.59926	1	556	NA	-	-	NA	1	806				(Dr.128591-112192-95.6)
MAD_Dr_004_104356-1	ttacaaattcgcacataacccaatcggaatgaatctgaatcgtcttaatatggaaagtca	104484	Dr.76427	1	300	NA	si:ch211-283f6.8	ZDB-GENE-030219-199	NA	1	806				(OTTDART00000029445-5359-119)
MAD_Dr_004_104357-1	catcagaaacaggaacacattgttgggttggatctgtccatatttgagtgtaaaagaaaa	104485	Dr.78624	1	336	NA	-	-	NA	1	806				(Dr.121918-131786-119) (Dr.78624-104485-119)
MAD_Dr_004_104359-1	attccttcaatgtacgtattccactaaacacagtgcacaatgtaaagtacacaatgtatg	104487	Dr.86402	1	526	NA	-	-	16	1	806		ENSDARG00000075614	ENSDART00000115270	(ENSDART00000115270-128408-38.2)
MAD_Dr_004_104363-1	gacactcataaataatgtctgaaacacgtcaagtcaaccatgtcaggatttttactctcc	104491	Dr.95840	1	202	NA	-	-	NA	1	806				(XM_001335372.2-87984-36.2)
MAD_Dr_004_104365-1	cacccctgatctaaacctttttgcaaaggtgtttgaattttgaagctgatgttttccttt	104493	Dr.98776	1	136	NA	-	-	NA	1	806				(Dr.100202-116785-36.2)
MAD_Dr_004_104372-1	gttttctttagactatataacacagctttgactggtcattagctcttcacgagtggcaga	1045	XM_001922655.1	1	6771	NA	-	-	NA	1	6901				(Dr.89636-1046-119) (XM_001922655.1-1045-119)
MAD_Dr_004_104373-1	attgtgaaacatgcttgcctggatactatggagaccctaccaatggtggaaagtgccaag	10450	ENSDART00000042514	1	2848	NA	wu:fj51h04	wu:fj51h04	-1	1	3528		ENSDARG00000006420	ENSDART00000042514	(XM_692563.3-4565-119)
MAD_Dr_004_104375-1	cagtgatgattcctgaactgagctacagtaaaacaaattgttagctcacattatattgta	104501	Dr.112558	1	606	NA	-	-	NA	1	806				(Dr.110765-91519-75.8) (OTTDART00000044671-82757-63.9)
MAD_Dr_004_104384-1	atgaggctcacctgtcagacggctgggtaggtcctcccatggagaacttttcgtttgaag	104509	Dr.131312	1	726	NA	-	-	17	1	806		ENSDARG00000043748	ENSDART00000064248	(OTTDART00000025169-34727-95.6) (ENSDART00000064248-34030-95.6) (Dr.12949-33570-95.6) (NM_212789.3-33568-95.6)
MAD_Dr_004_104389-1	agactggttttgtatgcaatttttcagcatgtgcatcaatcaagaccacagacttaaagg	104514	Dr.136164	1	563	NA	-	-	NA	1	806				(Dr.129131-106588-119) (Dr.136164-104514-119)
MAD_Dr_004_104398-1	gcctactgggacatcaaacaacctggctgaccagcgtgcattggtgtttgaattattccc	104523	Dr.141823	1	10	NA	-	-	NA	1	806				(OTTDART00000008190-120257-52)
MAD_Dr_004_104402-1	ttagagttggtaaaaattgcagttaggcatgttttgcttgatgggaaaaagccaccattt	104527	Dr.148660	1	546	NA	-	-	NA	1	806				(OTTDART00000023579-4641-119)
MAD_Dr_004_104407-1	caagacagtctctgcagcattatcagttgtaagtcgtgttcagcaggtagctaaacaggt	104532	Dr.153267	1	746	NA	-	-	NA	1	806				(Dr.128993-101815-111) (Dr.121748-99282-40.1)
MAD_Dr_004_104409-1	ttctgctacataatgaaacgaacatcatcatcacacctaaatcctcgttttggagtccag	104534	OTTDART00000002342	1	385	known	nitr3d	novel immune-type receptor 3d	1	1	805		ENSDARG00000074330	ENSDART00000053334	(NM_198354.1-104568-119) (XM_001923574.1-103677-111) (Dr.89728-103105-111) (NM_198355.1-103088-111) (ENSDART00000053334-103070-111) (ENSDART00000053329-103069-111) (OTTDART00000004102-103044-111) (OTTDART00000001432-103043-111) (OTTDART00000004066-101040-111) (OTTDART00000005196-140023-40.1) (ENSDART00000053337-140022-40.1) (OTTDART00000004393-140024-38.2) (OTTDART00000002342-104534-119)
MAD_Dr_004_104410-1	ggctcgaaaagccttcgacgaggcaaattatggctcttaaaattggccctcagttgctag	104535	OTTDART00000020677	1	435	known	taf13	TAF13 RNA polymerase II, TATA box binding protein	-1	1	805		ENSDARG00000070834	ENSDART00000104334	(Dr.78526-81060-119) (ENSDART00000104334-109920-119)
MAD_Dr_004_104411-1	ggaggcagatatcaagtctgatacaagtggagacttcaggaatgccctgctttccctctg	104536	OTTDART00000021543	1	590	known	anxa1a	annexin A1a	-1	1	805		ENSDARG00000026726	ENSDART00000031665	(OTTDART00000021481-74667-119) (OTTDART00000021544-103644-119)
MAD_Dr_004_104416-1	aaggacagcagagaggcctcgaagaaaggagaaacgggagacaaggaaaaggattctggg	104541	OTTDART00000028283	1	283	known	sltm	SAFB-like, transcription modulator	-1	1	805		ENSDARG00000052728	ENSDART00000024819	(OTTDART00000028278-10911-119)
MAD_Dr_004_104419-1	gagccaaccagaggtctattgcacctcgtacacaagcttacaatgccaaatcggagggtc	104544	OTTDART00000029685	1	638	known	zgc:56547	zgc:56547	1	1	838		ENSDARG00000041689	ENSDART00000019636	(OTTDART00000029680-62472-119) (OTTDART00000029679-60467-119) (XM_001344417.2-7155-36.2)
MAD_Dr_004_104421-1	atcagttcccacaatacgtgatcctggctcacttcaagccacggcgtcgacacagagcaa	104546	OTTDART00000032073	1	266	NA	si:ch211-190k17.2	si:ch211-190k17.2	NA	1	805				(XR_029118.2-55124-87.7) (XR_029352.2-45075-87.7) (XR_044882.1-38906-87.7) (XM_001921557.1-26326-87.7) (XR_029305.2-20425-87.7) (XR_044953.1-20311-87.7) (Dr.62418-20012-87.7) (XR_044794.1-19758-87.7) (XR_044914.1-18996-87.7) (XR_029213.2-18952-87.7) (Dr.153306-18887-87.7) (XM_001923249.1-18878-87.7) (XR_044785.1-18726-87.7) (Dr.77369-18632-87.7) (XM_001922981.1-18622-87.7) (XM_001345015.2-18621-8…
MAD_Dr_004_104422-1	atcagcggtgagttctcagatgagttcaactgtcaacattaaatattacgttaatgctgc	104547	OTTDART00000033817	1	174	NA	-	-	NA	1	805				(OTTDART00000031157-102828-119) (Dr.126038-102497-119) (OTTDART00000035761-62609-95.6)
MAD_Dr_004_104423-1	ggcgcaggcaggcaggggtttctgccctcctcaatcacaattactgatttactgaagcgc	104548	OTTDART00000035184	1	15	known	zgc:73373	zgc:73373	-1	1	805		ENSDARG00000022684	ENSDART00000036157	(Dr.28291-95931-119) (OTTDART00000035185-100376-119)
MAD_Dr_004_104425-1	cagtggtttatcgaggttaccgtggcgatgctccagaaccgaccatccttgagatcccgt	104550	OTTDART00000036950	1	165	known	zgc:163000	zgc:163000	-1	1	805		ENSDARG00000062971	ENSDART00000091616	(Dr.80949-89008-119)
MAD_Dr_004_104426-1	aagctaagagtcccgtcacttacgcgaaaatgaaggggatagtttcatattttacagctt	104551	OTTDART00000037728	1	91	known	zgc:154065	zgc:154065	-1	1	805		ENSDARG00000006598	ENSDART00000008152	(OTTDART00000037727-47875-119)
MAD_Dr_004_104427-1	gagagagatgagagggaggcacgatactggacacgcaaactgtatgagtttgaagccaat	104552	OTTDART00000038047	1	445	known	zgc:162339	zgc:162339	1	1	805		ENSDARG00000016724	ENSDART00000052726	(OTTDART00000038045-93781-119) (ENSDART00000052726-71455-119) (NM_001160409.1-69044-119) (Dr.85986-28631-119) (OTTDART00000038044-26651-119) (OTTDART00000038046-110260-119)
MAD_Dr_004_104428-1	gttttaaaaagtagccgcaatgaaaatggcaggccccgctaaccatgtgcagcccgccgg	104553	OTTDART00000038173	1	59	known	rpl10	ribosomal protein L10	-1	1	805		ENSDARG00000025581	ENSDART00000032744	(OTTDART00000038172-108932-119) (OTTDART00000038173-104553-119)
MAD_Dr_004_104431-1	attacaatagtaatgacgtgacgtttcacaaagagcagcaggattgcactgcgattgttt	104556	OTTDART00000039696	1	535	NA	-	-	NA	1	805				(OTTDART00000039695-90088-119) (Dr.142777-80118-119) (XM_001344175.2-80078-119)
MAD_Dr_004_104434-1	gttggtttcttttcccagctgctgaaattgaacaccttcagtttgtctttttacaatttt	104559	OTTDART00000045824	1	747	known	polr2e	polymerase (RNA) II (DNA directed) polypeptide E	1	1	827		ENSDARG00000026183	ENSDART00000035670	(OTTDART00000045826-119433-119)
MAD_Dr_004_104435-1	aaagggagagctgtaagctggaatttcactgaggacaacattattcgagattttaaccta	104563	ENSDART00000110086	1	525	NA	-	-	-1	1	805		ENSDARG00000079929	ENSDART00000110086	(ENSDART00000112181-75766-119) (ENSDART00000109759-74817-119) (OTTDART00000037853-73751-119) (NM_001110387.1-73562-119) (Dr.39237-72455-119)
MAD_Dr_004_104436-1	ggagaatctaaaacagaagtataaggacctcaaaagccttcgtacagcggatggagagtc	104564	XM_001344897.1	1	225	NA	-	-	NA	1	805				(Dr.69607-104576-119) (XM_001344897.1-104564-119)
MAD_Dr_004_104437-1	gagagcaaacctatgacgggtggatggtgaatgtgtgggtgaatgactgactttggtttg	104565	XM_685254.3	1	615	NA	-	-	5	1	805		ENSDARG00000035630	ENSDART00000051664	(Dr.118178-104596-119) (XM_685254.3-104565-119)
MAD_Dr_004_104438-1	atttaccttgaagcaaacgctgaggtgaacgatgtttaatacagaataaaactgcgaatg	104567	NM_001089372.1	1	695	NA	zgc:162634	ZDB-GENE-050506-109	25	1	805		ENSDARG00000045773	ENSDART00000067290	(OTTDART00000038623-104042-119) (Dr.83530-95503-52)
MAD_Dr_004_104440-1	cgcggcatcgtcaggaagataaactcggagctgcccgtggacgaggtgttcgctattgta	104569	NM_001003993.1	1	675	NA	zgc:91930	ZDB-GENE-040822-37	5	1	805		ENSDARG00000001950	ENSDART00000013404	(ENSDART00000013404-107506-119)
MAD_Dr_004_104442-1	gaatttctaaataagccttgtgttctcgtctttgttaatccttggcttattaaaagttgg	104570	NM_001089413.1	1	675	NA	zgc:163030	ZDB-GENE-060810-77	13	1	805		ENSDARG00000069192	ENSDART00000100504	(Dr.117597-89793-119) (OTTDART00000037671-111195-119) (OTTDART00000037672-102457-119)
MAD_Dr_004_104449-1	gggagagagcgattggatggtttttgggtcgtacagtcttaatcaacatgacatgaacac	104577	Dr.78926	1	745	NA	-	-	21	1	805		ENSDARG00000076417	ENSDART00000099448	(Dr.99636-1499-119) (NM_001127465.1-1498-119) (ENSDART00000099448-1624-103)
MAD_Dr_004_104452-1	acggaaaccgcatcaatggtaacggcgggcataatttcgacaccagcacatataaaggca	10458	XM_001342457.1	1	3010	NA	-	-	NA	1	3528				(ENSDART00000113637-13129-119) (XM_001342457.1-10458-119)
MAD_Dr_004_104454-1	acctgtatcgtactgtaacaggtcagtggaaatgggccaaaatacatattagatttaaaa	104581	Dr.91679	1	435	NA	-	-	NA	1	805				(Dr.138330-116646-36.2)
MAD_Dr_004_104461-1	gagtttggcggacgtttcgaactaaaatggtcctgtgctctacagtagacatgctgtaaa	104588	Dr.99134	1	187	NA	-	-	NA	1	805				(Dr.137164-105109-65.9) (Dr.95695-137111-50.1) (Dr.102209-117426-42.1)
MAD_Dr_004_104462-1	tcaacctatacagaacaaaatgaagccttcttatcacggacatacaattaatgactaaac	104589	Dr.99949	1	315	NA	-	-	NA	1	805				(Dr.128833-104805-119)
MAD_Dr_004_104463-1	tgttggataatttaatccaattatgtgaagcccttcccccatccactgttttaactaata	10459	NM_200414.1	1	3377	NA	cybb	ZDB-GENE-040426-1380	11	1	3527		ENSDARG00000056615	ENSDART00000069132	(OTTDART00000025535-10699-119) (Dr.81013-10467-119) (NM_200414.1-10459-119)
MAD_Dr_004_104475-1	ttcacattgttctcgtctaacaacaaataatgagatctactttcgactcagaaaagctga	104600	Dr.125851	1	715	NA	-	-	NA	1	805				(Dr.125473-106338-119)
MAD_Dr_004_104478-1	actgaagtgttactgcttttcagtgtaagaaggtacactttacaaagagactaattttcg	104603	Dr.126819	1	715	NA	-	-	NA	1	805				(Dr.126080-98303-44.1) (OTTDART00000016536-22497-40.1)
MAD_Dr_004_104479-1	catgcatcagctgtgagatcgccgctgccgcctgccgcttatcagtgtcacttatctgaa	104604	Dr.126947	1	189	NA	-	-	NA	1	805				(Dr.128588-114212-83.8) (Dr.153756-117627-75.8) (Dr.153591-120668-44.1) (Dr.81450-13458-38.2)
MAD_Dr_004_104480-1	tggtcaagatgtggtatcacacaatagaaaaaggttgattaatctgttattagtctacac	104605	Dr.128578	1	488	NA	-	-	NA	1	805				(Dr.138142-99611-58) (Dr.150406-97001-50.1)
MAD_Dr_004_104484-1	tttctgcgttcctgttacaaccatcttcttcacttatggaagcctcgtttgcaaagcaga	104609	Dr.131966	1	655	NA	-	-	NA	1	805				(OTTDART00000002065-53330-105)
MAD_Dr_004_104485-1	gccaagaacagccccactacctcaacacgagacattctgagaccagccaactcccccaaa	10461	XM_001345849.2	1	1326	NA	-	-	NA	1	3527				(Dr.103290-10469-119) (XM_001345849.2-10461-119)
MAD_Dr_004_104486-1	caaatgcttctaaacggactgttaccactcacgccgactcaactgcgcagagaacttcaa	104610	Dr.132097	1	715	NA	-	-	NA	1	805				(OTTDART00000022042-48652-79.8) (Dr.75125-44396-79.8)
MAD_Dr_004_104497-1	caaagttgtttccagggtgctggaccactcaaggcttgagttacacatttccaaacttca	104621	XM_001923816.1	1	625	NA	-	-	NA	1	805				(Dr.123441-42479-119) (XM_001921206.1-42473-119)
MAD_Dr_004_104501-1	ctcgactcaaacatccacacgcaactgtgatttctgactggtagacagatgaggatgatg	104625	Dr.152731	1	35	NA	-	-	NA	1	805				(Dr.131180-95531-119) (OTTDART00000023511-68348-119) (Dr.129995-129204-119) (Dr.122243-121057-119) (Dr.154109-118298-119) (Dr.151038-104742-119) (OTTDART00000022119-104148-119) (Dr.124656-100908-119) (Dr.122991-117232-113) (Dr.131144-98509-111) (Dr.153039-97990-111) (OTTDART00000018053-67622-111) (OTTDART00000001470-66956-111) (Dr.129896-135148-111) (OTTDART00000001471-130653-111) (Dr.131871-1271…
MAD_Dr_004_104503-1	atatagtaaaggactttgaacttgtgcaaaaagttttgcttggcatggatgatggaaaat	104628	OTTDART00000022176	1	554	NA	si:dkey-184d2.3	si:dkey-184d2.3	NA	1	804				(Dr.125953-117961-119) (Dr.129141-117226-119) (Dr.121762-115777-119) (Dr.121836-113167-119) (Dr.121625-112951-119) (Dr.122211-112447-119) (Dr.138274-110631-119) (Dr.131153-109877-119) (Dr.131596-109794-119) (Dr.127053-108500-119) (Dr.129097-107295-119) (Dr.126123-102212-119) (Dr.153531-99508-111) (OTTDART00000034638-117345-111) (Dr.123792-115236-111) (OTTDART00000022888-110547-111) (Dr.125142-104…
MAD_Dr_004_104504-1	agaggagcaacctgaatcaggcggatgcaaccatatgtctgagaaaatgggtgtgttgtg	104629	OTTDART00000024077	1	304	known	fgb	fibrinogen, B beta polypeptide	1	1	804		ENSDARG00000008969	ENSDART00000011701 ENSDART00000041987	(ENSDART00000011701-50386-119) (OTTDART00000024075-45670-119) (OTTDART00000024078-109216-119)
MAD_Dr_004_104505-1	ggaggggattacattttctcatggactaacttcattggtctaaacatcaggtatgaatgg	104630	OTTDART00000024772	1	744	known	slc35d1	solute carrier family 35 (UDP-glucuronic acid/UDP-	1	1	804		ENSDARG00000011973	ENSDART00000073957	(NM_001003877.1-72290-99.6) (ENSDART00000073957-29224-99.6) (OTTDART00000024771-28492-99.6) (Dr.79767-28553-91.7)
MAD_Dr_004_104511-1	gacctatcaatacaacgtaattaaaaatctggacaaaccatcgctattggaaatttacgt	104636	OTTDART00000029223	1	44	known	mtmr1b	myotubularin related protein 1b	1	1	804		ENSDARG00000022378	ENSDART00000029599 ENSDART00000100369	(ENSDART00000100369-20642-119) (ENSDART00000029599-20641-119) (OTTDART00000029222-20615-119) (Dr.7782-20058-111) (NM_001014330.1-20055-111)
MAD_Dr_004_104512-1	aaaatgtttcgagccgccggctcttcatcagacaaataatttttcgttgtaattttttaa	104638	OTTDART00000031255	1	499	NA	si:ch211-267e7.22	si:ch211-267e7.22	NA	1	804				(Dr.131865-101526-97.6)
MAD_Dr_004_104513-1	actccacaatcaggacaattttccattttacgagacaatggagggccaaagtcagacgtc	104639	OTTDART00000032335	1	256	NA	si:ch211-106h4.12	si:ch211-106h4.12	NA	1	804				(ENSDART00000109743-105452-119) (Dr.6703-102295-119)
MAD_Dr_004_104514-1	agatgtatccaacttctgttttatggaagtctcctttcatacgattatacagtgcctata	104640	OTTDART00000035563	1	664	known	zgc:77795	zgc:77795	1	1	804		ENSDARG00000027154	ENSDART00000028946	(OTTDART00000035558-92880-119)
MAD_Dr_004_104515-1	gccaaaaaacaaggggtcaaccagtctcctaactcaccggttccttctagcagggccagc	104641	OTTDART00000035836	1	734	known	si:dkey-16k6.2	si:dkey-16k6.2	-1	1	804		ENSDARG00000056091	ENSDART00000078528 ENSDART00000099166	(ENSDART00000099166-35496-119) (OTTDART00000002318-33936-119)
MAD_Dr_004_104516-1	tttctttcgtccacaaggacccgccggtttgttaaagttgtcgtctgggaacttttgttt	104642	OTTDART00000037877	1	203	known	insb	preproinsulin b	-1	1	804		ENSDARG00000034610	ENSDART00000042850	(OTTDART00000037876-87907-93.7) (Dr.87912-93749-85.7)
MAD_Dr_004_104518-1	actcagctgctccagacgcctccggatatgattctgaatctggaaccagtgatgatgatg	104644	OTTDART00000042272	1	574	known	rnf146	ring finger protein 146	1	1	804		ENSDARG00000001996	ENSDART00000003412	(OTTDART00000042270-7229-119) (ENSDART00000003412-17389-119) (Dr.77387-16786-111) (NM_199854.1-16779-111)
MAD_Dr_004_104519-1	aaaacaaagttaaagccaccagagatcatgacactcaatctagctatattcgactttggc	104646	ENSDART00000021456	1	69	NA	si:ch211-105n9.2	si:ch211-105n9.2	1	1	804		ENSDARG00000070110	ENSDART00000021456	(XM_687530.1-80830-119)
MAD_Dr_004_104522-1	agacttcacactgcagctatgacccatccaacgtgtgctaccaagagtccacccaaagcc	104654	ENSDART00000092202	1	604	NA	-	-	1	1	804		ENSDARG00000063224	ENSDART00000092202	(OTTDART00000012456-67111-119)
MAD_Dr_004_104523-1	gctgaatgacaaacatttccgtttaatatcactaatttcacgggtgatttgagtctcttc	104668	OTTDART00000030650	1	34	NA	si:ch73-138e16.4	si:ch73-138e16.4	NA	1	844				(Dr.89393-68401-119) (XM_001344864.2-68395-119)
MAD_Dr_004_104526-1	ggcaggcagaagacttgtctccttgaccctgtcggctgtaacccttctgtagacacaaac	104670	ENSDART00000112865	1	594	NA	-	-	-1	1	804		ENSDARG00000069022	ENSDART00000100092 ENSDART00000112865	(XM_677838.3-56537-119) (ENSDART00000114899-47546-119)
MAD_Dr_004_104527-1	gccaattcatcaagagatgctgaggactgcgagccaccgccatgtcccacatccacaaaa	104671	ENSDART00000113581	1	414	NA	-	-	-1	1	804		ENSDARG00000077347	ENSDART00000113581	(OTTDART00000038626-66389-119) (Dr.84231-61226-119) (XM_001922513.1-61216-119)
MAD_Dr_004_104528-1	gatatctgtgggtcgtattttggataaaatagctgtccacgcctatgtacctaaagattt	104673	OTTDART00000021778	1	594	NA	si:ch211-168m18.3	si:ch211-168m18.3	NA	1	804				(Dr.141635-97532-105)
MAD_Dr_004_104529-1	atggagataactgtgcccaagagtttttaggggcattttggttcaaatactgtcacaaca	104674	XM_001922356.1	1	610	NA	-	-	NA	1	804				(XM_001922193.1-111887-119)
MAD_Dr_004_104530-1	ggctacaggagactcctaccgcaccatagctttcagctatcgtgtgggagtgagcacagt	104675	XM_001339980.2	1	161	NA	-	-	NA	1	804				(ENSDART00000082245-69163-95.6)
MAD_Dr_004_104531-1	tccaaaaccactggaaactccggagaaagactagcatgtgggatcatcgctcgctccgcc	104676	XM_001345692.2	1	624	NA	-	-	13	1	804		ENSDARG00000052969	ENSDART00000102742	(Dr.135000-36224-119)
MAD_Dr_004_104532-1	tgggatcggccttcagcagagacattacactgaacagaatttcaacagagacatttgtta	104679	XM_001921370.1	1	684	NA	-	-	NA	1	804				(Dr.154613-104748-119) (Dr.70154-15341-111) (XM_001337263.2-15330-111) (XM_001921370.1-104679-119)
MAD_Dr_004_104534-1	aatgaggtccacaaagaaagctatatctgcaattcctcgctgtttgctgaggacatttag	104680	XM_001341685.1	1	744	NA	-	-	15	1	804		ENSDARG00000079083	ENSDART00000111304	(ENSDART00000111304-110465-119)
MAD_Dr_004_104536-1	tctcctactatgtgagtgaggacgcgcgggactgcaggggtgtgatagagatggaccaca	104682	XM_694476.3	1	724	NA	-	-	22	1	804		ENSDARG00000044524	ENSDART00000065377	(ENSDART00000065377-53220-119) (Dr.120003-104716-119) (XM_694476.3-104682-119)
MAD_Dr_004_104537-1	tgcacgtgttatgacggcttccgtctggcccacgacggacacaactgcttggatgtggat	104683	XM_001920202.1	1	294	NA	-	-	NA	1	804				(Dr.153532-99199-119)
MAD_Dr_004_104538-1	acgcaacttcgggtaacttcgctacggaaaaacacgacagcacgaacaacgcgagtgatg	104685	ENSDART00000045677	1	554	NA	atoh1b	atonal homolog 1b	-1	1	804		ENSDARG00000033400	ENSDART00000045677	(Dr.86663-98692-119)
MAD_Dr_004_104539-1	tcagtccagtgattgcatggatgtgctgttcagaagcggttaaagtaacttttaaataaa	104687	OTTDART00000029941	1	724	known	si:ch73-18j6.1	si:ch73-18j6.1	1	1	804		ENSDARG00000057529	ENSDART00000080224	(Dr.119508-100907-119)
MAD_Dr_004_104540-1	tgtaaagccggcaagtgaccattgagaaatctgggcaaaaatgaacacagttaaagttct	104688	NM_001037706.1	1	20	NA	smtla	ZDB-GENE-060123-2	14	1	804		ENSDARG00000038191	ENSDART00000055687	(Dr.94427-104706-119) (NM_001037706.1-104688-119)
MAD_Dr_004_104541-1	ctacattgatggataagtaatcgtacaggcattcctgacaaaaagcttgtctttgtgtgt	104689	Dr.12546	1	176	NA	-	-	NA	1	804				(Dr.110006-95612-79.8) (Dr.129694-118854-71.9) (Dr.129374-113250-71.9) (Dr.82433-106855-71.9) (Dr.118058-100906-63.9) (Dr.129395-104005-58) (Dr.152325-1025-56)
MAD_Dr_004_104548-1	tatgcaataaatggccagtagatggcagaataatattgagtatggcaggaggttttattt	104695	Dr.47954	1	704	NA	zgc:153044	ZDB-GENE-060825-247	5	1	804		ENSDARG00000067564	ENSDART00000097251	(OTTDART00000023138-115504-69.9)
MAD_Dr_004_104549-1	gttgaatactatcacacctagtcatcgtggccaaactgaagaatcattagaaatagttag	104696	Dr.48785	1	702	NA	-	-	NA	1	804				(Dr.125627-97963-61.9)
MAD_Dr_004_104554-1	tgctcttgctattggtggagattaccggtacatcattggcccgtctgttagcgccattga	10470	NM_131432.1	1	2697	NA	dtk	ZDB-GENE-990714-13	17	1	3527		ENSDARG00000005356	ENSDART00000040431 ENSDART00000081659 ENSDART00000109555	(ENSDART00000040431-14965-119) (ENSDART00000081659-14722-119) (OTTDART00000025004-10714-119)
MAD_Dr_004_104555-1	caaaacctctcgtccttacagtttgacgttatccgtcatataaccggctgcattctgtat	104700	Dr.77459	1	214	NA	-	-	NA	1	804				(Dr.107123-20635-119) (NM_213000.1-20626-119)
MAD_Dr_004_104559-1	tgcagtggctggttagctgttagaacatcctgtatataaggcaagttggagctggagtct	104704	Dr.91746	1	9	NA	-	-	NA	1	804				(Dr.43244-33452-36.2) (NM_001017717.1-33449-36.2)
MAD_Dr_004_104568-1	atcttcgaggaggccggcttcgagaaaacactgatcccctacatcacactgagcaccggc	104713	XM_001918919.1	1	474	NA	-	-	NA	1	804				(ENSDART00000113540-80070-119)
MAD_Dr_004_104570-1	tcaaaaagctgaaggagtacttagaaactaaactgaagcaggtagacattctggagcaaa	104715	Dr.117593	1	614	NA	-	-	13	1	804		ENSDARG00000075232	ENSDART00000112097	(NM_001145620.1-109440-119) (OTTDART00000040796-109423-119) (ENSDART00000112097-108942-119) (Dr.117593-104715-119)
MAD_Dr_004_104574-1	ctgttttgttttgcctcactaaagtgttgttggagcttggtatgttcacagttgaaatca	104719	Dr.124672	1	684	NA	-	-	NA	1	804				(Dr.154470-97992-119) (OTTDART00000035134-97902-119) (OTTDART00000035131-92002-119) (OTTDART00000023831-79840-119) (OTTDART00000035132-76575-119) (OTTDART00000016338-62823-119) (OTTDART00000007922-62470-119) (OTTDART00000007921-61162-119) (OTTDART00000010523-60490-119) (OTTDART00000007923-59445-119) (OTTDART00000021438-46832-119) (OTTDART00000010815-45809-119) (OTTDART00000012165-43169-119) (NM_0…
MAD_Dr_004_104581-1	tttatcttgcatgactaacatgtttcttttcttcatgtcttttcccccaggtgaccttga	104726	Dr.130775	1	674	NA	-	-	NA	1	804				(OTTDART00000026975-24934-119)
MAD_Dr_004_104583-1	cttttgaacagggaggtgattcatttgaaccgtgtattgattctttaaacagagaggtga	104728	Dr.131169	1	594	NA	-	-	NA	1	804				(Dr.126126-94995-111) (Dr.134904-105834-52)
MAD_Dr_004_104586-1	aaatcggccatagaactaaaacgcatgtgtgttactctcaaccatacactaagagaaaat	104731	Dr.132397	1	354	NA	-	-	NA	1	804				(Dr.150406-97001-38.2)
MAD_Dr_004_104591-1	agaaaatgcattgcctttttgtaaattgtctgcattgtgagaaaacgctgcacattttcg	104737	Dr.136390	1	224	NA	-	-	NA	1	804				(Dr.103019-128978-38.2)
MAD_Dr_004_104595-1	ccaccccaaacccaatgcatatcggacagaaccctgaaatctcactcccggtgtagatgt	104741	Dr.148500	1	574	NA	-	-	NA	1	804				(XR_029062.2-753-119) (XM_001919089.1-38683-119)
MAD_Dr_004_104596-1	atgtcattgatctattacaacctgtgagttttgccctggcactatactaaagtgatgttt	104742	Dr.151038	1	224	NA	-	-	NA	1	804				(Dr.129707-105711-119) (Dr.113858-102320-117) (Dr.129253-126495-105) (Dr.121965-129048-65.9)
MAD_Dr_004_104599-1	atcccgtggctgagctgtgagccctgagaactgacccagacctcaactgctactatccca	104745	Dr.153188	1	64	NA	-	-	NA	1	804				(XR_045001.1-895-119) (Dr.104562-97430-79.8)
MAD_Dr_004_104601-1	cgtgtttgcccatgccccatgtcacaatcaacaatattctggctgggtctcctaggctct	104747	Dr.153744	1	563	NA	-	-	NA	1	804				(OTTDART00000043513-14914-119)
MAD_Dr_004_104606-1	cagtggtgcagtttttcggatccaactgatccccgatgaaatctgatgagcagttagaga	104751	OTTDART00000016326	1	553	known	bida	BH3 interacting domain death agonist	1	1	803		ENSDARG00000069290	ENSDART00000100716	(Dr.84878-91318-119) (NM_001079826.1-104780-119) (ENSDART00000100716-104778-119) (OTTDART00000016326-104751-119)
MAD_Dr_004_104610-1	ttggcatgtatagagacatgggtccccgctgggataatgaaggctagccgataaggcgca	104755	OTTDART00000024690	1	363	known	slc25a22	solute carrier family 25 (mitochondrial carrier: g	1	1	803		ENSDARG00000020893	ENSDART00000103385	(OTTDART00000024691-118535-119)
MAD_Dr_004_104613-1	cgaacctctgaaactgcccctgctccgagatcaaccatacaggtgagagcaatatatgac	104758	OTTDART00000027758	1	743	known	zgc:112091	zgc:112091	1	1	803		ENSDARG00000006468	ENSDART00000020381	(OTTDART00000027757-48412-119)
MAD_Dr_004_104615-1	aattcagctctggacagtttgctttaattcaccttacattttctgcaacctttctgttag	104760	OTTDART00000028182	1	29	known	akr1a1b	aldo-keto reductase family 1, member A1b (aldehyde	1	1	803		ENSDARG00000052030	ENSDART00000057287	(OTTDART00000028181-109221-119) (OTTDART00000028183-109825-111) (OTTDART00000042319-75531-36.2) (OTTDART00000042320-124273-36.2)
MAD_Dr_004_104620-1	tcagagagggacattaaacaaagcgcagaccatgatgagtccccaccgcggacccccaca	104766	OTTDART00000038013	1	559	known	zgc:154037	zgc:154037	1	1	803		ENSDARG00000070371	ENSDART00000083874	(OTTDART00000038012-30285-119) (OTTDART00000038014-131803-101)
MAD_Dr_004_104621-1	caacaaacagtatgctgaaggcattccttattataaagggaatgacaaagtatgtattac	104768	OTTDART00000039775	1	683	NA	si:dkey-40i22.3	si:dkey-40i22.3	NA	1	803				(ENSDART00000115364-47983-99.6) (OTTDART00000032739-45840-99.6) (Dr.83787-45743-99.6) (XM_001923878.1-45729-99.6)
MAD_Dr_004_104622-1	tcagacgagtgtgtttaagtgggactgatttactgttgtctttctggcaggctggagaat	104769	OTTDART00000041254	1	3	known	mylz3	myosin, light polypeptide 3, skeletal muscle	1	1	803		ENSDARG00000017441	ENSDART00000015732 ENSDART00000103576	(OTTDART00000006193-20698-36.2) (Dr.142835-139299-36.2)
MAD_Dr_004_104624-1	ctgacatgtggttcccaggctcagttgagacccaggcactgagcgattctcgggaaggaa	104771	OTTDART00000042151	1	573	NA	-	-	NA	1	803				(XM_692570.3-17876-119)
MAD_Dr_004_104626-1	ggacttgtcagcaactataagcctatccaagtagtgactgcctgctctctcaacatctat	104773	OTTDART00000043898	1	522	NA	-	-	NA	1	803				(ENSDART00000078620-64905-119) (XM_695246.3-64556-119)
MAD_Dr_004_104628-1	tgctaacaagagcaaaggcattgtctggggtgaagataccttgatggaatatttggagaa	104775	ENSDART00000036456	1	233	NA	zgc:86706	zgc:86706	-1	1	803		ENSDARG00000044562	ENSDART00000036456	(OTTDART00000028151-90077-119)
MAD_Dr_004_104630-1	tgcagctcaaatatatgggggatttttagcattgtctgtatattttgtctcctgaataaa	104777	ENSDART00000065590	1	683	NA	zgc:56565	zgc:56565	-1	1	803		ENSDARG00000044638	ENSDART00000065590	(NM_200298.2-104260-119)
MAD_Dr_004_104632-1	agcgtagcttgacagatgtaccggctgcacttttaattatgatgcaggcctgaacccaaa	104779	OTTDART00000034542	1	717	NA	-	-	NA	1	807				(Dr.112199-100329-119)
MAD_Dr_004_104634-1	tattcagtctgataaggatgcagcaatggttcacctgtctccacgctccacatttcagac	104781	NM_001114915.1	1	303	NA	si:ch211-234p6.12	ZDB-GENE-060503-220	24	1	803		ENSDARG00000042613	ENSDART00000056382	(OTTDART00000012520-111010-119) (OTTDART00000012521-109406-119) (Dr.79754-93865-111)
MAD_Dr_004_104641-1	agtaataaccgctagacattcagcatgctaagtttctgtgctataattctaaactagatt	104788	Dr.93394	1	163	NA	-	-	NA	1	803				(Dr.153029-119035-95.6) (ENSDART00000099087-31807-40.1) (ENSDART00000059500-25141-40.1) (XM_001335124.2-24199-40.1) (ENSDART00000099090-23835-40.1)
MAD_Dr_004_104651-1	ttatcagtggatatactaaatgaaacccatacaatgttgtcatacgtagaagtctgtgat	104798	Dr.119375	1	733	NA	-	-	NA	1	803				(OTTDART00000019330-10028-44.1)
MAD_Dr_004_104658-1	ctttcactcacctcgaaaatgctctgtttgcaagatttgattaatttcatcgtatgcaaa	104804	Dr.128241	1	603	NA	-	-	NA	1	803				(Dr.99775-96584-71.9)
MAD_Dr_004_104659-1	cttcaacctatacagaacaaaatgaagccttcttatcacggacatacaattaatgactaa	104805	Dr.128833	1	313	NA	-	-	NA	1	803				(Dr.99949-104589-119)
MAD_Dr_004_104662-1	ccccatcctcacctcactgttttataggtgtcataactttaagattaggagatagaaaat	104808	Dr.134369	1	126	NA	-	-	NA	1	803				(Dr.129140-101314-111) (Dr.122160-109776-103)
MAD_Dr_004_104665-1	cccggttgctttgcacacgtctggtcttgttgacatgattatacacgtgactaccgggac	104811	Dr.136028	1	683	NA	-	-	NA	1	803				(Dr.142752-138097-73.8) (Dr.120205-114274-65.9) (Dr.99625-132630-42.1) (Dr.128174-104724-42.1) (Dr.153185-103750-42.1)
MAD_Dr_004_104667-1	gatcacccctctgcgtaccgacgacaaatgatttagcacaggcagtgtgaaggtatttcc	104813	Dr.136066	1	333	NA	-	-	NA	1	803				(Dr.115455-7985-111) (NM_001127473.1-7982-111) (Dr.154998-107673-103) (XM_001921294.1-73061-48.1)
MAD_Dr_004_104678-1	aagttttgcgtcatagcctgcgacacaggtttctatcagcagggcaggatgccaggcagg	104823	Dr.153264	1	733	NA	-	-	NA	1	803				(Dr.128797-132721-46.1) (Dr.130986-131612-46.1)
MAD_Dr_004_104681-1	atagcataaattattgtactgtgagttcagtattgagatacggatcgaatgaagagttga	104827	OTTDART00000023419	1	222	NA	si:dkey-266f7.3	si:dkey-266f7.3	NA	1	802				(OTTDART00000017689-104931-111)
MAD_Dr_004_104682-1	agggtaagcaagagcaactcacaattgaagtgatgctacttcatgttaaaagggttatgg	104828	OTTDART00000024348	1	502	known	trspap1	tRNA selenocysteine associated protein 1	-1	1	802		ENSDARG00000056475	ENSDART00000078975	(OTTDART00000024346-26924-119) (OTTDART00000024349-114977-119) (OTTDART00000024347-109717-119) (OTTDART00000024352-104936-119) (OTTDART00000024353-115942-103)
MAD_Dr_004_104684-1	catttcacaccaattgtgttgttaagcagcaggttctacttgtcttgtttgaaattgcaa	10483	OTTDART00000010368	1	3445	known	si:ch211-11m18.3	si:ch211-11m18.3	1	1	3525		ENSDARG00000007737	ENSDART00000104112	(NM_001040332.2-10490-119) (ENSDART00000104112-10485-119) (Dr.14207-10492-111) (OTTDART00000010368-10483-119)
MAD_Dr_004_104685-1	acggtggttacggcaatgaatatgatgacttcatgtgacaaaggatcatcgttccccttc	104830	OTTDART00000028292	1	742	known	zgc:55443	zgc:55443	1	1	802		ENSDARG00000053370	ENSDART00000075400	(ENSDART00000075400-48728-119) (Dr.155062-48535-119) (NM_213502.1-48521-119) (OTTDART00000028291-47458-119)
MAD_Dr_004_104687-1	gaggttttgacaggctacatagggaaggagcacagcaggttgatgacgttgtggggacgc	104833	OTTDART00000035388	1	692	NA	-	-	NA	1	802				(Dr.105318-493-119) (XM_687458.3-492-119) (ENSDART00000102374-105053-119)
MAD_Dr_004_104688-1	aagctgggctactgcttagcacgaggcaatattggtttctgatgacacttcaacttttct	104834	OTTDART00000036617	1	692	known	tprg1	tumor protein p63 regulated 1	1	1	802		ENSDARG00000056026	ENSDART00000078447	(OTTDART00000036616-57674-119) (Dr.86859-53356-119)
MAD_Dr_004_104690-1	aaacgaacaggatgtctaataacatggcaaaaattgcagatgcacgaaaaacagtggagc	104836	OTTDART00000038547	1	111	known	zgc:110316	zgc:110316	1	1	802		ENSDARG00000042970	ENSDART00000063089	(ENSDART00000063089-72810-119) (OTTDART00000038546-71971-119) (Dr.92602-68598-119)
MAD_Dr_004_104693-1	ttggtcagcgagcccttggtgatctctataatctgataaatgtccagcgcctcgcctgtg	104844	ENSDART00000103154	1	742	NA	-	-	1	1	802		ENSDARG00000070354	ENSDART00000103145 ENSDART00000103154	(OTTDART00000038804-5163-119) (Dr.77582-114259-119) (ENSDART00000108747-104845-119) (ENSDART00000103154-104844-119)
MAD_Dr_004_104696-1	agagatcataaataaaacgccgtgaacttctaaacaaatattcctcaatgggagggagcg	104848	ENSDART00000112687	1	62	NA	arl6ip4	ADP-ribosylation-like factor 6 interacting protein	-1	1	802		ENSDARG00000051971	ENSDART00000053906 ENSDART00000109462 ENSDART00000110542 ENSDART00000112687	(ENSDART00000053906-78134-119) (NM_001020758.1-77398-119) (ENSDART00000109462-107919-119) (Dr.85465-76397-103) (ENSDART00000112687-104848-119)
MAD_Dr_004_104697-1	cagctgaagatctcacacaaacaatccctgactctgaccctccttccactgctgactctg	104849	ENSDART00000114149	1	542	NA	si:ch211-210h11.11	si:ch211-210h11.11	1	1	802		ENSDARG00000071015	ENSDART00000104736 ENSDART00000114149 ENSDART00000115058	(OTTDART00000017123-9611-119) (Dr.34948-9182-119) (XM_686823.3-9179-119) (ENSDART00000115058-28873-119)
MAD_Dr_004_104699-1	tgatgtggcgaaagactacagccaagtggagagtgtcataaaacaagctcaagagaagct	104850	XM_001345641.2	1	612	NA	-	-	2	1	802		ENSDARG00000012021	ENSDART00000022621	(Dr.119336-90432-119) (ENSDART00000022621-34424-119) (Dr.12808-30312-119) (NM_201139.1-30310-119)
MAD_Dr_004_104700-1	acctgatgttcgcctacgaaacgatggcttgtaaccatacctgccgttccctgtcggccc	104851	XM_001921632.1	1	572	NA	-	-	NA	1	802				(ENSDART00000080097-23126-119)
MAD_Dr_004_104701-1	caaagagtcgctcactgactccgataattttggcatcaactttcccatagacttggatgt	104856	OTTDART00000019443	1	642	NA	si:ch211-137i24.5	si:ch211-137i24.5	NA	1	802				(Dr.91827-88076-119)
MAD_Dr_004_104708-1	gaattcagagcatttatattatagtaagaagaaggtggcggtgtttatacacttcatgtg	104863	Dr.76372	1	445	NA	c("wu:fa98h10", "zgc:112385")	c("ZDB-GENE-030131-9082", "ZDB-GENE-050417-119")	25	1	802		ENSDARG00000052371	ENSDART00000074216	(ENSDART00000074216-110950-119) (Dr.76372-104863-119)
MAD_Dr_004_104711-1	tctatcattttgctgtaacatgtcccacttaacaatactgagtgcttaagctggctgtga	104866	Dr.83977	1	732	NA	fcer1gl	ZDB-GENE-070502-4	2	1	802		ENSDARG00000078298	ENSDART00000112704 ENSDART00000114992	(Dr.147291-119544-36.2)
MAD_Dr_004_104715-1	agcagaactctacagacgtggcgtgcacatcctctgaggacgatcactgcgagacgattg	10487	XM_001922432.1	1	2962	NA	-	-	8	1	3525		ENSDARG00000044670	ENSDART00000065640	(Dr.85810-8039-119)
MAD_Dr_004_104717-1	tgtttttatactcaaccgtctccacgttaaatccaattgttggaatggttgtgacaactt	104871	Dr.93260	1	642	NA	-	-	11	1	802		ENSDARG00000074210	ENSDART00000056047 ENSDART00000067605 ENSDART00000067606 ENSDART00000089963	(Dr.76995-94518-63.9)
MAD_Dr_004_104718-1	tagaaatatgcagtaatgagcagtcggccaggtgtaccaggtgtgccagtttagacccaa	104872	Dr.94638	1	530	NA	-	-	NA	1	802				(Dr.22083-101198-44.1) (ENSDART00000106497-44385-36.2) (ENSDART00000073711-39895-36.2) (Dr.153143-100937-36.2)
MAD_Dr_004_104719-1	aaataccaccatagtttttcaataactgcactgtataacttatacctgtatcctgcactt	104873	Dr.96048	1	456	NA	-	-	NA	1	802				(Dr.77901-130539-58)
MAD_Dr_004_104720-1	gtcttcccacgaatgagcaacttacattgtacatttagcggccatttgcgctgaacatgc	104874	Dr.97075	1	249	NA	-	-	NA	1	802				(Dr.136540-115719-40.1)
MAD_Dr_004_104734-1	gatccagcatgcctgcaaatcaaggctactacggcaacggattccaccacaacaacaaca	10489	XM_686311.3	1	3226	NA	-	-	23	1	3525		ENSDARG00000054448	ENSDART00000076647	(Dr.82738-10493-119) (XM_686311.3-10489-119)
MAD_Dr_004_104740-1	tttaagtgattcagcatgttttatggaagttggttgcacatgatctgcgagattcagtta	104895	Dr.126717	1	722	NA	-	-	NA	1	802				(Dr.125764-91861-91.7) (Dr.113480-98490-87.7) (NM_001089348.1-27743-87.7) (Dr.125082-27462-87.7) (Dr.126744-121133-87.7) (Dr.130063-91618-81.8) (Dr.124941-95622-79.8) (Dr.54075-98586-54)
MAD_Dr_004_104756-1	agccaaagcaatgtctctctttgatcttaaagacatgggtcttcctggtgttttatgctt	10491	NM_131630.1	1	3385	NA	prkri	ZDB-GENE-000831-4	7	1	3525		ENSDARG00000017874	ENSDART00000026098	(OTTDART00000024972-10835-103)
MAD_Dr_004_104764-1	caacatcatcagagacgtctgccacatactgtactacagcaaggctctgccgcggctggc	104917	Dr.140567	1	302	NA	-	-	NA	1	802				(XM_001919644.1-4124-36.2)
MAD_Dr_004_104767-1	gcaactctggagtgaggatgatttgccaaaagtcattggatttgccttcttgccaaacgt	10492	Dr.14207	1	3325	NA	si:ch211-11m18.3	ZDB-GENE-041014-17	20	1	3525		ENSDARG00000007737	ENSDART00000104112	(NM_001040332.2-10490-119) (ENSDART00000104112-10485-119) (OTTDART00000010368-10483-119)
MAD_Dr_004_104770-1	gttgaccagtgggtgtattgtgggctcctgctgtcagattcacacctgtgaggtgattcc	104922	Dr.152666	1	422	NA	zgc:112102	ZDB-GENE-050522-237	NA	1	802				(Dr.152892-99408-119) (NM_001020651.1-99346-119) (ENSDART00000112065-121951-119) (Dr.36402-120576-119) (Dr.152666-104922-119)
MAD_Dr_004_104775-1	gattagatttggctactgcagtcccggtttgggccagcctcacttgtgaagactaaagat	104927	OTTDART00000013121	1	681	NA	si:ch211-238e22.1	si:ch211-238e22.1	NA	1	801				(OTTDART00000039856-94058-119) (Dr.120880-91917-119) (OTTDART00000006120-88942-119) (OTTDART00000013122-88084-119) (Dr.123389-79225-119) (OTTDART00000015712-71114-119) (OTTDART00000033992-62607-119) (OTTDART00000013052-54511-119) (OTTDART00000018909-53981-119) (OTTDART00000018905-41564-119) (OTTDART00000013051-41530-119) (OTTDART00000013050-37609-119) (OTTDART00000039851-34783-119) (OTTDART000000…
MAD_Dr_004_104776-1	agacttcaagagtgcatgggcagagtgacgttgatagatgccttgacggattcagcagca	104928	OTTDART00000016148	1	561	known	si:ch211-160j6.2	si:ch211-160j6.2	1	1	801		ENSDARG00000068243	ENSDART00000098586 ENSDART00000098587	(Dr.7499-5891-119) (XM_691693.3-5889-119)
MAD_Dr_004_104777-1	agccactggaaaggaggacagactggccacggagtatgaaatatttacaaatttagcaag	104929	OTTDART00000016397	1	741	known	si:dkey-25f3.1	si:dkey-25f3.1	1	1	801		ENSDARG00000069306	ENSDART00000090089	(XM_683316.3-58922-119)
MAD_Dr_004_104779-1	tcagtattgagatacggctcgaatgaagagttgactgtaacgtcacacccccaatgaaag	104931	OTTDART00000017689	1	247	known	si:dkeyp-85e10.2	si:dkeyp-85e10.2	1	1	801		ENSDARG00000070999	ENSDART00000104696	(OTTDART00000023419-104827-73.8)
MAD_Dr_004_104781-1	atataacacgtacaggtgaataatattaatcacatggccctcagtgaaaaggactgaaga	104933	OTTDART00000023392	1	94	known	si:dkey-218f9.5	si:dkey-218f9.5	1	1	801		ENSDARG00000040860	ENSDART00000007454 ENSDART00000059892 ENSDART00000059894 ENSDART00000092911 ENSDART00000105106 ENSDART00000105107 ENSDART00000105109 ENSDART00000105111 ENSDART00000105112 ENSDART00000105114	(OTTDART00000023391-38387-119) (OTTDART00000023394-44876-79.8) (OTTDART00000031387-105032-79.8) (Dr.146601-37916-73.8) (NM_001114701.1-37903-73.8) (ENSDART00000105106-46124-44.1)
MAD_Dr_004_104783-1	tggcccttagaactgctgtgtgaaaaggcgattggcactgggaatcggccaatgggagca	104935	OTTDART00000024159	1	731	known	ilf3	interleukin enhancer binding factor 3	1	1	801		ENSDARG00000029394	ENSDART00000006671	(ENSDART00000006671-13261-119) (Dr.76843-12732-119) (NM_212599.1-12729-119) (OTTDART00000024158-12552-119)
MAD_Dr_004_104787-1	agacttttatttatatgtgtcttgtcttttgtcatattgtccttctagcccagattgtga	104939	OTTDART00000031954	1	131	NA	si:dkey-34k9.1	si:dkey-34k9.1	NA	1	801				(OTTDART00000043082-110087-119) (OTTDART00000042892-92539-111) (OTTDART00000033312-92361-111) (OTTDART00000033237-92535-107) (Dr.130265-112963-95.6) (OTTDART00000034066-109908-91.7) (OTTDART00000030254-92360-83.8) (OTTDART00000023439-134658-83.8) (OTTDART00000030255-11650-83.8) (OTTDART00000034730-110559-83.8) (Dr.129473-97779-75.8) (OTTDART00000023377-108648-73.8) (Dr.127122-105400-36.2) (OTTDAR…
MAD_Dr_004_104788-1	agcagggactcaattacatagacttggacctggctaacaaggaaagctcacatgcttcta	10494	XM_692998.3	1	3154	NA	-	-	NA	1	3525				(XM_001920117.1-6601-119)
MAD_Dr_004_104793-1	aggagggcagccatttttgttgcttgagagcagatggctgactaaaaggagtttaagcag	104944	OTTDART00000038627	1	581	known	kitlga	kit ligand a	-1	1	801		ENSDARG00000070917	ENSDART00000104502	(OTTDART00000038626-66389-119) (Dr.84231-61226-119) (XM_001922513.1-61216-119)
MAD_Dr_004_104795-1	gtcatcgaatgtttctttcactgcttcgttttctgtgcattttaaatggtttctactgct	104946	OTTDART00000042215	1	701	known	ndrg3b	N-myc downstream regulated family member 3b	-1	1	801		ENSDARG00000010052	ENSDART00000010258	(ENSDART00000010258-28725-119)
MAD_Dr_004_104796-1	atggacaagtggcagcccaggtctcagaggaacagttagatatggcatccatcagttgtg	104947	OTTDART00000042675	1	471	NA	-	-	NA	1	801				(OTTDART00000042676-98084-119)
[truncated: 43,889 more rows]
