# Supplementary material for: Integrating heterogeneous sequence information for transcriptome-wide microarray design; a Zebrafish example
Source: BMC Res Notes. 2010 Jul 13;3:192. doi: 10.1186/1756-0500-3-192 (PMC2913925; doi:10.1186/1756-0500-3-192)
Supplement: Additional file 5 — Zebrafish Microarray Design - Probes designed on more than one TC. Tabulated are the probes that only could be designed to more than one TC. In the second column the TCs are given between brackets, together with the TC sequence on which the probe has been designed. Subsequences are abbreviated by 'subs'. [file 1756-0500-3-192-S5.TXT]

MAD_Dr_004_100001-1	(100-Dr.76440)	(101-ENSDART00000039157)	(103-NM_001012247.1)	
MAD_Dr_004_100013-1	(10001-XM_001920987.1)	(10003-Dr.116064)	
MAD_Dr_004_100072-1	(100065-OTTDART00000020844)	(130278-OTTDART00000006122)	(130332-OTTDART00000006123)	
MAD_Dr_004_100096-1	(10011-NM_201008.1)	(10020-Dr.24973)	
MAD_Dr_004_100100-1	(97247-Dr.104593)	(100144-NM_001017583.1)	(103890-ENSDART00000043305)	
MAD_Dr_004_100126-1	(10017-NM_199583.1)	(10019-Dr.6448)	(10053-OTTDART00000023690)	(10317-ENSDART00000025326)	
MAD_Dr_004_100160-1	(99119-OTTDART00000033752)	(100201-OTTDART00000034219)	
MAD_Dr_004_100173-1	(100221-ENSDART00000099666)	(118095-OTTDART00000031932)	
MAD_Dr_004_100181-1	(100234-XM_690037.2)	(101267-OTTDART00000043349)	
MAD_Dr_004_100183-1	(100236-XM_001334865.2)	(100245-Dr.79142)	
MAD_Dr_004_100242-1	(98823-OTTDART00000033233)	(100292-OTTDART00000035757)	(104892-Dr.126061)	(111989-OTTDART00000022927)	(112063-OTTDART00000035758)	(112070-OTTDART00000042891)	
MAD_Dr_004_100250-1	(10030-ENSDART00000011876)	(10037-NM_001118894.1)	(10048-Dr.107962)	
MAD_Dr_004_100314-1	(100365-OTTDART00000013973)	(121272-OTTDART00000013974)	
MAD_Dr_004_100326-1	(95931-Dr.28291)	(100376-OTTDART00000035185)	
MAD_Dr_004_100329-1	(10038-XM_682803.3)	(10045-Dr.22874)	
MAD_Dr_004_100430-1	(100490-ENSDART00000115107)	(100491-ENSDART00000115369)	
MAD_Dr_004_100434-1	(100495-XM_686336.3)	(100519-Dr.119372)	
MAD_Dr_004_100438-1	(1005-XM_001922086.1)	(1006-Dr.75389)	
MAD_Dr_004_100441-1	(100502-Dr.77370)	(108853-OTTDART00000027192)	
MAD_Dr_004_100516-1	(10058-ENSDART00000016582)	(10059-ENSDART00000081898)	(10068-NM_001007762.1)	(10076-Dr.84574)	
MAD_Dr_004_100543-1	(10061-XM_001919166.1)	(10063-Dr.97733)	
MAD_Dr_004_100552-1	(100618-Dr.131555)	(107508-ENSDART00000097289)	
MAD_Dr_004_100597-1	(100666-ENSDART00000014723)	(105582-NM_173264.1)	
MAD_Dr_004_100598-1	(95417-ENSDART00000089963)	(100667-ENSDART00000067606)	(101577-XM_001331055.2)	
MAD_Dr_004_100652-1	(9402-ENSDART00000113300)	(10072-NM_001006661.1)	(10075-Dr.18062)	
MAD_Dr_004_100661-1	(10073-NM_131517.1)	(10074-Dr.565)	
MAD_Dr_004_100681-1	(98748-OTTDART00000035505)	(98766-NM_001111179.1)	(100750-ENSDART00000063717)	
MAD_Dr_004_100696-1	(100777-NM_001006038.1)	(104171-XM_001330946.1)	(104252-ENSDART00000089978)	(109736-ENSDART00000057945)	
MAD_Dr_004_100699-1	(10078-NM_194372.1)	(10079-Dr.15418)	
MAD_Dr_004_100712-1	(10080-NM_001110347.1)	(10082-Dr.70147)	
MAD_Dr_004_100715-1	(100808-NM_001008588.1)	(100812-Dr.37833)	(111572-ENSDART00000053180)	
MAD_Dr_004_100744-1	(10084-OTTDART00000008754)	(10086-ENSDART00000014897)	(10094-NM_001030095.1)	(10097-Dr.88269)	
MAD_Dr_004_100756-1	(100851-Dr.127993)	(105073-Dr.96586)	
MAD_Dr_004_100787-1	(10088-ENSDART00000033914)	(12517-ENSDART00000035629)	
MAD_Dr_004_100790-1	(100883-ENSDART00000105504)	(127202-OTTDART00000017472)	
MAD_Dr_004_100864-1	(100951-OTTDART00000031149)	(102733-OTTDART00000031151)	
MAD_Dr_004_100875-1	(100965-ENSDART00000086001)	(101568-ENSDART00000085997)	
MAD_Dr_004_100876-1	(18806-ENSDART00000036656)	(100966-ENSDART00000092471)	
MAD_Dr_004_100882-1	(100976-XM_001921105.1)	(104837-ENSDART00000048733)	(104846-ENSDART00000108803)	
MAD_Dr_004_100906-1	(1010-NM_001003744.1)	(1011-Dr.20193)	
MAD_Dr_004_100907-1	(10100-XM_693945.3)	(10101-Dr.78819)	
MAD_Dr_004_100951-1	(101040-OTTDART00000004066)	(103044-OTTDART00000004102)	(103069-ENSDART00000053329)	(103070-ENSDART00000053334)	(103677-XM_001923574.1)	
MAD_Dr_004_100958-1	(10105-XM_688286.3)	(10107-Dr.54164)	
MAD_Dr_004_100967-1	(10106-NM_001161470.1)	(10109-Dr.132711)	
MAD_Dr_004_100995-1	(101095-XM_001341262.2)	(101157-Dr.149086)	
MAD_Dr_004_101022-1	(10112-NM_212684.1)	(10119-Dr.78788)	
MAD_Dr_004_101042-1	(10114-XM_679943.3)	(10120-Dr.80399)	
MAD_Dr_004_101064-1	(10116-NM_001034977.2)	(10118-Dr.48538)	
MAD_Dr_004_101075-1	(10117-NM_212672.1)	(10121-Dr.114200)	
MAD_Dr_004_101087-1	(71540-Dr.38244)	(101182-OTTDART00000042146)	
MAD_Dr_004_101096-1	(101191-XM_001920260.1)	(101219-Dr.112568)	
MAD_Dr_004_101154-1	(101243-Dr.148926)	(105770-NM_001082411.1)	
MAD_Dr_004_101161-1	(10125-NM_001114437.1)	(10129-Dr.124901)	
MAD_Dr_004_101172-1	(10126-NM_001145893.1)	(10127-Dr.33092)	(10348-NM_001145894.1)	
MAD_Dr_004_101179-1	(70623-XM_001331753.2)	(101266-OTTDART00000040454)	
MAD_Dr_004_101217-1	(1013-NM_001039461.1)	(1014-Dr.41439)	
MAD_Dr_004_101279-1	(6288-ENSDART00000078216)	(6430-OTTDART00000011965)	(6498-ENSDART00000114647)	(10136-ENSDART00000113682)	
MAD_Dr_004_101282-1	(98642-OTTDART00000033104)	(101363-ENSDART00000112439)	
MAD_Dr_004_101287-1	(101369-XM_001923724.1)	(101419-Dr.113475)	(101574-XM_001343548.2)	
MAD_Dr_004_101288-1	(10137-XM_001344071.2)	(10145-Dr.86951)	(12120-OTTDART00000033226)	(12133-ENSDART00000005449)	
MAD_Dr_004_101296-1	(10138-XM_001921318.1)	(10144-Dr.80435)	
MAD_Dr_004_101298-1	(101382-NM_001045327.1)	(101400-Dr.86483)	
MAD_Dr_004_101351-1	(101431-Dr.129090)	(101751-OTTDART00000039272)	
MAD_Dr_004_101396-1	(101487-XM_001346192.1)	(101497-Dr.39821)	
MAD_Dr_004_101397-1	(101488-XM_001337582.2)	(101489-XM_001337427.2)	(101490-XM_001337190.2)	(102556-ENSDART00000100423)	(102557-ENSDART00000100424)	(102558-ENSDART00000100426)	
MAD_Dr_004_101401-1	(101491-XM_001336784.2)	(102555-ENSDART00000100418)	
MAD_Dr_004_101409-1	(1015-NM_131029.2)	(1016-Dr.545)	
MAD_Dr_004_101410-1	(10150-ENSDART00000020532)	(10399-OTTDART00000019351)	(10401-ENSDART00000093185)	
MAD_Dr_004_101443-1	(10153-XM_695841.3)	(10158-Dr.121250)	
MAD_Dr_004_101449-1	(101535-Dr.150295)	(103598-NM_001077770.1)	
MAD_Dr_004_101473-1	(10156-NM_001077579.1)	(10159-Dr.132394)	
MAD_Dr_004_101474-1	(90512-OTTDART00000043058)	(101560-OTTDART00000043056)	
MAD_Dr_004_101483-1	(101575-XM_001919877.1)	(101641-Dr.154424)	
MAD_Dr_004_101484-1	(96485-Dr.85245)	(101576-XM_689610.3)	
MAD_Dr_004_101490-1	(101586-NM_130979.2)	(101592-Dr.75841)	
MAD_Dr_004_101545-1	(10164-XM_690609.3)	(10169-Dr.94903)	
MAD_Dr_004_101556-1	(10165-NM_001002651.1)	(10167-Dr.76343)	
MAD_Dr_004_101596-1	(101691-Dr.94896)	(120804-Dr.153556)	
MAD_Dr_004_101646-1	(101737-OTTDART00000005194)	(101763-ENSDART00000053350)	
MAD_Dr_004_101670-1	(101764-ENSDART00000059673)	(108121-OTTDART00000004135)	
MAD_Dr_004_101681-1	(10178-XM_693791.3)	(10180-Dr.39601)	(10680-OTTDART00000012998)	
MAD_Dr_004_101701-1	(1018-OTTDART00000021541)	(1019-ENSDART00000043135)	(1020-ENSDART00000047719)	(1022-NM_001114548.1)	(1023-Dr.124365)	
MAD_Dr_004_101719-1	(101816-Dr.129726)	(108277-Dr.131347)	(124516-Dr.129554)	
MAD_Dr_004_101742-1	(101838-OTTDART00000012760)	(106642-ENSDART00000037824)	
MAD_Dr_004_101765-1	(10186-XM_693440.3)	(10193-Dr.151021)	
MAD_Dr_004_101768-1	(6990-NM_001161670.1)	(6991-Dr.65436)	(10188-NM_001161669.1)	
MAD_Dr_004_101769-1	(101890-NM_001005578.1)	(101893-Dr.36850)	
MAD_Dr_004_101859-1	(92530-XM_001919823.1)	(101979-ENSDART00000097631)	
MAD_Dr_004_101909-1	(10204-XM_691716.3)	(10211-Dr.104557)	
MAD_Dr_004_101941-1	(102072-XM_001918869.1)	(102138-Dr.151102)	
MAD_Dr_004_102016-1	(10214-XM_001923652.1)	(21133-XM_001921769.1)	
MAD_Dr_004_102017-1	(102140-OTTDART00000016254)	(106487-OTTDART00000016258)	
MAD_Dr_004_102026-1	(10215-ENSDART00000112165)	(10294-ENSDART00000058666)	(10305-ENSDART00000111796)	
MAD_Dr_004_102037-1	(102160-OTTDART00000043113)	(127515-OTTDART00000043114)	
MAD_Dr_004_102046-1	(96944-OTTDART00000024581)	(102169-ENSDART00000114413)	
MAD_Dr_004_102047-1	(102170-ENSDART00000112322)	(133410-OTTDART00000030822)	
MAD_Dr_004_102048-1	(102171-ENSDART00000113057)	(119611-OTTDART00000027383)	
MAD_Dr_004_102126-1	(102249-OTTDART00000034449)	(102376-OTTDART00000034450)	
MAD_Dr_004_102127-1	(10225-NM_200646.1)	(10227-Dr.78308)	
MAD_Dr_004_102134-1	(97328-XM_001339733.2)	(97377-Dr.149865)	(102256-ENSDART00000020456)	
MAD_Dr_004_102152-1	(95267-Dr.4077)	(102294-NM_130927.1)	(103976-ENSDART00000110761)	
MAD_Dr_004_102153-1	(102295-Dr.6703)	(105452-ENSDART00000109743)	
MAD_Dr_004_102187-1	(10233-XM_001919627.1)	(10245-Dr.144338)	
MAD_Dr_004_102208-1	(10235-XM_694305.3)	(10242-Dr.85229)	
MAD_Dr_004_102220-1	(10236-XM_001921599.1)	(10244-Dr.140604)	
MAD_Dr_004_102225-1	(102364-OTTDART00000020803)	(106013-ENSDART00000103296)	(106015-ENSDART00000112004)	
MAD_Dr_004_102233-1	(88242-OTTDART00000029158)	(102371-OTTDART00000029159)	
MAD_Dr_004_102239-1	(102378-OTTDART00000036069)	(107245-ENSDART00000081325)	
MAD_Dr_004_102246-1	(102387-OTTDART00000032923)	(102468-OTTDART00000019007)	
MAD_Dr_004_102250-1	(102391-ENSDART00000112999)	(102473-NM_001130794.1)	
MAD_Dr_004_102252-1	(102393-XM_001340611.2)	(102401-Dr.83140)	
MAD_Dr_004_102270-1	(8255-OTTDART00000040630)	(10241-ENSDART00000114192)	
MAD_Dr_004_102306-1	(102441-OTTDART00000008705)	(102465-ENSDART00000067263)	(102475-NM_001045054.1)	
MAD_Dr_004_102327-1	(102461-OTTDART00000039651)	(102471-XM_001330922.1)	
MAD_Dr_004_102337-1	(102470-NM_001089569.1)	(102518-Dr.154548)	
MAD_Dr_004_102339-1	(102472-XM_001922930.1)	(102486-Dr.87438)	
MAD_Dr_004_102380-1	(10251-XM_690988.3)	(10254-Dr.26777)	
MAD_Dr_004_102413-1	(102546-ENSDART00000081176)	(103480-ENSDART00000056804)	
MAD_Dr_004_102425-1	(10256-XM_691647.2)	(10299-ENSDART00000078805)	
MAD_Dr_004_102429-1	(102563-ENSDART00000105010)	(103151-OTTDART00000014466)	
MAD_Dr_004_102437-1	(102571-XM_001920998.1)	(121566-Dr.117893)	
MAD_Dr_004_102439-1	(97204-OTTDART00000043931)	(102574-XM_001335130.1)	(102609-Dr.119783)	(110452-ENSDART00000058489)	
MAD_Dr_004_102462-1	(1026-OTTDART00000038452)	(1027-NM_001079970.1)	(1028-Dr.62387)	
MAD_Dr_004_102474-1	(10261-NM_001007313.1)	(10262-Dr.78485)	
MAD_Dr_004_102500-1	(102635-OTTDART00000022971)	(103566-OTTDART00000022911)	
MAD_Dr_004_102502-1	(80498-ENSDART00000108919)	(102637-OTTDART00000027211)	
MAD_Dr_004_102504-1	(10264-OTTDART00000005920)	(10269-ENSDART00000024821)	(10273-NM_001045193.1)	(10277-Dr.17472)	
MAD_Dr_004_102514-1	(10265-OTTDART00000012616)	(10295-ENSDART00000086336)	
MAD_Dr_004_102546-1	(102685-Dr.110822)	(103662-OTTDART00000040759)	
MAD_Dr_004_102597-1	(102732-OTTDART00000030738)	(112233-OTTDART00000016045)	
MAD_Dr_004_102625-1	(102765-XM_001338327.1)	(107810-ENSDART00000016515)	
MAD_Dr_004_102640-1	(102780-Dr.88288)	(103642-OTTDART00000012765)	(104062-ENSDART00000104289)	
MAD_Dr_004_102662-1	(10280-Dr.87388)	(10434-NM_001083866.1)	
MAD_Dr_004_102709-1	(10285-NM_201293.1)	(10286-Dr.116121)	(10660-ENSDART00000078795)	
MAD_Dr_004_102725-1	(102867-XM_689974.3)	(103427-Dr.118007)	(104951-ENSDART00000075170)	
MAD_Dr_004_102726-1	(102869-XM_001343569.2)	(108035-OTTDART00000017473)	
MAD_Dr_004_102728-1	(102870-XM_690335.3)	(102879-NM_001168463.1)	
MAD_Dr_004_102729-1	(102871-XM_001922995.1)	(104389-XM_001922993.1)	
MAD_Dr_004_102730-1	(102872-XM_686736.3)	(102952-Dr.150356)	
MAD_Dr_004_102731-1	(102873-XM_001921625.1)	(102949-Dr.149371)	(116025-ENSDART00000104701)	
MAD_Dr_004_102737-1	(9724-OTTDART00000042028)	(10288-XM_688678.3)	
MAD_Dr_004_102748-1	(10289-NM_001080627.1)	(10292-Dr.122598)	
MAD_Dr_004_102850-1	(102983-XM_001342665.2)	(103042-Dr.153060)	
MAD_Dr_004_102866-1	(1030-XM_001923603.1)	(1031-Dr.28957)	
MAD_Dr_004_102884-1	(10302-XM_001923866.1)	(10303-Dr.35926)	
MAD_Dr_004_102910-1	(103043-OTTDART00000001432)	(103088-NM_198355.1)	(103105-Dr.89728)	
MAD_Dr_004_102913-1	(103046-OTTDART00000020490)	(111187-OTTDART00000020489)	
MAD_Dr_004_102927-1	(10306-NM_212706.1)	(10311-Dr.79316)	
MAD_Dr_004_102944-1	(10308-XM_001920306.1)	(10315-Dr.140986)	
MAD_Dr_004_102952-1	(10309-NM_207094.1)	(10312-Dr.88845)	
MAD_Dr_004_102953-1	(103090-NM_001030000.1)	(104346-OTTDART00000026703)	
MAD_Dr_004_102964-1	(10310-NM_001098386.1)	(10314-Dr.115281)	(10531-ENSDART00000065293)	
MAD_Dr_004_102987-1	(98218-Dr.127733)	(103122-Dr.125865)	
MAD_Dr_004_103028-1	(10316-OTTDART00000042935)	(10432-XM_001334348.2)	(10435-Dr.19662)	
MAD_Dr_004_103047-1	(103178-ENSDART00000109757)	(104068-ENSDART00000114769)	(105573-XM_001336254.1)	
MAD_Dr_004_103059-1	(103198-NM_001044712.1)	(103205-Dr.84678)	
MAD_Dr_004_103075-1	(103213-Dr.94499)	(111309-XM_001342459.1)	
MAD_Dr_004_103091-1	(10323-OTTDART00000008412)	(10325-ENSDART00000007196)	(10330-NM_001045147.2)	(10334-Dr.78654)	
MAD_Dr_004_103107-1	(103244-Dr.131173)	(106544-XM_001922942.1)	
MAD_Dr_004_103145-1	(103278-OTTDART00000017514)	(103300-ENSDART00000104079)	(103304-NM_001083107.1)	
MAD_Dr_004_103151-1	(103284-OTTDART00000026329)	(113290-ENSDART00000080103)	
MAD_Dr_004_103157-1	(10329-NM_001111218.1)	(10333-Dr.69635)	
MAD_Dr_004_103163-1	(103296-ENSDART00000016727)	(124148-OTTDART00000029419)	
MAD_Dr_004_103166-1	(99281-Dr.121252)	(103301-OTTDART00000040020)	
MAD_Dr_004_103173-1	(103309-NM_001100104.1)	(103364-Dr.141498)	(105903-ENSDART00000112388)	
MAD_Dr_004_103344-1	(91610-Dr.114377)	(103477-ENSDART00000003994)	
MAD_Dr_004_103367-1	(1035-XM_682861.3)	(1036-Dr.77393)	
MAD_Dr_004_103443-1	(103574-OTTDART00000029493)	(131006-OTTDART00000029497)	
MAD_Dr_004_103452-1	(103582-OTTDART00000040147)	(103590-ENSDART00000098620)	
MAD_Dr_004_103479-1	(10361-NM_213528.2)	(10364-Dr.80528)	
MAD_Dr_004_103527-1	(103654-OTTDART00000032485)	(123487-OTTDART00000032486)	
MAD_Dr_004_103528-1	(103655-OTTDART00000032827)	(103669-ENSDART00000062598)	
MAD_Dr_004_103546-1	(103679-NM_200008.1)	(105357-OTTDART00000026979)	(109030-ENSDART00000043076)	
MAD_Dr_004_103599-1	(10373-Dr.75293)	(10445-NM_131037.3)	(10780-ENSDART00000051065)	
MAD_Dr_004_103633-1	(103764-OTTDART00000035772)	(103765-OTTDART00000035774)	(104545-OTTDART00000030936)	
MAD_Dr_004_103654-1	(10379-NM_001083013.1)	(10382-Dr.23447)	
MAD_Dr_004_103664-1	(10380-NM_001114719.1)	(10383-Dr.117940)	
MAD_Dr_004_103666-1	(103802-Dr.23665)	(105889-OTTDART00000045800)	
MAD_Dr_004_103748-1	(10388-XM_001922464.1)	(10390-Dr.78213)	
MAD_Dr_004_103757-1	(103889-ENSDART00000011977)	(103893-ENSDART00000109161)	
MAD_Dr_004_103765-1	(97151-Dr.91712)	(103896-ENSDART00000050345)	
MAD_Dr_004_103768-1	(1039-XM_680992.3)	(1041-Dr.75851)	
MAD_Dr_004_103812-1	(10394-XM_001920392.1)	(10396-Dr.84200)	
MAD_Dr_004_103823-1	(10395-NM_001004558.1)	(10398-Dr.152708)	
MAD_Dr_004_103827-1	(95541-OTTDART00000002421)	(103953-OTTDART00000002420)	
MAD_Dr_004_103829-1	(103955-OTTDART00000017486)	(109655-ENSDART00000078442)	
MAD_Dr_004_103877-1	(1040-XM_001338177.2)	(1042-Dr.87569)	
MAD_Dr_004_103878-1	(10400-OTTDART00000026412)	(10709-NM_131714.2)	(10810-ENSDART00000079583)	
MAD_Dr_004_103924-1	(104043-OTTDART00000038850)	(112637-OTTDART00000038855)	(113349-OTTDART00000038853)	
MAD_Dr_004_103931-1	(10405-ENSDART00000017785)	(10413-OTTDART00000027089)	
MAD_Dr_004_103932-1	(66773-XM_701099.3)	(66782-Dr.25381)	(104050-OTTDART00000044729)	
MAD_Dr_004_103942-1	(104063-ENSDART00000105945)	(104824-OTTDART00000013224)	
MAD_Dr_004_103948-1	(10407-ENSDART00000115193)	(10419-ENSDART00000062432)	
MAD_Dr_004_103949-1	(71190-OTTDART00000009860)	(104070-OTTDART00000008169)	
MAD_Dr_004_103983-1	(104106-Dr.115522)	(107610-XM_001338780.1)	
MAD_Dr_004_104030-1	(104152-OTTDART00000030076)	(107510-ENSDART00000108870)	
MAD_Dr_004_104031-1	(104153-OTTDART00000030943)	(109225-OTTDART00000030944)	
MAD_Dr_004_104048-1	(104169-ENSDART00000110826)	(108042-XM_695734.2)	
MAD_Dr_004_104082-1	(10420-ENSDART00000101718)	(10540-ENSDART00000062339)	
MAD_Dr_004_104107-1	(104223-Dr.142228)	(108183-OTTDART00000030418)	
MAD_Dr_004_104131-1	(78685-ENSDART00000049926)	(104248-ENSDART00000064227)	
MAD_Dr_004_104132-1	(10425-XM_001334140.2)	(10429-Dr.136099)	
MAD_Dr_004_104140-1	(10426-XM_682449.2)	(10427-Dr.77533)	
MAD_Dr_004_104181-1	(1043-ENSDART00000089671)	(1052-NM_001115123.1)	(1053-Dr.86282)	
MAD_Dr_004_104194-1	(10431-NM_199651.1)	(10436-Dr.77943)	
MAD_Dr_004_104213-1	(98168-OTTDART00000029976)	(104329-Dr.153031)	
MAD_Dr_004_104217-1	(74030-ENSDART00000067176)	(104334-OTTDART00000008837)	
MAD_Dr_004_104270-1	(9882-XM_689807.3)	(10440-ENSDART00000026314)	
MAD_Dr_004_104290-1	(10442-NM_205563.1)	(10447-Dr.81088)	
MAD_Dr_004_104312-1	(11999-NM_001077736.1)	(12003-Dr.151537)	(104441-Dr.138466)	
MAD_Dr_004_104336-1	(104465-OTTDART00000041446)	(104478-NM_001145609.1)	(104500-Dr.110982)	(111692-Dr.113770)	
MAD_Dr_004_104357-1	(104485-Dr.78624)	(131786-Dr.121918)	
MAD_Dr_004_104372-1	(1045-XM_001922655.1)	(1046-Dr.89636)	
MAD_Dr_004_104389-1	(104514-Dr.136164)	(106588-Dr.129131)	
MAD_Dr_004_104409-1	(104534-OTTDART00000002342)	(104568-NM_198354.1)	
MAD_Dr_004_104428-1	(104553-OTTDART00000038173)	(108932-OTTDART00000038172)	
MAD_Dr_004_104436-1	(104564-XM_001344897.1)	(104576-Dr.69607)	
MAD_Dr_004_104437-1	(104565-XM_685254.3)	(104596-Dr.118178)	
MAD_Dr_004_104452-1	(10458-XM_001342457.1)	(13129-ENSDART00000113637)	
MAD_Dr_004_104463-1	(10459-NM_200414.1)	(10467-Dr.81013)	(10699-OTTDART00000025535)	
MAD_Dr_004_104485-1	(10461-XM_001345849.2)	(10469-Dr.103290)	
MAD_Dr_004_104532-1	(104679-XM_001921370.1)	(104748-Dr.154613)	
MAD_Dr_004_104536-1	(104682-XM_694476.3)	(104716-Dr.120003)	
MAD_Dr_004_104540-1	(104688-NM_001037706.1)	(104706-Dr.94427)	
MAD_Dr_004_104570-1	(104715-Dr.117593)	(109423-OTTDART00000040796)	(109440-NM_001145620.1)	
MAD_Dr_004_104606-1	(104751-OTTDART00000016326)	(104778-ENSDART00000100716)	(104780-NM_001079826.1)	
MAD_Dr_004_104684-1	(10483-OTTDART00000010368)	(10485-ENSDART00000104112)	(10490-NM_001040332.2)	
MAD_Dr_004_104693-1	(104844-ENSDART00000103154)	(104845-ENSDART00000108747)	
MAD_Dr_004_104696-1	(104848-ENSDART00000112687)	(107919-ENSDART00000109462)	
MAD_Dr_004_104708-1	(104863-Dr.76372)	(110950-ENSDART00000074216)	
MAD_Dr_004_104734-1	(10489-XM_686311.3)	(10493-Dr.82738)	
MAD_Dr_004_104770-1	(104922-Dr.152666)	(121951-ENSDART00000112065)	
MAD_Dr_004_104775-1	(88942-OTTDART00000006120)	(104927-OTTDART00000013121)	(118235-OTTDART00000015711)	
MAD_Dr_004_104787-1	(104939-OTTDART00000031954)	(110087-OTTDART00000043082)	
MAD_Dr_004_104814-1	(104966-XM_001345702.1)	(104982-Dr.91250)	
MAD_Dr_004_104815-1	(104968-XM_693473.3)	(107433-ENSDART00000114805)	
MAD_Dr_004_104827-1	(42473-XM_001921206.1)	(42479-Dr.123441)	(104980-Dr.84706)	
MAD_Dr_004_104848-1	(10500-NM_213167.1)	(10503-Dr.155180)	
MAD_Dr_004_104887-1	(99211-OTTDART00000033316)	(105036-OTTDART00000033317)	(109784-Dr.126817)	(109828-OTTDART00000033315)	
MAD_Dr_004_104902-1	(10505-NM_001002699.2)	(10508-Dr.15223)	
MAD_Dr_004_104911-1	(105058-Dr.28781)	(106754-Dr.127923)	
MAD_Dr_004_104913-1	(10506-XM_682170.3)	(10510-Dr.134370)	
MAD_Dr_004_105010-1	(10516-NM_001113615.1)	(10520-Dr.106062)	
MAD_Dr_004_105040-1	(105187-ENSDART00000103038)	(114460-ENSDART00000103134)	
MAD_Dr_004_105094-1	(81358-ENSDART00000111121)	(83086-NM_001105604.1)	(105251-XM_001922445.1)	(120665-XM_001921068.1)	(141639-ENSDART00000113175)	(141640-ENSDART00000112523)	(141641-ENSDART00000109421)	
MAD_Dr_004_105100-1	(10526-ENSDART00000073766)	(30512-OTTDART00000028523)	
MAD_Dr_004_105102-1	(105266-XM_001921964.1)	(118643-XM_001921917.1)	(128199-XM_001923067.1)	(129976-XM_001922666.1)	
MAD_Dr_004_105110-1	(105290-Dr.62670)	(140213-ENSDART00000111340)	
MAD_Dr_004_105131-1	(105309-Dr.104738)	(115577-Dr.100071)	
MAD_Dr_004_105143-1	(10532-XM_001918432.1)	(10537-Dr.87564)	
MAD_Dr_004_105144-1	(105320-Dr.126860)	(119192-Dr.126995)	
MAD_Dr_004_105165-1	(10534-NM_001080701.1)	(10536-Dr.84809)	
MAD_Dr_004_105171-1	(105349-XM_001923607.1)	(114024-OTTDART00000011828)	(115260-OTTDART00000032432)	
MAD_Dr_004_105172-1	(10535-NM_001045300.1)	(10538-Dr.88991)	(10872-ENSDART00000077390)	
MAD_Dr_004_105174-1	(105351-OTTDART00000018939)	(107041-Dr.120881)	(107490-Dr.152249)	(107494-OTTDART00000018940)	
MAD_Dr_004_105186-1	(105362-OTTDART00000039465)	(108017-OTTDART00000039468)	
MAD_Dr_004_105196-1	(105371-OTTDART00000039209)	(107105-OTTDART00000039210)	
MAD_Dr_004_105259-1	(105427-OTTDART00000022932)	(105449-ENSDART00000048395)	
MAD_Dr_004_105288-1	(105458-XM_001333283.2)	(105489-Dr.119248)	
MAD_Dr_004_105289-1	(105459-NM_001130638.1)	(105530-Dr.148350)	(105884-OTTDART00000039829)	(105911-ENSDART00000114465)	
MAD_Dr_004_105312-1	(10548-ENSDART00000113240)	(10681-OTTDART00000019018)	
MAD_Dr_004_105332-1	(1055-NM_199900.1)	(1056-Dr.150767)	(1060-XM_001922580.1)	(1061-Dr.81414)	(1062-ENSDART00000011102)	(1099-ENSDART00000066446)	
MAD_Dr_004_105333-1	(10550-NM_001017545.1)	(10552-Dr.29884)	
MAD_Dr_004_105378-1	(105541-OTTDART00000018859)	(105570-ENSDART00000115226)	(105571-NM_001083088.1)	(105603-Dr.119417)	
MAD_Dr_004_105392-1	(10556-ENSDART00000102903)	(10757-OTTDART00000044463)	
MAD_Dr_004_105395-1	(105562-ENSDART00000036741)	(105568-ENSDART00000111731)	
MAD_Dr_004_105402-1	(10557-ENSDART00000114927)	(10811-XR_029112.2)	
MAD_Dr_004_105407-1	(105574-XM_001343824.2)	(105632-Dr.149190)	(116213-ENSDART00000053460)	
MAD_Dr_004_105412-1	(69482-OTTDART00000022072)	(105581-XM_001919161.1)	
MAD_Dr_004_105455-1	(105621-XM_001919142.1)	(114514-ENSDART00000106386)	
MAD_Dr_004_105487-1	(105651-OTTDART00000032700)	(107037-Dr.116295)	
MAD_Dr_004_105488-1	(105652-OTTDART00000033663)	(124306-OTTDART00000033669)	
MAD_Dr_004_105493-1	(105657-OTTDART00000038867)	(109430-ENSDART00000084570)	
MAD_Dr_004_105504-1	(105669-XM_001345564.2)	(105673-XM_001344580.2)	(105717-Dr.134963)	
MAD_Dr_004_105534-1	(105698-Dr.114615)	(121212-OTTDART00000009021)	
MAD_Dr_004_105547-1	(10571-XM_001920615.1)	(10574-Dr.94881)	
MAD_Dr_004_105593-1	(9764-Dr.79604)	(10576-NM_131564.1)	
MAD_Dr_004_105597-1	(105763-ENSDART00000053776)	(111649-OTTDART00000001491)	(111676-NM_001012249.1)	
MAD_Dr_004_105624-1	(10580-NM_201305.1)	(10583-Dr.75173)	
MAD_Dr_004_105671-1	(105848-Dr.148473)	(110644-OTTDART00000016000)	(112159-XM_001918475.1)	
MAD_Dr_004_105683-1	(10587-NM_213371.1)	(10591-Dr.78785)	(10643-OTTDART00000019755)	(10746-ENSDART00000078401)	
MAD_Dr_004_105684-1	(105871-OTTDART00000022467)	(141165-XM_001921348.1)	
MAD_Dr_004_105693-1	(10588-XM_001342476.2)	(10592-Dr.86306)	
MAD_Dr_004_105705-1	(105891-ENSDART00000061824)	(105915-XM_678773.3)	
MAD_Dr_004_105709-1	(91876-OTTDART00000002319)	(91897-NM_001166121.1)	(91915-Dr.119767)	(105897-ENSDART00000101241)	
MAD_Dr_004_105711-1	(10590-NM_203480.1)	(10593-Dr.134948)	
MAD_Dr_004_105722-1	(105923-XM_001920053.1)	(105945-Dr.107726)	
MAD_Dr_004_105798-1	(87523-OTTDART00000031056)	(105997-OTTDART00000030089)	
MAD_Dr_004_105801-1	(106-XM_001923864.1)	(107-Dr.76202)	
MAD_Dr_004_105889-1	(106084-OTTDART00000025722)	(106301-OTTDART00000025721)	
MAD_Dr_004_105897-1	(106095-OTTDART00000034070)	(115261-OTTDART00000034069)	
MAD_Dr_004_105917-1	(10612-NM_001013538.1)	(10613-Dr.39103)	
MAD_Dr_004_105950-1	(106150-Dr.112697)	(107814-ENSDART00000114345)	(108018-OTTDART00000041734)	(109343-NM_001145243.1)	
MAD_Dr_004_105981-1	(10618-ENSDART00000112284)	(10694-ENSDART00000028380)	(10695-ENSDART00000060519)	
MAD_Dr_004_106002-1	(10620-NM_212723.1)	(10622-Dr.6680)	
MAD_Dr_004_106013-1	(10621-NM_001113338.2)	(10624-Dr.99783)	
MAD_Dr_004_106014-1	(99564-OTTDART00000039473)	(106210-OTTDART00000039474)	
MAD_Dr_004_106022-1	(92005-OTTDART00000038512)	(106218-ENSDART00000100142)	
MAD_Dr_004_106025-1	(93694-ENSDART00000083470)	(106220-ENSDART00000106162)	
MAD_Dr_004_106100-1	(10630-NM_001105129.1)	(10632-Dr.78402)	
MAD_Dr_004_106115-1	(96405-Dr.730)	(106315-NM_001003429.1)	
MAD_Dr_004_106122-1	(106320-Dr.81324)	(114399-Dr.143133)	
MAD_Dr_004_106181-1	(106377-OTTDART00000023833)	(106394-ENSDART00000073776)	(106401-NM_001110760.1)	
MAD_Dr_004_106184-1	(10638-NM_001020515.1)	(10642-Dr.82862)	
MAD_Dr_004_106201-1	(78115-OTTDART00000012860)	(106396-OTTDART00000012861)	(106397-ENSDART00000104351)	
MAD_Dr_004_106204-1	(1064-NM_131481.1)	(1065-Dr.11719)	
MAD_Dr_004_106205-1	(106400-XM_001334548.2)	(106430-Dr.115131)	
MAD_Dr_004_106209-1	(106404-Dr.18298)	(109590-OTTDART00000031089)	
MAD_Dr_004_106219-1	(106413-Dr.76016)	(107295-Dr.129097)	(109794-Dr.131596)	
MAD_Dr_004_106248-1	(6948-ENSDART00000099134)	(10644-OTTDART00000042753)	
MAD_Dr_004_106298-1	(106489-OTTDART00000033604)	(111818-OTTDART00000033605)	
MAD_Dr_004_106299-1	(10649-XM_683812.3)	(10654-Dr.63529)	
MAD_Dr_004_106327-1	(106542-XM_001920889.1)	(106576-Dr.107363)	
MAD_Dr_004_106330-1	(106545-XM_678337.3)	(106577-Dr.110849)	
MAD_Dr_004_106388-1	(1066-NM_131863.1)	(1067-Dr.12589)	
MAD_Dr_004_106425-1	(34977-Dr.41321)	(106635-OTTDART00000035317)	
MAD_Dr_004_106429-1	(99143-Dr.33734)	(106639-OTTDART00000037882)	
MAD_Dr_004_106450-1	(10666-OTTDART00000034164)	(10862-NM_131345.1)	(10863-Dr.75831)	(10943-ENSDART00000017977)	
MAD_Dr_004_106519-1	(95270-Dr.38495)	(106723-ENSDART00000108556)	
MAD_Dr_004_106537-1	(10674-NM_200559.1)	(10676-Dr.107708)	
MAD_Dr_004_106601-1	(1068-XM_679834.3)	(1069-Dr.149078)	
MAD_Dr_004_106605-1	(42407-ENSDART00000082506)	(42729-OTTDART00000035687)	(42812-ENSDART00000082504)	(42829-NM_001030284.1)	(43622-OTTDART00000035692)	(106803-OTTDART00000035691)	
MAD_Dr_004_106618-1	(106817-ENSDART00000053514)	(108241-XM_001343082.2)	
MAD_Dr_004_106619-1	(106818-ENSDART00000058720)	(115118-NM_001083822.1)	
MAD_Dr_004_106755-1	(99307-Dr.134921)	(106959-Dr.129180)	
MAD_Dr_004_106756-1	(10696-ENSDART00000074883)	(10930-ENSDART00000055886)	
MAD_Dr_004_106802-1	(54115-OTTDART00000038927)	(107000-OTTDART00000038929)	
MAD_Dr_004_106834-1	(10703-NM_001003741.1)	(10708-Dr.75269)	
MAD_Dr_004_106845-1	(10704-XM_693665.3)	(10710-Dr.83297)	
MAD_Dr_004_106891-1	(107083-OTTDART00000021801)	(107123-ENSDART00000097850)	(107152-NM_001126413.1)	
MAD_Dr_004_106906-1	(1071-OTTDART00000009736)	(1079-ENSDART00000016938)	
MAD_Dr_004_106912-1	(93219-Dr.91828)	(107104-OTTDART00000038793)	
MAD_Dr_004_106915-1	(107107-OTTDART00000044469)	(126125-OTTDART00000044470)	
MAD_Dr_004_106927-1	(107125-ENSDART00000100233)	(107132-ENSDART00000106465)	
MAD_Dr_004_106930-1	(10713-ENSDART00000077929)	(11128-XM_001920363.1)	
MAD_Dr_004_106940-1	(10714-OTTDART00000025004)	(14965-ENSDART00000040431)	
MAD_Dr_004_107005-1	(1072-XM_001919969.1)	(1073-Dr.150392)	
MAD_Dr_004_107006-1	(10720-ENSDART00000053858)	(10881-OTTDART00000004462)	(10884-ENSDART00000104540)	(10886-NM_205758.2)	(10887-Dr.25690)	
MAD_Dr_004_107030-1	(107219-OTTDART00000002276)	(117457-OTTDART00000007365)	
MAD_Dr_004_107057-1	(107247-ENSDART00000097276)	(107421-OTTDART00000039839)	
MAD_Dr_004_107058-1	(107248-ENSDART00000103417)	(108569-ENSDART00000066491)	
MAD_Dr_004_107062-1	(107252-XM_001920975.1)	(107259-Dr.45963)	
MAD_Dr_004_107064-1	(97456-OTTDART00000018803)	(107255-ENSDART00000051750)	
MAD_Dr_004_107080-1	(10727-XM_686772.3)	(10733-Dr.114708)	
MAD_Dr_004_107101-1	(10729-NM_194415.2)	(10730-Dr.79532)	
MAD_Dr_004_107130-1	(75785-OTTDART00000008537)	(107316-OTTDART00000008538)	
MAD_Dr_004_107197-1	(107382-Dr.135985)	(112295-OTTDART00000023429)	
MAD_Dr_004_107205-1	(10739-NM_001114727.1)	(10742-Dr.40552)	
MAD_Dr_004_107223-1	(107405-OTTDART00000005496)	(107439-NM_001044781.1)	
MAD_Dr_004_107224-1	(77589-OTTDART00000015896)	(107406-OTTDART00000015897)	
MAD_Dr_004_107244-1	(80160-ENSDART00000038824)	(107425-OTTDART00000044624)	
MAD_Dr_004_107253-1	(107434-XM_679508.1)	(107697-ENSDART00000087297)	
MAD_Dr_004_107255-1	(107436-XM_001344812.2)	(107454-Dr.118503)	
MAD_Dr_004_107278-1	(97986-Dr.152545)	(107458-Dr.124939)	
MAD_Dr_004_107291-1	(10747-XM_001920021.1)	(10756-Dr.150922)	
MAD_Dr_004_107302-1	(10748-XM_689219.3)	(10754-Dr.108565)	(10809-OTTDART00000035512)	
MAD_Dr_004_107317-1	(107493-OTTDART00000008978)	(107513-NM_001030141.1)	
MAD_Dr_004_107335-1	(10751-NM_130924.1)	(10752-Dr.8290)	
MAD_Dr_004_107374-1	(107546-Dr.113709)	(114453-XM_001343051.2)	
MAD_Dr_004_107432-1	(1076-XM_001337498.2)	(1077-Dr.42209)	
MAD_Dr_004_107441-1	(10761-NM_001018149.1)	(10762-Dr.78726)	
MAD_Dr_004_107444-1	(107614-Dr.226)	(113014-NM_131349.1)	
MAD_Dr_004_107514-1	(10768-XM_001920102.1)	(10774-Dr.68707)	
MAD_Dr_004_107525-1	(10769-XM_692943.3)	(10775-Dr.119931)	
MAD_Dr_004_107533-1	(46192-XM_684056.2)	(107698-ENSDART00000100680)	
MAD_Dr_004_107539-1	(107703-ENSDART00000111222)	(108372-Dr.114077)	
MAD_Dr_004_107633-1	(107793-OTTDART00000027837)	(111730-OTTDART00000027838)	
MAD_Dr_004_107660-1	(107817-XM_692981.3)	(107830-Dr.78111)	
MAD_Dr_004_107705-1	(10786-OTTDART00000025020)	(16338-ENSDART00000004288)	
MAD_Dr_004_107727-1	(10788-NM_213030.1)	(10792-Dr.77191)	
MAD_Dr_004_107752-1	(91886-ENSDART00000059837)	(107906-OTTDART00000040267)	
MAD_Dr_004_107766-1	(107924-NM_001013463.1)	(107933-Dr.79203)	
MAD_Dr_004_107848-1	(1080-ENSDART00000102963)	(1160-ENSDART00000054641)	
MAD_Dr_004_107860-1	(9725-ENSDART00000090696)	(10801-ENSDART00000099513)	(11034-OTTDART00000020980)	
MAD_Dr_004_107871-1	(10802-XM_688958.3)	(11800-ENSDART00000110065)	
MAD_Dr_004_107888-1	(10804-XM_691162.3)	(10807-Dr.118999)	
MAD_Dr_004_107889-1	(49786-XM_685953.2)	(108040-OTTDART00000040527)	
MAD_Dr_004_107895-1	(108048-XM_686654.2)	(114450-OTTDART00000044073)	
MAD_Dr_004_107929-1	(108081-Dr.121148)	(136391-Dr.135858)	
MAD_Dr_004_107973-1	(10812-NM_001111197.1)	(10813-Dr.82691)	
MAD_Dr_004_107978-1	(96629-OTTDART00000013049)	(108125-OTTDART00000008497)	(119372-OTTDART00000015715)	
MAD_Dr_004_107991-1	(10819-XM_001922341.1)	(10820-Dr.84937)	
MAD_Dr_004_108010-1	(108244-NM_001013344.1)	(110358-ENSDART00000019408)	
MAD_Dr_004_108027-1	(10826-NM_001100152.1)	(10832-Dr.86603)	
MAD_Dr_004_108069-1	(1083-ENSDART00000063468)	(4038-XM_691421.3)	(4040-Dr.84070)	
MAD_Dr_004_108092-1	(70535-ENSDART00000062749)	(108329-OTTDART00000030678)	
MAD_Dr_004_108106-1	(95036-Dr.83594)	(108342-ENSDART00000067510)	
MAD_Dr_004_108134-1	(10837-NM_201173.1)	(10838-Dr.80049)	
MAD_Dr_004_108169-1	(10840-NM_198338.1)	(10841-Dr.114267)	
MAD_Dr_004_108174-1	(108404-OTTDART00000015331)	(109290-OTTDART00000011417)	
MAD_Dr_004_108190-1	(10842-NM_200024.1)	(10845-Dr.76186)	
MAD_Dr_004_108201-1	(10843-XM_001337212.1)	(10846-Dr.116336)	
MAD_Dr_004_108206-1	(81684-ENSDART00000047302)	(108438-ENSDART00000079070)	
MAD_Dr_004_108235-1	(10847-OTTDART00000022244)	(11218-OTTDART00000022254)	
MAD_Dr_004_108257-1	(10849-ENSDART00000062693)	(11161-ENSDART00000078743)	(11887-ENSDART00000007718)	
MAD_Dr_004_108268-1	(1085-NM_212439.2)	(1086-Dr.86022)	(1119-ENSDART00000011082)	
MAD_Dr_004_108269-1	(10850-XM_678008.3)	(10852-Dr.116723)	(12013-OTTDART00000043312)	
MAD_Dr_004_108289-1	(108518-Dr.135213)	(121466-OTTDART00000030023)	
MAD_Dr_004_108307-1	(98240-OTTDART00000016495)	(108533-OTTDART00000016496)	
MAD_Dr_004_108321-1	(10856-XM_694010.2)	(10858-Dr.97210)	
MAD_Dr_004_108407-1	(108649-OTTDART00000032461)	(140929-ENSDART00000109281)	(140930-ENSDART00000100875)	(141078-ENSDART00000115115)	(141079-ENSDART00000060962)	(141085-ENSDART00000115149)	(141086-ENSDART00000113180)	(141087-ENSDART00000111346)	(141088-ENSDART00000114838)	(141089-ENSDART00000111004)	
MAD_Dr_004_108417-1	(108672-OTTDART00000039507)	(112234-ENSDART00000062423)	
MAD_Dr_004_108447-1	(10870-OTTDART00000025456)	(10874-ENSDART00000098836)	(10878-NM_001126478.1)	(10879-Dr.1725)	
MAD_Dr_004_108483-1	(108744-OTTDART00000029686)	(113575-OTTDART00000029687)	
MAD_Dr_004_108484-1	(42822-XM_001341475.1)	(42823-XM_001332615.1)	(42824-XM_001921781.1)	(44559-XM_684361.2)	(44561-XM_001332699.1)	(108749-OTTDART00000034947)	
MAD_Dr_004_108490-1	(80785-OTTDART00000042340)	(108754-OTTDART00000042341)	
MAD_Dr_004_108506-1	(108770-NM_001003598.1)	(111826-OTTDART00000017278)	
MAD_Dr_004_108520-1	(108785-Dr.82531)	(110942-OTTDART00000039767)	(110960-NM_001164241.1)	
MAD_Dr_004_108536-1	(1088-OTTDART00000027048)	(1090-NM_131628.1)	(1091-Dr.82518)	(1098-ENSDART00000022042)	
MAD_Dr_004_108591-1	(88306-OTTDART00000035359)	(108849-OTTDART00000038875)	
MAD_Dr_004_108592-1	(10885-XM_691238.3)	(10888-Dr.149636)	
MAD_Dr_004_108690-1	(10894-XM_683666.2)	(10896-Dr.45198)	
MAD_Dr_004_108693-1	(108943-ENSDART00000113193)	(108951-NM_001128688.1)	(108961-Dr.83551)	
MAD_Dr_004_108697-1	(10895-NM_001077722.1)	(10897-Dr.133033)	
MAD_Dr_004_108698-1	(108950-XM_001919184.1)	(109014-Dr.153721)	
MAD_Dr_004_108766-1	(10901-NM_001114465.1)	(10903-Dr.154643)	
MAD_Dr_004_108781-1	(73392-OTTDART00000009880)	(76863-OTTDART00000009879)	(109024-OTTDART00000035750)	
MAD_Dr_004_108791-1	(109033-ENSDART00000086417)	(109056-NM_001113509.1)	(109118-Dr.143356)	
MAD_Dr_004_108798-1	(109043-XM_701338.3)	(109081-Dr.114949)	
MAD_Dr_004_108800-1	(109045-XM_001332112.2)	(109082-Dr.115811)	
MAD_Dr_004_108801-1	(53237-XM_001340882.2)	(53261-Dr.95940)	(109046-XM_001340779.1)	
MAD_Dr_004_108802-1	(109047-XM_001346344.1)	(109078-Dr.103316)	
MAD_Dr_004_108807-1	(109057-NM_213208.1)	(115093-OTTDART00000024259)	
MAD_Dr_004_108900-1	(10914-XM_677967.3)	(10917-Dr.87335)	
MAD_Dr_004_108908-1	(109149-XM_001331201.2)	(109208-Dr.153853)	
MAD_Dr_004_108909-1	(10915-NM_001136249.1)	(10918-Dr.118981)	
MAD_Dr_004_108918-1	(10916-NM_213186.1)	(10919-Dr.155158)	
MAD_Dr_004_108965-1	(1092-OTTDART00000021550)	(1093-ENSDART00000040856)	
MAD_Dr_004_108998-1	(10923-XM_001919424.1)	(10925-Dr.87618)	(11188-XM_001919467.1)	
MAD_Dr_004_109003-1	(109235-XM_001331628.2)	(109284-Dr.151192)	
MAD_Dr_004_109006-1	(109239-XM_001334002.2)	(109289-Dr.154010)	
MAD_Dr_004_109091-1	(10932-ENSDART00000109558)	(10998-ENSDART00000089834)	
MAD_Dr_004_109103-1	(10934-NM_001009986.1)	(10940-Dr.85196)	
MAD_Dr_004_109135-1	(10937-NM_001080051.1)	(10941-Dr.115399)	
MAD_Dr_004_109167-1	(109399-Dr.152282)	(114066-Dr.125256)	
MAD_Dr_004_109175-1	(109406-OTTDART00000012521)	(111010-OTTDART00000012520)	
MAD_Dr_004_109191-1	(82651-Dr.115673)	(109421-OTTDART00000039105)	
MAD_Dr_004_109215-1	(109451-Dr.82561)	(112873-NM_001020534.1)	
MAD_Dr_004_109234-1	(10947-NM_212886.1)	(10952-Dr.87100)	
MAD_Dr_004_109245-1	(10948-NM_001037227.1)	(10950-Dr.38448)	
MAD_Dr_004_109256-1	(10949-NM_001004503.1)	(10953-Dr.152547)	
MAD_Dr_004_109267-1	(1095-NM_001045143.2)	(1096-Dr.75272)	
MAD_Dr_004_109281-1	(109512-OTTDART00000032435)	(109836-ENSDART00000110904)	
MAD_Dr_004_109327-1	(10956-XM_693920.3)	(10958-Dr.82185)	
MAD_Dr_004_109382-1	(109653-XM_001337430.1)	(116013-OTTDART00000004943)	
MAD_Dr_004_109388-1	(109660-NM_001017582.1)	(112319-ENSDART00000059194)	
MAD_Dr_004_109436-1	(109706-OTTDART00000033972)	(112370-XM_001341109.2)	(116597-OTTDART00000033988)	
MAD_Dr_004_109443-1	(109715-OTTDART00000011969)	(117338-OTTDART00000011967)	
MAD_Dr_004_109464-1	(109735-OTTDART00000037790)	(112636-OTTDART00000037792)	
MAD_Dr_004_109469-1	(109742-XM_683132.3)	(113294-ENSDART00000106211)	(117527-XM_001922074.1)	
MAD_Dr_004_109499-1	(9456-ENSDART00000114420)	(10977-ENSDART00000064067)	
MAD_Dr_004_109544-1	(10981-XM_690072.3)	(10984-Dr.105738)	
MAD_Dr_004_109617-1	(109875-Dr.129884)	(111847-OTTDART00000030501)	
MAD_Dr_004_109642-1	(109900-OTTDART00000023431)	(109909-OTTDART00000035555)	
MAD_Dr_004_109665-1	(109930-XM_001335489.2)	(109970-Dr.114805)	
MAD_Dr_004_109673-1	(109944-OTTDART00000011915)	(113051-OTTDART00000011914)	
MAD_Dr_004_109734-1	(11-XM_680892.3)	(12-Dr.34190)	
MAD_Dr_004_109749-1	(110013-OTTDART00000037879)	(112146-OTTDART00000037881)	
MAD_Dr_004_109759-1	(110024-NM_001089531.1)	(110068-Dr.154547)	
MAD_Dr_004_109816-1	(110079-OTTDART00000030499)	(110362-ENSDART00000101323)	(110688-XM_001923905.1)	(139956-XM_001922533.1)	
MAD_Dr_004_109820-1	(110083-OTTDART00000034001)	(113141-OTTDART00000033998)	
MAD_Dr_004_109833-1	(110098-XM_001340775.2)	(110158-Dr.154536)	
MAD_Dr_004_109835-1	(1101-XM_001345144.2)	(1102-Dr.67374)	
MAD_Dr_004_109907-1	(88874-OTTDART00000034809)	(110169-OTTDART00000032649)	
MAD_Dr_004_109913-1	(110175-OTTDART00000039879)	(111478-ENSDART00000109871)	
MAD_Dr_004_109988-1	(87804-OTTDART00000040850)	(110249-OTTDART00000013248)	(111385-OTTDART00000033782)	(120808-OTTDART00000021926)	(129834-Dr.139479)	
MAD_Dr_004_110010-1	(110272-NM_212996.1)	(112539-OTTDART00000025329)	(113150-ENSDART00000027623)	
MAD_Dr_004_110040-1	(1103-OTTDART00000026383)	(1104-XM_684142.2)	(1105-Dr.84083)	
MAD_Dr_004_110105-1	(11037-XM_683183.3)	(11043-Dr.75121)	
MAD_Dr_004_110123-1	(11039-NM_001004295.2)	(11044-Dr.107753)	
MAD_Dr_004_110178-1	(110443-OTTDART00000039650)	(117503-XM_001920670.1)	
MAD_Dr_004_110181-1	(95984-OTTDART00000043574)	(110446-OTTDART00000043576)	(113586-OTTDART00000043578)	
MAD_Dr_004_110203-1	(11047-OTTDART00000041401)	(11049-NM_001145577.1)	(11050-Dr.134166)	
MAD_Dr_004_110208-1	(95230-OTTDART00000030634)	(110475-OTTDART00000030613)	
MAD_Dr_004_110270-1	(110537-OTTDART00000019996)	(141508-OTTDART00000019997)	(141509-ENSDART00000114586)	(141510-ENSDART00000106179)	
MAD_Dr_004_110272-1	(110547-OTTDART00000022888)	(117345-OTTDART00000034638)	
MAD_Dr_004_110300-1	(110579-ENSDART00000111344)	(112155-ENSDART00000111820)	
MAD_Dr_004_110319-1	(1106-XM_001920489.1)	(1107-Dr.26309)	(1314-NM_001003547.2)	
MAD_Dr_004_110320-1	(11060-XM_689211.3)	(11066-Dr.96848)	
MAD_Dr_004_110354-1	(110631-Dr.138274)	(113167-Dr.121836)	
MAD_Dr_004_110396-1	(110679-OTTDART00000045627)	(131805-OTTDART00000045628)	
MAD_Dr_004_110409-1	(110695-Dr.72371)	(115566-OTTDART00000041124)	
MAD_Dr_004_110429-1	(98786-Dr.119984)	(110714-Dr.121929)	
MAD_Dr_004_110465-1	(11075-NM_001114458.1)	(11085-Dr.113790)	
MAD_Dr_004_110467-1	(110753-OTTDART00000022699)	(115038-OTTDART00000035554)	(119501-OTTDART00000034193)	
MAD_Dr_004_110473-1	(95811-OTTDART00000027804)	(110759-OTTDART00000027806)	
MAD_Dr_004_110483-1	(11077-XM_679108.3)	(11086-Dr.117483)	
MAD_Dr_004_110525-1	(110815-Dr.125785)	(111986-OTTDART00000032356)	
MAD_Dr_004_110536-1	(95672-ENSDART00000097136)	(110826-Dr.133502)	(115073-Dr.153174)	
MAD_Dr_004_110580-1	(11087-OTTDART00000030701)	(11178-NM_152959.1)	
MAD_Dr_004_110622-1	(110909-Dr.133324)	(120569-ENSDART00000113577)	
MAD_Dr_004_110623-1	(11091-XM_687424.2)	(11097-Dr.83693)	
MAD_Dr_004_110644-1	(11093-XM_001919306.1)	(11096-Dr.79864)	
MAD_Dr_004_110655-1	(11094-NM_001098245.1)	(11098-Dr.118332)	
MAD_Dr_004_110668-1	(67806-ENSDART00000051974)	(110952-ENSDART00000109116)	
MAD_Dr_004_110669-1	(110955-XM_678556.2)	(110964-Dr.40335)	
MAD_Dr_004_110717-1	(111-XM_001921182.1)	(112-Dr.126291)	
MAD_Dr_004_110740-1	(11102-NM_001077341.1)	(11105-Dr.40978)	
MAD_Dr_004_110752-1	(111037-ENSDART00000053440)	(111045-ENSDART00000111357)	(121527-ENSDART00000104418)	(121532-ENSDART00000110156)	(134489-ENSDART00000115143)	(140380-ENSDART00000098228)	(140381-ENSDART00000114305)	
MAD_Dr_004_110838-1	(11112-ENSDART00000114422)	(11115-XM_001918675.1)	(11121-Dr.150656)	(12104-XM_001920971.1)	
MAD_Dr_004_110846-1	(111128-XM_001330865.1)	(124945-ENSDART00000103573)	
MAD_Dr_004_110981-1	(111261-Dr.152987)	(112244-XM_001922904.1)	
MAD_Dr_004_111044-1	(11133-NM_200621.1)	(11137-Dr.79169)	
MAD_Dr_004_111055-1	(11134-NM_001077806.1)	(11135-Dr.38295)	
MAD_Dr_004_111103-1	(11141-OTTDART00000015796)	(11145-NM_001044862.1)	(11146-Dr.12216)	
MAD_Dr_004_111114-1	(11142-OTTDART00000035002)	(11162-ENSDART00000091612)	
MAD_Dr_004_111136-1	(11144-NM_001114426.1)	(11148-Dr.77630)	
MAD_Dr_004_111157-1	(111460-OTTDART00000024396)	(111474-ENSDART00000029849)	
MAD_Dr_004_111192-1	(111495-Dr.95782)	(116066-Dr.128886)	
MAD_Dr_004_111197-1	(1115-NM_131900.1)	(1117-Dr.83683)	(1131-ENSDART00000028856)	
MAD_Dr_004_111228-1	(11153-NM_199633.1)	(11154-Dr.33037)	
MAD_Dr_004_111281-1	(1116-XM_692165.2)	(1118-Dr.87649)	
MAD_Dr_004_111307-1	(111623-Dr.103400)	(112488-XM_001335857.1)	
MAD_Dr_004_111355-1	(111668-OTTDART00000042926)	(115517-ENSDART00000075485)	
MAD_Dr_004_111379-1	(11169-ENSDART00000040502)	(11180-OTTDART00000009310)	(14675-XM_001920203.1)	
MAD_Dr_004_111392-1	(11170-ENSDART00000041293)	(11337-ENSDART00000087194)	
MAD_Dr_004_111403-1	(11171-ENSDART00000103426)	(11844-ENSDART00000012546)	
MAD_Dr_004_111421-1	(111725-OTTDART00000024302)	(116406-ENSDART00000041842)	
MAD_Dr_004_111439-1	(11175-OTTDART00000043879)	(11683-ENSDART00000017937)	
MAD_Dr_004_111488-1	(111800-XM_001339187.1)	(115817-ENSDART00000054550)	
MAD_Dr_004_111519-1	(14457-XM_001923644.1)	(111829-OTTDART00000031054)	
MAD_Dr_004_111527-1	(11184-OTTDART00000023819)	(11191-ENSDART00000020970)	
MAD_Dr_004_111537-1	(11185-OTTDART00000045040)	(11888-ENSDART00000055973)	(11942-Dr.82585)	
MAD_Dr_004_111584-1	(11189-XM_001921763.1)	(11190-Dr.82420)	
MAD_Dr_004_111674-1	(11197-NM_214772.1)	(11200-Dr.75143)	
MAD_Dr_004_111675-1	(111974-OTTDART00000017478)	(115623-ENSDART00000105332)	
MAD_Dr_004_111686-1	(111985-OTTDART00000030495)	(112161-NM_001003447.1)	(115615-OTTDART00000030496)	
MAD_Dr_004_111695-1	(1120-XM_683099.3)	(1121-Dr.106932)	
MAD_Dr_004_111701-1	(112004-XM_001918963.1)	(112052-Dr.153810)	
MAD_Dr_004_111845-1	(112138-OTTDART00000027044)	(116484-ENSDART00000075966)	
MAD_Dr_004_111848-1	(112140-OTTDART00000029477)	(113303-NM_001020574.1)	
MAD_Dr_004_111868-1	(112168-XM_688417.3)	(114721-ENSDART00000110112)	
MAD_Dr_004_111923-1	(11222-NM_001004584.1)	(11228-Dr.107565)	
MAD_Dr_004_111938-1	(112236-ENSDART00000073718)	(113881-ENSDART00000073717)	
MAD_Dr_004_111992-1	(89210-Dr.74091)	(112291-OTTDART00000013967)	(141698-ENSDART00000007184)	(141699-OTTDART00000013966)	
MAD_Dr_004_112004-1	(112303-OTTDART00000027900)	(127164-NM_200732.1)	
MAD_Dr_004_112014-1	(66722-OTTDART00000041720)	(112312-OTTDART00000041723)	
MAD_Dr_004_112019-1	(94923-XM_001919025.1)	(112317-ENSDART00000055711)	
MAD_Dr_004_112022-1	(11232-NM_001080585.1)	(11234-Dr.74587)	
MAD_Dr_004_112027-1	(11233-Dr.34301)	(11275-OTTDART00000030896)	
MAD_Dr_004_112029-1	(81307-ENSDART00000104819)	(112333-ENSDART00000104821)	
MAD_Dr_004_112062-1	(11239-NM_207048.1)	(11240-Dr.455)	
MAD_Dr_004_112167-1	(9082-XM_695227.3)	(11249-ENSDART00000098512)	
MAD_Dr_004_112190-1	(11251-NM_001018146.1)	(11257-Dr.108683)	(11528-ENSDART00000073777)	(11549-OTTDART00000023826)	
MAD_Dr_004_112212-1	(11253-XM_689796.2)	(11256-Dr.77920)	
MAD_Dr_004_112261-1	(112578-Dr.86155)	(117292-OTTDART00000024969)	
MAD_Dr_004_112316-1	(78249-OTTDART00000029249)	(112631-OTTDART00000029251)	
MAD_Dr_004_112450-1	(11277-OTTDART00000037656)	(11285-NM_001018164.2)	(11289-Dr.82959)	
MAD_Dr_004_112454-1	(112775-OTTDART00000013979)	(115614-OTTDART00000012064)	
MAD_Dr_004_112472-1	(94337-OTTDART00000045080)	(112792-OTTDART00000045081)	
MAD_Dr_004_112486-1	(11281-NM_213161.1)	(11292-Dr.150253)	
MAD_Dr_004_112503-1	(94631-ENSDART00000031976)	(112827-XM_685721.2)	
MAD_Dr_004_112538-1	(11286-NM_001145768.1)	(11291-Dr.90479)	
MAD_Dr_004_112552-1	(112872-NM_212856.1)	(112924-ENSDART00000029860)	
MAD_Dr_004_112598-1	(112915-OTTDART00000010901)	(113292-ENSDART00000091348)	
MAD_Dr_004_112611-1	(11293-OTTDART00000005693)	(11297-ENSDART00000020710)	(11299-NM_001025551.1)	(11303-Dr.86733)	
MAD_Dr_004_112634-1	(11295-OTTDART00000029935)	(18375-ENSDART00000067165)	
MAD_Dr_004_112638-1	(25470-OTTDART00000041415)	(112953-Dr.124301)	
MAD_Dr_004_112691-1	(112997-ENSDART00000056398)	(113217-ENSDART00000090984)	
MAD_Dr_004_112754-1	(113053-OTTDART00000021974)	(117106-ENSDART00000103034)	
MAD_Dr_004_112775-1	(11308-NM_212901.1)	(11310-Dr.30389)	
MAD_Dr_004_112842-1	(11314-OTTDART00000039291)	(11367-ENSDART00000115165)	
MAD_Dr_004_112902-1	(97009-OTTDART00000013047)	(113194-OTTDART00000013044)	
MAD_Dr_004_112917-1	(11321-NM_130916.1)	(11322-Dr.107692)	
MAD_Dr_004_112978-1	(11328-XM_001332570.2)	(11332-Dr.81241)	
MAD_Dr_004_112988-1	(11329-XM_001922245.1)	(11333-Dr.89835)	
MAD_Dr_004_112997-1	(11330-XM_001923494.1)	(11335-Dr.151048)	
MAD_Dr_004_113098-1	(11339-NM_001013523.1)	(11340-Dr.120799)	(11605-ENSDART00000073583)	
MAD_Dr_004_113124-1	(113429-ENSDART00000097202)	(114642-ENSDART00000081569)	
MAD_Dr_004_113130-1	(113494-ENSDART00000112238)	(118933-XM_001338537.2)	
MAD_Dr_004_113189-1	(113587-OTTDART00000043775)	(113646-Dr.153988)	
MAD_Dr_004_113300-1	(11369-OTTDART00000039211)	(11373-XM_001918460.1)	
MAD_Dr_004_113311-1	(1137-NM_001099423.1)	(1138-Dr.50929)	(1155-ENSDART00000102674)	
MAD_Dr_004_113333-1	(11372-XM_001336004.2)	(11375-Dr.67693)	
MAD_Dr_004_113358-1	(113780-XM_001333588.2)	(113808-Dr.148540)	
MAD_Dr_004_113363-1	(113785-Dr.41860)	(115956-ENSDART00000109283)	
MAD_Dr_004_113380-1	(11380-XM_692417.2)	(11381-Dr.70946)	
MAD_Dr_004_113522-1	(113938-OTTDART00000034984)	(114880-ENSDART00000109716)	
MAD_Dr_004_113524-1	(11394-NM_001014320.1)	(12184-OTTDART00000015794)	
MAD_Dr_004_113528-1	(113943-OTTDART00000039452)	(113950-ENSDART00000085245)	
MAD_Dr_004_113551-1	(113970-XM_001918645.1)	(114009-Dr.153879)	
MAD_Dr_004_113588-1	(1140-XM_694965.3)	(1141-Dr.77516)	
MAD_Dr_004_113612-1	(114030-OTTDART00000041444)	(114040-NM_001145608.1)	
MAD_Dr_004_113638-1	(11406-XM_001337882.2)	(11412-Dr.92652)	
MAD_Dr_004_113670-1	(114089-OTTDART00000022020)	(115036-OTTDART00000033167)	
MAD_Dr_004_113755-1	(11417-NM_214687.1)	(11420-Dr.97614)	(11684-ENSDART00000040280)	(11983-OTTDART00000024094)	
MAD_Dr_004_113759-1	(11418-NM_200055.1)	(11419-Dr.75384)	
MAD_Dr_004_113810-1	(114238-OTTDART00000012034)	(115312-OTTDART00000012026)	
MAD_Dr_004_113811-1	(11424-XM_001922688.1)	(11426-Dr.89039)	
MAD_Dr_004_113865-1	(35614-ENSDART00000110034)	(114289-Dr.151512)	
MAD_Dr_004_113874-1	(114298-OTTDART00000030246)	(114311-ENSDART00000097937)	
MAD_Dr_004_113899-1	(114327-Dr.92248)	(115305-Dr.143110)	
MAD_Dr_004_113935-1	(5132-NM_001089466.1)	(5134-Dr.82297)	(11436-ENSDART00000092690)	
MAD_Dr_004_113956-1	(11438-NM_212999.2)	(11439-Dr.6935)	
MAD_Dr_004_113978-1	(1144-XM_001920742.1)	(1145-Dr.154272)	
MAD_Dr_004_114013-1	(11443-NM_001076567.1)	(11444-Dr.107672)	
MAD_Dr_004_114022-1	(54802-NM_131179.1)	(54806-Dr.107144)	(114438-ENSDART00000057730)	
MAD_Dr_004_114027-1	(88982-XM_001344959.2)	(114443-OTTDART00000021761)	
MAD_Dr_004_114028-1	(114444-ENSDART00000092821)	(116034-ENSDART00000114270)	
MAD_Dr_004_114033-1	(11445-OTTDART00000025780)	(11450-ENSDART00000101770)	(11457-NM_001126461.1)	(11460-Dr.11545)	
MAD_Dr_004_114091-1	(114501-OTTDART00000012037)	(116270-OTTDART00000012036)	(116757-OTTDART00000012035)	
MAD_Dr_004_114099-1	(114509-OTTDART00000034864)	(115744-OTTDART00000034863)	
MAD_Dr_004_114108-1	(11452-XM_682596.3)	(11467-Dr.149662)	
MAD_Dr_004_114169-1	(11458-NM_213355.1)	(11463-Dr.76789)	
MAD_Dr_004_114193-1	(1146-XM_687109.3)	(1147-Dr.75351)	
MAD_Dr_004_114226-1	(114631-ENSDART00000014057)	(115459-NM_001130641.1)	
MAD_Dr_004_114240-1	(114652-XM_688456.3)	(114667-NM_001172678.1)	
MAD_Dr_004_114293-1	(11471-NM_001012263.1)	(11472-Dr.37960)	(11727-OTTDART00000010680)	(11731-ENSDART00000074428)	
MAD_Dr_004_114299-1	(53060-ENSDART00000102807)	(114713-OTTDART00000018695)	
MAD_Dr_004_114303-1	(2709-OTTDART00000043957)	(114718-OTTDART00000043960)	
MAD_Dr_004_114309-1	(114723-ENSDART00000113866)	(115890-ENSDART00000110107)	
MAD_Dr_004_114312-1	(114726-NM_205583.1)	(116019-ENSDART00000075235)	
MAD_Dr_004_114350-1	(11476-XM_001344236.1)	(11478-Dr.75406)	
MAD_Dr_004_114361-1	(11477-NM_201145.1)	(11479-Dr.118394)	
MAD_Dr_004_114390-1	(1148-XM_687114.3)	(1149-Dr.15672)	
MAD_Dr_004_114449-1	(11488-ENSDART00000105095)	(11490-OTTDART00000036594)	
MAD_Dr_004_114612-1	(11506-ENSDART00000026195)	(11646-NM_001098256.2)	(11648-Dr.80699)	
MAD_Dr_004_114652-1	(837-OTTDART00000027091)	(1151-NM_205579.1)	(1152-Dr.83361)	(1154-ENSDART00000006636)	
MAD_Dr_004_114655-1	(115101-ENSDART00000084711)	(121282-OTTDART00000035642)	
MAD_Dr_004_114671-1	(11512-NM_199774.2)	(11517-Dr.8695)	
MAD_Dr_004_114683-1	(11513-XM_001342808.1)	(11519-Dr.84198)	
MAD_Dr_004_114694-1	(11514-NM_001077379.1)	(11518-Dr.31695)	
MAD_Dr_004_114700-1	(115145-Dr.131105)	(117178-Dr.122807)	(117808-Dr.125929)	
MAD_Dr_004_114770-1	(96674-Dr.29231)	(115210-OTTDART00000026873)	(117052-NM_001002507.1)	
MAD_Dr_004_114777-1	(115219-ENSDART00000052918)	(115961-XM_001336938.2)	
MAD_Dr_004_114779-1	(115220-ENSDART00000062324)	(115223-ENSDART00000108902)	
MAD_Dr_004_114878-1	(115314-OTTDART00000014658)	(126580-OTTDART00000014657)	
MAD_Dr_004_114928-1	(92875-OTTDART00000011418)	(115364-OTTDART00000011415)	(115365-OTTDART00000015340)	
MAD_Dr_004_114934-1	(11537-NM_180969.2)	(11538-Dr.24963)	
MAD_Dr_004_114948-1	(115390-XM_001342467.2)	(115426-Dr.153933)	(115454-XM_001923860.1)	
MAD_Dr_004_114992-1	(115437-OTTDART00000034804)	(117459-OTTDART00000023428)	(126030-OTTDART00000015510)	(131060-OTTDART00000006038)	
MAD_Dr_004_114995-1	(11544-OTTDART00000026276)	(12014-ENSDART00000005086)	
MAD_Dr_004_115002-1	(75626-XM_001918921.1)	(115447-OTTDART00000021092)	
MAD_Dr_004_115089-1	(11553-ENSDART00000064017)	(11577-OTTDART00000034983)	
MAD_Dr_004_115164-1	(1156-NM_001079984.1)	(1159-Dr.107077)	
MAD_Dr_004_115175-1	(11561-XM_690507.3)	(11572-Dr.92130)	
MAD_Dr_004_115195-1	(11563-XM_681865.3)	(11573-Dr.116012)	
MAD_Dr_004_115262-1	(1157-XM_001921794.1)	(1158-Dr.88042)	
MAD_Dr_004_115276-1	(115712-Dr.128520)	(119247-Dr.127392)	
MAD_Dr_004_115308-1	(94615-OTTDART00000025635)	(115739-OTTDART00000025636)	
MAD_Dr_004_115319-1	(11575-XM_001923333.1)	(20073-XM_001923328.1)	
MAD_Dr_004_115413-1	(11585-NM_201097.1)	(11592-Dr.114796)	
MAD_Dr_004_115445-1	(11588-NM_001110464.1)	(11591-Dr.83871)	
MAD_Dr_004_115447-1	(115881-OTTDART00000035261)	(118316-OTTDART00000035262)	
MAD_Dr_004_115451-1	(115885-OTTDART00000045749)	(127206-Dr.147794)	
MAD_Dr_004_115461-1	(115895-NM_001134868.2)	(116661-OTTDART00000012015)	
MAD_Dr_004_115512-1	(115941-OTTDART00000023209)	(116020-ENSDART00000077213)	
MAD_Dr_004_115571-1	(115999-OTTDART00000004204)	(116042-NM_001025497.1)	
MAD_Dr_004_115609-1	(116043-NM_001017700.1)	(118562-ENSDART00000056405)	
MAD_Dr_004_115638-1	(116068-Dr.129732)	(128816-Dr.125254)	
MAD_Dr_004_115659-1	(11609-NM_214731.2)	(11611-Dr.88844)	
MAD_Dr_004_115672-1	(116103-XM_691455.2)	(116121-Dr.116688)	
MAD_Dr_004_115721-1	(116143-OTTDART00000006909)	(116211-ENSDART00000041229)	(116971-NM_214807.1)	
MAD_Dr_004_115739-1	(116165-NM_200502.1)	(120094-ENSDART00000050809)	
MAD_Dr_004_115783-1	(116205-OTTDART00000012033)	(116853-OTTDART00000012032)	
MAD_Dr_004_115797-1	(11622-NM_199554.1)	(11625-Dr.76732)	
MAD_Dr_004_115802-1	(116225-ENSDART00000113417)	(140359-XM_683203.2)	
MAD_Dr_004_115807-1	(11623-NM_001001815.1)	(11626-Dr.78546)	(11686-OTTDART00000015442)	(11703-ENSDART00000047569)	
MAD_Dr_004_115860-1	(116282-OTTDART00000023764)	(116423-ENSDART00000092479)	
MAD_Dr_004_115868-1	(11629-OTTDART00000006929)	(14737-OTTDART00000006930)	
MAD_Dr_004_115871-1	(116292-ENSDART00000031141)	(116936-OTTDART00000022616)	(116970-NM_001126469.1)	(117011-Dr.142599)	
MAD_Dr_004_115873-1	(81013-ENSDART00000078856)	(116294-ENSDART00000100124)	
MAD_Dr_004_115877-1	(1163-XM_679462.3)	(1164-Dr.9078)	
MAD_Dr_004_115879-1	(116300-OTTDART00000039289)	(121733-OTTDART00000039290)	
MAD_Dr_004_115899-1	(11632-XM_001922892.1)	(11636-Dr.105603)	
MAD_Dr_004_116005-1	(11642-ENSDART00000004984)	(11976-ENSDART00000109084)	(11981-Dr.74015)	
MAD_Dr_004_116112-1	(7905-NM_198071.1)	(11653-XM_001331423.2)	
MAD_Dr_004_116118-1	(11654-XM_001341862.2)	(11657-Dr.86950)	
MAD_Dr_004_116122-1	(116543-Dr.85340)	(119805-OTTDART00000026427)	
MAD_Dr_004_116164-1	(116580-OTTDART00000023677)	(116637-Dr.126373)	
MAD_Dr_004_116184-1	(1166-NM_131861.1)	(1167-Dr.83677)	
MAD_Dr_004_116186-1	(116601-OTTDART00000040283)	(118559-OTTDART00000040284)	
MAD_Dr_004_116198-1	(116613-NM_001020682.1)	(119377-OTTDART00000028693)	
MAD_Dr_004_116239-1	(116652-Dr.150692)	(125655-ENSDART00000115016)	
MAD_Dr_004_116262-1	(11668-NM_001031843.1)	(11681-Dr.94294)	
MAD_Dr_004_116264-1	(11670-XM_001342172.1)	(11677-Dr.77555)	
MAD_Dr_004_116307-1	(116753-OTTDART00000040180)	(116758-ENSDART00000108784)	(116760-ENSDART00000110460)	(116771-NM_001144806.1)	
MAD_Dr_004_116326-1	(116778-Dr.86089)	(119343-OTTDART00000040694)	
MAD_Dr_004_116392-1	(11687-OTTDART00000024911)	(11692-NM_199659.2)	(11697-Dr.76883)	(12817-ENSDART00000013076)	
MAD_Dr_004_116405-1	(11691-ENSDART00000113928)	(11733-ENSDART00000087553)	
MAD_Dr_004_116474-1	(117-XM_685238.2)	(118-Dr.87018)	
MAD_Dr_004_116510-1	(117032-OTTDART00000042399)	(117399-ENSDART00000111368)	(117411-NM_001130639.1)	
MAD_Dr_004_116514-1	(117036-ENSDART00000099593)	(117391-ENSDART00000013454)	
MAD_Dr_004_116517-1	(117049-NM_001034990.1)	(119803-ENSDART00000082011)	
MAD_Dr_004_116521-1	(117053-NM_001113489.1)	(117594-ENSDART00000111289)	
MAD_Dr_004_116567-1	(9333-XM_001337249.1)	(9334-XM_001334995.2)	(9338-Dr.109242)	(9339-Dr.119583)	(11710-XM_001920747.1)	(11718-Dr.119293)	(11972-OTTDART00000024738)	(11988-OTTDART00000035551)	
MAD_Dr_004_116577-1	(11711-XM_679337.2)	(11715-Dr.106569)	
MAD_Dr_004_116627-1	(117155-ENSDART00000114068)	(117156-ENSDART00000114603)	
MAD_Dr_004_116653-1	(117180-Dr.123433)	(122312-OTTDART00000032449)	
MAD_Dr_004_116684-1	(117208-OTTDART00000043167)	(120270-OTTDART00000043168)	
MAD_Dr_004_116729-1	(11725-NM_199272.1)	(11909-OTTDART00000025218)	(11922-ENSDART00000009698)	
MAD_Dr_004_116765-1	(1173-XM_686352.3)	(1174-Dr.80530)	
MAD_Dr_004_116804-1	(117332-Dr.152718)	(134821-OTTDART00000004703)	
MAD_Dr_004_116824-1	(11735-ENSDART00000112688)	(11747-NM_001009592.1)	(11752-Dr.152741)	
MAD_Dr_004_116835-1	(11736-XM_681567.3)	(11741-Dr.30707)	(13025-OTTDART00000025874)	
MAD_Dr_004_116875-1	(117410-XM_001923217.1)	(117442-Dr.150627)	
MAD_Dr_004_116935-1	(11748-NM_131007.1)	(11751-Dr.75776)	(11754-OTTDART00000026408)	(11756-ENSDART00000032141)	
MAD_Dr_004_116943-1	(11749-NM_001003609.2)	(15427-OTTDART00000039008)	
MAD_Dr_004_116954-1	(1175-NM_001030224.1)	(1176-Dr.87666)	
MAD_Dr_004_116994-1	(46738-OTTDART00000026232)	(117535-OTTDART00000026233)	
MAD_Dr_004_117004-1	(117544-OTTDART00000043746)	(117549-ENSDART00000114294)	
MAD_Dr_004_117041-1	(117579-OTTDART00000013969)	(117580-OTTDART00000013981)	
MAD_Dr_004_117060-1	(117606-OTTDART00000031403)	(119713-NM_001109864.1)	
MAD_Dr_004_117087-1	(11763-NM_152981.1)	(11766-Dr.118403)	
MAD_Dr_004_117090-1	(11764-NM_001166272.1)	(11767-Dr.136016)	
MAD_Dr_004_117091-1	(11765-XM_001918936.1)	(11987-ENSDART00000110337)	
MAD_Dr_004_117102-1	(11768-OTTDART00000025219)	(11786-ENSDART00000075089)	
MAD_Dr_004_117105-1	(11769-OTTDART00000035015)	(11776-ENSDART00000098151)	
MAD_Dr_004_117133-1	(42461-Dr.152802)	(117733-Dr.124587)	
MAD_Dr_004_117192-1	(11779-XM_686754.2)	(11783-Dr.115387)	
MAD_Dr_004_117204-1	(11780-XM_691095.3)	(13039-ENSDART00000102468)	
MAD_Dr_004_117226-1	(11782-NM_001099984.1)	(11784-Dr.116599)	
MAD_Dr_004_117274-1	(117862-XM_684666.2)	(120944-ENSDART00000064400)	
MAD_Dr_004_117307-1	(11789-NM_001018140.1)	(11795-Dr.81454)	(11921-OTTDART00000025713)	(12146-ENSDART00000005239)	
MAD_Dr_004_117316-1	(117897-Dr.151167)	(121458-Dr.151173)	(123919-Dr.150636)	
MAD_Dr_004_117329-1	(11791-NM_001089464.1)	(11794-Dr.77688)	(12452-NM_001007377.2)	
MAD_Dr_004_117336-1	(93728-XM_001346238.2)	(117917-ENSDART00000063323)	
MAD_Dr_004_117338-1	(11792-NM_130955.2)	(11793-Dr.75102)	
MAD_Dr_004_117377-1	(11797-ENSDART00000050160)	(11850-NM_001009591.1)	(11857-Dr.37841)	
MAD_Dr_004_117415-1	(118013-ENSDART00000103511)	(118026-Dr.103754)	
MAD_Dr_004_117416-1	(118015-ENSDART00000111059)	(120617-ENSDART00000056404)	
MAD_Dr_004_117446-1	(11804-ENSDART00000081809)	(11821-NM_001009588.1)	(11822-Dr.92872)	
MAD_Dr_004_117456-1	(11805-ENSDART00000114785)	(11820-NM_001008483.1)	(11823-Dr.152742)	
MAD_Dr_004_117466-1	(11806-NM_200508.2)	(11816-Dr.132598)	
MAD_Dr_004_117478-1	(11807-XM_692874.3)	(11814-Dr.79700)	(12167-OTTDART00000022535)	
MAD_Dr_004_117500-1	(11809-NM_213441.1)	(11813-Dr.77656)	
MAD_Dr_004_117509-1	(1181-OTTDART00000041055)	(1401-XM_678102.3)	
MAD_Dr_004_117617-1	(118189-ENSDART00000058507)	(118198-NM_001111082.1)	(118224-Dr.143189)	
MAD_Dr_004_117627-1	(754-ENSDART00000018142)	(1182-OTTDART00000028258)	
MAD_Dr_004_117718-1	(11828-OTTDART00000039004)	(11829-ENSDART00000005901)	(12527-OTTDART00000039005)	(12531-ENSDART00000106488)	
MAD_Dr_004_117749-1	(118298-Dr.154109)	(121057-Dr.122243)	
MAD_Dr_004_117752-1	(1183-OTTDART00000005858)	(1186-ENSDART00000020923)	
MAD_Dr_004_117753-1	(11830-ENSDART00000055723)	(11848-NM_001009596.1)	
MAD_Dr_004_117765-1	(118325-OTTDART00000036230)	(118333-ENSDART00000041051)	
MAD_Dr_004_117769-1	(11833-NM_001003987.1)	(11841-Dr.141393)	
MAD_Dr_004_117780-1	(11835-NM_212882.1)	(11838-Dr.70621)	
MAD_Dr_004_117825-1	(11839-Dr.89030)	(12121-ENSDART00000083218)	
MAD_Dr_004_117839-1	(1184-XM_681720.3)	(1185-Dr.104933)	
MAD_Dr_004_117917-1	(11847-NM_001009590.1)	(11858-Dr.37843)	
MAD_Dr_004_117928-1	(118480-OTTDART00000045759)	(124943-OTTDART00000045760)	
MAD_Dr_004_118015-1	(95026-Dr.7906)	(118578-NM_001005592.1)	
MAD_Dr_004_118085-1	(118644-NM_001002163.1)	(120433-OTTDART00000037751)	
MAD_Dr_004_118091-1	(11865-XM_690340.2)	(11872-Dr.133087)	(14392-OTTDART00000008251)	(14397-ENSDART00000026207)	
MAD_Dr_004_118125-1	(118681-OTTDART00000007038)	(118689-ENSDART00000005548)	(118695-NM_001045059.1)	
MAD_Dr_004_118178-1	(118733-OTTDART00000022140)	(119329-OTTDART00000022152)	
MAD_Dr_004_118236-1	(1188-XM_001919955.1)	(1189-Dr.79298)	
MAD_Dr_004_118253-1	(118816-OTTDART00000022943)	(119049-ENSDART00000044647)	
MAD_Dr_004_118260-1	(11883-XM_001339186.2)	(11884-Dr.118436)	
MAD_Dr_004_118309-1	(93413-NM_001080614.1)	(93431-Dr.92673)	(118880-ENSDART00000048887)	
MAD_Dr_004_118356-1	(118916-OTTDART00000025644)	(124385-ENSDART00000061853)	
MAD_Dr_004_118361-1	(118926-ENSDART00000108593)	(118929-ENSDART00000110930)	
MAD_Dr_004_118365-1	(11893-NM_001009586.1)	(11900-Dr.92882)	(140663-ENSDART00000054902)	(140664-ENSDART00000112509)	
MAD_Dr_004_118380-1	(11895-NM_001018147.1)	(11899-Dr.92575)	
MAD_Dr_004_118421-1	(118984-OTTDART00000036131)	(118991-ENSDART00000111429)	
MAD_Dr_004_118430-1	(118992-ENSDART00000112615)	(118997-NM_001128818.1)	(119030-Dr.143348)	
MAD_Dr_004_118436-1	(118998-NM_001089481.1)	(119001-Dr.84898)	
MAD_Dr_004_118437-1	(80-XM_001923313.1)	(119-ENSDART00000014024)	
MAD_Dr_004_118475-1	(11902-OTTDART00000034515)	(11906-NM_001113633.1)	(11907-Dr.116479)	
MAD_Dr_004_118523-1	(119050-ENSDART00000080054)	(119166-ENSDART00000046116)	
MAD_Dr_004_118607-1	(1191-XM_688240.3)	(1212-OTTDART00000009985)	(1213-ENSDART00000085121)	
MAD_Dr_004_118643-1	(11913-NM_198146.2)	(11916-Dr.151154)	
MAD_Dr_004_118657-1	(119137-Dr.124180)	(119197-Dr.131470)	(119555-OTTDART00000017351)	
MAD_Dr_004_118687-1	(119153-OTTDART00000018947)	(119936-ENSDART00000099891)	
MAD_Dr_004_118688-1	(34648-OTTDART00000019437)	(35337-Dr.32892)	(35352-ENSDART00000114113)	(119154-OTTDART00000019438)	
MAD_Dr_004_118730-1	(119185-Dr.112992)	(119429-OTTDART00000037830)	(119437-ENSDART00000079373)	(119647-XM_001342570.2)	
MAD_Dr_004_118737-1	(11919-OTTDART00000021356)	(11924-ENSDART00000087604)	(11930-NM_001126432.1)	(11933-Dr.88641)	
MAD_Dr_004_118758-1	(1192-XM_001919707.1)	(1193-Dr.120489)	
MAD_Dr_004_118821-1	(11926-XM_693389.2)	(11932-Dr.87583)	
MAD_Dr_004_118830-1	(11927-XM_686156.3)	(11936-Dr.116892)	
MAD_Dr_004_118836-1	(11929-NM_001077563.1)	(11931-Dr.80439)	
MAD_Dr_004_118857-1	(94096-Dr.121801)	(119312-Dr.123882)	(119412-Dr.138994)	(121575-Dr.129411)	
MAD_Dr_004_118884-1	(119337-ENSDART00000076725)	(125088-OTTDART00000027313)	
MAD_Dr_004_118885-1	(76041-ENSDART00000082368)	(119338-ENSDART00000110955)	
MAD_Dr_004_118887-1	(11934-Dr.92883)	(12042-NM_001009587.1)	
MAD_Dr_004_118931-1	(119378-ENSDART00000076973)	(131220-OTTDART00000007563)	
MAD_Dr_004_118957-1	(11940-XM_694183.3)	(11946-Dr.117042)	
MAD_Dr_004_119038-1	(11948-NM_214812.1)	(11949-Dr.150396)	
MAD_Dr_004_119085-1	(11952-ENSDART00000048977)	(12636-ENSDART00000112123)	
MAD_Dr_004_119099-1	(119531-Dr.129008)	(120516-Dr.125921)	(125366-Dr.138664)	(126226-Dr.154621)	
MAD_Dr_004_119109-1	(11954-ENSDART00000079936)	(11964-NM_001083855.2)	(11965-Dr.76040)	(12475-ENSDART00000100562)	
MAD_Dr_004_119141-1	(119563-ENSDART00000053432)	(119569-NM_001018120.1)	
MAD_Dr_004_119193-1	(11961-XM_001918452.1)	(11970-Dr.151040)	
MAD_Dr_004_119222-1	(119654-XM_694070.2)	(119655-XM_001337473.1)	
MAD_Dr_004_119228-1	(119661-XM_696223.3)	(120551-ENSDART00000060236)	
MAD_Dr_004_119364-1	(11978-NM_001018150.1)	(11982-Dr.106921)	(12272-ENSDART00000041942)	
MAD_Dr_004_119382-1	(119797-OTTDART00000040295)	(119811-ENSDART00000108850)	
MAD_Dr_004_119477-1	(119891-NM_001115050.1)	(119911-Dr.116047)	(119934-ENSDART00000062995)	
MAD_Dr_004_119488-1	(1199-XM_683360.2)	(1200-Dr.108625)	(2766-ENSDART00000041564)	
MAD_Dr_004_119489-1	(11990-ENSDART00000092977)	(16461-OTTDART00000045105)	
MAD_Dr_004_119568-1	(11997-XM_680127.2)	(12000-Dr.103559)	
MAD_Dr_004_119574-1	(119976-OTTDART00000019218)	(119991-ENSDART00000078439)	(120009-NM_001082845.1)	(120032-Dr.140230)	
MAD_Dr_004_119597-1	(98-OTTDART00000038190)	(120-XM_001923865.1)	
MAD_Dr_004_119606-1	(120006-XM_001344664.2)	(140215-ENSDART00000103870)	(140216-ENSDART00000115219)	
MAD_Dr_004_119611-1	(120010-Dr.13705)	(129949-OTTDART00000036951)	
MAD_Dr_004_119645-1	(120039-OTTDART00000021396)	(120063-Dr.119399)	
MAD_Dr_004_119676-1	(12007-ENSDART00000017172)	(51767-OTTDART00000027379)	
MAD_Dr_004_119706-1	(120097-XM_701032.3)	(120098-XM_001923804.1)	(120109-Dr.115428)	
MAD_Dr_004_119720-1	(12011-XM_684210.3)	(12012-Dr.74624)	
MAD_Dr_004_119743-1	(120130-OTTDART00000024965)	(120435-ENSDART00000101523)	
MAD_Dr_004_119772-1	(120164-XM_001332243.1)	(120178-Dr.86757)	
MAD_Dr_004_119782-1	(120179-Dr.89650)	(123532-OTTDART00000009156)	
MAD_Dr_004_119783-1	(12018-XM_688042.3)	(12024-Dr.85265)	
MAD_Dr_004_119794-1	(12019-XM_001918923.1)	(12026-Dr.111193)	
MAD_Dr_004_119825-1	(120222-OTTDART00000034793)	(140129-ENSDART00000059696)	
MAD_Dr_004_119827-1	(120224-XM_001922933.1)	(120256-Dr.155244)	(129968-XM_001923459.1)	
MAD_Dr_004_119839-1	(120236-Dr.111709)	(122653-OTTDART00000042006)	
MAD_Dr_004_119856-1	(12025-Dr.92884)	(12136-NM_001009585.1)	(140673-ENSDART00000048285)	(140674-ENSDART00000114302)	
MAD_Dr_004_119873-1	(120265-OTTDART00000034504)	(120273-ENSDART00000097604)	
MAD_Dr_004_119884-1	(120280-XM_679332.3)	(120312-Dr.114571)	
MAD_Dr_004_119885-1	(30789-ENSDART00000110269)	(120281-XM_001336685.2)	
MAD_Dr_004_119886-1	(12029-OTTDART00000015843)	(12166-OTTDART00000015854)	
MAD_Dr_004_119891-1	(1203-NM_001128298.2)	(1204-Dr.85309)	
MAD_Dr_004_119903-1	(12031-NM_201189.1)	(12037-Dr.11486)	
MAD_Dr_004_119933-1	(120350-OTTDART00000030137)	(122523-OTTDART00000009956)	
MAD_Dr_004_120005-1	(120419-OTTDART00000023071)	(140363-ENSDART00000097586)	
MAD_Dr_004_120015-1	(12043-XM_001920250.1)	(12054-Dr.87814)	
MAD_Dr_004_120043-1	(12046-XM_001923559.1)	(12105-XR_045121.1)	
MAD_Dr_004_120076-1	(120489-OTTDART00000040455)	(121523-OTTDART00000040452)	
MAD_Dr_004_120118-1	(12053-Dr.85580)	(12222-ENSDART00000111505)	
MAD_Dr_004_120127-1	(78182-XM_001923932.1)	(80795-XM_001923929.1)	(120537-OTTDART00000020327)	
MAD_Dr_004_120146-1	(120559-ENSDART00000105123)	(124074-OTTDART00000012038)	
MAD_Dr_004_120149-1	(120564-ENSDART00000110558)	(120672-Dr.154569)	
MAD_Dr_004_120174-1	(120590-Dr.131380)	(121770-Dr.122128)	
MAD_Dr_004_120199-1	(12062-NM_001102673.1)	(12070-Dr.83991)	
MAD_Dr_004_120202-1	(12063-NM_214746.1)	(12066-Dr.10524)	
MAD_Dr_004_120208-1	(12064-NM_001029962.1)	(12067-Dr.66503)	
MAD_Dr_004_120219-1	(12065-NM_213122.2)	(12069-Dr.76585)	(13072-OTTDART00000017993)	(13097-ENSDART00000026992)	
MAD_Dr_004_120326-1	(120740-OTTDART00000037864)	(123071-NM_001045488.1)	
MAD_Dr_004_120329-1	(120746-ENSDART00000084425)	(120769-NM_001122849.1)	
MAD_Dr_004_120332-1	(12075-OTTDART00000037414)	(12078-NM_001080596.2)	(12247-ENSDART00000088177)	
MAD_Dr_004_120350-1	(12077-XM_001919183.1)	(12100-ENSDART00000041238)	(12106-XR_044999.1)	
MAD_Dr_004_120387-1	(1208-XM_001341186.2)	(1209-Dr.86742)	
MAD_Dr_004_120398-1	(12081-NM_200644.1)	(12091-Dr.78480)	
MAD_Dr_004_120434-1	(12085-NM_199687.1)	(12093-Dr.152146)	
MAD_Dr_004_120437-1	(12086-NM_212666.1)	(12090-Dr.76359)	
MAD_Dr_004_120442-1	(12087-NM_131160.1)	(12088-Dr.221)	
MAD_Dr_004_120507-1	(120950-ENSDART00000109834)	(121350-ENSDART00000074276)	
MAD_Dr_004_120551-1	(121-XM_001921697.1)	(122-Dr.104081)	
MAD_Dr_004_120567-1	(12101-ENSDART00000044986)	(12108-NM_212854.3)	(12117-Dr.85297)	(12124-OTTDART00000027002)	
MAD_Dr_004_120577-1	(121020-OTTDART00000036512)	(125213-Dr.94305)	
MAD_Dr_004_120587-1	(121031-Dr.76247)	(127633-NM_131062.1)	
MAD_Dr_004_120656-1	(12109-NM_001003570.1)	(12113-Dr.3619)	
MAD_Dr_004_120728-1	(121156-OTTDART00000005180)	(128027-ENSDART00000064369)	
MAD_Dr_004_120742-1	(121169-ENSDART00000021061)	(128855-XM_001343728.2)	
MAD_Dr_004_120749-1	(121177-ENSDART00000110425)	(123174-ENSDART00000109054)	
MAD_Dr_004_120754-1	(95346-XM_001923536.1)	(121182-XM_001921439.1)	
MAD_Dr_004_120824-1	(9893-ENSDART00000102316)	(9894-NM_001080063.1)	(9900-Dr.72306)	(12125-OTTDART00000037720)	
MAD_Dr_004_120852-1	(121275-OTTDART00000018721)	(121291-NM_001083073.1)	(121321-Dr.140246)	
MAD_Dr_004_120868-1	(121293-XM_001919863.1)	(121330-Dr.154660)	
MAD_Dr_004_120931-1	(121344-OTTDART00000039641)	(124092-ENSDART00000009389)	
MAD_Dr_004_120935-1	(12135-NM_001113376.1)	(12141-Dr.93001)	
MAD_Dr_004_120973-1	(12139-XM_001344289.2)	(12144-Dr.153379)	
MAD_Dr_004_120984-1	(1214-ENSDART00000028607)	(1228-ENSDART00000027807)	
MAD_Dr_004_121081-1	(12149-ENSDART00000101937)	(12150-NM_001098485.1)	(12153-Dr.81377)	
MAD_Dr_004_121143-1	(12156-XM_001343085.1)	(12162-Dr.65694)	
MAD_Dr_004_121176-1	(12159-NM_001099248.1)	(12164-Dr.84654)	
MAD_Dr_004_121188-1	(12160-NM_131820.1)	(12163-Dr.78411)	
MAD_Dr_004_121193-1	(121604-XM_001918679.1)	(121633-Dr.139108)	
MAD_Dr_004_121200-1	(12161-XM_687605.2)	(14650-ENSDART00000054651)	
MAD_Dr_004_121259-1	(121677-Dr.19805)	(126602-ENSDART00000113357)	
MAD_Dr_004_121262-1	(8256-OTTDART00000042622)	(12168-ENSDART00000048628)	
MAD_Dr_004_121295-1	(12171-XM_001919904.1)	(12177-Dr.78337)	
MAD_Dr_004_121319-1	(12174-NM_001114729.1)	(12180-Dr.88254)	(12335-ENSDART00000110570)	
MAD_Dr_004_121326-1	(121749-XM_001342603.2)	(121786-Dr.149126)	
MAD_Dr_004_121348-1	(121772-Dr.123874)	(124451-Dr.139033)	
MAD_Dr_004_121431-1	(121855-XM_688512.3)	(123942-ENSDART00000075430)	
MAD_Dr_004_121444-1	(12187-XM_679451.2)	(12188-Dr.77828)	
MAD_Dr_004_121594-1	(12203-Dr.132267)	(12981-NM_131689.1)	
MAD_Dr_004_121699-1	(122127-Dr.150118)	(122518-OTTDART00000035662)	
MAD_Dr_004_121710-1	(12214-NM_131232.2)	(12217-Dr.85397)	(12445-OTTDART00000021040)	
MAD_Dr_004_121776-1	(122236-OTTDART00000028231)	(122573-OTTDART00000028230)	
MAD_Dr_004_121796-1	(122276-ENSDART00000112342)	(127076-ENSDART00000051356)	
MAD_Dr_004_121830-1	(12231-ENSDART00000097701)	(12447-ENSDART00000046362)	
MAD_Dr_004_121839-1	(12232-XM_691683.3)	(12233-Dr.151225)	
MAD_Dr_004_121895-1	(12237-NM_131758.1)	(12241-Dr.75837)	(14329-OTTDART00000026498)	
MAD_Dr_004_121904-1	(12238-NM_001077788.2)	(12240-Dr.11461)	
MAD_Dr_004_121907-1	(122383-NM_001045392.1)	(126879-OTTDART00000006624)	
MAD_Dr_004_121951-1	(122424-Dr.148858)	(134877-Dr.139434)	
MAD_Dr_004_121975-1	(122463-XM_001920408.1)	(122495-Dr.134067)	
MAD_Dr_004_121992-1	(12248-NM_001033104.1)	(12255-Dr.77421)	
MAD_Dr_004_122026-1	(12251-XM_689970.3)	(12254-Dr.10292)	
MAD_Dr_004_122042-1	(122525-ENSDART00000037250)	(127409-XM_685411.3)	
MAD_Dr_004_122103-1	(89195-OTTDART00000043579)	(122582-OTTDART00000043580)	
MAD_Dr_004_122108-1	(122588-ENSDART00000076061)	(122602-NM_001144052.1)	(122641-Dr.154690)	
MAD_Dr_004_122141-1	(12263-OTTDART00000019983)	(13057-ENSDART00000003247)	
MAD_Dr_004_122162-1	(122650-OTTDART00000036125)	(122658-ENSDART00000113988)	
MAD_Dr_004_122167-1	(122656-ENSDART00000032702)	(123069-XM_689051.2)	
MAD_Dr_004_122171-1	(12266-ENSDART00000034027)	(12268-NM_199686.2)	(12269-Dr.76938)	
MAD_Dr_004_122216-1	(12270-OTTDART00000019720)	(12282-NM_001110166.1)	(12283-Dr.74551)	(12417-ENSDART00000103150)	
MAD_Dr_004_122284-1	(12276-NM_213549.1)	(12736-ENSDART00000065682)	
MAD_Dr_004_122297-1	(12277-XM_001921821.1)	(12290-Dr.154323)	
MAD_Dr_004_122420-1	(122916-XM_001919798.1)	(122951-Dr.153808)	
MAD_Dr_004_122448-1	(12294-NM_001089460.1)	(12296-Dr.16985)	
MAD_Dr_004_122459-1	(12295-NM_213397.1)	(12298-Dr.78868)	
MAD_Dr_004_122473-1	(92873-Dr.154472)	(122963-OTTDART00000014742)	
MAD_Dr_004_122504-1	(1230-XM_001335046.2)	(1231-Dr.75300)	
MAD_Dr_004_122576-1	(123066-NM_001076731.1)	(123076-Dr.19696)	
MAD_Dr_004_122580-1	(12307-NM_001014332.1)	(12308-Dr.26819)	
MAD_Dr_004_122893-1	(123367-XM_001335744.2)	(123385-Dr.103252)	
MAD_Dr_004_122904-1	(12338-XM_688981.3)	(12345-Dr.108029)	
MAD_Dr_004_122927-1	(1234-XM_001920406.1)	(1235-Dr.68370)	
MAD_Dr_004_122928-1	(12340-NM_001004543.1)	(12342-Dr.79867)	(12634-OTTDART00000039799)	(12701-ENSDART00000040555)	
MAD_Dr_004_122956-1	(123427-ENSDART00000113324)	(123503-NM_001135974.1)	
MAD_Dr_004_122992-1	(12346-OTTDART00000026812)	(12625-ENSDART00000103640)	
MAD_Dr_004_123009-1	(92264-ENSDART00000055228)	(123483-OTTDART00000027960)	
MAD_Dr_004_123027-1	(12350-NM_001003870.1)	(12352-Dr.133094)	
MAD_Dr_004_123126-1	(1236-XM_688863.3)	(1237-Dr.76401)	
MAD_Dr_004_123184-1	(123648-OTTDART00000014293)	(126183-OTTDART00000014292)	
MAD_Dr_004_123207-1	(12367-XM_001331165.2)	(12371-Dr.114694)	
MAD_Dr_004_123218-1	(12368-NM_213155.1)	(12370-Dr.76864)	
MAD_Dr_004_123263-1	(12372-OTTDART00000020627)	(12384-NM_001045026.1)	(12386-Dr.86593)	
MAD_Dr_004_123271-1	(123732-ENSDART00000097762)	(123742-NM_001100954.1)	
MAD_Dr_004_123274-1	(12374-OTTDART00000036993)	(12434-XM_001332802.2)	(12444-Dr.115697)	
MAD_Dr_004_123322-1	(12379-ENSDART00000085642)	(16578-OTTDART00000038989)	
MAD_Dr_004_123323-1	(1238-XM_678978.3)	(1239-Dr.87792)	
MAD_Dr_004_123333-1	(12381-NM_001083829.1)	(12387-Dr.94833)	
MAD_Dr_004_123339-1	(123815-OTTDART00000043948)	(124814-XM_683022.3)	
MAD_Dr_004_123454-1	(123934-OTTDART00000039730)	(124309-OTTDART00000039728)	
MAD_Dr_004_123462-1	(12395-XM_001336406.2)	(12399-Dr.151620)	
MAD_Dr_004_123469-1	(12396-XM_001919388.1)	(12398-Dr.151094)	
MAD_Dr_004_123550-1	(12405-ENSDART00000074757)	(12612-NM_001033718.1)	(12616-Dr.78229)	
MAD_Dr_004_123581-1	(124079-OTTDART00000022509)	(125561-ENSDART00000097581)	
MAD_Dr_004_123582-1	(12408-NM_001083003.1)	(12413-Dr.80738)	
MAD_Dr_004_123654-1	(12415-Dr.83184)	(13226-XM_001336921.1)	
MAD_Dr_004_123666-1	(42358-OTTDART00000026818)	(124172-XM_001338889.2)	
MAD_Dr_004_123673-1	(12418-NM_200869.1)	(12427-Dr.84642)	
MAD_Dr_004_123715-1	(12422-NM_212561.1)	(12424-Dr.19915)	
MAD_Dr_004_123722-1	(124228-OTTDART00000015050)	(130016-OTTDART00000011107)	
MAD_Dr_004_123726-1	(124232-OTTDART00000022510)	(124959-Dr.115030)	
MAD_Dr_004_123769-1	(12428-OTTDART00000042454)	(20468-ENSDART00000112482)	
MAD_Dr_004_123809-1	(12432-ENSDART00000090796)	(12547-NM_001082905.2)	
MAD_Dr_004_123821-1	(12433-XM_687871.3)	(12441-Dr.86882)	
MAD_Dr_004_123867-1	(12439-Dr.76812)	(12983-NM_001080192.2)	
MAD_Dr_004_123877-1	(1244-ENSDART00000059706)	(1245-XM_001923832.1)	(1248-Dr.92920)	
MAD_Dr_004_123880-1	(95866-Dr.74463)	(124406-NM_001165918.2)	
MAD_Dr_004_123990-1	(12451-NM_001123296.1)	(12457-Dr.115001)	
MAD_Dr_004_124068-1	(12458-OTTDART00000007784)	(12467-Dr.78256)	
MAD_Dr_004_124089-1	(1246-NM_205626.1)	(1247-Dr.16163)	
MAD_Dr_004_124096-1	(124611-ENSDART00000110894)	(124616-NM_001130602.1)	
MAD_Dr_004_124099-1	(124614-XM_001920155.1)	(125564-ENSDART00000109577)	
MAD_Dr_004_124136-1	(12465-XM_001340672.2)	(12468-Dr.78358)	
MAD_Dr_004_124187-1	(12470-OTTDART00000034555)	(12482-NM_001123235.1)	(12484-Dr.78730)	
MAD_Dr_004_124200-1	(124712-ENSDART00000101462)	(127343-ENSDART00000109178)	
MAD_Dr_004_124267-1	(12478-XM_680413.3)	(12485-Dr.81709)	
MAD_Dr_004_124364-1	(124884-XM_701511.3)	(124900-Dr.115150)	
MAD_Dr_004_124381-1	(1249-ENSDART00000060043)	(1250-ENSDART00000109022)	
MAD_Dr_004_124382-1	(12490-XM_693934.2)	(12495-Dr.83327)	
MAD_Dr_004_124394-1	(12491-XM_681990.3)	(12494-Dr.80815)	
MAD_Dr_004_124405-1	(12492-NM_201472.1)	(12493-Dr.77342)	
MAD_Dr_004_124435-1	(124949-Dr.29197)	(128579-Dr.154459)	
MAD_Dr_004_124468-1	(124978-Dr.151284)	(130252-Dr.123013)	
MAD_Dr_004_124500-1	(125004-OTTDART00000042598)	(132470-OTTDART00000042599)	
MAD_Dr_004_124505-1	(12501-XM_680041.3)	(12511-Dr.89130)	
MAD_Dr_004_124517-1	(125024-NM_178293.2)	(125026-Dr.20033)	
MAD_Dr_004_124557-1	(12506-NM_001080180.1)	(12510-Dr.76709)	
MAD_Dr_004_124568-1	(12507-NM_200413.1)	(12516-Dr.151382)	
MAD_Dr_004_124573-1	(12508-NM_001045208.1)	(12512-Dr.132494)	(12558-ENSDART00000079558)	(12559-ENSDART00000109906)	
MAD_Dr_004_124608-1	(125116-OTTDART00000042297)	(125320-Dr.126271)	
MAD_Dr_004_124625-1	(125141-XM_001339679.1)	(125252-Dr.117313)	
MAD_Dr_004_124752-1	(12522-XM_001922166.1)	(12526-Dr.124390)	
MAD_Dr_004_124761-1	(125224-Dr.108686)	(130569-OTTDART00000001381)	
MAD_Dr_004_124763-1	(88867-Dr.154460)	(125225-Dr.110806)	
MAD_Dr_004_124776-1	(125231-Dr.113679)	(125487-OTTDART00000041741)	(125652-XM_701519.2)	
MAD_Dr_004_124902-1	(125296-Dr.124409)	(125466-OTTDART00000004415)	(125493-ENSDART00000076522)	
MAD_Dr_004_124949-1	(12532-NM_199584.1)	(12536-Dr.77007)	
MAD_Dr_004_125008-1	(12535-NM_001079678.1)	(12538-Dr.104375)	
MAD_Dr_004_125010-1	(125350-Dr.134060)	(125809-XM_001922206.1)	
MAD_Dr_004_125137-1	(125415-Dr.151380)	(125877-XM_001920898.1)	
MAD_Dr_004_125188-1	(12544-XM_685550.3)	(12549-Dr.152918)	
MAD_Dr_004_125265-1	(125498-XM_001923359.1)	(125529-Dr.133992)	
MAD_Dr_004_125281-1	(12551-OTTDART00000013058)	(29352-OTTDART00000013057)	
MAD_Dr_004_125295-1	(125520-Dr.124442)	(129640-OTTDART00000043589)	
MAD_Dr_004_125321-1	(12554-ENSDART00000003298)	(13236-ENSDART00000088961)	
MAD_Dr_004_125335-1	(81110-OTTDART00000027723)	(125550-OTTDART00000027726)	
MAD_Dr_004_125395-1	(12560-NM_001005392.1)	(12573-Dr.79356)	(12633-OTTDART00000025470)	(12702-ENSDART00000050202)	
MAD_Dr_004_125424-1	(12562-XM_687255.3)	(12569-Dr.52637)	
MAD_Dr_004_125441-1	(12563-NM_001077732.1)	(12568-Dr.30677)	
MAD_Dr_004_125638-1	(125793-OTTDART00000042503)	(130616-OTTDART00000042504)	
MAD_Dr_004_125642-1	(125797-ENSDART00000064797)	(125812-NM_001004524.1)	
MAD_Dr_004_125678-1	(125829-Dr.114566)	(125864-OTTDART00000032391)	
MAD_Dr_004_125707-1	(12585-NM_200637.1)	(12601-Dr.86401)	
MAD_Dr_004_125773-1	(125909-Dr.127065)	(127435-Dr.131161)	
MAD_Dr_004_125818-1	(125942-OTTDART00000012914)	(134013-Dr.130050)	
MAD_Dr_004_125934-1	(126061-XM_001921525.1)	(129171-OTTDART00000021949)	
MAD_Dr_004_125976-1	(126095-Dr.135894)	(126103-Dr.153285)	
MAD_Dr_004_125993-1	(126109-OTTDART00000008694)	(126128-ENSDART00000102398)	
MAD_Dr_004_126014-1	(12613-XM_001334708.2)	(13045-XM_001335029.2)	
MAD_Dr_004_126016-1	(126132-ENSDART00000114808)	(126137-NM_001130655.1)	(126154-Dr.86775)	
MAD_Dr_004_126035-1	(12615-XM_685658.3)	(12619-Dr.120096)	
MAD_Dr_004_126175-1	(126266-Dr.94152)	(132280-NM_001083857.1)	(133869-ENSDART00000100845)	
MAD_Dr_004_126179-1	(12627-NM_201308.1)	(12631-Dr.78613)	
MAD_Dr_004_126190-1	(12628-NM_001077603.1)	(12629-Dr.33396)	
MAD_Dr_004_126194-1	(126282-Dr.127019)	(130812-Dr.126972)	
MAD_Dr_004_126215-1	(1263-XM_688684.3)	(1264-Dr.35328)	
MAD_Dr_004_126216-1	(12630-Dr.36447)	(43032-OTTDART00000039273)	
MAD_Dr_004_126273-1	(12635-ENSDART00000103281)	(12711-ENSDART00000004780)	
MAD_Dr_004_126299-1	(126373-OTTDART00000041487)	(126379-ENSDART00000110368)	
MAD_Dr_004_126316-1	(12639-NM_200487.1)	(12641-Dr.81406)	
MAD_Dr_004_126393-1	(126461-ENSDART00000104968)	(127461-ENSDART00000110504)	
MAD_Dr_004_126492-1	(126556-Dr.111511)	(128354-NM_001172676.1)	(128633-OTTDART00000036109)	
MAD_Dr_004_126535-1	(126595-OTTDART00000031134)	(134164-OTTDART00000031136)	
MAD_Dr_004_126586-1	(12664-ENSDART00000099265)	(13204-NM_001024817.1)	
MAD_Dr_004_126589-1	(126642-Dr.150675)	(127732-NM_200030.1)	
MAD_Dr_004_126615-1	(126669-OTTDART00000019166)	(128020-OTTDART00000017971)	(140203-OTTDART00000019164)	(140204-OTTDART00000017962)	(140206-OTTDART00000017970)	
MAD_Dr_004_126669-1	(126715-OTTDART00000012810)	(126831-ENSDART00000064131)	(126832-ENSDART00000064305)	(126851-Dr.113599)	(129474-ENSDART00000054196)	
MAD_Dr_004_126684-1	(12675-OTTDART00000039960)	(12721-ENSDART00000074796)	
MAD_Dr_004_126731-1	(12681-XM_678217.2)	(12692-Dr.94202)	
MAD_Dr_004_126777-1	(12685-NM_001076575.2)	(12691-Dr.79147)	
MAD_Dr_004_126789-1	(12686-NM_001080052.1)	(12694-Dr.148479)	
MAD_Dr_004_126872-1	(54721-OTTDART00000040373)	(126937-OTTDART00000040376)	
MAD_Dr_004_126993-1	(12705-NM_214744.1)	(12706-Dr.155218)	
MAD_Dr_004_127079-1	(12713-ENSDART00000029001)	(17875-XM_678627.3)	
MAD_Dr_004_127134-1	(12719-NM_001080993.1)	(12720-Dr.105567)	
MAD_Dr_004_127145-1	(1272-ENSDART00000003181)	(1277-OTTDART00000043924)	
MAD_Dr_004_127181-1	(12723-NM_001007453.1)	(12725-Dr.115768)	(13019-OTTDART00000028299)	
MAD_Dr_004_127196-1	(127243-Dr.123683)	(133188-Dr.123727)	
MAD_Dr_004_127223-1	(12727-NM_001077805.1)	(12731-Dr.76399)	(12882-OTTDART00000035045)	(13058-ENSDART00000100727)	
MAD_Dr_004_127225-1	(127273-ENSDART00000099826)	(127274-ENSDART00000105964)	(127279-ENSDART00000112304)	(127280-ENSDART00000113218)	
MAD_Dr_004_127236-1	(12729-NM_212599.1)	(12732-Dr.76843)	
MAD_Dr_004_127247-1	(1273-XM_001339319.2)	(1274-Dr.65556)	
MAD_Dr_004_127282-1	(12733-Dr.104748)	(12942-OTTDART00000025401)	(13120-ENSDART00000003891)	
MAD_Dr_004_127295-1	(6741-OTTDART00000021729)	(12734-OTTDART00000021730)	
MAD_Dr_004_127418-1	(12745-XM_001924003.1)	(12748-Dr.14817)	
MAD_Dr_004_127425-1	(127457-OTTDART00000042498)	(129849-OTTDART00000042497)	
MAD_Dr_004_127473-1	(1275-NM_203484.1)	(1276-Dr.91445)	
MAD_Dr_004_127507-1	(12753-ENSDART00000049695)	(13078-OTTDART00000024339)	
MAD_Dr_004_127793-1	(127794-ENSDART00000111740)	(127806-NM_001128706.1)	
MAD_Dr_004_127798-1	(1278-XM_001921298.1)	(1279-Dr.81928)	
MAD_Dr_004_127863-1	(12786-NM_131859.2)	(12790-Dr.79292)	
MAD_Dr_004_127892-1	(12789-NM_001080579.1)	(12791-Dr.115684)	
MAD_Dr_004_127968-1	(94888-XM_001338390.2)	(127963-OTTDART00000013987)	
MAD_Dr_004_127970-1	(12797-XM_001923778.1)	(12800-Dr.43331)	
MAD_Dr_004_127977-1	(12798-NM_001004566.1)	(12801-Dr.80590)	
MAD_Dr_004_128035-1	(128031-Dr.15130)	(128405-XM_687603.3)	
MAD_Dr_004_128057-1	(12805-NM_001025475.1)	(12812-Dr.79806)	
MAD_Dr_004_128068-1	(12806-NM_212581.1)	(12810-Dr.78713)	
MAD_Dr_004_128080-1	(12807-NM_001020710.1)	(12811-Dr.79121)	
MAD_Dr_004_128081-1	(26549-OTTDART00000043240)	(128070-Dr.124694)	
MAD_Dr_004_128091-1	(12808-Dr.27686)	(13595-OTTDART00000017638)	(13727-ENSDART00000052393)	
MAD_Dr_004_128093-1	(20884-XM_001923791.1)	(128081-Dr.129612)	
MAD_Dr_004_128172-1	(12815-ENSDART00000002428)	(12932-NM_001110278.1)	(12936-Dr.41373)	
MAD_Dr_004_128219-1	(1282-NM_001012482.1)	(1283-Dr.61053)	(2181-ENSDART00000074053)	(2194-ENSDART00000067058)	(4826-OTTDART00000026432)	
MAD_Dr_004_128283-1	(12825-ENSDART00000056466)	(12834-NM_001114708.2)	
MAD_Dr_004_128326-1	(12829-XM_001921538.1)	(12839-Dr.87161)	
MAD_Dr_004_128381-1	(12835-NM_173225.1)	(140270-ENSDART00000040208)	
MAD_Dr_004_128454-1	(128421-Dr.85440)	(129750-OTTDART00000006632)	
MAD_Dr_004_128475-1	(128439-Dr.125962)	(136459-OTTDART00000016227)	
MAD_Dr_004_128488-1	(12845-NM_198356.1)	(12846-Dr.76804)	
MAD_Dr_004_128508-1	(12847-Dr.82846)	(13143-OTTDART00000011315)	(13144-ENSDART00000009276)	(13147-NM_001045177.1)	
MAD_Dr_004_128519-1	(12848-OTTDART00000026440)	(80406-OTTDART00000001900)	
MAD_Dr_004_128616-1	(12857-NM_001002676.1)	(12862-Dr.75512)	
MAD_Dr_004_128629-1	(12858-NM_001002647.1)	(12865-Dr.88155)	(13273-ENSDART00000097622)	(13278-ENSDART00000114859)	
MAD_Dr_004_128639-1	(12859-NM_001002728.2)	(12866-Dr.132698)	(13159-ENSDART00000020153)	
MAD_Dr_004_128645-1	(1286-ENSDART00000058276)	(1323-ENSDART00000100118)	
MAD_Dr_004_128646-1	(12860-NM_131336.1)	(12861-Dr.4763)	
MAD_Dr_004_128724-1	(12867-OTTDART00000016455)	(12869-ENSDART00000060015)	(12876-NM_001044865.1)	(12879-Dr.108026)	
MAD_Dr_004_128750-1	(128695-ENSDART00000114332)	(128696-NM_001100059.1)	
MAD_Dr_004_128755-1	(1287-NM_001005391.2)	(1288-Dr.77490)	(1344-OTTDART00000024099)	
MAD_Dr_004_128767-1	(12871-NM_001004015.1)	(12878-Dr.33994)	(12881-OTTDART00000024217)	(12883-ENSDART00000021100)	
MAD_Dr_004_128789-1	(12873-XM_001918450.1)	(12880-Dr.150828)	
MAD_Dr_004_128844-1	(128780-OTTDART00000013968)	(128781-OTTDART00000013982)	
MAD_Dr_004_128913-1	(128842-ENSDART00000058707)	(128854-XM_693718.2)	
MAD_Dr_004_129008-1	(128929-Dr.114596)	(135105-ENSDART00000067482)	
MAD_Dr_004_129076-1	(12899-OTTDART00000019922)	(12901-ENSDART00000088175)	(12904-NM_001126406.1)	(12905-Dr.90900)	
MAD_Dr_004_129165-1	(12907-OTTDART00000009487)	(12908-ENSDART00000066929)	(12911-NM_001042744.1)	(12914-Dr.81379)	
MAD_Dr_004_129181-1	(12909-NM_131688.1)	(12912-Dr.10713)	(13007-OTTDART00000040982)	(13020-ENSDART00000103850)	
MAD_Dr_004_129277-1	(12917-NM_213271.1)	(12922-Dr.77145)	
MAD_Dr_004_129332-1	(129217-OTTDART00000004871)	(129325-ENSDART00000113701)	
MAD_Dr_004_129346-1	(12923-NM_001130673.1)	(14009-ENSDART00000110453)	
MAD_Dr_004_129357-1	(12924-OTTDART00000036758)	(15530-ENSDART00000003375)	
MAD_Dr_004_129392-1	(12927-NM_200238.1)	(12938-Dr.80438)	
MAD_Dr_004_129403-1	(12928-NM_199580.1)	(12935-Dr.28305)	
MAD_Dr_004_129415-1	(12929-NM_001111201.1)	(12940-Dr.120791)	
MAD_Dr_004_129429-1	(12930-NM_214755.2)	(12934-Dr.20192)	
MAD_Dr_004_129459-1	(129327-XM_684340.3)	(140145-ENSDART00000112397)	(140146-ENSDART00000111428)	
MAD_Dr_004_129517-1	(129372-OTTDART00000032325)	(132101-OTTDART00000032326)	
MAD_Dr_004_129582-1	(129430-ENSDART00000053642)	(131113-Dr.74127)	(133891-OTTDART00000020357)	
MAD_Dr_004_129644-1	(1295-XM_001920713.1)	(1296-Dr.131049)	
MAD_Dr_004_129686-1	(129537-ENSDART00000113083)	(129539-NM_001128801.1)	
MAD_Dr_004_129765-1	(15182-OTTDART00000021714)	(129608-Dr.114975)	
MAD_Dr_004_129787-1	(129627-OTTDART00000008209)	(130014-OTTDART00000008210)	
MAD_Dr_004_129797-1	(129637-OTTDART00000035556)	(129691-OTTDART00000030022)	
MAD_Dr_004_129834-1	(12967-ENSDART00000029788)	(16070-Dr.83805)	
MAD_Dr_004_129924-1	(129746-OTTDART00000043465)	(130572-OTTDART00000023647)	
MAD_Dr_004_129964-1	(12978-XM_682236.3)	(12984-Dr.77018)	
MAD_Dr_004_129985-1	(12980-NM_001083029.1)	(12986-Dr.89434)	
MAD_Dr_004_129986-1	(129802-ENSDART00000114570)	(130521-OTTDART00000040622)	
MAD_Dr_004_129998-1	(12982-NM_200927.1)	(12985-Dr.78886)	
MAD_Dr_004_130039-1	(129852-ENSDART00000082286)	(130930-ENSDART00000113227)	
MAD_Dr_004_130093-1	(1299-NM_001137658.1)	(1300-Dr.57305)	
MAD_Dr_004_130173-1	(12999-ENSDART00000099747)	(13000-ENSDART00000099748)	
MAD_Dr_004_130187-1	(13-XM_686893.3)	(14-Dr.74766)	
MAD_Dr_004_130206-1	(130013-OTTDART00000005808)	(140695-ENSDART00000061914)	
MAD_Dr_004_130253-1	(130056-OTTDART00000023611)	(130106-OTTDART00000023609)	
MAD_Dr_004_130306-1	(1301-XM_001918463.1)	(1302-Dr.100065)	
MAD_Dr_004_130319-1	(13011-XM_001345159.2)	(13015-Dr.100324)	
MAD_Dr_004_130323-1	(130116-OTTDART00000043571)	(133038-OTTDART00000043572)	
MAD_Dr_004_130440-1	(130220-OTTDART00000006694)	(130227-ENSDART00000061807)	(130228-ENSDART00000061821)	(130230-NM_001044822.1)	(130272-Dr.154224)	(130655-OTTDART00000006699)	(130665-NM_001044962.1)	
MAD_Dr_004_130556-1	(13033-NM_001077785.1)	(13035-Dr.40449)	(13335-ENSDART00000067621)	
MAD_Dr_004_130565-1	(13034-NM_201303.1)	(13036-Dr.76847)	(13733-ENSDART00000027532)	
MAD_Dr_004_130642-1	(13041-XM_681304.3)	(13049-Dr.78970)	
MAD_Dr_004_130666-1	(13043-XM_691050.3)	(13051-Dr.88627)	
MAD_Dr_004_130728-1	(13048-NM_001080001.1)	(13050-Dr.87836)	
MAD_Dr_004_130750-1	(1305-XM_001922789.1)	(1306-Dr.75629)	(1424-OTTDART00000016134)	
MAD_Dr_004_130807-1	(13055-OTTDART00000018748)	(13326-ENSDART00000077766)	
MAD_Dr_004_130879-1	(13061-NM_001114730.1)	(13063-Dr.117002)	
MAD_Dr_004_130944-1	(13067-OTTDART00000036347)	(15327-ENSDART00000085648)	
MAD_Dr_004_130988-1	(13071-OTTDART00000009509)	(13079-ENSDART00000066933)	
MAD_Dr_004_131031-1	(13075-XM_001918823.1)	(13076-Dr.26602)	
MAD_Dr_004_131079-1	(13080-ENSDART00000105902)	(13178-ENSDART00000031785)	
MAD_Dr_004_131089-1	(68841-NM_001001893.2)	(130808-Dr.116270)	
MAD_Dr_004_131102-1	(13082-XM_001923464.1)	(13093-Dr.125223)	(13124-XM_001921098.1)	(13125-Dr.115031)	
MAD_Dr_004_131132-1	(13085-NM_212655.1)	(13094-Dr.150395)	
MAD_Dr_004_131170-1	(13088-NM_182881.2)	(13090-Dr.79572)	
MAD_Dr_004_131176-1	(130885-ENSDART00000076883)	(136773-XR_044801.1)	
MAD_Dr_004_131258-1	(13096-ENSDART00000001444)	(13594-NM_001003822.1)	
MAD_Dr_004_131265-1	(130966-OTTDART00000033931)	(131007-OTTDART00000033910)	(131008-OTTDART00000033935)	(131103-OTTDART00000033919)	(132907-OTTDART00000033923)	(132949-OTTDART00000033914)	
MAD_Dr_004_131306-1	(1310-XM_001338382.2)	(1311-Dr.119222)	
MAD_Dr_004_131307-1	(13100-NM_001082849.1)	(13102-Dr.33010)	
MAD_Dr_004_131316-1	(13101-NM_001077765.1)	(13103-Dr.108510)	
MAD_Dr_004_131369-1	(13106-NM_001089367.1)	(13109-Dr.79101)	(13365-ENSDART00000104385)	
MAD_Dr_004_131428-1	(13111-OTTDART00000025562)	(13212-ENSDART00000115092)	
MAD_Dr_004_131450-1	(13113-OTTDART00000040497)	(13117-NM_001145708.1)	(13302-ENSDART00000099870)	
MAD_Dr_004_131473-1	(131147-OTTDART00000014308)	(131325-OTTDART00000014310)	
MAD_Dr_004_131479-1	(131152-OTTDART00000041170)	(131165-ENSDART00000108607)	
MAD_Dr_004_131481-1	(13116-XM_690410.3)	(13118-Dr.72046)	
MAD_Dr_004_131541-1	(13123-XM_001341087.2)	(13127-Dr.155204)	
MAD_Dr_004_131553-1	(131239-Dr.74844)	(133276-OTTDART00000018662)	
MAD_Dr_004_131640-1	(13131-XM_685413.3)	(13139-Dr.77937)	
MAD_Dr_004_131642-1	(131311-OTTDART00000030587)	(140333-ENSDART00000112251)	(140334-ENSDART00000113207)	
MAD_Dr_004_131651-1	(13132-XM_001921329.1)	(13140-Dr.124296)	
MAD_Dr_004_131678-1	(131353-Dr.123337)	(133013-Dr.122849)	
MAD_Dr_004_131747-1	(131411-OTTDART00000035550)	(131443-Dr.130352)	
MAD_Dr_004_131825-1	(13148-OTTDART00000035703)	(13153-NM_001122712.1)	(13154-Dr.15285)	
MAD_Dr_004_131916-1	(131560-NM_212761.2)	(132581-OTTDART00000026601)	
MAD_Dr_004_131927-1	(13157-OTTDART00000042163)	(13160-ENSDART00000022413)	(13165-NM_198813.1)	(13174-Dr.144190)	
MAD_Dr_004_131947-1	(131589-OTTDART00000030473)	(131610-Dr.130459)	
MAD_Dr_004_132058-1	(13169-NM_212664.1)	(13171-Dr.76221)	
MAD_Dr_004_132138-1	(131761-OTTDART00000035146)	(131790-Dr.124371)	
MAD_Dr_004_132145-1	(131769-NM_001002495.2)	(133417-OTTDART00000026974)	
MAD_Dr_004_132168-1	(13179-ENSDART00000062459)	(17151-OTTDART00000024672)	
MAD_Dr_004_132180-1	(1318-ENSDART00000025987)	(1337-ENSDART00000065268)	
MAD_Dr_004_132181-1	(13180-XM_001336814.2)	(13182-Dr.51536)	
MAD_Dr_004_132190-1	(131811-Dr.25315)	(133946-Dr.152046)	
MAD_Dr_004_132225-1	(13184-OTTDART00000033207)	(13203-ENSDART00000098303)	
MAD_Dr_004_132238-1	(131853-ENSDART00000097888)	(131994-XM_001344871.2)	
MAD_Dr_004_132350-1	(13195-XM_692450.3)	(13196-Dr.35935)	
MAD_Dr_004_132372-1	(13199-NM_001031837.1)	(13200-Dr.48541)	(13333-ENSDART00000039917)	
MAD_Dr_004_132383-1	(132-XM_001919558.1)	(133-Dr.126862)	
MAD_Dr_004_132487-1	(13209-OTTDART00000040978)	(13223-ENSDART00000048828)	
MAD_Dr_004_132530-1	(13213-XM_001346256.2)	(13219-Dr.32211)	
MAD_Dr_004_132561-1	(132156-OTTDART00000014571)	(136847-OTTDART00000014570)	(137850-OTTDART00000014569)	
MAD_Dr_004_132599-1	(132200-OTTDART00000013048)	(133201-OTTDART00000020848)	(133859-OTTDART00000015716)	
MAD_Dr_004_132635-1	(132230-Dr.142463)	(132432-XM_001923109.1)	
MAD_Dr_004_132717-1	(13230-NM_001009983.1)	(13231-Dr.120641)	(13820-ENSDART00000041805)	
MAD_Dr_004_132795-1	(13237-XM_001332230.1)	(13249-Dr.114002)	
MAD_Dr_004_132809-1	(6494-XM_001922604.1)	(6780-XM_001335163.1)	(6825-XM_001333228.2)	(13238-XM_001919581.1)	
MAD_Dr_004_132920-1	(13250-ENSDART00000020969)	(14020-ENSDART00000101262)	
MAD_Dr_004_132944-1	(13253-XM_001334566.1)	(13258-Dr.116757)	(13968-XM_001334649.1)	
MAD_Dr_004_133126-1	(132690-OTTDART00000043479)	(134435-OTTDART00000018139)	
MAD_Dr_004_133203-1	(132769-OTTDART00000022445)	(132877-ENSDART00000113993)	
MAD_Dr_004_133336-1	(13295-XM_693971.3)	(13298-Dr.77053)	
MAD_Dr_004_133346-1	(13296-NM_001040318.2)	(13300-Dr.85074)	
MAD_Dr_004_133382-1	(1330-XM_001921455.1)	(1333-Dr.151967)	
MAD_Dr_004_133415-1	(13303-XM_677636.3)	(13307-Dr.105588)	
MAD_Dr_004_133426-1	(13304-NM_001039828.1)	(13306-Dr.79496)	
MAD_Dr_004_133483-1	(13309-OTTDART00000039883)	(17847-NM_001161337.1)	(17851-Dr.89132)	
MAD_Dr_004_133491-1	(1331-NM_001089519.1)	(1332-Dr.44195)	(1375-OTTDART00000037644)	(1380-ENSDART00000113345)	
MAD_Dr_004_133503-1	(13311-ENSDART00000040800)	(13320-NM_001003602.2)	
MAD_Dr_004_133529-1	(13313-NM_213356.2)	(13321-Dr.20274)	
MAD_Dr_004_133592-1	(13319-NM_001089547.1)	(13322-Dr.82341)	
MAD_Dr_004_133641-1	(133232-Dr.124454)	(134661-OTTDART00000029938)	
MAD_Dr_004_133688-1	(13327-XM_679241.3)	(13331-Dr.82813)	
MAD_Dr_004_133806-1	(13338-XM_001345774.2)	(13342-Dr.80484)	
MAD_Dr_004_133817-1	(13339-XM_001344986.2)	(13343-Dr.149905)	
MAD_Dr_004_133857-1	(133440-ENSDART00000111095)	(133882-ENSDART00000113547)	
MAD_Dr_004_133907-1	(1335-XM_001921583.1)	(1336-Dr.77841)	(1394-OTTDART00000036882)	
MAD_Dr_004_133917-1	(76867-OTTDART00000030928)	(81429-OTTDART00000035753)	(133507-Dr.142585)	
MAD_Dr_004_133927-1	(80025-ENSDART00000044634)	(133520-XM_001918421.1)	
MAD_Dr_004_134023-1	(13362-OTTDART00000026302)	(13451-ENSDART00000100622)	(14272-ENSDART00000046338)	
MAD_Dr_004_134034-1	(13363-OTTDART00000030322)	(14018-ENSDART00000085454)	
MAD_Dr_004_134067-1	(13366-NM_200629.1)	(13374-Dr.80610)	
MAD_Dr_004_134137-1	(13372-NM_001040335.1)	(13376-Dr.82261)	
MAD_Dr_004_134273-1	(133866-ENSDART00000081521)	(133874-ENSDART00000106566)	
MAD_Dr_004_134296-1	(1339-ENSDART00000100469)	(1343-ENSDART00000008053)	
MAD_Dr_004_134308-1	(13391-NM_203421.1)	(13393-Dr.30157)	
MAD_Dr_004_134428-1	(13402-XM_688476.3)	(13415-Dr.149288)	
MAD_Dr_004_134436-1	(43303-ENSDART00000103101)	(134026-OTTDART00000004666)	
MAD_Dr_004_134437-1	(134027-OTTDART00000014962)	(134139-OTTDART00000014966)	
MAD_Dr_004_134465-1	(13405-XM_001919815.1)	(13416-Dr.152747)	(13441-XM_001336490.2)	(13445-Dr.89282)	
MAD_Dr_004_134474-1	(13406-XM_682997.3)	(13414-Dr.88929)	
MAD_Dr_004_134486-1	(13407-NM_200880.1)	(13412-Dr.81134)	
MAD_Dr_004_134502-1	(43668-ENSDART00000103108)	(43670-ENSDART00000108666)	(134083-OTTDART00000004707)	
MAD_Dr_004_134503-1	(134085-OTTDART00000023378)	(136093-OTTDART00000014764)	
MAD_Dr_004_134508-1	(13409-NM_131875.1)	(13413-Dr.83682)	
MAD_Dr_004_134518-1	(1341-XM_001341206.2)	(1342-Dr.28826)	
MAD_Dr_004_134519-1	(13410-Dr.5013)	(13703-OTTDART00000006382)	
MAD_Dr_004_134589-1	(13417-OTTDART00000039926)	(13607-NM_213066.1)	(13612-Dr.80401)	(13819-ENSDART00000032042)	
MAD_Dr_004_134618-1	(13420-NM_001037373.1)	(13425-Dr.120113)	
MAD_Dr_004_134630-1	(13421-NM_212609.1)	(13427-Dr.134498)	
MAD_Dr_004_134638-1	(134219-OTTDART00000040160)	(136124-OTTDART00000040159)	
MAD_Dr_004_134639-1	(13422-NM_205699.1)	(13423-Dr.29812)	(13597-OTTDART00000044797)	(14876-ENSDART00000003789)	
MAD_Dr_004_134709-1	(13429-ENSDART00000083424)	(13750-OTTDART00000024340)	
MAD_Dr_004_134853-1	(13442-NM_001020647.1)	(13444-Dr.81660)	
MAD_Dr_004_134865-1	(13443-Dr.75060)	(13448-OTTDART00000036561)	(13598-ENSDART00000028610)	(14041-ENSDART00000013717)	
MAD_Dr_004_134948-1	(13452-XM_001921503.1)	(18004-XM_001920441.1)	
MAD_Dr_004_134959-1	(13453-ENSDART00000010026)	(13455-NM_001130771.1)	
MAD_Dr_004_134971-1	(13454-NM_001123053.1)	(13456-Dr.74674)	
MAD_Dr_004_134973-1	(134542-OTTDART00000022910)	(135814-OTTDART00000035000)	
MAD_Dr_004_135021-1	(1346-OTTDART00000001379)	(1347-ENSDART00000078065)	(1348-NM_001007208.2)	(1349-Dr.79290)	(1452-ENSDART00000113798)	
MAD_Dr_004_135047-1	(134626-OTTDART00000030713)	(134648-Dr.135169)	
MAD_Dr_004_135095-1	(13467-XM_001920348.1)	(13489-Dr.135671)	
MAD_Dr_004_135236-1	(134802-OTTDART00000023440)	(135281-OTTDART00000023438)	
MAD_Dr_004_135340-1	(134920-ENSDART00000097204)	(134921-ENSDART00000098109)	(134922-ENSDART00000099583)	(134923-ENSDART00000099746)	(134932-ENSDART00000110872)	(134937-ENSDART00000112069)	(134938-ENSDART00000112307)	(134944-ENSDART00000114034)	(134945-ENSDART00000114517)	(134947-ENSDART00000115188)	(140409-ENSDART00000076705)	(140410-ENSDART00000077504)	(140411-ENSDART00000110115)	
MAD_Dr_004_135366-1	(13495-OTTDART00000036613)	(14297-ENSDART00000079397)	
MAD_Dr_004_135389-1	(13497-NM_001080019.1)	(13501-Dr.81362)	
MAD_Dr_004_135401-1	(13499-NM_001045013.2)	(13500-Dr.72843)	
MAD_Dr_004_135486-1	(13509-NM_213463.1)	(13510-Dr.75672)	
MAD_Dr_004_135492-1	(1351-XM_693674.3)	(1358-Dr.149013)	
MAD_Dr_004_135547-1	(13515-NM_131015.2)	(13516-Dr.75475)	
MAD_Dr_004_135593-1	(1352-XM_001343131.2)	(1356-Dr.79445)	
MAD_Dr_004_135655-1	(135254-ENSDART00000114404)	(135255-NM_001113639.1)	(135273-Dr.142567)	
MAD_Dr_004_135661-1	(13526-XM_694824.3)	(13533-Dr.119502)	
MAD_Dr_004_135674-1	(13527-NM_131468.2)	(13531-Dr.27180)	
MAD_Dr_004_135683-1	(13528-NM_001007135.2)	(13532-Dr.77432)	
MAD_Dr_004_135795-1	(1354-NM_001035261.1)	(1355-Dr.11428)	
MAD_Dr_004_135836-1	(13544-OTTDART00000026109)	(14405-ENSDART00000114884)	(15326-ENSDART00000060343)	
MAD_Dr_004_135944-1	(13554-XM_694292.3)	(13559-Dr.55069)	
MAD_Dr_004_136004-1	(135591-OTTDART00000031381)	(135598-ENSDART00000105120)	
MAD_Dr_004_136142-1	(13572-XM_678873.3)	(13575-Dr.149627)	
MAD_Dr_004_136302-1	(13587-NM_001044904.1)	(13589-Dr.67639)	
MAD_Dr_004_136449-1	(136-ENSDART00000097856)	(137-OTTDART00000021792)	
MAD_Dr_004_136477-1	(13605-XM_001337943.2)	(13609-Dr.5454)	
MAD_Dr_004_136487-1	(13606-NM_001080644.1)	(13614-Dr.152483)	(13821-ENSDART00000084348)	(13822-ENSDART00000084356)	
MAD_Dr_004_136509-1	(13608-NM_213057.1)	(13611-Dr.75522)	
MAD_Dr_004_136643-1	(13622-XM_001342202.2)	(13623-Dr.87126)	
MAD_Dr_004_136746-1	(13631-XM_682138.3)	(13639-Dr.105122)	
MAD_Dr_004_136753-1	(136317-OTTDART00000029590)	(137380-OTTDART00000029589)	
MAD_Dr_004_136767-1	(13633-NM_199780.2)	(13635-Dr.2657)	
MAD_Dr_004_136851-1	(13641-NM_001007417.1)	(13642-Dr.82860)	
MAD_Dr_004_136891-1	(13644-OTTDART00000038847)	(20421-OTTDART00000038687)	
MAD_Dr_004_136902-1	(13645-OTTDART00000044478)	(13737-XM_696267.3)	(13741-Dr.120536)	
MAD_Dr_004_136956-1	(1365-XM_691275.3)	(1366-Dr.113739)	
MAD_Dr_004_136957-1	(13650-NM_201027.1)	(13655-Dr.84245)	
MAD_Dr_004_137014-1	(136548-NR_023324.1)	(136550-Dr.75145)	
MAD_Dr_004_137031-1	(136564-ENSDART00000109400)	(136568-ENSDART00000114112)	
MAD_Dr_004_137127-1	(13665-XM_686845.3)	(13674-Dr.120718)	
MAD_Dr_004_137245-1	(20107-XM_001923429.1)	(136758-Dr.130582)	
MAD_Dr_004_137281-1	(13679-OTTDART00000009340)	(14197-ENSDART00000066973)	
MAD_Dr_004_137293-1	(1368-NM_001017708.2)	(1369-Dr.81033)	(1370-OTTDART00000027090)	
MAD_Dr_004_137337-1	(13684-NM_203321.1)	(13686-Dr.132769)	
MAD_Dr_004_137348-1	(13685-Dr.121164)	(13920-ENSDART00000097267)	(14349-NM_001077760.1)	(14527-ENSDART00000051831)	
MAD_Dr_004_137446-1	(13694-OTTDART00000030453)	(14305-ENSDART00000110788)	
MAD_Dr_004_137490-1	(13698-NM_201085.1)	(13702-Dr.77183)	
MAD_Dr_004_137501-1	(13699-NM_001002180.1)	(13700-Dr.35822)	
MAD_Dr_004_137568-1	(13705-ENSDART00000009234)	(13714-NM_001115144.1)	(13718-Dr.77963)	
MAD_Dr_004_137608-1	(137086-Dr.124358)	(137534-OTTDART00000011620)	
MAD_Dr_004_137622-1	(1371-ENSDART00000066331)	(1372-ENSDART00000110963)	(1397-ENSDART00000077314)	
MAD_Dr_004_137678-1	(13715-NM_201427.1)	(13719-Dr.78870)	
MAD_Dr_004_137713-1	(13721-Dr.88358)	(13939-NM_200634.1)	
MAD_Dr_004_137754-1	(13729-NM_200242.1)	(13731-Dr.12062)	
MAD_Dr_004_137813-1	(13734-ENSDART00000112979)	(13735-ENSDART00000112990)	
MAD_Dr_004_137838-1	(13736-XM_001337704.2)	(13739-Dr.76769)	
MAD_Dr_004_137862-1	(13738-NM_200321.1)	(13740-Dr.78227)	(14312-OTTDART00000015024)	(14464-ENSDART00000034817)	
MAD_Dr_004_138098-1	(1376-NM_001080021.1)	(1377-Dr.19533)	
MAD_Dr_004_138154-1	(13765-OTTDART00000022778)	(13798-ENSDART00000009507)	
MAD_Dr_004_138220-1	(13771-OTTDART00000038361)	(13772-ENSDART00000042083)	
MAD_Dr_004_138293-1	(13778-NM_200405.1)	(13780-Dr.11978)	
MAD_Dr_004_138305-1	(13779-NM_198817.2)	(13782-Dr.79127)	
MAD_Dr_004_138375-1	(13785-NM_001029958.1)	(13791-Dr.47567)	
MAD_Dr_004_138387-1	(13786-NM_001040348.1)	(13792-Dr.77273)	
MAD_Dr_004_138400-1	(13787-NM_001082945.2)	(13793-Dr.84911)	
MAD_Dr_004_138410-1	(13788-NM_001128238.1)	(13794-Dr.94297)	(14853-ENSDART00000008958)	(15010-ENSDART00000113714)	
MAD_Dr_004_138423-1	(13789-NM_131102.2)	(13790-Dr.29717)	
MAD_Dr_004_138495-1	(13795-OTTDART00000002114)	(13797-ENSDART00000001323)	(13799-NM_001007136.1)	(13809-Dr.43321)	
MAD_Dr_004_138582-1	(13803-XM_680817.3)	(13814-Dr.119579)	
MAD_Dr_004_138661-1	(13810-OTTDART00000008621)	(28104-OTTDART00000008620)	
MAD_Dr_004_138725-1	(13816-Dr.105269)	(14841-NM_001097584.1)	
MAD_Dr_004_138770-1	(1382-XM_694034.3)	(1383-Dr.38748)	
MAD_Dr_004_138800-1	(13824-NM_181495.3)	(13826-Dr.17892)	
MAD_Dr_004_139094-1	(52028-XM_001923624.1)	(52031-XM_001922884.1)	(52039-Dr.92237)	(52049-Dr.153926)	(52481-OTTDART00000043872)	(59273-OTTDART00000029846)	(59275-OTTDART00000035925)	(59314-NM_001100052.1)	(138522-OTTDART00000035926)	
MAD_Dr_004_139170-1	(13859-NM_001024951.1)	(13861-Dr.79989)	
MAD_Dr_004_139252-1	(13867-ENSDART00000040379)	(14980-ENSDART00000047010)	
MAD_Dr_004_139258-1	(1387-OTTDART00000016830)	(1389-ENSDART00000092923)	(1390-NM_001044858.1)	(1393-Dr.75110)	
MAD_Dr_004_139344-1	(1388-OTTDART00000026632)	(1433-ENSDART00000028007)	
MAD_Dr_004_139370-1	(9118-OTTDART00000041226)	(13883-ENSDART00000100619)	(14255-XM_690062.3)	
MAD_Dr_004_139511-1	(13899-OTTDART00000001709)	(13905-ENSDART00000103043)	(13907-NM_001044328.1)	(13910-Dr.9155)	
MAD_Dr_004_139522-1	(139-XM_695597.3)	(140-Dr.26686)	
MAD_Dr_004_139570-1	(13904-ENSDART00000077820)	(13955-ENSDART00000103151)	(13958-NM_001044714.2)	(13959-Dr.69954)	
MAD_Dr_004_139593-1	(13906-NM_199277.2)	(13911-Dr.80394)	
MAD_Dr_004_139616-1	(13908-NM_001083826.1)	(13909-Dr.3476)	
MAD_Dr_004_139817-1	(13926-XM_686779.3)	(17127-ENSDART00000114778)	
MAD_Dr_004_139838-1	(139279-NR_030128.1)	(139280-NR_030752.1)	
MAD_Dr_004_139919-1	(13935-XM_685040.3)	(13943-Dr.79563)	
MAD_Dr_004_139943-1	(13937-NM_001004601.1)	(13942-Dr.76746)	
MAD_Dr_004_140018-1	(13944-OTTDART00000014162)	(19896-OTTDART00000014163)	
MAD_Dr_004_140029-1	(13945-OTTDART00000032992)	(13948-ENSDART00000078152)	(13951-NM_001126482.1)	(13953-Dr.76791)	
MAD_Dr_004_140040-1	(13946-ENSDART00000052514)	(13950-NM_001118900.1)	(13952-Dr.24192)	(14548-OTTDART00000013555)	
MAD_Dr_004_140084-1	(1395-XM_001924006.1)	(1396-Dr.115255)	
MAD_Dr_004_140171-1	(13973-OTTDART00000037906)	(14563-NM_001077786.1)	
MAD_Dr_004_140174-1	(13975-XM_001345721.2)	(13982-Dr.79898)	
MAD_Dr_004_140175-1	(13976-XM_001922924.1)	(13984-Dr.87280)	
MAD_Dr_004_140186-1	(139801-ENSDART00000060075)	(139802-ENSDART00000100917)	(139803-ENSDART00000080881)	(139804-ENSDART00000080928)	(139805-ENSDART00000080952)	(139806-ENSDART00000104822)	(139807-ENSDART00000104826)	(139842-ENSDART00000059842)	(139843-ENSDART00000100919)	(139844-ENSDART00000100945)	(139845-ENSDART00000104824)	(139846-ENSDART00000104827)	
MAD_Dr_004_140193-1	(139808-ENSDART00000108858)	(139847-ENSDART00000108998)	
MAD_Dr_004_140194-1	(139809-ENSDART00000065516)	(139810-ENSDART00000073601)	(139811-ENSDART00000061602)	(139880-ENSDART00000013643)	(139881-ENSDART00000103905)	(139882-ENSDART00000067226)	
MAD_Dr_004_140201-1	(139815-ENSDART00000112818)	(139816-ENSDART00000108674)	
MAD_Dr_004_140203-1	(94961-NM_001020770.1)	(94976-Dr.87549)	(139817-ENSDART00000002094)	(139818-OTTDART00000027559)	
MAD_Dr_004_140205-1	(139819-ENSDART00000105356)	(139820-OTTDART00000017470)	
MAD_Dr_004_140211-1	(139824-OTTDART00000002206)	(139825-ENSDART00000066445)	
MAD_Dr_004_140217-1	(139830-ENSDART00000109287)	(139831-ENSDART00000114317)	(139832-ENSDART00000109343)	(139833-ENSDART00000110401)	
MAD_Dr_004_140221-1	(139834-ENSDART00000045114)	(139835-ENSDART00000081241)	
MAD_Dr_004_140225-1	(139838-ENSDART00000108484)	(139839-ENSDART00000108661)	
MAD_Dr_004_140228-1	(139840-ENSDART00000077676)	(139841-ENSDART00000104055)	
MAD_Dr_004_140236-1	(139848-ENSDART00000025617)	(139850-ENSDART00000109417)	
MAD_Dr_004_140237-1	(139849-ENSDART00000110018)	(139851-ENSDART00000112189)	
MAD_Dr_004_140242-1	(139854-ENSDART00000114826)	(139855-ENSDART00000111943)	
MAD_Dr_004_140244-1	(139856-ENSDART00000111023)	(139857-ENSDART00000111001)	
MAD_Dr_004_140248-1	(13986-ENSDART00000084166)	(13987-ENSDART00000084168)	(13991-NM_001126388.1)	(13993-Dr.85513)	
MAD_Dr_004_140249-1	(139860-ENSDART00000058398)	(139861-ENSDART00000023517)	
MAD_Dr_004_140251-1	(139862-ENSDART00000080335)	(139863-ENSDART00000080329)	
MAD_Dr_004_140253-1	(139864-ENSDART00000044105)	(139865-ENSDART00000109449)	
MAD_Dr_004_140255-1	(139866-ENSDART00000115304)	(139867-ENSDART00000109456)	
MAD_Dr_004_140257-1	(139868-ENSDART00000013083)	(139869-ENSDART00000110540)	
MAD_Dr_004_140260-1	(139870-OTTDART00000007553)	(139936-OTTDART00000007551)	(139937-XM_684022.3)	
MAD_Dr_004_140262-1	(139872-ENSDART00000097516)	(139873-ENSDART00000104743)	(139874-ENSDART00000105660)	(139875-ENSDART00000105535)	
MAD_Dr_004_140266-1	(139876-ENSDART00000075568)	(139877-ENSDART00000111612)	
MAD_Dr_004_140274-1	(139883-ENSDART00000108953)	(139884-ENSDART00000112205)	
MAD_Dr_004_140276-1	(139885-ENSDART00000097941)	(139886-ENSDART00000112502)	
MAD_Dr_004_140279-1	(139888-ENSDART00000115306)	(139889-ENSDART00000115167)	
MAD_Dr_004_140282-1	(139890-ENSDART00000098830)	(139891-ENSDART00000103167)	(139892-ENSDART00000104075)	(139893-ENSDART00000105339)	
MAD_Dr_004_140293-1	(13990-NM_212881.1)	(13992-Dr.30391)	
MAD_Dr_004_140294-1	(139900-ENSDART00000080503)	(139901-ENSDART00000103548)	
MAD_Dr_004_140296-1	(139902-ENSDART00000080186)	(139903-ENSDART00000114303)	
MAD_Dr_004_140298-1	(97818-ENSDART00000075729)	(139904-ENSDART00000099429)	
MAD_Dr_004_140300-1	(139906-ENSDART00000110754)	(139907-ENSDART00000111524)	(139908-ENSDART00000113856)	
MAD_Dr_004_140308-1	(139913-ENSDART00000110693)	(139914-ENSDART00000114846)	
MAD_Dr_004_140310-1	(88835-XM_001342392.2)	(139915-ENSDART00000088162)	
MAD_Dr_004_140316-1	(139920-ENSDART00000061781)	(139921-ENSDART00000115043)	
MAD_Dr_004_140318-1	(139922-ENSDART00000078508)	(139923-ENSDART00000109655)	
MAD_Dr_004_140320-1	(57431-OTTDART00000018539)	(62081-OTTDART00000021419)	(139924-ENSDART00000104262)	
MAD_Dr_004_140324-1	(139928-ENSDART00000075872)	(139929-ENSDART00000075871)	(139930-ENSDART00000110852)	
MAD_Dr_004_140328-1	(139931-ENSDART00000113601)	(139932-ENSDART00000109484)	(139933-ENSDART00000110685)	
MAD_Dr_004_140331-1	(139934-ENSDART00000108969)	(139935-ENSDART00000114027)	
MAD_Dr_004_140335-1	(139938-ENSDART00000110160)	(139939-ENSDART00000111918)	
MAD_Dr_004_140337-1	(139940-ENSDART00000109114)	(139941-ENSDART00000109775)	
MAD_Dr_004_140339-1	(82912-OTTDART00000033438)	(82975-XM_001333239.2)	(82994-Dr.110994)	(87101-OTTDART00000032688)	(139942-ENSDART00000098085)	(139943-ENSDART00000110984)	(139944-ENSDART00000114540)	(139945-ENSDART00000111031)	
MAD_Dr_004_140343-1	(139946-ENSDART00000114870)	(139947-ENSDART00000112158)	
MAD_Dr_004_140345-1	(139948-ENSDART00000113509)	(139949-ENSDART00000114743)	(141421-ENSDART00000112757)	(141422-ENSDART00000112283)	
MAD_Dr_004_140348-1	(139950-ENSDART00000111138)	(139951-ENSDART00000112136)	
MAD_Dr_004_140350-1	(139952-ENSDART00000109839)	(139953-ENSDART00000111673)	
MAD_Dr_004_140352-1	(139954-ENSDART00000081887)	(139955-OTTDART00000014624)	
MAD_Dr_004_140356-1	(139958-ENSDART00000110650)	(139959-ENSDART00000110367)	
MAD_Dr_004_140359-1	(139960-OTTDART00000026387)	(139961-ENSDART00000100271)	
MAD_Dr_004_140366-1	(139967-ENSDART00000114924)	(139970-ENSDART00000115376)	
MAD_Dr_004_140375-1	(139975-ENSDART00000051866)	(139976-ENSDART00000112078)	
MAD_Dr_004_140377-1	(139977-ENSDART00000106148)	(139978-OTTDART00000021412)	
MAD_Dr_004_140379-1	(139979-ENSDART00000112989)	(139980-ENSDART00000103909)	
MAD_Dr_004_140382-1	(139981-ENSDART00000063800)	(139982-ENSDART00000115366)	
MAD_Dr_004_140391-1	(13999-NM_001111214.1)	(14000-Dr.16132)	
MAD_Dr_004_140393-1	(139991-ENSDART00000111320)	(139993-ENSDART00000113231)	
MAD_Dr_004_140399-1	(66938-ENSDART00000105204)	(139997-OTTDART00000045519)	
MAD_Dr_004_140401-1	(139999-ENSDART00000112089)	(140000-ENSDART00000114031)	
MAD_Dr_004_140406-1	(82319-OTTDART00000022134)	(140001-ENSDART00000079488)	(140002-ENSDART00000079493)	(141541-XM_001920259.1)	(141542-NM_001105146.1)	
MAD_Dr_004_140408-1	(140003-ENSDART00000109187)	(140004-ENSDART00000108959)	
MAD_Dr_004_140410-1	(140005-ENSDART00000099080)	(140006-ENSDART00000100970)	(140007-ENSDART00000101872)	(140008-ENSDART00000104464)	(140009-ENSDART00000112585)	
MAD_Dr_004_140418-1	(140012-ENSDART00000113034)	(140013-ENSDART00000112654)	
MAD_Dr_004_140420-1	(140014-ENSDART00000097536)	(140015-ENSDART00000103091)	
MAD_Dr_004_140424-1	(140018-ENSDART00000104298)	(140019-ENSDART00000112809)	
MAD_Dr_004_140426-1	(140020-OTTDART00000030366)	(140021-ENSDART00000113474)	
MAD_Dr_004_140428-1	(140022-ENSDART00000053337)	(140023-OTTDART00000005196)	
MAD_Dr_004_140431-1	(140025-ENSDART00000102381)	(140026-ENSDART00000102378)	
MAD_Dr_004_140433-1	(140027-ENSDART00000112759)	(140028-ENSDART00000113667)	
MAD_Dr_004_140435-1	(140029-ENSDART00000115035)	(140030-ENSDART00000115135)	
MAD_Dr_004_140439-1	(140033-ENSDART00000000002)	(140034-OTTDART00000001387)	
MAD_Dr_004_140441-1	(140035-ENSDART00000029255)	(140036-ENSDART00000112518)	
MAD_Dr_004_140445-1	(140039-ENSDART00000115204)	(140040-ENSDART00000112162)	
MAD_Dr_004_140450-1	(140043-ENSDART00000110159)	(140044-ENSDART00000111284)	
MAD_Dr_004_140454-1	(140047-ENSDART00000098697)	(140048-ENSDART00000111972)	
MAD_Dr_004_140456-1	(140049-ENSDART00000112120)	(140050-ENSDART00000111064)	
MAD_Dr_004_140463-1	(140055-ENSDART00000109522)	(140056-ENSDART00000113975)	
MAD_Dr_004_140465-1	(140057-ENSDART00000111176)	(140058-ENSDART00000105960)	
MAD_Dr_004_140467-1	(140059-ENSDART00000099352)	(140060-ENSDART00000104739)	
MAD_Dr_004_140472-1	(140063-ENSDART00000102039)	(140064-ENSDART00000110155)	
MAD_Dr_004_140474-1	(140065-ENSDART00000113079)	(140066-ENSDART00000114898)	
MAD_Dr_004_140476-1	(140067-ENSDART00000113906)	(140068-ENSDART00000110673)	
MAD_Dr_004_140481-1	(140072-ENSDART00000074376)	(140073-ENSDART00000064333)	
MAD_Dr_004_140483-1	(140074-ENSDART00000112224)	(140076-ENSDART00000115415)	
MAD_Dr_004_140484-1	(140075-OTTDART00000012027)	(140077-ENSDART00000110660)	
MAD_Dr_004_140488-1	(140079-ENSDART00000109564)	(140080-ENSDART00000105891)	
MAD_Dr_004_140491-1	(140081-ENSDART00000060844)	(140082-ENSDART00000115314)	(140083-ENSDART00000110530)	
MAD_Dr_004_140496-1	(140086-ENSDART00000061086)	(140087-ENSDART00000100889)	
MAD_Dr_004_140498-1	(140088-ENSDART00000082204)	(140089-ENSDART00000110178)	
MAD_Dr_004_140513-1	(140101-ENSDART00000111503)	(140102-ENSDART00000108478)	(140103-ENSDART00000111742)	(140104-ENSDART00000110924)	
MAD_Dr_004_140518-1	(140106-ENSDART00000109517)	(140109-ENSDART00000110238)	
MAD_Dr_004_140522-1	(140110-ENSDART00000105871)	(140111-OTTDART00000045512)	
MAD_Dr_004_140532-1	(140120-ENSDART00000109279)	(140121-ENSDART00000109210)	
MAD_Dr_004_140534-1	(140122-ENSDART00000114004)	(140123-ENSDART00000112973)	
MAD_Dr_004_140536-1	(140124-XM_684071.3)	(140126-XM_001344690.2)	(140175-OTTDART00000013278)	(140178-ENSDART00000112265)	
MAD_Dr_004_140537-1	(140125-XM_001343209.2)	(140177-ENSDART00000112174)	
MAD_Dr_004_140543-1	(88929-Dr.36775)	(140130-OTTDART00000034792)	
MAD_Dr_004_140544-1	(140131-ENSDART00000110625)	(140132-ENSDART00000109933)	
MAD_Dr_004_140546-1	(140133-ENSDART00000080641)	(140134-OTTDART00000004221)	
MAD_Dr_004_140548-1	(140135-ENSDART00000073395)	(140136-ENSDART00000111706)	
MAD_Dr_004_140552-1	(140139-ENSDART00000102729)	(140140-OTTDART00000012640)	
MAD_Dr_004_140556-1	(140143-ENSDART00000101347)	(140144-ENSDART00000112367)	
MAD_Dr_004_140560-1	(140147-ENSDART00000109781)	(140148-ENSDART00000110334)	
MAD_Dr_004_140562-1	(140149-OTTDART00000023749)	(140150-ENSDART00000108725)	(140151-ENSDART00000111112)	
MAD_Dr_004_140573-1	(140159-ENSDART00000114771)	(140160-ENSDART00000112626)	
MAD_Dr_004_140580-1	(140165-ENSDART00000041987)	(140166-ENSDART00000109168)	
MAD_Dr_004_140582-1	(140167-ENSDART00000073467)	(140168-OTTDART00000004141)	
MAD_Dr_004_140584-1	(140169-ENSDART00000112576)	(140170-OTTDART00000029933)	
MAD_Dr_004_140586-1	(140171-ENSDART00000053742)	(140172-ENSDART00000053731)	
MAD_Dr_004_140588-1	(140173-ENSDART00000103506)	(140174-ENSDART00000114455)	
MAD_Dr_004_140601-1	(140185-ENSDART00000037997)	(140186-ENSDART00000113150)	
MAD_Dr_004_140605-1	(140189-ENSDART00000018622)	(140190-ENSDART00000063774)	
MAD_Dr_004_140608-1	(140191-OTTDART00000014557)	(140192-ENSDART00000085953)	
MAD_Dr_004_140616-1	(140199-OTTDART00000033826)	(140200-ENSDART00000060155)	
MAD_Dr_004_140620-1	(140201-ENSDART00000004557)	(140202-ENSDART00000027552)	
MAD_Dr_004_140626-1	(140207-ENSDART00000108608)	(140208-ENSDART00000112703)	
MAD_Dr_004_140628-1	(140209-ENSDART00000097396)	(140210-ENSDART00000112793)	
MAD_Dr_004_140639-1	(140219-XM_682083.1)	(140220-ENSDART00000111688)	
MAD_Dr_004_140645-1	(140225-ENSDART00000109896)	(140226-ENSDART00000115070)	
MAD_Dr_004_140647-1	(140227-ENSDART00000101734)	(140228-ENSDART00000112199)	
MAD_Dr_004_140654-1	(140233-OTTDART00000013126)	(140234-ENSDART00000110053)	(140235-ENSDART00000110223)	
MAD_Dr_004_140665-1	(140243-ENSDART00000080993)	(140244-ENSDART00000108910)	
MAD_Dr_004_140667-1	(140245-ENSDART00000109443)	(140246-ENSDART00000106001)	
MAD_Dr_004_140669-1	(140247-ENSDART00000111242)	(140248-ENSDART00000103019)	(140249-ENSDART00000112832)	
MAD_Dr_004_140672-1	(140250-ENSDART00000112114)	(140251-ENSDART00000111867)	
MAD_Dr_004_140674-1	(140252-ENSDART00000108768)	(140253-ENSDART00000110918)	(140254-ENSDART00000109118)	
MAD_Dr_004_140677-1	(140255-ENSDART00000067634)	(140256-ENSDART00000112895)	
MAD_Dr_004_140679-1	(140257-ENSDART00000110658)	(140258-ENSDART00000113086)	
MAD_Dr_004_140683-1	(140261-OTTDART00000007172)	(140262-ENSDART00000101094)	
MAD_Dr_004_140688-1	(140266-ENSDART00000086880)	(140267-ENSDART00000104908)	
MAD_Dr_004_140694-1	(140272-ENSDART00000110757)	(140273-ENSDART00000112392)	
MAD_Dr_004_140696-1	(140274-ENSDART00000101501)	(140275-ENSDART00000113496)	
MAD_Dr_004_140698-1	(140276-ENSDART00000113657)	(140277-ENSDART00000112586)	
MAD_Dr_004_140704-1	(140282-ENSDART00000109489)	(140283-OTTDART00000035626)	
MAD_Dr_004_140706-1	(140284-ENSDART00000088002)	(140285-ENSDART00000088013)	
MAD_Dr_004_140708-1	(140286-ENSDART00000112180)	(140287-ENSDART00000110174)	
MAD_Dr_004_140710-1	(140288-ENSDART00000053345)	(140289-ENSDART00000075000)	(140290-ENSDART00000078411)	(140291-ENSDART00000111803)	(140292-ENSDART00000112911)	(140293-ENSDART00000113766)	
MAD_Dr_004_140717-1	(140295-ENSDART00000098236)	(140296-ENSDART00000111488)	
MAD_Dr_004_140719-1	(140297-XM_001922478.1)	(141644-ENSDART00000103325)	
MAD_Dr_004_140721-1	(140299-ENSDART00000111103)	(140301-ENSDART00000099802)	
MAD_Dr_004_140724-1	(140302-ENSDART00000099712)	(140303-ENSDART00000105829)	(140304-ENSDART00000105851)	(140305-ENSDART00000112799)	(140306-ENSDART00000109952)	
MAD_Dr_004_140734-1	(140311-ENSDART00000108536)	(140312-ENSDART00000109922)	
MAD_Dr_004_140738-1	(140315-ENSDART00000112001)	(140316-ENSDART00000114287)	(140317-ENSDART00000102657)	
MAD_Dr_004_140741-1	(140318-ENSDART00000110959)	(140319-ENSDART00000114755)	(140320-ENSDART00000112314)	(140321-ENSDART00000112526)	(140322-ENSDART00000113646)	
MAD_Dr_004_140753-1	(140330-ENSDART00000113680)	(140331-ENSDART00000111233)	(140332-ENSDART00000115209)	
MAD_Dr_004_140765-1	(140341-ENSDART00000113718)	(140342-ENSDART00000108967)	
MAD_Dr_004_140769-1	(140345-ENSDART00000112604)	(140348-ENSDART00000110110)	
MAD_Dr_004_140770-1	(140346-ENSDART00000064013)	(140349-ENSDART00000112202)	
MAD_Dr_004_140775-1	(140350-ENSDART00000111895)	(140351-ENSDART00000114127)	
MAD_Dr_004_140781-1	(140356-ENSDART00000104936)	(140357-ENSDART00000115401)	(140358-ENSDART00000110617)	
MAD_Dr_004_140785-1	(14036-NM_001111200.1)	(14280-ENSDART00000083719)	
MAD_Dr_004_140787-1	(140361-OTTDART00000021746)	(140362-ENSDART00000050963)	
MAD_Dr_004_140791-1	(140365-ENSDART00000108811)	(140366-ENSDART00000109363)	(140367-ENSDART00000110300)	
MAD_Dr_004_140794-1	(140368-ENSDART00000102796)	(140369-OTTDART00000018705)	
MAD_Dr_004_140797-1	(140370-ENSDART00000111584)	(140371-ENSDART00000109240)	
MAD_Dr_004_140801-1	(140374-ENSDART00000115012)	(140375-ENSDART00000111268)	
MAD_Dr_004_140803-1	(140376-NM_001129894.1)	(140377-NM_001115056.1)	
MAD_Dr_004_140805-1	(140378-ENSDART00000093395)	(140379-ENSDART00000115258)	
MAD_Dr_004_140809-1	(140382-ENSDART00000105329)	(140383-OTTDART00000017463)	
MAD_Dr_004_140813-1	(140386-ENSDART00000114933)	(140387-ENSDART00000115294)	
MAD_Dr_004_140821-1	(140393-ENSDART00000103724)	(140394-ENSDART00000046571)	
MAD_Dr_004_140823-1	(140395-ENSDART00000111814)	(140396-ENSDART00000108637)	
MAD_Dr_004_140831-1	(140401-ENSDART00000109353)	(140402-ENSDART00000112552)	
MAD_Dr_004_140835-1	(140405-ENSDART00000036629)	(140406-ENSDART00000109623)	
MAD_Dr_004_140843-1	(140412-ENSDART00000100442)	(140413-ENSDART00000100444)	
MAD_Dr_004_140847-1	(140416-ENSDART00000062768)	(140417-ENSDART00000076655)	(140418-ENSDART00000105373)	
MAD_Dr_004_140855-1	(140423-ENSDART00000036084)	(140424-ENSDART00000109918)	
MAD_Dr_004_140859-1	(140427-ENSDART00000108706)	(140428-ENSDART00000110324)	
MAD_Dr_004_140862-1	(14043-ENSDART00000080465)	(14069-NM_001037101.1)	(14074-Dr.75180)	
MAD_Dr_004_140871-1	(140438-ENSDART00000098939)	(140439-ENSDART00000110983)	
MAD_Dr_004_140875-1	(140441-ENSDART00000063009)	(140442-OTTDART00000006466)	
MAD_Dr_004_140877-1	(140443-ENSDART00000112138)	(140444-ENSDART00000113510)	
MAD_Dr_004_140879-1	(140445-OTTDART00000030759)	(140446-Dr.130458)	
MAD_Dr_004_140882-1	(140447-ENSDART00000113649)	(140448-ENSDART00000111932)	
MAD_Dr_004_140884-1	(140449-ENSDART00000114819)	(140450-ENSDART00000109719)	
MAD_Dr_004_140887-1	(140451-ENSDART00000077561)	(140452-ENSDART00000080541)	
MAD_Dr_004_140893-1	(140457-ENSDART00000113755)	(140458-ENSDART00000110756)	
MAD_Dr_004_140895-1	(140459-ENSDART00000109562)	(140460-ENSDART00000110007)	(140461-ENSDART00000111044)	(140462-ENSDART00000108529)	(140463-ENSDART00000113234)	(140465-ENSDART00000113987)	(140466-ENSDART00000109697)	(140467-OTTDART00000016786)	
MAD_Dr_004_140905-1	(140468-ENSDART00000109127)	(140469-ENSDART00000109905)	
MAD_Dr_004_140907-1	(140470-ENSDART00000063805)	(140471-ENSDART00000075586)	(140472-ENSDART00000110960)	(140473-ENSDART00000075710)	(140474-ENSDART00000111122)	
MAD_Dr_004_140917-1	(14048-XM_684261.3)	(14060-Dr.151533)	
MAD_Dr_004_140918-1	(140480-ENSDART00000099858)	(140481-ENSDART00000097228)	
MAD_Dr_004_140922-1	(140484-ENSDART00000112213)	(140487-ENSDART00000111965)	(140488-ENSDART00000113608)	
MAD_Dr_004_140923-1	(140485-ENSDART00000113947)	(140486-ENSDART00000112950)	
MAD_Dr_004_140928-1	(14049-XM_001920287.1)	(14061-Dr.153742)	
MAD_Dr_004_140934-1	(140495-ENSDART00000053452)	(140496-ENSDART00000115099)	(140498-ENSDART00000112592)	
MAD_Dr_004_140938-1	(140499-ENSDART00000111785)	(140500-ENSDART00000111958)	(140501-ENSDART00000109350)	
MAD_Dr_004_140939-1	(1405-XM_687848.3)	(1406-Dr.104399)	
MAD_Dr_004_140940-1	(14050-NM_001128243.1)	(14059-Dr.120024)	
MAD_Dr_004_140943-1	(140502-ENSDART00000112988)	(140503-ENSDART00000061136)	
MAD_Dr_004_140945-1	(140504-ENSDART00000051408)	(140505-ENSDART00000056125)	(140506-ENSDART00000063126)	
MAD_Dr_004_140948-1	(140507-ENSDART00000104231)	(140508-ENSDART00000063845)	
MAD_Dr_004_140952-1	(140511-ENSDART00000101351)	(140512-ENSDART00000111902)	
MAD_Dr_004_140954-1	(140513-ENSDART00000114692)	(140514-ENSDART00000112409)	(140515-ENSDART00000114066)	(140516-ENSDART00000110169)	(140517-ENSDART00000110208)	(140518-ENSDART00000112524)	
MAD_Dr_004_140960-1	(140519-ENSDART00000099563)	(140520-ENSDART00000115084)	(140521-ENSDART00000111765)	(140522-ENSDART00000099551)	
MAD_Dr_004_140961-1	(14052-NM_199882.1)	(14055-Dr.78688)	
MAD_Dr_004_140972-1	(14053-NM_181764.2)	(14058-Dr.91161)	
MAD_Dr_004_140975-1	(140532-ENSDART00000108631)	(140533-ENSDART00000108917)	
MAD_Dr_004_140997-1	(140552-ENSDART00000098283)	(140553-ENSDART00000113293)	(140554-ENSDART00000108971)	(140555-ENSDART00000111602)	
MAD_Dr_004_141001-1	(9723-OTTDART00000023853)	(140556-ENSDART00000101356)	(140557-ENSDART00000113973)	
MAD_Dr_004_141008-1	(140562-ENSDART00000109271)	(140563-ENSDART00000111953)	
MAD_Dr_004_141012-1	(14846-NM_001003983.1)	(140566-ENSDART00000098996)	(140567-ENSDART00000108766)	
MAD_Dr_004_141014-1	(140568-ENSDART00000079310)	(140569-ENSDART00000113243)	
MAD_Dr_004_141016-1	(140570-ENSDART00000009936)	(140571-ENSDART00000082219)	
MAD_Dr_004_141018-1	(140572-ENSDART00000110118)	(140573-ENSDART00000113162)	
MAD_Dr_004_141020-1	(140574-ENSDART00000000392)	(140575-OTTDART00000002115)	
MAD_Dr_004_141022-1	(140576-ENSDART00000109483)	(140577-ENSDART00000111134)	
MAD_Dr_004_141024-1	(140578-ENSDART00000044030)	(140579-OTTDART00000041716)	
MAD_Dr_004_141027-1	(140580-ENSDART00000078823)	(140581-ENSDART00000000670)	
MAD_Dr_004_141030-1	(140584-XM_001918444.1)	(140585-OTTDART00000001903)	
MAD_Dr_004_141032-1	(140586-ENSDART00000058498)	(140587-ENSDART00000112422)	
MAD_Dr_004_141040-1	(18726-XR_044785.1)	(140593-XM_001345241.2)	
MAD_Dr_004_141042-1	(1873-ENSDART00000109263)	(140595-ENSDART00000098060)	(140597-OTTDART00000030413)	
MAD_Dr_004_141049-1	(140600-ENSDART00000105900)	(140601-OTTDART00000014374)	
MAD_Dr_004_141056-1	(140607-XM_001923852.1)	(140608-XM_001922668.1)	
MAD_Dr_004_141058-1	(140609-ENSDART00000063071)	(140610-ENSDART00000108551)	
MAD_Dr_004_141061-1	(140611-OTTDART00000006771)	(140612-ENSDART00000061765)	
MAD_Dr_004_141065-1	(140615-ENSDART00000079340)	(140616-ENSDART00000079718)	
MAD_Dr_004_141068-1	(140618-ENSDART00000110076)	(140619-ENSDART00000111909)	
MAD_Dr_004_141070-1	(14062-ENSDART00000035093)	(14209-OTTDART00000020604)	
MAD_Dr_004_141071-1	(140620-ENSDART00000002190)	(140621-ENSDART00000109259)	
MAD_Dr_004_141075-1	(140624-ENSDART00000109235)	(140625-ENSDART00000114496)	
MAD_Dr_004_141077-1	(140626-ENSDART00000113568)	(140627-ENSDART00000109094)	
MAD_Dr_004_141079-1	(140628-ENSDART00000015609)	(140629-ENSDART00000110543)	
MAD_Dr_004_141085-1	(7467-NM_001024200.1)	(7468-Dr.46106)	(7499-NM_001024201.1)	(140634-ENSDART00000106688)	
MAD_Dr_004_141087-1	(140636-ENSDART00000003634)	(140637-ENSDART00000108757)	
MAD_Dr_004_141100-1	(140648-ENSDART00000013830)	(140651-ENSDART00000110937)	
MAD_Dr_004_141101-1	(140649-ENSDART00000106695)	(140650-ENSDART00000114730)	
MAD_Dr_004_141105-1	(140652-ENSDART00000114208)	(140653-OTTDART00000042744)	
MAD_Dr_004_141107-1	(140654-ENSDART00000059310)	(140655-OTTDART00000045433)	
MAD_Dr_004_141109-1	(5898-NM_001024117.1)	(140656-ENSDART00000114664)	
MAD_Dr_004_141112-1	(140659-ENSDART00000082305)	(140660-ENSDART00000001380)	
MAD_Dr_004_141118-1	(140665-ENSDART00000111892)	(140666-ENSDART00000114971)	
MAD_Dr_004_141120-1	(140667-ENSDART00000113432)	(140668-ENSDART00000054897)	
MAD_Dr_004_141122-1	(140669-ENSDART00000054901)	(140670-ENSDART00000113570)	
MAD_Dr_004_141131-1	(35453-OTTDART00000014885)	(140677-XM_001923973.1)	
MAD_Dr_004_141132-1	(24430-OTTDART00000005464)	(140678-ENSDART00000063456)	
MAD_Dr_004_141135-1	(25467-OTTDART00000024079)	(140681-ENSDART00000110362)	
MAD_Dr_004_141139-1	(140685-XM_001332383.2)	(140687-XM_001923363.1)	(140688-XM_001923520.1)	
MAD_Dr_004_141143-1	(140689-ENSDART00000108586)	(140692-ENSDART00000112253)	
MAD_Dr_004_141145-1	(140690-ENSDART00000112951)	(140691-ENSDART00000111119)	
MAD_Dr_004_141148-1	(140693-ENSDART00000104115)	(140694-ENSDART00000018614)	
MAD_Dr_004_141152-1	(140697-ENSDART00000049020)	(140698-ENSDART00000111788)	
MAD_Dr_004_141155-1	(1407-XM_679527.3)	(1408-Dr.115729)	
MAD_Dr_004_141156-1	(14070-NM_001045211.2)	(14072-Dr.4257)	(14851-OTTDART00000035655)	
MAD_Dr_004_141158-1	(140701-ENSDART00000028349)	(140702-ENSDART00000027658)	
MAD_Dr_004_141164-1	(140707-ENSDART00000059045)	(140708-ENSDART00000087292)	
MAD_Dr_004_141168-1	(140711-ENSDART00000103550)	(140712-ENSDART00000103552)	
MAD_Dr_004_141170-1	(140713-ENSDART00000101352)	(140714-ENSDART00000112858)	(140916-ENSDART00000101349)	(140917-ENSDART00000113206)	
MAD_Dr_004_141172-1	(140715-Dr.53316)	(140716-NM_001159667.1)	
MAD_Dr_004_141176-1	(140719-ENSDART00000110139)	(140720-ENSDART00000109429)	
MAD_Dr_004_141179-1	(140721-ENSDART00000080439)	(140722-ENSDART00000114702)	
MAD_Dr_004_141183-1	(42728-OTTDART00000030669)	(140725-ENSDART00000105555)	(140726-ENSDART00000103697)	(140727-ENSDART00000063769)	(140728-ENSDART00000104122)	(140729-ENSDART00000111906)	(140730-ENSDART00000112059)	(140731-ENSDART00000112223)	(140732-ENSDART00000104952)	(140733-ENSDART00000112273)	
MAD_Dr_004_141192-1	(140734-ENSDART00000073631)	(140735-ENSDART00000114353)	
MAD_Dr_004_141194-1	(140736-ENSDART00000077728)	(140737-ENSDART00000105796)	
MAD_Dr_004_141196-1	(140738-ENSDART00000086389)	(140739-ENSDART00000110915)	
MAD_Dr_004_141200-1	(140741-XM_686804.2)	(141139-ENSDART00000112188)	
MAD_Dr_004_141201-1	(38322-ENSDART00000110459)	(140742-ENSDART00000109051)	(140743-OTTDART00000026859)	
MAD_Dr_004_141203-1	(140744-XM_694202.1)	(141140-ENSDART00000099670)	
MAD_Dr_004_141205-1	(140746-ENSDART00000110981)	(140747-ENSDART00000114106)	
MAD_Dr_004_141207-1	(36317-NM_199617.1)	(36320-Dr.75369)	(140748-ENSDART00000113105)	
MAD_Dr_004_141210-1	(140750-ENSDART00000111493)	(140752-OTTDART00000016694)	
MAD_Dr_004_141215-1	(140755-ENSDART00000049328)	(140756-ENSDART00000112729)	
MAD_Dr_004_141219-1	(140759-ENSDART00000113378)	(140760-ENSDART00000110797)	
MAD_Dr_004_141222-1	(140761-ENSDART00000101415)	(140762-ENSDART00000106577)	(140763-ENSDART00000083319)	
MAD_Dr_004_141229-1	(140768-ENSDART00000019183)	(140769-ENSDART00000113121)	
MAD_Dr_004_141234-1	(140772-ENSDART00000055238)	(140773-ENSDART00000111607)	
MAD_Dr_004_141239-1	(140777-XM_001342812.2)	(141716-ENSDART00000111847)	
MAD_Dr_004_141240-1	(140778-ENSDART00000105897)	(140779-OTTDART00000045703)	
MAD_Dr_004_141242-1	(14078-NM_001048067.2)	(14083-Dr.118913)	
MAD_Dr_004_141243-1	(140780-ENSDART00000115211)	(140781-OTTDART00000044877)	
MAD_Dr_004_141245-1	(42370-XM_001919666.1)	(140782-XM_001336260.1)	
MAD_Dr_004_141249-1	(140786-ENSDART00000090232)	(140787-ENSDART00000109393)	
MAD_Dr_004_141253-1	(14079-NM_001145786.1)	(14082-Dr.79346)	(14244-OTTDART00000035503)	(14273-ENSDART00000050651)	
MAD_Dr_004_141257-1	(140793-ENSDART00000073704)	(140794-OTTDART00000018439)	
MAD_Dr_004_141262-1	(140798-OTTDART00000045491)	(140799-ENSDART00000108704)	
MAD_Dr_004_141265-1	(14080-NM_213438.1)	(14081-Dr.77479)	
MAD_Dr_004_141267-1	(140801-ENSDART00000113272)	(140802-ENSDART00000108792)	
MAD_Dr_004_141271-1	(140805-ENSDART00000112520)	(140806-ENSDART00000110145)	
MAD_Dr_004_141273-1	(140807-ENSDART00000084819)	(140808-ENSDART00000111949)	
MAD_Dr_004_141279-1	(46009-ENSDART00000115096)	(140812-ENSDART00000108677)	(140878-ENSDART00000108765)	(140879-ENSDART00000113677)	
MAD_Dr_004_141286-1	(140819-ENSDART00000013188)	(140820-ENSDART00000109087)	
MAD_Dr_004_141289-1	(140821-ENSDART00000113971)	(140822-ENSDART00000066921)	
MAD_Dr_004_141293-1	(140825-ENSDART00000113394)	(140826-ENSDART00000112371)	
MAD_Dr_004_141295-1	(140827-XM_001344918.1)	(140828-XM_001337879.1)	
MAD_Dr_004_141300-1	(140831-ENSDART00000115155)	(140832-ENSDART00000098912)	
MAD_Dr_004_141302-1	(140833-ENSDART00000112132)	(140834-ENSDART00000108836)	
MAD_Dr_004_141304-1	(140835-OTTDART00000025972)	(140836-ENSDART00000111462)	
MAD_Dr_004_141306-1	(140837-ENSDART00000113361)	(140838-ENSDART00000105931)	
MAD_Dr_004_141316-1	(140847-ENSDART00000007577)	(140848-ENSDART00000055140)	
MAD_Dr_004_141318-1	(44431-Dr.15893)	(140849-ENSDART00000056878)	(140850-OTTDART00000044088)	
MAD_Dr_004_141322-1	(140853-ENSDART00000075567)	(140854-ENSDART00000109153)	
MAD_Dr_004_141328-1	(140859-ENSDART00000101665)	(140860-ENSDART00000110913)	
MAD_Dr_004_141333-1	(140863-ENSDART00000114548)	(140864-ENSDART00000111116)	
MAD_Dr_004_141335-1	(140865-ENSDART00000025332)	(140866-ENSDART00000109457)	
MAD_Dr_004_141337-1	(140867-ENSDART00000082122)	(140868-ENSDART00000111348)	
MAD_Dr_004_141339-1	(140869-ENSDART00000104755)	(140870-ENSDART00000104746)	
MAD_Dr_004_141351-1	(140880-ENSDART00000112970)	(140881-ENSDART00000112423)	
MAD_Dr_004_141353-1	(140882-ENSDART00000019463)	(140883-OTTDART00000025440)	
MAD_Dr_004_141355-1	(140884-ENSDART00000092029)	(140885-OTTDART00000014380)	
MAD_Dr_004_141357-1	(140886-ENSDART00000105574)	(140887-ENSDART00000075564)	
MAD_Dr_004_141362-1	(140890-ENSDART00000052054)	(140948-ENSDART00000052055)	
MAD_Dr_004_141363-1	(140891-OTTDART00000037187)	(140949-OTTDART00000037188)	
MAD_Dr_004_141367-1	(51573-NM_205538.1)	(51589-Dr.12744)	(140895-ENSDART00000059861)	(140896-ENSDART00000110802)	
MAD_Dr_004_141369-1	(140897-ENSDART00000097953)	(140898-ENSDART00000077461)	
MAD_Dr_004_141371-1	(140899-ENSDART00000109752)	(140900-ENSDART00000112982)	
MAD_Dr_004_141372-1	(1409-XM_001921331.1)	(1410-Dr.64142)	
MAD_Dr_004_141375-1	(140901-ENSDART00000111006)	(140902-ENSDART00000106565)	
MAD_Dr_004_141377-1	(98754-OTTDART00000045694)	(140903-ENSDART00000040204)	(140904-OTTDART00000023974)	
MAD_Dr_004_141380-1	(65742-XM_001923091.1)	(140906-ENSDART00000108930)	
MAD_Dr_004_141381-1	(140907-ENSDART00000110345)	(140908-ENSDART00000113539)	(140909-ENSDART00000108805)	
MAD_Dr_004_141384-1	(14091-XM_692607.2)	(14093-Dr.11568)	
MAD_Dr_004_141385-1	(140910-ENSDART00000113000)	(140911-ENSDART00000112779)	
MAD_Dr_004_141387-1	(140912-ENSDART00000001451)	(140913-ENSDART00000104834)	
MAD_Dr_004_141393-1	(140918-ENSDART00000101355)	(140919-ENSDART00000109098)	
MAD_Dr_004_141408-1	(140931-ENSDART00000064307)	(140932-ENSDART00000112027)	
MAD_Dr_004_141412-1	(45848-ENSDART00000106561)	(140935-ENSDART00000058715)	
MAD_Dr_004_141414-1	(140937-ENSDART00000098268)	(140938-ENSDART00000115029)	(140939-ENSDART00000074016)	(140940-ENSDART00000074806)	
MAD_Dr_004_141418-1	(140941-ENSDART00000112501)	(140942-OTTDART00000027646)	
MAD_Dr_004_141423-1	(140946-ENSDART00000104626)	(140947-ENSDART00000104817)	
MAD_Dr_004_141430-1	(140952-NM_131725.1)	(140953-XM_694139.2)	
MAD_Dr_004_141439-1	(140960-ENSDART00000060395)	(140961-ENSDART00000108873)	
MAD_Dr_004_141441-1	(140962-ENSDART00000026443)	(140963-ENSDART00000109410)	
MAD_Dr_004_141445-1	(140966-ENSDART00000054332)	(140967-ENSDART00000112103)	
MAD_Dr_004_141447-1	(58565-ENSDART00000109590)	(59260-ENSDART00000111646)	(140968-ENSDART00000114446)	(140969-ENSDART00000110536)	
MAD_Dr_004_141449-1	(14097-ENSDART00000102781)	(14673-OTTDART00000005827)	
MAD_Dr_004_141450-1	(140970-ENSDART00000110020)	(140971-ENSDART00000110275)	
MAD_Dr_004_141452-1	(140972-ENSDART00000113596)	(140973-ENSDART00000114347)	
MAD_Dr_004_141454-1	(140974-ENSDART00000099394)	(140986-ENSDART00000113343)	
MAD_Dr_004_141456-1	(59194-OTTDART00000040362)	(62476-OTTDART00000040354)	(140976-ENSDART00000101964)	(140977-ENSDART00000101987)	(140979-ENSDART00000102009)	(140980-ENSDART00000102017)	(140981-ENSDART00000102079)	(140982-ENSDART00000102089)	(140985-OTTDART00000040436)	(140987-ENSDART00000110286)	(140991-ENSDART00000114165)	
MAD_Dr_004_141458-1	(89786-XM_001922572.1)	(140978-ENSDART00000101999)	(140989-ENSDART00000109182)	(140990-ENSDART00000110604)	
MAD_Dr_004_141460-1	(14098-NM_201184.1)	(14099-Dr.3103)	(14363-ENSDART00000109285)	(14374-ENSDART00000007346)	
MAD_Dr_004_141474-1	(140992-ENSDART00000077596)	(140994-ENSDART00000099211)	(140995-ENSDART00000073523)	(140996-ENSDART00000115003)	(140998-ENSDART00000101288)	
MAD_Dr_004_141475-1	(140993-ENSDART00000079913)	(140997-ENSDART00000109433)	
MAD_Dr_004_141485-1	(51966-XM_690813.1)	(52002-Dr.135320)	(141001-ENSDART00000100987)	
MAD_Dr_004_141487-1	(141003-ENSDART00000080350)	(141004-ENSDART00000113917)	(141005-ENSDART00000109185)	
MAD_Dr_004_141492-1	(141008-ENSDART00000109156)	(141009-ENSDART00000112836)	
MAD_Dr_004_141494-1	(14101-OTTDART00000024732)	(14362-OTTDART00000024731)	
MAD_Dr_004_141495-1	(59929-OTTDART00000017469)	(141010-ENSDART00000105315)	(141011-OTTDART00000017468)	
MAD_Dr_004_141501-1	(141016-ENSDART00000100669)	(141017-ENSDART00000108568)	
MAD_Dr_004_141503-1	(141018-ENSDART00000112195)	(141019-ENSDART00000111717)	
MAD_Dr_004_141515-1	(141029-ENSDART00000082366)	(141030-ENSDART00000114430)	
MAD_Dr_004_141518-1	(141031-ENSDART00000074125)	(141032-OTTDART00000030019)	
MAD_Dr_004_141523-1	(141037-ENSDART00000113942)	(141038-OTTDART00000045774)	
MAD_Dr_004_141525-1	(141039-ENSDART00000097110)	(141040-ENSDART00000040430)	
MAD_Dr_004_141531-1	(141045-ENSDART00000023186)	(141046-ENSDART00000110555)	
MAD_Dr_004_141533-1	(141047-ENSDART00000102883)	(141048-ENSDART00000059529)	
MAD_Dr_004_141535-1	(68447-OTTDART00000040425)	(141049-ENSDART00000113011)	
MAD_Dr_004_141537-1	(141051-ENSDART00000018939)	(141052-ENSDART00000111424)	
MAD_Dr_004_141539-1	(141053-ENSDART00000110579)	(141054-ENSDART00000113697)	
MAD_Dr_004_141541-1	(141055-ENSDART00000031265)	(141056-ENSDART00000113586)	
MAD_Dr_004_141543-1	(141057-ENSDART00000078226)	(141058-OTTDART00000020312)	
MAD_Dr_004_141548-1	(141061-ENSDART00000114599)	(141062-ENSDART00000113443)	
MAD_Dr_004_141554-1	(141067-ENSDART00000019664)	(141068-ENSDART00000113927)	
MAD_Dr_004_141557-1	(14107-XM_001919817.1)	(14117-Dr.95665)	
MAD_Dr_004_141560-1	(141072-ENSDART00000112296)	(141073-ENSDART00000112309)	(141074-ENSDART00000113709)	(141075-ENSDART00000112609)	(141076-ENSDART00000108509)	(141077-ENSDART00000110466)	
MAD_Dr_004_141570-1	(141081-ENSDART00000114962)	(141108-ENSDART00000110326)	(141303-XM_001337533.1)	
MAD_Dr_004_141579-1	(141090-ENSDART00000115285)	(141091-ENSDART00000109221)	
MAD_Dr_004_141581-1	(141092-Dr.70160)	(141093-ENSDART00000051050)	(141094-ENSDART00000097646)	
MAD_Dr_004_141586-1	(141097-ENSDART00000110188)	(141098-ENSDART00000112917)	
MAD_Dr_004_141588-1	(141099-ENSDART00000026615)	(141100-ENSDART00000113732)	
MAD_Dr_004_141589-1	(14110-XM_680141.3)	(14120-Dr.106796)	
MAD_Dr_004_141595-1	(141105-NM_001034991.1)	(141106-OTTDART00000009448)	(141176-OTTDART00000009447)	
MAD_Dr_004_141599-1	(141109-ENSDART00000105104)	(141110-ENSDART00000109584)	
MAD_Dr_004_141601-1	(141111-ENSDART00000114546)	(141112-OTTDART00000028745)	
MAD_Dr_004_141603-1	(141113-ENSDART00000113328)	(141114-ENSDART00000113111)	
MAD_Dr_004_141609-1	(141119-OTTDART00000006974)	(141120-ENSDART00000015801)	
MAD_Dr_004_141613-1	(64344-OTTDART00000029146)	(141123-ENSDART00000047412)	(141124-ENSDART00000112140)	
MAD_Dr_004_141617-1	(69573-XM_686266.3)	(141127-XM_001340437.2)	(141128-XM_001919270.1)	
MAD_Dr_004_141619-1	(141129-ENSDART00000108849)	(141130-ENSDART00000047206)	
MAD_Dr_004_141621-1	(141131-ENSDART00000101615)	(141132-ENSDART00000108672)	
MAD_Dr_004_141627-1	(141137-ENSDART00000114889)	(141138-ENSDART00000115052)	
MAD_Dr_004_141635-1	(141145-ENSDART00000113267)	(141146-NM_001113579.1)	
MAD_Dr_004_141639-1	(141149-ENSDART00000109688)	(141150-ENSDART00000010757)	
MAD_Dr_004_141640-1	(14115-NM_001013269.2)	(14116-Dr.82491)	(14168-OTTDART00000023976)	
MAD_Dr_004_141642-1	(141151-ENSDART00000060889)	(141152-ENSDART00000110760)	
MAD_Dr_004_141644-1	(141153-ENSDART00000112412)	(141154-ENSDART00000109736)	
MAD_Dr_004_141648-1	(141157-ENSDART00000115326)	(141158-ENSDART00000113560)	
MAD_Dr_004_141650-1	(141159-ENSDART00000067383)	(141160-ENSDART00000067385)	
MAD_Dr_004_141655-1	(141163-ENSDART00000112802)	(141164-ENSDART00000113213)	
MAD_Dr_004_141659-1	(141167-ENSDART00000104897)	(141168-OTTDART00000020190)	
MAD_Dr_004_141665-1	(141172-ENSDART00000099613)	(141174-ENSDART00000102068)	
MAD_Dr_004_141676-1	(141183-ENSDART00000028972)	(141184-ENSDART00000113127)	(141185-ENSDART00000111310)	
MAD_Dr_004_141681-1	(141188-ENSDART00000114554)	(141189-ENSDART00000112261)	
MAD_Dr_004_141684-1	(59848-XM_678764.3)	(141190-ENSDART00000079443)	
MAD_Dr_004_141686-1	(141192-ENSDART00000109694)	(141193-ENSDART00000115414)	
MAD_Dr_004_141698-1	(141202-ENSDART00000030420)	(141203-ENSDART00000028264)	
MAD_Dr_004_141702-1	(141206-OTTDART00000032398)	(141207-ENSDART00000075775)	
MAD_Dr_004_141704-1	(141208-ENSDART00000109131)	(141209-ENSDART00000109734)	
MAD_Dr_004_141707-1	(141210-ENSDART00000092465)	(141211-ENSDART00000114064)	
MAD_Dr_004_141709-1	(141212-ENSDART00000112116)	(141213-ENSDART00000114837)	
MAD_Dr_004_141711-1	(141214-ENSDART00000064334)	(141215-ENSDART00000074374)	
MAD_Dr_004_141713-1	(141216-OTTDART00000035678)	(141217-ENSDART00000031027)	
MAD_Dr_004_141715-1	(69344-NM_001003472.1)	(141218-ENSDART00000104281)	(141220-ENSDART00000111530)	
MAD_Dr_004_141716-1	(141219-ENSDART00000113481)	(141350-ENSDART00000113915)	
MAD_Dr_004_141721-1	(141224-ENSDART00000114588)	(141225-ENSDART00000114697)	
MAD_Dr_004_141723-1	(141226-ENSDART00000079449)	(141227-OTTDART00000043129)	
MAD_Dr_004_141725-1	(141228-ENSDART00000008551)	(141229-ENSDART00000110043)	
MAD_Dr_004_141727-1	(141230-ENSDART00000101763)	(141231-ENSDART00000112778)	
MAD_Dr_004_141729-1	(141232-ENSDART00000108503)	(141233-ENSDART00000113961)	
MAD_Dr_004_141733-1	(141236-ENSDART00000114896)	(141237-ENSDART00000114674)	
MAD_Dr_004_141735-1	(141238-ENSDART00000108957)	(141239-ENSDART00000114101)	
MAD_Dr_004_141740-1	(141242-ENSDART00000099792)	(141243-ENSDART00000099793)	
MAD_Dr_004_141742-1	(141244-ENSDART00000115088)	(141245-ENSDART00000114569)	
MAD_Dr_004_141744-1	(141246-ENSDART00000108908)	(141247-ENSDART00000109986)	
MAD_Dr_004_141749-1	(141250-ENSDART00000114746)	(141251-ENSDART00000111980)	
MAD_Dr_004_141763-1	(141264-ENSDART00000113425)	(141265-ENSDART00000098385)	(141266-ENSDART00000020512)	
MAD_Dr_004_141766-1	(141267-ENSDART00000080091)	(141268-ENSDART00000106404)	
MAD_Dr_004_141768-1	(141269-ENSDART00000110664)	(141270-ENSDART00000099197)	
MAD_Dr_004_141771-1	(141271-ENSDART00000097241)	(141272-ENSDART00000097244)	
MAD_Dr_004_141773-1	(141273-ENSDART00000045080)	(141274-ENSDART00000110885)	
MAD_Dr_004_141775-1	(141275-ENSDART00000115248)	(141276-ENSDART00000111339)	
MAD_Dr_004_141777-1	(141277-ENSDART00000023639)	(141278-OTTDART00000025482)	
MAD_Dr_004_141779-1	(141279-NM_001159977.1)	(141280-OTTDART00000002220)	
MAD_Dr_004_141781-1	(141281-ENSDART00000061252)	(141282-ENSDART00000060678)	
MAD_Dr_004_141785-1	(141285-ENSDART00000112932)	(141286-ENSDART00000109756)	
MAD_Dr_004_141794-1	(141294-ENSDART00000073708)	(141295-ENSDART00000108820)	
MAD_Dr_004_141801-1	(14130-NM_001099229.1)	(14137-Dr.150606)	
MAD_Dr_004_141811-1	(141309-ENSDART00000073592)	(141310-ENSDART00000108929)	
MAD_Dr_004_141814-1	(78692-ENSDART00000099120)	(141312-ENSDART00000075104)	
MAD_Dr_004_141819-1	(141317-ENSDART00000075336)	(141318-OTTDART00000045635)	
MAD_Dr_004_141821-1	(141319-ENSDART00000017654)	(141320-ENSDART00000111589)	
MAD_Dr_004_141825-1	(141323-ENSDART00000076145)	(141325-ENSDART00000104946)	(141326-ENSDART00000113946)	(141327-ENSDART00000100221)	(141328-ENSDART00000077324)	(141329-ENSDART00000067301)	
MAD_Dr_004_141835-1	(141332-OTTDART00000007634)	(141570-ENSDART00000099888)	
MAD_Dr_004_141836-1	(74663-OTTDART00000040427)	(78078-ENSDART00000063686)	(141333-ENSDART00000099659)	(141336-ENSDART00000113287)	
MAD_Dr_004_141845-1	(141341-XM_694096.1)	(141342-OTTDART00000037717)	
MAD_Dr_004_141849-1	(141345-ENSDART00000097406)	(141346-ENSDART00000109112)	(141347-ENSDART00000113113)	
MAD_Dr_004_141855-1	(141351-ENSDART00000109362)	(141352-ENSDART00000112454)	(141353-ENSDART00000112587)	
MAD_Dr_004_141858-1	(141354-ENSDART00000073679)	(141355-ENSDART00000114247)	
MAD_Dr_004_141860-1	(141356-ENSDART00000103292)	(141357-ENSDART00000101197)	(141358-ENSDART00000103695)	(141359-ENSDART00000103966)	(141360-ENSDART00000104121)	(141361-ENSDART00000112064)	(141362-ENSDART00000104932)	(141363-ENSDART00000108525)	
MAD_Dr_004_141864-1	(14136-XM_001334558.2)	(26858-XM_001920433.1)	
MAD_Dr_004_141870-1	(141365-Dr.32961)	(141366-OTTDART00000019585)	
MAD_Dr_004_141872-1	(141367-ENSDART00000104648)	(141368-ENSDART00000058420)	
MAD_Dr_004_141887-1	(141380-ENSDART00000050236)	(141381-ENSDART00000080528)	
MAD_Dr_004_141889-1	(141382-ENSDART00000110486)	(141383-ENSDART00000114207)	
MAD_Dr_004_141891-1	(141384-ENSDART00000079411)	(141385-ENSDART00000109049)	(141386-ENSDART00000114021)	
MAD_Dr_004_141898-1	(141391-ENSDART00000114138)	(141392-ENSDART00000109201)	
MAD_Dr_004_141900-1	(141393-ENSDART00000103598)	(141394-ENSDART00000112239)	
MAD_Dr_004_141902-1	(141395-ENSDART00000059788)	(141397-ENSDART00000099072)	(141398-ENSDART00000100577)	
MAD_Dr_004_141911-1	(141403-ENSDART00000060383)	(141404-ENSDART00000098064)	
MAD_Dr_004_141913-1	(141405-ENSDART00000086302)	(141406-ENSDART00000110866)	
MAD_Dr_004_141915-1	(47063-ENSDART00000111638)	(47064-ENSDART00000112645)	(47201-ENSDART00000059695)	(141407-ENSDART00000110898)	(141408-ENSDART00000110309)	(141409-ENSDART00000109369)	
MAD_Dr_004_141921-1	(141412-ENSDART00000080346)	(141413-ENSDART00000060390)	(141414-ENSDART00000080336)	
MAD_Dr_004_141924-1	(141415-ENSDART00000092647)	(141416-OTTDART00000010431)	
MAD_Dr_004_141928-1	(141419-ENSDART00000115112)	(141420-ENSDART00000111999)	
MAD_Dr_004_141929-1	(14142-XM_681566.3)	(14145-Dr.151374)	
MAD_Dr_004_141933-1	(141423-ENSDART00000110787)	(141424-ENSDART00000114365)	
MAD_Dr_004_141935-1	(141425-ENSDART00000106267)	(141426-OTTDART00000002205)	
MAD_Dr_004_141937-1	(141427-ENSDART00000020015)	(141428-ENSDART00000111203)	
MAD_Dr_004_141940-1	(14143-NM_001014369.2)	(14144-Dr.43252)	(14327-OTTDART00000009341)	(15064-ENSDART00000066975)	
MAD_Dr_004_141942-1	(141431-ENSDART00000112221)	(141433-ENSDART00000113830)	
MAD_Dr_004_141946-1	(141435-ENSDART00000091926)	(141436-OTTDART00000017504)	
MAD_Dr_004_141948-1	(141437-ENSDART00000115142)	(141438-ENSDART00000110179)	
MAD_Dr_004_141952-1	(82424-XM_001345787.1)	(141440-ENSDART00000105540)	
MAD_Dr_004_141953-1	(141441-ENSDART00000110649)	(141442-ENSDART00000111218)	
MAD_Dr_004_141955-1	(141443-ENSDART00000108761)	(141444-ENSDART00000109835)	
MAD_Dr_004_141957-1	(82328-ENSDART00000101878)	(141445-ENSDART00000101883)	(141446-OTTDART00000001567)	
MAD_Dr_004_141967-1	(141454-ENSDART00000115183)	(141455-ENSDART00000112503)	
MAD_Dr_004_141969-1	(141456-ENSDART00000062328)	(141457-ENSDART00000109879)	
MAD_Dr_004_141971-1	(141458-ENSDART00000057708)	(141459-ENSDART00000073546)	(141460-ENSDART00000115320)	
MAD_Dr_004_141975-1	(141461-ENSDART00000113490)	(141462-ENSDART00000112732)	(141463-ENSDART00000115179)	(141464-ENSDART00000108881)	
MAD_Dr_004_141981-1	(89533-OTTDART00000001468)	(141468-OTTDART00000001465)	
MAD_Dr_004_141982-1	(141469-ENSDART00000113156)	(141474-ENSDART00000114656)	
MAD_Dr_004_141984-1	(141470-ENSDART00000108843)	(141471-ENSDART00000113393)	
MAD_Dr_004_141989-1	(141475-ENSDART00000039925)	(141476-ENSDART00000106590)	
MAD_Dr_004_141996-1	(141481-ENSDART00000085667)	(141482-ENSDART00000111885)	
MAD_Dr_004_142000-1	(80233-XM_001921888.1)	(141485-ENSDART00000109592)	(141486-ENSDART00000110248)	
MAD_Dr_004_142002-1	(141487-ENSDART00000023180)	(141488-ENSDART00000085203)	
MAD_Dr_004_142004-1	(141489-ENSDART00000034534)	(141490-ENSDART00000111578)	
MAD_Dr_004_142005-1	(9711-ENSDART00000073700)	(14149-ENSDART00000052115)	
MAD_Dr_004_142007-1	(141491-ENSDART00000110038)	(141492-ENSDART00000110858)	
MAD_Dr_004_142011-1	(141495-XM_678485.3)	(141496-ENSDART00000079919)	(141497-XM_678688.3)	(141498-ENSDART00000100111)	
MAD_Dr_004_142020-1	(141502-ENSDART00000101955)	(141503-OTTDART00000001435)	
MAD_Dr_004_142022-1	(141504-ENSDART00000061716)	(141505-OTTDART00000039725)	
MAD_Dr_004_142024-1	(77901-OTTDART00000042283)	(141506-ENSDART00000113796)	(141507-ENSDART00000115141)	
MAD_Dr_004_142028-1	(14151-XM_687077.3)	(14161-Dr.22092)	
MAD_Dr_004_142030-1	(77268-OTTDART00000042394)	(141511-ENSDART00000110282)	
MAD_Dr_004_142032-1	(141513-ENSDART00000097308)	(141514-ENSDART00000101618)	
MAD_Dr_004_142034-1	(141515-ENSDART00000098083)	(141516-ENSDART00000102028)	
MAD_Dr_004_142039-1	(14152-XM_684924.2)	(14166-Dr.83779)	(14767-OTTDART00000040772)	(14774-ENSDART00000110070)	
MAD_Dr_004_142040-1	(141520-NM_001018162.1)	(141521-OTTDART00000001409)	
MAD_Dr_004_142042-1	(141522-OTTDART00000012960)	(141523-OTTDART00000012959)	
MAD_Dr_004_142044-1	(141524-ENSDART00000100470)	(141525-OTTDART00000007760)	(141526-ENSDART00000113769)	
MAD_Dr_004_142055-1	(87800-OTTDART00000004107)	(141535-ENSDART00000053324)	(141536-ENSDART00000110713)	
MAD_Dr_004_142059-1	(141539-ENSDART00000109375)	(141540-ENSDART00000111487)	
MAD_Dr_004_142069-1	(141548-ENSDART00000110230)	(141549-ENSDART00000112145)	
MAD_Dr_004_142072-1	(141550-ENSDART00000103390)	(141551-ENSDART00000114321)	
MAD_Dr_004_142080-1	(141558-ENSDART00000080731)	(141559-ENSDART00000109588)	
MAD_Dr_004_142082-1	(141560-ENSDART00000100609)	(141561-ENSDART00000046771)	
MAD_Dr_004_142086-1	(141564-ENSDART00000005714)	(141565-ENSDART00000114920)	
MAD_Dr_004_142088-1	(141566-OTTDART00000004159)	(141567-ENSDART00000084939)	
MAD_Dr_004_142092-1	(141571-OTTDART00000007637)	(141573-OTTDART00000007649)	
MAD_Dr_004_142099-1	(141578-ENSDART00000031322)	(141579-ENSDART00000109649)	
MAD_Dr_004_142101-1	(87349-XM_001343268.1)	(141580-ENSDART00000102954)	
MAD_Dr_004_142105-1	(88311-OTTDART00000040135)	(141584-ENSDART00000051695)	
MAD_Dr_004_142109-1	(141588-ENSDART00000049453)	(141589-OTTDART00000044087)	
MAD_Dr_004_142111-1	(14159-NM_001037661.1)	(14167-Dr.105841)	
MAD_Dr_004_142116-1	(141594-ENSDART00000114312)	(141595-ENSDART00000089000)	
MAD_Dr_004_142120-1	(141598-ENSDART00000100335)	(141600-ENSDART00000108660)	
MAD_Dr_004_142122-1	(1416-XM_682334.3)	(1417-Dr.43988)	
MAD_Dr_004_142125-1	(141601-OTTDART00000002252)	(141602-OTTDART00000002251)	
MAD_Dr_004_142129-1	(141605-ENSDART00000109381)	(141606-ENSDART00000113872)	(141607-ENSDART00000115274)	(141608-ENSDART00000110525)	(141609-ENSDART00000112662)	(141610-ENSDART00000111859)	(141611-ENSDART00000108531)	
MAD_Dr_004_142137-1	(141612-ENSDART00000099002)	(141613-ENSDART00000103263)	
MAD_Dr_004_142139-1	(87167-OTTDART00000029982)	(141614-ENSDART00000109793)	(141615-ENSDART00000109332)	
MAD_Dr_004_142143-1	(141618-ENSDART00000109607)	(141619-ENSDART00000108546)	(141637-ENSDART00000052083)	(141638-ENSDART00000112164)	
MAD_Dr_004_142150-1	(141624-OTTDART00000022205)	(141625-ENSDART00000114297)	
MAD_Dr_004_142152-1	(141626-ENSDART00000045770)	(141627-ENSDART00000109960)	
MAD_Dr_004_142157-1	(141630-OTTDART00000017839)	(141631-ENSDART00000113640)	(141632-ENSDART00000111649)	
MAD_Dr_004_142163-1	(90606-ENSDART00000110312)	(141636-ENSDART00000112259)	
MAD_Dr_004_142169-1	(89180-OTTDART00000017849)	(141642-ENSDART00000103919)	(141643-ENSDART00000108845)	
MAD_Dr_004_142173-1	(141646-ENSDART00000112369)	(141647-ENSDART00000112068)	
MAD_Dr_004_142178-1	(141650-ENSDART00000112087)	(141651-ENSDART00000100739)	
MAD_Dr_004_142180-1	(141652-ENSDART00000076367)	(141653-ENSDART00000112475)	
MAD_Dr_004_142184-1	(141656-OTTDART00000007304)	(141657-ENSDART00000110877)	
MAD_Dr_004_142186-1	(141658-ENSDART00000059582)	(141659-ENSDART00000115178)	
MAD_Dr_004_142200-1	(141670-XM_001922871.1)	(141671-XM_001343179.1)	
MAD_Dr_004_142202-1	(91299-NM_001003450.1)	(141672-OTTDART00000010719)	(141673-ENSDART00000109995)	
MAD_Dr_004_142205-1	(90741-Dr.83494)	(141675-OTTDART00000028213)	
MAD_Dr_004_142206-1	(141676-ENSDART00000082119)	(141677-OTTDART00000008068)	
MAD_Dr_004_142208-1	(141678-ENSDART00000065609)	(141679-ENSDART00000109125)	
MAD_Dr_004_142211-1	(141680-ENSDART00000059226)	(141681-ENSDART00000114900)	
MAD_Dr_004_142213-1	(141682-ENSDART00000086119)	(141683-ENSDART00000109630)	
MAD_Dr_004_142215-1	(141684-ENSDART00000059589)	(141685-ENSDART00000059609)	
MAD_Dr_004_142217-1	(141686-ENSDART00000113123)	(141687-ENSDART00000110500)	
MAD_Dr_004_142219-1	(141688-ENSDART00000086491)	(141689-ENSDART00000115004)	
MAD_Dr_004_142224-1	(89981-OTTDART00000030923)	(141692-ENSDART00000114103)	(141693-ENSDART00000112430)	
MAD_Dr_004_142234-1	(93599-XM_701572.2)	(141700-ENSDART00000109624)	(141701-ENSDART00000108580)	
MAD_Dr_004_142236-1	(141702-ENSDART00000111629)	(141703-ENSDART00000111811)	
MAD_Dr_004_142238-1	(36197-XM_690800.3)	(37790-XM_001344693.2)	(141704-ENSDART00000065491)	(141705-ENSDART00000101483)	(141706-ENSDART00000113850)	
MAD_Dr_004_142241-1	(141707-ENSDART00000108723)	(141708-ENSDART00000114180)	
MAD_Dr_004_142243-1	(141709-ENSDART00000028842)	(141710-ENSDART00000109081)	
MAD_Dr_004_142246-1	(141711-ENSDART00000102999)	(141712-ENSDART00000111800)	
MAD_Dr_004_142248-1	(141713-OTTDART00000045566)	(141714-ENSDART00000098784)	
MAD_Dr_004_142253-1	(141718-ENSDART00000111354)	(141719-ENSDART00000111451)	
MAD_Dr_004_142256-1	(141720-ENSDART00000097493)	(141721-ENSDART00000081929)	(141722-ENSDART00000113636)	
MAD_Dr_004_142259-1	(141723-OTTDART00000040496)	(141724-ENSDART00000111924)	
MAD_Dr_004_142261-1	(141725-ENSDART00000113154)	(141726-ENSDART00000114018)	(141727-ENSDART00000110657)	
MAD_Dr_004_142264-1	(141728-ENSDART00000041501)	(141729-ENSDART00000115422)	
MAD_Dr_004_142266-1	(14173-NM_001129893.1)	(14176-Dr.134134)	
MAD_Dr_004_142269-1	(141732-ENSDART00000053357)	(141733-OTTDART00000004207)	
MAD_Dr_004_142275-1	(141738-ENSDART00000112943)	(141739-ENSDART00000110565)	
MAD_Dr_004_142277-1	(14174-NM_001077384.2)	(14175-Dr.76476)	
MAD_Dr_004_142278-1	(141740-ENSDART00000073963)	(141741-ENSDART00000073945)	
MAD_Dr_004_142280-1	(141742-ENSDART00000111042)	(141743-ENSDART00000109863)	
MAD_Dr_004_142284-1	(14178-OTTDART00000011386)	(17477-NM_001045082.2)	
MAD_Dr_004_142285-1	(14179-XM_001342136.2)	(14189-Dr.149132)	
MAD_Dr_004_142286-1	(1418-OTTDART00000023997)	(1419-NM_001162486.1)	(1420-Dr.79457)	
MAD_Dr_004_142287-1	(14181-NM_212962.1)	(14186-Dr.90708)	
MAD_Dr_004_142288-1	(14183-NM_214788.1)	(14187-Dr.134961)	
MAD_Dr_004_142300-1	(14199-ENSDART00000102861)	(14241-ENSDART00000102858)	
MAD_Dr_004_142308-1	(1421-XM_689622.3)	(1422-Dr.97989)	
MAD_Dr_004_142313-1	(14219-NM_001004604.1)	(14221-Dr.76622)	
MAD_Dr_004_142321-1	(14228-NM_200683.1)	(14233-Dr.82947)	
MAD_Dr_004_142322-1	(14229-NM_001083551.1)	(14234-Dr.94721)	
MAD_Dr_004_142329-1	(14238-OTTDART00000021896)	(14253-ENSDART00000083442)	
MAD_Dr_004_142334-1	(14245-ENSDART00000019620)	(14462-OTTDART00000026949)	
MAD_Dr_004_142337-1	(14248-NM_001020490.1)	(14249-Dr.19659)	
MAD_Dr_004_142339-1	(1425-XM_681504.3)	(1426-Dr.151210)	
MAD_Dr_004_142344-1	(14254-NM_213442.1)	(14261-Dr.20025)	
MAD_Dr_004_142346-1	(14257-XM_001921389.1)	(14267-Dr.149472)	
MAD_Dr_004_142353-1	(1427-OTTDART00000033137)	(1429-ENSDART00000043201)	(1430-XM_693188.3)	(1431-Dr.78012)	
MAD_Dr_004_142376-1	(14320-NM_001030217.1)	(14322-Dr.75984)	(15065-ENSDART00000105121)	
MAD_Dr_004_142384-1	(14330-ENSDART00000075326)	(14331-NM_001130192.1)	(14332-Dr.70123)	
MAD_Dr_004_142387-1	(14335-NM_001024665.1)	(14338-Dr.83177)	
MAD_Dr_004_142389-1	(1434-XM_001919691.1)	(1435-Dr.103403)	
MAD_Dr_004_142395-1	(14347-XM_001337902.2)	(14352-Dr.139496)	
MAD_Dr_004_142399-1	(14350-NM_205751.2)	(14351-Dr.12583)	
MAD_Dr_004_142404-1	(14356-OTTDART00000042922)	(14400-ENSDART00000043961)	
MAD_Dr_004_142409-1	(14364-NM_131515.1)	(14368-Dr.75778)	(14580-OTTDART00000015725)	
MAD_Dr_004_142414-1	(9254-XM_001922541.1)	(14373-OTTDART00000042682)	
MAD_Dr_004_142416-1	(14376-ENSDART00000114750)	(14379-NM_001024387.2)	(14390-Dr.132858)	
MAD_Dr_004_142417-1	(14377-NM_001007315.1)	(14388-Dr.82138)	
MAD_Dr_004_142420-1	(14380-NM_199954.1)	(14391-Dr.150891)	
MAD_Dr_004_142421-1	(14381-NM_214695.1)	(14384-Dr.7307)	(14566-ENSDART00000077113)	
MAD_Dr_004_142422-1	(14382-NM_001002660.1)	(14386-Dr.32020)	
MAD_Dr_004_142423-1	(14383-NM_205561.1)	(14385-Dr.7422)	
MAD_Dr_004_142430-1	(1439-XM_691473.3)	(1440-Dr.145049)	(1501-OTTDART00000030520)	(1502-ENSDART00000084272)	
MAD_Dr_004_142435-1	(14394-OTTDART00000041016)	(88400-ENSDART00000111307)	
MAD_Dr_004_142448-1	(14410-XM_001923563.1)	(14453-ENSDART00000042086)	
MAD_Dr_004_142450-1	(14412-XM_690627.2)	(14416-Dr.58762)	
MAD_Dr_004_142466-1	(1444-XM_689041.3)	(1446-Dr.87815)	
MAD_Dr_004_142467-1	(14441-NM_199881.1)	(14443-Dr.29092)	(14561-ENSDART00000057381)	
MAD_Dr_004_142488-1	(14467-OTTDART00000034661)	(14470-ENSDART00000114234)	(14474-NM_001123299.1)	(14475-Dr.82342)	
MAD_Dr_004_142492-1	(14471-XM_691738.3)	(14477-Dr.116542)	
MAD_Dr_004_142493-1	(14473-NM_001004599.1)	(14478-Dr.117302)	(14903-ENSDART00000043887)	
MAD_Dr_004_142505-1	(14489-OTTDART00000031414)	(14496-ENSDART00000105721)	
MAD_Dr_004_142509-1	(145-ENSDART00000087708)	(147-OTTDART00000019788)	
MAD_Dr_004_142512-1	(14505-XM_001920281.1)	(14511-Dr.92384)	
MAD_Dr_004_142521-1	(14517-NM_001080665.1)	(14518-Dr.110563)	
MAD_Dr_004_142526-1	(14522-NM_001114429.1)	(14523-Dr.84071)	
MAD_Dr_004_142532-1	(1453-NM_001089455.2)	(1454-Dr.69932)	
MAD_Dr_004_142533-1	(14530-XM_001919980.1)	(14541-Dr.43504)	
MAD_Dr_004_142534-1	(14531-XM_687963.3)	(14542-Dr.60628)	
MAD_Dr_004_142536-1	(14533-XM_686515.3)	(14546-Dr.103114)	
MAD_Dr_004_142537-1	(14534-XM_001344867.2)	(14547-Dr.120510)	
MAD_Dr_004_142538-1	(14535-NM_001002165.1)	(14545-Dr.88334)	
MAD_Dr_004_142547-1	(14550-OTTDART00000035981)	(14776-NM_001077766.1)	(14781-Dr.88177)	(15084-ENSDART00000084131)	
MAD_Dr_004_142549-1	(14552-NM_001077720.1)	(14557-Dr.104407)	
MAD_Dr_004_142551-1	(14558-OTTDART00000027296)	(38557-ENSDART00000008682)	
MAD_Dr_004_142552-1	(14559-OTTDART00000031437)	(14698-ENSDART00000004505)	
MAD_Dr_004_142556-1	(14562-XM_688653.2)	(14564-Dr.22535)	
MAD_Dr_004_142562-1	(14568-NM_001098192.1)	(14573-Dr.2251)	(14770-ENSDART00000109191)	
MAD_Dr_004_142563-1	(14569-XM_001334079.2)	(14574-Dr.76058)	
MAD_Dr_004_142564-1	(1457-XM_001343838.2)	(1459-Dr.44885)	
MAD_Dr_004_142569-1	(1458-XM_690942.2)	(1460-Dr.119549)	
MAD_Dr_004_142572-1	(14582-OTTDART00000019318)	(94565-ENSDART00000103401)	
MAD_Dr_004_142582-1	(14594-NM_131463.1)	(14595-Dr.6870)	
MAD_Dr_004_142590-1	(14602-XM_001345235.2)	(14604-Dr.18624)	
MAD_Dr_004_142591-1	(14603-NM_001004113.1)	(14605-Dr.78435)	
MAD_Dr_004_142597-1	(14612-XM_001921561.1)	(14616-Dr.116755)	
MAD_Dr_004_142604-1	(14620-NM_001089507.1)	(14624-Dr.86309)	
MAD_Dr_004_142613-1	(14630-NM_213432.1)	(14638-Dr.77272)	
MAD_Dr_004_142614-1	(14631-NM_200836.1)	(14640-Dr.119421)	
MAD_Dr_004_142615-1	(14634-NM_199879.1)	(14636-Dr.20491)	
MAD_Dr_004_142622-1	(14643-XM_001919989.1)	(14649-Dr.153870)	
MAD_Dr_004_142623-1	(14645-NM_001030080.1)	(14646-Dr.90730)	
MAD_Dr_004_142631-1	(14654-NM_205704.1)	(14657-Dr.133674)	
MAD_Dr_004_142635-1	(14659-XM_695791.3)	(14662-Dr.76584)	(15956-OTTDART00000028739)	
MAD_Dr_004_142637-1	(14660-NM_001089532.2)	(14661-Dr.2575)	(14857-ENSDART00000113642)	
MAD_Dr_004_142642-1	(14666-XM_001921911.1)	(14667-Dr.151457)	
MAD_Dr_004_142646-1	(1467-ENSDART00000109777)	(1469-OTTDART00000034642)	(1470-ENSDART00000009920)	(1471-NM_001128231.1)	(1472-Dr.78000)	
MAD_Dr_004_142647-1	(14670-ENSDART00000088191)	(16580-ENSDART00000088422)	
MAD_Dr_004_142651-1	(14677-XM_692356.3)	(14681-Dr.152960)	
MAD_Dr_004_142652-1	(14678-XM_001923083.1)	(14680-Dr.105782)	
MAD_Dr_004_142654-1	(1468-OTTDART00000001484)	(1572-ENSDART00000001092)	
MAD_Dr_004_142659-1	(14684-ENSDART00000058306)	(14687-NM_001113732.1)	(14695-Dr.90352)	(14852-OTTDART00000043969)	
MAD_Dr_004_142660-1	(14685-ENSDART00000106645)	(15690-ENSDART00000067637)	
MAD_Dr_004_142661-1	(14686-NM_205539.1)	(14692-Dr.25268)	(14954-ENSDART00000055317)	
MAD_Dr_004_142663-1	(14688-NM_001004600.1)	(14693-Dr.81204)	
MAD_Dr_004_142682-1	(14707-NM_001040384.1)	(14715-Dr.107256)	
MAD_Dr_004_142683-1	(14709-XM_690772.3)	(14714-Dr.86825)	
MAD_Dr_004_142697-1	(14729-XM_001337982.2)	(14736-Dr.110690)	
MAD_Dr_004_142698-1	(1473-XM_001921996.1)	(1496-XM_001334870.1)	(1504-XM_001345927.1)	
MAD_Dr_004_142699-1	(14730-XM_001921265.1)	(14735-Dr.103474)	
MAD_Dr_004_142700-1	(14731-XM_692476.3)	(14733-Dr.59680)	
MAD_Dr_004_142708-1	(1474-NM_001127519.2)	(1475-Dr.106225)	
MAD_Dr_004_142709-1	(14741-ENSDART00000038818)	(14747-NM_001004000.2)	
MAD_Dr_004_142710-1	(14742-ENSDART00000082438)	(14992-XM_001921429.1)	
MAD_Dr_004_142713-1	(14748-NM_180966.2)	(14751-Dr.80416)	
MAD_Dr_004_142720-1	(14756-ENSDART00000020576)	(14820-OTTDART00000037467)	
MAD_Dr_004_142721-1	(14759-NM_001100957.2)	(14762-Dr.75250)	
MAD_Dr_004_142727-1	(14768-ENSDART00000015417)	(15130-NM_001083577.1)	(15131-Dr.75477)	
MAD_Dr_004_142733-1	(14775-NM_200613.2)	(14783-Dr.152280)	
MAD_Dr_004_142742-1	(14787-NM_001114747.1)	(14801-Dr.134529)	
MAD_Dr_004_142743-1	(14788-XM_001344699.1)	(14796-Dr.45462)	
MAD_Dr_004_142744-1	(14790-XM_001334104.2)	(14797-Dr.75345)	(14824-XM_001921955.1)	(14828-Dr.37912)	
MAD_Dr_004_142745-1	(14792-NM_001004592.1)	(14794-Dr.20429)	
MAD_Dr_004_142753-1	(14803-OTTDART00000007436)	(14806-NM_001032366.3)	
MAD_Dr_004_142755-1	(14805-XM_682133.2)	(14807-Dr.91184)	
MAD_Dr_004_142758-1	(14809-ENSDART00000018895)	(15700-OTTDART00000018882)	
MAD_Dr_004_142761-1	(14812-NM_001037429.1)	(14817-Dr.79772)	
MAD_Dr_004_142770-1	(14823-XM_686052.3)	(14827-Dr.7324)	
MAD_Dr_004_142775-1	(14829-Dr.83051)	(15844-ENSDART00000049219)	
MAD_Dr_004_142777-1	(14831-OTTDART00000035777)	(14832-ENSDART00000032407)	
MAD_Dr_004_142779-1	(14833-ENSDART00000054915)	(14837-NM_201089.2)	(14838-Dr.75500)	
MAD_Dr_004_142787-1	(14842-NM_212808.1)	(14847-Dr.132507)	
MAD_Dr_004_142791-1	(14850-NM_001161378.1)	(15319-OTTDART00000020879)	
MAD_Dr_004_142798-1	(14859-XM_680874.3)	(14862-Dr.122976)	
MAD_Dr_004_142804-1	(14868-NM_131390.2)	(14871-Dr.75529)	(16049-ENSDART00000024935)	
MAD_Dr_004_142812-1	(14878-ENSDART00000067535)	(14879-ENSDART00000104914)	
MAD_Dr_004_142814-1	(14880-NM_001034179.1)	(14885-Dr.115287)	
MAD_Dr_004_142815-1	(14882-XM_695633.3)	(14883-Dr.67044)	
MAD_Dr_004_142823-1	(14892-NM_001114428.1)	(14895-Dr.141816)	(15221-OTTDART00000038288)	(15227-XM_001918717.1)	(15232-Dr.76162)	(15260-ENSDART00000088520)	
MAD_Dr_004_142829-1	(149-ENSDART00000027351)	(150-NM_001110279.1)	
MAD_Dr_004_142834-1	(14908-XM_001921497.1)	(14913-Dr.89890)	
MAD_Dr_004_142835-1	(14909-XM_001340361.2)	(14912-Dr.86809)	
MAD_Dr_004_142836-1	(14910-XM_689389.3)	(14911-Dr.79668)	
MAD_Dr_004_142840-1	(14914-OTTDART00000043513)	(27434-XM_001922153.1)	
MAD_Dr_004_142845-1	(14926-NM_001083017.1)	(14931-Dr.83792)	
MAD_Dr_004_142847-1	(14928-NM_131186.1)	(14930-Dr.22)	
MAD_Dr_004_142860-1	(14948-NM_001013316.2)	(14951-Dr.78557)	
MAD_Dr_004_142861-1	(14949-NM_001083025.1)	(14952-Dr.106889)	
MAD_Dr_004_142862-1	(1495-XM_001920726.1)	(1497-Dr.69803)	
MAD_Dr_004_142866-1	(14953-ENSDART00000048776)	(14994-NM_001114467.2)	(14999-Dr.83806)	
MAD_Dr_004_142868-1	(14956-NM_200639.1)	(14960-Dr.85222)	
MAD_Dr_004_142880-1	(14967-ENSDART00000064865)	(15255-OTTDART00000024676)	
MAD_Dr_004_142881-1	(14968-NM_182874.1)	(15216-ENSDART00000087065)	
MAD_Dr_004_142886-1	(14974-NM_001030227.1)	(14976-Dr.117779)	(15074-OTTDART00000028917)	(15098-ENSDART00000043162)	
MAD_Dr_004_142891-1	(1498-NM_001127465.1)	(1499-Dr.99636)	
MAD_Dr_004_142896-1	(14984-ENSDART00000089788)	(15187-ENSDART00000089780)	
MAD_Dr_004_142900-1	(14988-NM_200546.1)	(14997-Dr.78209)	
MAD_Dr_004_142902-1	(14990-XM_680513.3)	(15002-Dr.152911)	
MAD_Dr_004_142905-1	(14995-NM_205762.1)	(14998-Dr.81750)	
MAD_Dr_004_142910-1	(15-XM_682770.2)	(16-Dr.82147)	
MAD_Dr_004_142915-1	(15005-OTTDART00000045762)	(15011-NM_212586.1)	(15017-Dr.76751)	
MAD_Dr_004_142922-1	(15013-XM_001923840.1)	(15018-Dr.77885)	
MAD_Dr_004_142923-1	(15014-NM_213232.1)	(15016-Dr.76703)	
MAD_Dr_004_142938-1	(15036-NM_001127334.1)	(15037-Dr.79409)	
MAD_Dr_004_142944-1	(15043-XM_699661.2)	(15045-Dr.78777)	
MAD_Dr_004_142948-1	(15052-XM_687857.2)	(15058-Dr.89881)	
MAD_Dr_004_142949-1	(15053-NM_001128739.1)	(15057-Dr.83149)	(16182-OTTDART00000040807)	(16219-ENSDART00000026280)	
MAD_Dr_004_142950-1	(15054-NM_212704.1)	(15055-Dr.6639)	(15293-ENSDART00000022135)	
MAD_Dr_004_142955-1	(1506-XR_045052.1)	(1507-XM_001921284.1)	
MAD_Dr_004_142957-1	(15061-OTTDART00000022426)	(15368-ENSDART00000056267)	
MAD_Dr_004_142962-1	(15066-XM_001340149.2)	(15073-Dr.134005)	
MAD_Dr_004_142971-1	(15076-XM_001336723.2)	(15079-Dr.75277)	(15568-OTTDART00000042543)	
MAD_Dr_004_142979-1	(15086-XM_696225.3)	(15089-Dr.42011)	
MAD_Dr_004_142980-1	(15087-NM_001040361.1)	(15088-Dr.39606)	
MAD_Dr_004_142985-1	(15092-OTTDART00000024228)	(15483-XM_694274.2)	
MAD_Dr_004_142995-1	(15108-XM_001920640.1)	(15115-Dr.120652)	
MAD_Dr_004_142996-1	(15109-XM_001922992.1)	(15113-Dr.84105)	
MAD_Dr_004_143000-1	(15118-OTTDART00000022473)	(18186-ENSDART00000022492)	
MAD_Dr_004_143011-1	(15129-XM_688347.3)	(15132-Dr.106145)	
MAD_Dr_004_143012-1	(1513-NM_173218.1)	(1514-Dr.18117)	(1623-ENSDART00000008191)	(1636-ENSDART00000060405)	
MAD_Dr_004_143018-1	(15135-XM_001920545.1)	(15142-Dr.79804)	
MAD_Dr_004_143025-1	(15146-NM_213290.1)	(15154-Dr.114196)	(15480-ENSDART00000067778)	
MAD_Dr_004_143029-1	(15157-NM_173238.2)	(15159-Dr.4841)	
MAD_Dr_004_143030-1	(15158-NM_001077803.1)	(15160-Dr.78304)	
MAD_Dr_004_143040-1	(15173-XM_691923.3)	(15175-Dr.87173)	
MAD_Dr_004_143045-1	(15179-NM_194363.1)	(15180-Dr.18838)	(15489-ENSDART00000014306)	
MAD_Dr_004_143055-1	(1519-XM_001339576.2)	(1520-Dr.117777)	
MAD_Dr_004_143056-1	(15193-XM_001921760.1)	(15199-Dr.53182)	
MAD_Dr_004_143057-1	(15195-XM_001922077.1)	(15202-Dr.88668)	
MAD_Dr_004_143058-1	(15197-NM_200133.1)	(15201-Dr.78030)	
MAD_Dr_004_143067-1	(15204-XM_001343802.1)	(15712-ENSDART00000101427)	
MAD_Dr_004_143070-1	(15207-ENSDART00000104512)	(16849-ENSDART00000104514)	
MAD_Dr_004_143071-1	(15209-NM_131479.1)	(15214-Dr.132860)	(15411-ENSDART00000022006)	(15456-ENSDART00000104519)	(16183-ENSDART00000080854)	(19817-OTTDART00000024247)	
MAD_Dr_004_143077-1	(15217-ENSDART00000113269)	(18009-ENSDART00000113136)	
MAD_Dr_004_143080-1	(15220-OTTDART00000038112)	(15223-ENSDART00000088159)	(16407-ENSDART00000056256)	
MAD_Dr_004_143084-1	(15224-NM_213459.1)	(15231-Dr.17116)	
MAD_Dr_004_143085-1	(15225-NM_001004597.1)	(15233-Dr.76508)	
MAD_Dr_004_143088-1	(15229-NM_199709.1)	(15234-Dr.79240)	
MAD_Dr_004_143095-1	(1524-XM_001920605.1)	(1525-Dr.125644)	
MAD_Dr_004_143099-1	(15243-NM_212634.2)	(15246-Dr.105054)	
MAD_Dr_004_143102-1	(15249-NM_200641.1)	(15253-Dr.114347)	(16196-OTTDART00000024588)	(16296-ENSDART00000041388)	
MAD_Dr_004_143112-1	(15266-XM_001922224.1)	(15267-XM_001922244.1)	
MAD_Dr_004_143114-1	(1527-NM_001024386.1)	(1528-Dr.82238)	
MAD_Dr_004_143115-1	(15274-NM_200257.1)	(15275-Dr.78996)	
MAD_Dr_004_143128-1	(15290-NM_214819.1)	(15292-Dr.82666)	
MAD_Dr_004_143132-1	(15294-ENSDART00000052859)	(15647-Dr.107342)	
MAD_Dr_004_143135-1	(15297-NM_201652.1)	(15299-Dr.5024)	
MAD_Dr_004_143141-1	(15307-ENSDART00000093412)	(15602-OTTDART00000022406)	(15609-NM_001127405.1)	(15614-Dr.116343)	
MAD_Dr_004_143143-1	(15309-NM_212728.1)	(15315-Dr.75291)	
MAD_Dr_004_143145-1	(15313-XM_686256.3)	(15316-Dr.103760)	(16406-OTTDART00000044631)	
MAD_Dr_004_143151-1	(15323-OTTDART00000019208)	(15328-ENSDART00000103524)	(15333-NM_001045142.1)	
MAD_Dr_004_143152-1	(15324-OTTDART00000022241)	(15325-ENSDART00000058100)	(15332-NM_001045210.1)	(15342-Dr.76635)	
MAD_Dr_004_143157-1	(15330-XM_001337263.2)	(15341-Dr.70154)	
MAD_Dr_004_143158-1	(15331-NM_199649.1)	(15343-Dr.78307)	
MAD_Dr_004_143161-1	(15334-NM_180973.2)	(15344-Dr.78633)	
MAD_Dr_004_143162-1	(1534-ENSDART00000110204)	(1561-ENSDART00000112453)	
MAD_Dr_004_143170-1	(15347-OTTDART00000045349)	(17420-XM_692426.3)	(17429-Dr.79180)	
MAD_Dr_004_143171-1	(15348-NM_198873.1)	(15357-Dr.132361)	(15570-ENSDART00000003648)	
MAD_Dr_004_143172-1	(1535-NM_212963.1)	(1536-Dr.81989)	
MAD_Dr_004_143181-1	(15361-XM_691435.3)	(15363-Dr.77615)	
MAD_Dr_004_143182-1	(15362-XM_001344668.2)	(15365-Dr.149559)	
MAD_Dr_004_143189-1	(1537-XM_001919594.1)	(1538-Dr.8532)	
MAD_Dr_004_143190-1	(15370-NM_001115095.2)	(15371-Dr.81316)	
MAD_Dr_004_143194-1	(15374-XM_001923024.1)	(15380-Dr.94517)	
MAD_Dr_004_143195-1	(15375-NM_213276.1)	(15381-Dr.150666)	
MAD_Dr_004_143199-1	(15383-OTTDART00000015880)	(16107-OTTDART00000015878)	
MAD_Dr_004_143200-1	(15385-XM_001921134.1)	(15388-Dr.21967)	
MAD_Dr_004_143207-1	(15393-NM_199802.1)	(15404-Dr.80257)	
MAD_Dr_004_143208-1	(15394-XM_001338162.2)	(15403-Dr.76654)	
MAD_Dr_004_143210-1	(15398-NM_200825.1)	(15405-Dr.81999)	
MAD_Dr_004_143211-1	(15399-NM_200068.1)	(15401-Dr.22968)	
MAD_Dr_004_143213-1	(1540-XM_001922711.1)	(1541-Dr.152328)	
MAD_Dr_004_143226-1	(15415-ENSDART00000073841)	(16126-ENSDART00000110594)	
MAD_Dr_004_143230-1	(15425-OTTDART00000029234)	(15631-ENSDART00000065337)	
MAD_Dr_004_143234-1	(15435-NM_212970.1)	(15437-Dr.75507)	
MAD_Dr_004_143241-1	(15444-XM_683767.3)	(15446-Dr.76107)	
MAD_Dr_004_143247-1	(15450-OTTDART00000010358)	(15455-ENSDART00000064130)	(15461-NM_001045010.1)	(15465-Dr.81188)	
MAD_Dr_004_143248-1	(15451-OTTDART00000036225)	(15582-ENSDART00000019743)	
MAD_Dr_004_143253-1	(15457-ENSDART00000108737)	(18986-ENSDART00000114861)	
MAD_Dr_004_143254-1	(15458-NM_001114095.1)	(15466-Dr.112672)	
MAD_Dr_004_143255-1	(15460-NM_201459.1)	(15464-Dr.77264)	
MAD_Dr_004_143257-1	(15462-NM_130954.1)	(15463-Dr.30326)	
MAD_Dr_004_143264-1	(15469-ENSDART00000017273)	(15472-NM_173259.1)	(15475-Dr.75656)	
MAD_Dr_004_143268-1	(15474-NM_131348.2)	(15477-Dr.78408)	
MAD_Dr_004_143275-1	(15482-ENSDART00000111927)	(15958-ENSDART00000109677)	
MAD_Dr_004_143285-1	(15494-ENSDART00000085636)	(15497-NM_001128527.1)	(15500-Dr.114959)	
MAD_Dr_004_143286-1	(15496-XM_691479.3)	(15499-Dr.111710)	
MAD_Dr_004_143294-1	(15508-NM_213016.1)	(15513-Dr.25420)	
MAD_Dr_004_143302-1	(1552-XM_677761.3)	(1555-Dr.116390)	
MAD_Dr_004_143303-1	(15520-NM_201461.1)	(15524-Dr.77265)	(15868-ENSDART00000033494)	
MAD_Dr_004_143304-1	(15521-NM_200418.1)	(15523-Dr.11398)	(15751-ENSDART00000074599)	(15753-ENSDART00000114652)	
MAD_Dr_004_143308-1	(15525-Dr.81288)	(15798-OTTDART00000030514)	
MAD_Dr_004_143310-1	(15527-OTTDART00000018828)	(15531-ENSDART00000086290)	(15539-NM_001082901.1)	(15545-Dr.78298)	
MAD_Dr_004_143313-1	(1553-XM_694937.3)	(1554-Dr.77281)	(1600-OTTDART00000016078)	
MAD_Dr_004_143316-1	(15532-XM_678637.3)	(15541-Dr.38944)	
MAD_Dr_004_143317-1	(15533-XM_001919536.1)	(15547-Dr.141171)	
MAD_Dr_004_143320-1	(15537-XM_001333298.2)	(15544-Dr.65135)	
MAD_Dr_004_143330-1	(15548-OTTDART00000011332)	(15549-ENSDART00000053125)	(15551-NM_001045084.1)	(15553-Dr.74189)	
MAD_Dr_004_143333-1	(15550-NM_001089428.1)	(15554-Dr.76760)	
MAD_Dr_004_143338-1	(15558-OTTDART00000025499)	(19427-NM_200094.1)	
MAD_Dr_004_143345-1	(15564-XM_704218.3)	(15565-Dr.76537)	
MAD_Dr_004_143355-1	(6670-XM_001343436.1)	(6674-Dr.116441)	(6721-NM_200089.2)	(6723-Dr.77465)	(6896-ENSDART00000101229)	(6903-ENSDART00000101269)	(15574-ENSDART00000101276)	
MAD_Dr_004_143362-1	(15583-ENSDART00000049177)	(15773-OTTDART00000024498)	
MAD_Dr_004_143364-1	(15585-ENSDART00000113658)	(15617-ENSDART00000002949)	
MAD_Dr_004_143366-1	(15589-NM_212663.1)	(15595-Dr.2713)	
MAD_Dr_004_143368-1	(15590-XM_001339614.2)	(15599-Dr.149320)	
MAD_Dr_004_143369-1	(15594-NM_001040354.1)	(15597-Dr.110657)	
MAD_Dr_004_143375-1	(156-XM_001919241.1)	(157-Dr.5266)	
MAD_Dr_004_143382-1	(15607-XM_695385.3)	(15615-Dr.148486)	
MAD_Dr_004_143385-1	(15610-NM_213234.1)	(15611-Dr.33129)	
MAD_Dr_004_143394-1	(15621-XM_001921816.1)	(15624-Dr.152248)	(16004-OTTDART00000036042)	
MAD_Dr_004_143395-1	(15622-NM_199870.1)	(15623-Dr.80669)	
MAD_Dr_004_143399-1	(15628-ENSDART00000017443)	(16740-ENSDART00000077926)	
MAD_Dr_004_143403-1	(15633-XM_001922576.1)	(15635-Dr.19777)	
MAD_Dr_004_143404-1	(15634-XM_001340954.2)	(15638-Dr.79373)	
MAD_Dr_004_143413-1	(15645-NM_001128253.1)	(15648-Dr.114146)	(15927-OTTDART00000044931)	(15975-ENSDART00000111174)	
MAD_Dr_004_143419-1	(15651-XM_001339710.1)	(15652-Dr.85980)	
MAD_Dr_004_143422-1	(15656-ENSDART00000109648)	(15696-ENSDART00000074620)	
MAD_Dr_004_143423-1	(15657-XM_691159.3)	(15668-Dr.94472)	
MAD_Dr_004_143424-1	(1566-NM_001020476.1)	(1568-Dr.104826)	
MAD_Dr_004_143431-1	(15678-XM_692857.3)	(15683-Dr.5716)	
MAD_Dr_004_143432-1	(15679-NM_201012.1)	(15684-Dr.83796)	
MAD_Dr_004_143440-1	(1569-ENSDART00000082314)	(1611-ENSDART00000082313)	
MAD_Dr_004_143444-1	(15697-NM_200063.1)	(15698-Dr.119190)	
MAD_Dr_004_143446-1	(15699-OTTDART00000002174)	(15708-ENSDART00000066379)	(15724-NM_001044903.1)	(15725-Dr.74085)	
MAD_Dr_004_143460-1	(15715-XM_001923509.1)	(15733-Dr.134229)	(15745-OTTDART00000005199)	
MAD_Dr_004_143461-1	(15717-XM_001335282.2)	(15734-Dr.149134)	
MAD_Dr_004_143462-1	(15719-XM_001336876.2)	(15732-Dr.119942)	(45882-XM_681513.2)	
MAD_Dr_004_143484-1	(15756-XM_001919014.1)	(15769-Dr.126251)	
MAD_Dr_004_143485-1	(15759-XM_687855.3)	(15772-Dr.150449)	(15782-XM_001921276.1)	(15785-Dr.5137)	
MAD_Dr_004_143486-1	(15760-XM_694953.3)	(15768-Dr.124510)	
MAD_Dr_004_143487-1	(15761-NM_199889.1)	(15765-Dr.7329)	(15946-OTTDART00000005304)	(15972-ENSDART00000035827)	
MAD_Dr_004_143488-1	(15762-NM_001007403.1)	(15766-Dr.36299)	
MAD_Dr_004_143489-1	(15763-Dr.473)	(15776-ENSDART00000059753)	(15805-OTTDART00000022182)	(15837-NM_131068.2)	
MAD_Dr_004_143507-1	(15783-NM_001008646.1)	(15786-Dr.14382)	
MAD_Dr_004_143508-1	(15784-NM_001009557.1)	(15788-Dr.115647)	(15883-ENSDART00000047257)	
MAD_Dr_004_143514-1	(15790-OTTDART00000036412)	(15822-ENSDART00000038330)	
MAD_Dr_004_143522-1	(158-Dr.78803)	(160-NM_001080044.2)	(162-OTTDART00000038003)	
MAD_Dr_004_143525-1	(15802-NM_153664.1)	(15803-Dr.86249)	
MAD_Dr_004_143539-1	(15819-OTTDART00000024192)	(16482-ENSDART00000065037)	
MAD_Dr_004_143546-1	(1583-XM_001923280.1)	(1584-Dr.76605)	
MAD_Dr_004_143547-1	(15832-NM_200237.1)	(15838-Dr.4705)	(16097-ENSDART00000004379)	
MAD_Dr_004_143548-1	(15834-XM_682789.3)	(15841-Dr.111275)	
MAD_Dr_004_143561-1	(15850-NM_200840.1)	(15852-Dr.121170)	
MAD_Dr_004_143566-1	(15858-ENSDART00000075840)	(16007-ENSDART00000004333)	
MAD_Dr_004_143567-1	(15859-XM_001338047.2)	(15863-Dr.42200)	
MAD_Dr_004_143576-1	(15869-ENSDART00000054264)	(15881-Dr.140739)	
MAD_Dr_004_143578-1	(15874-XM_001338156.2)	(15879-Dr.97386)	
MAD_Dr_004_143581-1	(1588-XM_001919273.1)	(1590-Dr.129278)	
MAD_Dr_004_143587-1	(15887-XM_001920391.1)	(15890-Dr.132751)	
MAD_Dr_004_143588-1	(15888-NM_001114743.1)	(15889-Dr.80923)	
MAD_Dr_004_143593-1	(15892-OTTDART00000021360)	(15898-ENSDART00000087533)	(15901-NM_001126397.1)	(15904-Dr.77748)	
MAD_Dr_004_143602-1	(15902-NM_001076663.1)	(15907-Dr.152023)	
MAD_Dr_004_143603-1	(15903-NM_200901.1)	(15906-Dr.151812)	
MAD_Dr_004_143614-1	(15916-Dr.76119)	(17293-NM_198911.1)	
MAD_Dr_004_143615-1	(15917-ENSDART00000012923)	(17434-ENSDART00000041169)	
MAD_Dr_004_143630-1	(15948-XM_001335271.2)	(15954-Dr.149910)	
MAD_Dr_004_143636-1	(15955-OTTDART00000026457)	(16516-ENSDART00000002469)	
MAD_Dr_004_143639-1	(15959-XM_688207.2)	(15964-Dr.53187)	
MAD_Dr_004_143640-1	(1596-OTTDART00000022372)	(1597-ENSDART00000051196)	(1598-NM_001044785.1)	(1599-Dr.104785)	
MAD_Dr_004_143641-1	(15961-XM_001923303.1)	(15965-Dr.82260)	
MAD_Dr_004_143648-1	(15974-ENSDART00000104440)	(16054-OTTDART00000025389)	(16060-ENSDART00000058728)	
MAD_Dr_004_143654-1	(15985-NM_001007767.1)	(15986-Dr.76653)	(16595-ENSDART00000049066)	
MAD_Dr_004_143670-1	(16001-XM_687755.3)	(16002-Dr.87958)	
MAD_Dr_004_143679-1	(1601-XM_690266.3)	(1604-Dr.86037)	
MAD_Dr_004_143680-1	(16011-NM_200879.1)	(16016-Dr.79763)	
MAD_Dr_004_143681-1	(16012-NM_201325.1)	(16015-Dr.24562)	
MAD_Dr_004_143682-1	(16013-NM_130958.1)	(16014-Dr.574)	
MAD_Dr_004_143689-1	(1602-NM_001142672.1)	(1603-Dr.85773)	(1633-ENSDART00000008302)	
MAD_Dr_004_143691-1	(16022-XM_001345495.2)	(16028-Dr.114539)	
MAD_Dr_004_143693-1	(16024-XM_001919484.1)	(16029-Dr.149079)	(16304-XM_687617.3)	
MAD_Dr_004_143704-1	(16038-NM_001045170.2)	(16043-Dr.78046)	(16609-ENSDART00000022076)	
MAD_Dr_004_143708-1	(16044-Dr.80513)	(16378-OTTDART00000045626)	(17334-XM_001918755.1)	(17343-Dr.150786)	
MAD_Dr_004_143714-1	(16050-NM_152986.1)	(16051-Dr.32588)	
MAD_Dr_004_143718-1	(16055-OTTDART00000028341)	(17086-ENSDART00000047954)	
MAD_Dr_004_143719-1	(16056-OTTDART00000030353)	(65977-Dr.88640)	
MAD_Dr_004_143724-1	(16062-XM_682995.3)	(16072-Dr.110862)	
MAD_Dr_004_143725-1	(16063-XM_689524.3)	(16071-Dr.89556)	
MAD_Dr_004_143729-1	(1607-XM_680071.3)	(1608-Dr.94751)	
MAD_Dr_004_143740-1	(16084-NM_212708.1)	(16089-Dr.23391)	
MAD_Dr_004_143744-1	(16094-OTTDART00000022637)	(22374-OTTDART00000022640)	
MAD_Dr_004_143748-1	(16098-NM_001029949.1)	(16101-Dr.33796)	
MAD_Dr_004_143749-1	(16099-XM_001922319.1)	(16102-Dr.77944)	
MAD_Dr_004_143759-1	(16112-ENSDART00000054359)	(16113-ENSDART00000105292)	
MAD_Dr_004_143765-1	(16122-OTTDART00000023498)	(16124-ENSDART00000083327)	
MAD_Dr_004_143770-1	(16127-XM_686127.3)	(16132-Dr.86433)	
MAD_Dr_004_143775-1	(16135-XM_001336424.1)	(16140-Dr.117116)	
MAD_Dr_004_143783-1	(16157-NM_203420.1)	(16166-Dr.87655)	
MAD_Dr_004_143793-1	(16175-XM_677731.3)	(16179-Dr.81948)	(17248-ENSDART00000007654)	
MAD_Dr_004_143794-1	(16176-XM_001332965.2)	(16180-Dr.115393)	
MAD_Dr_004_143797-1	(1618-NM_001048064.1)	(1619-Dr.154176)	(1682-ENSDART00000100054)	(1793-OTTDART00000044120)	
MAD_Dr_004_143805-1	(16189-NM_001045072.2)	(16195-Dr.132250)	
MAD_Dr_004_143807-1	(16190-NM_201449.1)	(16192-Dr.40998)	
MAD_Dr_004_143817-1	(1620-ENSDART00000044000)	(1631-ENSDART00000079699)	
MAD_Dr_004_143820-1	(16202-NM_152972.2)	(16208-Dr.25051)	
MAD_Dr_004_143824-1	(1621-XM_680415.3)	(1622-Dr.56666)	
MAD_Dr_004_143830-1	(16217-OTTDART00000037150)	(16336-NM_001034982.1)	(16339-Dr.48619)	(16579-ENSDART00000077404)	
MAD_Dr_004_143835-1	(16225-NM_001077606.1)	(16233-Dr.42522)	
MAD_Dr_004_143836-1	(16229-NM_199824.1)	(16234-Dr.70549)	(16484-ENSDART00000099121)	
MAD_Dr_004_143845-1	(16246-NM_001110102.2)	(16251-Dr.83128)	
MAD_Dr_004_143846-1	(16247-NM_001077390.1)	(16248-Dr.74495)	
MAD_Dr_004_143848-1	(1625-NM_131736.2)	(1626-Dr.111170)	
MAD_Dr_004_143858-1	(16260-NM_001020659.1)	(16268-Dr.79117)	
MAD_Dr_004_143861-1	(16266-NM_131499.2)	(16269-Dr.81229)	(16935-ENSDART00000099462)	
MAD_Dr_004_143867-1	(16274-NM_001002664.1)	(16275-Dr.81822)	
MAD_Dr_004_143877-1	(16286-NM_001040636.1)	(16292-Dr.153694)	
MAD_Dr_004_143894-1	(16303-XM_685280.3)	(16313-Dr.103304)	
MAD_Dr_004_143897-1	(16308-XM_690337.3)	(16316-Dr.120528)	
MAD_Dr_004_143909-1	(16320-ENSDART00000023039)	(17493-ENSDART00000103061)	
MAD_Dr_004_143913-1	(16325-Dr.132718)	(17823-OTTDART00000007059)	(18962-OTTDART00000007058)	
MAD_Dr_004_143915-1	(16328-OTTDART00000040805)	(16357-ENSDART00000002698)	
MAD_Dr_004_143922-1	(1634-XM_686375.3)	(1635-Dr.118479)	
MAD_Dr_004_143930-1	(16349-ENSDART00000088222)	(16674-NM_001128534.1)	
MAD_Dr_004_143932-1	(16350-NM_001007120.2)	(16354-Dr.75344)	(16540-ENSDART00000042100)	
MAD_Dr_004_143933-1	(16352-NM_131342.2)	(16353-Dr.567)	
MAD_Dr_004_143944-1	(16368-XR_045194.1)	(16926-ENSDART00000061745)	
MAD_Dr_004_143945-1	(16371-NM_001114417.1)	(16373-Dr.88432)	
MAD_Dr_004_143955-1	(16382-NM_201142.1)	(16383-Dr.78500)	
MAD_Dr_004_143963-1	(16398-NM_001002668.1)	(16401-Dr.31493)	(16645-ENSDART00000052101)	
MAD_Dr_004_143974-1	(16413-NM_201486.1)	(16428-Dr.20376)	
MAD_Dr_004_143975-1	(16414-NM_200001.2)	(16436-Dr.121387)	
MAD_Dr_004_143976-1	(16419-XM_692082.3)	(16433-Dr.103584)	
MAD_Dr_004_143978-1	(16421-XM_001344995.2)	(16437-Dr.121460)	
MAD_Dr_004_143981-1	(16427-NM_170764.1)	(16431-Dr.85278)	(16705-ENSDART00000018862)	
MAD_Dr_004_143991-1	(1644-ENSDART00000079647)	(2306-XM_001920025.1)	
MAD_Dr_004_143997-1	(16447-NM_131822.1)	(16448-Dr.76633)	
MAD_Dr_004_143999-1	(1645-XM_688647.3)	(1646-Dr.34396)	
MAD_Dr_004_144001-1	(16451-OTTDART00000022639)	(22085-OTTDART00000022638)	
MAD_Dr_004_144007-1	(16457-XM_001920034.1)	(16459-Dr.78545)	
MAD_Dr_004_144015-1	(16469-ENSDART00000103833)	(16470-ENSDART00000103835)	
MAD_Dr_004_144017-1	(16474-NM_001159833.1)	(16475-Dr.86522)	
MAD_Dr_004_144038-1	(16505-NM_214797.1)	(16512-Dr.119563)	
MAD_Dr_004_144041-1	(16510-NM_001013445.1)	(16513-Dr.121156)	
MAD_Dr_004_144045-1	(9293-XM_001338836.2)	(9298-Dr.117295)	(16514-OTTDART00000017215)	
MAD_Dr_004_144048-1	(16519-NM_214733.1)	(16523-Dr.151929)	
MAD_Dr_004_144049-1	(16520-Dr.35651)	(24311-XR_045205.1)	
MAD_Dr_004_144053-1	(16525-ENSDART00000076992)	(25254-ENSDART00000076986)	
MAD_Dr_004_144055-1	(16527-NM_001005928.1)	(16535-Dr.88462)	
MAD_Dr_004_144056-1	(16528-XM_680524.3)	(16533-Dr.75343)	
MAD_Dr_004_144057-1	(16531-XM_001341853.2)	(16536-Dr.150464)	
MAD_Dr_004_144068-1	(16542-ENSDART00000114052)	(17488-ENSDART00000004305)	
MAD_Dr_004_144069-1	(16547-NM_205557.1)	(16550-Dr.77527)	
MAD_Dr_004_144070-1	(16548-NM_001002654.1)	(16553-Dr.106802)	
MAD_Dr_004_144078-1	(16557-XM_001339809.2)	(16561-Dr.82965)	
MAD_Dr_004_144079-1	(16558-NM_001114452.1)	(16564-Dr.152073)	
MAD_Dr_004_144081-1	(16562-Dr.85329)	(16566-OTTDART00000028052)	
MAD_Dr_004_144095-1	(16583-NM_001040391.1)	(16591-Dr.80403)	
MAD_Dr_004_144100-1	(1659-XM_001921133.1)	(6046-OTTDART00000040402)	
MAD_Dr_004_144108-1	(166-XM_693396.3)	(167-Dr.77724)	
MAD_Dr_004_144109-1	(1660-NM_001145782.1)	(1661-Dr.75905)	
MAD_Dr_004_144115-1	(16610-ENSDART00000046648)	(16612-NM_001003647.2)	(16614-Dr.33937)	
MAD_Dr_004_144119-1	(16615-Dr.48018)	(16667-NM_001025534.2)	
MAD_Dr_004_144125-1	(16623-XM_681739.3)	(16626-Dr.77810)	
MAD_Dr_004_144130-1	(1663-NM_130935.2)	(1664-Dr.81272)	
MAD_Dr_004_144131-1	(16635-XM_689863.3)	(16638-Dr.44319)	
MAD_Dr_004_144132-1	(16637-NM_201034.2)	(16641-Dr.84961)	(16693-OTTDART00000038999)	
MAD_Dr_004_144145-1	(1665-NM_194424.1)	(1666-Dr.82227)	
MAD_Dr_004_144146-1	(16650-ENSDART00000112846)	(17342-XM_001336637.2)	
MAD_Dr_004_144147-1	(16651-XM_001921509.1)	(16657-Dr.112237)	
MAD_Dr_004_144149-1	(16654-NM_001099982.1)	(16655-Dr.42288)	
MAD_Dr_004_144159-1	(16664-NM_199699.1)	(16670-Dr.5243)	
MAD_Dr_004_144160-1	(16665-NM_001024207.1)	(16673-Dr.76153)	
MAD_Dr_004_144162-1	(16668-NM_001037243.1)	(16671-Dr.42632)	
MAD_Dr_004_144164-1	(1667-XM_687746.3)	(1668-Dr.89290)	
MAD_Dr_004_144169-1	(16675-OTTDART00000040668)	(16679-ENSDART00000100204)	
MAD_Dr_004_144170-1	(16677-OTTDART00000043274)	(17690-OTTDART00000043275)	
MAD_Dr_004_144174-1	(16680-NM_212973.1)	(16687-Dr.75605)	
MAD_Dr_004_144175-1	(16681-NM_001040393.1)	(16685-Dr.17624)	
MAD_Dr_004_144176-1	(16682-NM_001123256.1)	(16688-Dr.117623)	
MAD_Dr_004_144177-1	(16683-XM_686925.3)	(16686-Dr.22467)	
MAD_Dr_004_144185-1	(16690-OTTDART00000024492)	(16695-ENSDART00000065137)	(18695-ENSDART00000065135)	
MAD_Dr_004_144190-1	(16697-NM_001020643.1)	(16702-Dr.92553)	(16896-ENSDART00000109356)	
MAD_Dr_004_144191-1	(16698-NM_131184.2)	(16701-Dr.75076)	(17155-ENSDART00000076998)	(18807-ENSDART00000054387)	(22015-ENSDART00000013135)	
MAD_Dr_004_144194-1	(1670-XR_029228.1)	(1671-Dr.119851)	
MAD_Dr_004_144203-1	(16710-NM_200402.1)	(16722-Dr.83478)	(18122-ENSDART00000020463)	
MAD_Dr_004_144206-1	(16716-NM_213506.1)	(16721-Dr.77478)	(16737-OTTDART00000028986)	(16874-ENSDART00000027740)	
MAD_Dr_004_144207-1	(16717-NM_001163313.1)	(16720-Dr.77262)	
MAD_Dr_004_144208-1	(1672-XM_001920196.1)	(1673-Dr.84884)	
MAD_Dr_004_144217-1	(16728-ENSDART00000083937)	(22025-OTTDART00000022584)	
MAD_Dr_004_144221-1	(16731-XM_691926.3)	(16734-Dr.25001)	
MAD_Dr_004_144223-1	(16733-NM_198872.1)	(16735-Dr.78376)	
MAD_Dr_004_144232-1	(16741-XM_001918503.1)	(16744-Dr.154417)	
MAD_Dr_004_144233-1	(16742-NM_213296.1)	(16743-Dr.81512)	
MAD_Dr_004_144243-1	(16753-NM_213471.1)	(16757-Dr.77368)	(17619-ENSDART00000044776)	
MAD_Dr_004_144244-1	(16755-NM_001004002.1)	(16759-Dr.85594)	
MAD_Dr_004_144245-1	(16756-NM_201483.1)	(16758-Dr.80409)	(16995-ENSDART00000020136)	
MAD_Dr_004_144249-1	(1676-XM_683222.3)	(1677-Dr.21171)	
MAD_Dr_004_144250-1	(16760-Dr.148597)	(17497-OTTDART00000002033)	
MAD_Dr_004_144254-1	(16767-NM_200878.1)	(16770-Dr.86412)	
MAD_Dr_004_144262-1	(16779-NM_199854.1)	(16786-Dr.77387)	
MAD_Dr_004_144267-1	(1679-XM_689979.3)	(1680-Dr.29910)	
MAD_Dr_004_144276-1	(16801-OTTDART00000025719)	(16986-ENSDART00000075596)	
MAD_Dr_004_144280-1	(16805-ENSDART00000109934)	(16818-ENSDART00000057090)	
MAD_Dr_004_144282-1	(16807-XM_688119.3)	(16816-Dr.89084)	
MAD_Dr_004_144283-1	(16808-XM_001923995.1)	(16812-Dr.54147)	
MAD_Dr_004_144284-1	(16809-NM_001018156.1)	(16815-Dr.83838)	
MAD_Dr_004_144286-1	(16810-NM_001083006.1)	(16814-Dr.83257)	(18070-ENSDART00000103519)	
MAD_Dr_004_144287-1	(16811-NM_001025462.1)	(16813-Dr.79287)	
MAD_Dr_004_144293-1	(16817-ENSDART00000031211)	(16927-ENSDART00000110235)	
MAD_Dr_004_144295-1	(16819-NM_001001950.2)	(16826-Dr.31044)	(17111-ENSDART00000105761)	
MAD_Dr_004_144297-1	(16820-NM_199951.2)	(16828-Dr.151536)	
MAD_Dr_004_144300-1	(1683-XM_693008.3)	(1684-Dr.149599)	
MAD_Dr_004_144301-1	(16830-OTTDART00000044485)	(17023-XM_001918583.1)	
MAD_Dr_004_144311-1	(16845-OTTDART00000020277)	(16854-ENSDART00000051553)	
MAD_Dr_004_144317-1	(16851-NM_001042688.2)	(16853-Dr.108925)	(17188-ENSDART00000037855)	
MAD_Dr_004_144321-1	(16856-XM_001333711.2)	(16860-Dr.111367)	
MAD_Dr_004_144328-1	(16863-XM_678721.3)	(16871-Dr.87568)	
MAD_Dr_004_144329-1	(16867-NM_001005937.1)	(16869-Dr.78703)	
MAD_Dr_004_144339-1	(16877-NM_001113476.1)	(16882-Dr.134161)	
MAD_Dr_004_144340-1	(16878-NM_001002713.1)	(16880-Dr.30980)	(17587-ENSDART00000011004)	
MAD_Dr_004_144341-1	(16879-NM_001098733.2)	(16883-Dr.151778)	
MAD_Dr_004_144344-1	(16881-Dr.83943)	(17226-NM_001031844.1)	
MAD_Dr_004_144347-1	(16884-OTTDART00000032126)	(16890-NM_001159830.1)	(16893-Dr.155302)	
MAD_Dr_004_144350-1	(16888-ENSDART00000062786)	(16956-OTTDART00000019253)	(16959-ENSDART00000088881)	(16963-NM_001126453.1)	(16966-Dr.85918)	
MAD_Dr_004_144351-1	(1689-XM_001921531.1)	(1690-Dr.85178)	(27942-ENSDART00000111181)	
MAD_Dr_004_144358-1	(169-ENSDART00000054388)	(2011-XM_001342420.2)	
MAD_Dr_004_144361-1	(16902-XM_001332951.2)	(16908-Dr.119639)	
MAD_Dr_004_144362-1	(16903-NM_199672.1)	(16904-Dr.24253)	
MAD_Dr_004_144366-1	(1691-NM_001135103.1)	(1692-Dr.131862)	
MAD_Dr_004_144368-1	(16919-NM_194380.1)	(16923-Dr.16301)	
MAD_Dr_004_144373-1	(16925-OTTDART00000035016)	(16929-NM_001128547.1)	(16932-Dr.139284)	
MAD_Dr_004_144376-1	(16928-NM_001077324.1)	(16931-Dr.89888)	
MAD_Dr_004_144391-1	(16945-NM_001077716.1)	(16950-Dr.9008)	(17190-ENSDART00000100367)	
MAD_Dr_004_144392-1	(16949-NM_001114565.1)	(16954-Dr.120640)	
MAD_Dr_004_144393-1	(1695-XM_693212.2)	(1697-Dr.76618)	
MAD_Dr_004_144426-1	(16987-NM_213069.1)	(16991-Dr.3804)	
MAD_Dr_004_144427-1	(16988-XM_001335240.2)	(16994-Dr.113504)	
MAD_Dr_004_144428-1	(16989-NM_001020602.1)	(16993-Dr.107762)	
MAD_Dr_004_144438-1	(17-XM_001920295.1)	(18-Dr.81213)	
MAD_Dr_004_144440-1	(17000-XM_001918912.1)	(17006-Dr.38738)	
MAD_Dr_004_144441-1	(17001-XM_687115.3)	(17009-Dr.80686)	
MAD_Dr_004_144442-1	(17003-NM_207052.1)	(17007-Dr.77954)	
MAD_Dr_004_144451-1	(17016-XM_682369.3)	(17034-Dr.86362)	
MAD_Dr_004_144468-1	(9994-XM_001336738.2)	(9995-Dr.119635)	(17042-OTTDART00000030136)	(17116-NM_001171032.1)	
MAD_Dr_004_144474-1	(17051-NM_001080011.1)	(17052-Dr.15035)	
MAD_Dr_004_144476-1	(17055-Dr.75604)	(17579-NM_001025164.1)	
MAD_Dr_004_144492-1	(17079-NM_001008644.1)	(17081-Dr.132869)	
MAD_Dr_004_144500-1	(1709-NM_001161332.1)	(1710-Dr.27778)	
MAD_Dr_004_144514-1	(17114-XM_001921482.1)	(17117-Dr.9230)	
MAD_Dr_004_144525-1	(17128-XM_001332505.2)	(17135-Dr.149534)	
MAD_Dr_004_144526-1	(1713-OTTDART00000030846)	(1840-ENSDART00000088290)	(1848-NM_001128244.1)	
MAD_Dr_004_144532-1	(1714-OTTDART00000020500)	(1810-ENSDART00000004277)	
MAD_Dr_004_144536-1	(17143-ENSDART00000092217)	(17145-NM_001130627.1)	(17147-Dr.16195)	
MAD_Dr_004_144540-1	(1715-XM_684608.2)	(1716-Dr.42030)	
MAD_Dr_004_144543-1	(17153-ENSDART00000000005)	(17159-Dr.80749)	
MAD_Dr_004_144547-1	(17157-NM_200410.1)	(17158-Dr.7340)	
MAD_Dr_004_144556-1	(17166-NM_001020584.1)	(17172-Dr.88253)	
MAD_Dr_004_144557-1	(17167-XM_690108.3)	(17173-Dr.121346)	
MAD_Dr_004_144559-1	(17169-XM_695880.3)	(17171-Dr.77450)	
MAD_Dr_004_144569-1	(1718-ENSDART00000089740)	(1730-NM_001045173.2)	(1764-ENSDART00000089737)	
MAD_Dr_004_144571-1	(17183-OTTDART00000017743)	(17189-ENSDART00000041094)	(17193-NM_001082910.1)	(17196-Dr.140226)	
MAD_Dr_004_144584-1	(17204-XM_001340798.2)	(17222-Dr.114070)	(76254-OTTDART00000031984)	
MAD_Dr_004_144586-1	(17210-NM_153652.2)	(17221-Dr.82515)	(17398-ENSDART00000114340)	(17399-ENSDART00000115298)	
MAD_Dr_004_144596-1	(17227-NM_199868.1)	(17231-Dr.76588)	
MAD_Dr_004_144598-1	(1723-XM_695518.3)	(1724-Dr.82384)	
MAD_Dr_004_144605-1	(17237-ENSDART00000076861)	(17560-ENSDART00000041354)	
MAD_Dr_004_144606-1	(17239-XM_680286.3)	(17242-Dr.88279)	
MAD_Dr_004_144611-1	(17244-OTTDART00000033045)	(17310-ENSDART00000085675)	
MAD_Dr_004_144619-1	(17254-XM_001919406.1)	(17256-Dr.89110)	
MAD_Dr_004_144620-1	(17255-Dr.29744)	(17734-OTTDART00000026316)	
MAD_Dr_004_144624-1	(1726-NM_001123011.1)	(1728-Dr.79176)	(1761-ENSDART00000113376)	
MAD_Dr_004_144626-1	(17264-OTTDART00000026849)	(17292-ENSDART00000104496)	
MAD_Dr_004_144630-1	(1727-XM_001335980.1)	(1729-Dr.118904)	
MAD_Dr_004_144633-1	(17278-XM_001334487.2)	(17284-Dr.76117)	(17500-XM_686304.3)	(18218-XM_001334410.2)	
MAD_Dr_004_144639-1	(17288-OTTDART00000006683)	(17291-ENSDART00000019744)	(17294-Dr.81543)	
MAD_Dr_004_144640-1	(17289-OTTDART00000007989)	(18855-OTTDART00000007992)	
MAD_Dr_004_144648-1	(17298-ENSDART00000061429)	(17711-ENSDART00000024906)	
MAD_Dr_004_144654-1	(1731-NM_131604.2)	(1732-Dr.82593)	
MAD_Dr_004_144656-1	(17312-XM_001345762.1)	(17313-Dr.83664)	(17856-OTTDART00000043490)	
MAD_Dr_004_144658-1	(17314-NM_200656.1)	(17670-ENSDART00000055635)	
MAD_Dr_004_144662-1	(17320-NM_213063.1)	(17322-Dr.79568)	
MAD_Dr_004_144674-1	(17338-NM_001045312.1)	(17339-Dr.39121)	
MAD_Dr_004_144682-1	(17346-OTTDART00000025298)	(17355-ENSDART00000098904)	(17655-ENSDART00000024062)	
MAD_Dr_004_144685-1	(17350-OTTDART00000030503)	(24953-NM_001128352.1)	
MAD_Dr_004_144694-1	(17361-NM_001077541.1)	(17363-Dr.80864)	(17779-ENSDART00000101671)	
MAD_Dr_004_144698-1	(17365-OTTDART00000023572)	(17367-ENSDART00000076035)	(17368-NM_001110526.1)	(17369-Dr.8167)	
MAD_Dr_004_144707-1	(17379-NM_214767.1)	(17380-Dr.82326)	
MAD_Dr_004_144715-1	(17387-OTTDART00000020880)	(18949-ENSDART00000077531)	
MAD_Dr_004_144725-1	(17401-XM_682779.3)	(17402-Dr.80082)	
MAD_Dr_004_144728-1	(17404-OTTDART00000039049)	(17462-NM_213176.1)	(17464-Dr.828)	(17915-ENSDART00000010647)	
MAD_Dr_004_144729-1	(17405-ENSDART00000000019)	(17961-NM_131680.1)	
MAD_Dr_004_144730-1	(17406-NM_001122619.1)	(17411-Dr.86324)	
MAD_Dr_004_144731-1	(17408-NM_001126392.1)	(17412-Dr.120840)	(18096-ENSDART00000067028)	
MAD_Dr_004_144732-1	(17409-NM_201129.1)	(17410-Dr.13792)	
MAD_Dr_004_144744-1	(17426-NM_200870.1)	(17431-Dr.81068)	(17756-ENSDART00000010495)	
MAD_Dr_004_144753-1	(17439-ENSDART00000016625)	(17442-NM_001100030.1)	(17447-Dr.86191)	
MAD_Dr_004_144754-1	(1744-OTTDART00000023259)	(1746-ENSDART00000082776)	(1748-Dr.21663)	
MAD_Dr_004_144756-1	(17443-NM_213006.2)	(17444-Dr.9166)	
MAD_Dr_004_144767-1	(17459-NM_199711.1)	(17470-Dr.119317)	(17612-OTTDART00000023540)	(17638-ENSDART00000103892)	(17693-ENSDART00000079181)	
MAD_Dr_004_144769-1	(17461-NM_001160159.1)	(17465-Dr.78108)	
MAD_Dr_004_144771-1	(17463-NM_001003534.1)	(17468-Dr.90943)	(18283-OTTDART00000038253)	(18355-ENSDART00000054238)	
MAD_Dr_004_144779-1	(17474-NM_001089498.1)	(17479-Dr.149122)	
MAD_Dr_004_144786-1	(17482-OTTDART00000013306)	(17489-ENSDART00000011780)	(17504-NM_001044783.1)	
MAD_Dr_004_144796-1	(17498-NM_212983.1)	(17506-Dr.26997)	
MAD_Dr_004_144797-1	(17499-XM_001344564.2)	(17509-Dr.82301)	
MAD_Dr_004_144799-1	(1750-NM_001128201.1)	(1751-Dr.67185)	
MAD_Dr_004_144801-1	(17503-NM_200419.1)	(17510-Dr.87570)	
MAD_Dr_004_144803-1	(17505-NM_212617.1)	(17511-Dr.118924)	
MAD_Dr_004_144819-1	(1752-XM_683989.3)	(1753-Dr.79165)	
MAD_Dr_004_144822-1	(17523-XM_001918906.1)	(17530-Dr.151233)	
MAD_Dr_004_144831-1	(17534-NM_200593.2)	(17537-Dr.77384)	(25898-OTTDART00000026711)	
MAD_Dr_004_144837-1	(17540-ENSDART00000051271)	(18370-ENSDART00000097984)	
MAD_Dr_004_144838-1	(17541-NM_199897.1)	(17542-Dr.106021)	
MAD_Dr_004_144847-1	(17551-XM_682935.2)	(17557-Dr.119320)	
MAD_Dr_004_144857-1	(17569-OTTDART00000040959)	(17578-NM_001144803.1)	(18523-ENSDART00000108579)	
MAD_Dr_004_144862-1	(17576-XM_690555.3)	(17582-Dr.80742)	
MAD_Dr_004_144866-1	(17580-NM_131885.2)	(17581-Dr.78568)	
MAD_Dr_004_144876-1	(17592-NM_001001848.1)	(17601-Dr.81159)	
MAD_Dr_004_144878-1	(17595-NM_153650.2)	(17602-Dr.82516)	(18489-ENSDART00000053754)	
MAD_Dr_004_144879-1	(17597-NM_001003580.1)	(17600-Dr.76011)	(18069-OTTDART00000028958)	(18103-ENSDART00000005331)	
MAD_Dr_004_144880-1	(17598-NM_201447.1)	(18062-ENSDART00000065953)	
MAD_Dr_004_144881-1	(176-XM_001920753.1)	(177-Dr.116303)	
MAD_Dr_004_144887-1	(17607-OTTDART00000044106)	(18242-XM_001919789.1)	(18249-Dr.150903)	
MAD_Dr_004_144891-1	(17610-NM_001128714.1)	(17611-Dr.67307)	(18280-OTTDART00000015881)	(18564-ENSDART00000098806)	
MAD_Dr_004_144902-1	(17636-ENSDART00000056622)	(17668-ENSDART00000019661)	
MAD_Dr_004_144905-1	(17639-ENSDART00000110010)	(17691-ENSDART00000008047)	
MAD_Dr_004_144907-1	(17643-NM_001110467.1)	(17645-Dr.90198)	
MAD_Dr_004_144908-1	(17644-NM_001044871.2)	(17733-OTTDART00000015053)	(17735-ENSDART00000099701)	(17746-Dr.8850)	
MAD_Dr_004_144913-1	(17649-OTTDART00000007852)	(17692-ENSDART00000043218)	
MAD_Dr_004_144916-1	(17652-OTTDART00000034114)	(17654-ENSDART00000002691)	(17659-NM_001130818.1)	(17660-Dr.75943)	
MAD_Dr_004_144921-1	(17658-XM_001339594.2)	(17661-Dr.96972)	
MAD_Dr_004_144935-1	(17676-XM_679120.3)	(17684-Dr.75368)	
MAD_Dr_004_144936-1	(17677-NM_001128722.2)	(17688-Dr.116316)	(18461-OTTDART00000034930)	(18467-ENSDART00000110231)	
MAD_Dr_004_144937-1	(17679-NM_131826.1)	(17683-Dr.32057)	
MAD_Dr_004_144938-1	(1768-ENSDART00000102449)	(1769-NM_001115139.1)	(1770-Dr.66786)	(1982-ENSDART00000012381)	
MAD_Dr_004_144939-1	(17680-NM_001020608.1)	(17682-Dr.18113)	(18013-ENSDART00000063388)	
MAD_Dr_004_144955-1	(17698-XM_001342478.2)	(17700-Dr.75366)	
MAD_Dr_004_144962-1	(17704-OTTDART00000028918)	(17881-ENSDART00000067479)	
MAD_Dr_004_144965-1	(1771-ENSDART00000098963)	(1822-OTTDART00000043654)	
MAD_Dr_004_144972-1	(1772-XM_689557.3)	(1774-Dr.39929)	
MAD_Dr_004_144980-1	(1773-XM_678690.3)	(1775-Dr.83430)	
MAD_Dr_004_144989-1	(17739-XM_001334462.2)	(17750-Dr.109737)	
MAD_Dr_004_144991-1	(17744-NM_001080075.1)	(17752-Dr.124568)	
MAD_Dr_004_145000-1	(17755-OTTDART00000039623)	(17782-ENSDART00000102696)	
MAD_Dr_004_145005-1	(17762-XM_701773.3)	(17768-Dr.84049)	
MAD_Dr_004_145006-1	(17764-NM_131161.1)	(17766-Dr.75088)	
MAD_Dr_004_145012-1	(1777-NM_130967.1)	(1778-Dr.8091)	(1823-ENSDART00000024555)	
MAD_Dr_004_145016-1	(17775-OTTDART00000022734)	(17901-ENSDART00000023554)	
MAD_Dr_004_145017-1	(17778-ENSDART00000100793)	(19378-ENSDART00000040209)	
MAD_Dr_004_145024-1	(17787-NM_001135975.2)	(17796-Dr.134691)	
MAD_Dr_004_145028-1	(17792-NM_152955.1)	(17795-Dr.85653)	(17966-ENSDART00000023038)	
MAD_Dr_004_145034-1	(17798-XM_001336139.2)	(17804-Dr.51278)	
MAD_Dr_004_145035-1	(17799-XM_680162.3)	(17805-Dr.66220)	
MAD_Dr_004_145036-1	(1780-XM_686909.3)	(1781-Dr.76722)	
MAD_Dr_004_145040-1	(17808-OTTDART00000034324)	(23935-ENSDART00000102211)	
MAD_Dr_004_145045-1	(17815-NM_131719.1)	(17819-Dr.105878)	
MAD_Dr_004_145049-1	(1782-NM_001077464.2)	(1783-Dr.113891)	(1844-OTTDART00000024355)	(1847-ENSDART00000078958)	
MAD_Dr_004_145054-1	(17827-XM_001919739.1)	(17834-Dr.118772)	
MAD_Dr_004_145055-1	(17828-XM_683413.3)	(17835-Dr.120059)	
MAD_Dr_004_145056-1	(17829-NM_001080041.1)	(17831-Dr.79190)	
MAD_Dr_004_145058-1	(17830-NM_131027.1)	(17832-Dr.114683)	
MAD_Dr_004_145067-1	(17839-NM_201334.1)	(17845-Dr.152081)	(18106-ENSDART00000104984)	(18179-XM_001918849.1)	
MAD_Dr_004_145069-1	(17840-XM_001333689.2)	(17844-Dr.81652)	
MAD_Dr_004_145074-1	(17846-NM_001044834.2)	(17850-Dr.78510)	(17979-ENSDART00000063884)	(18076-OTTDART00000010387)	
MAD_Dr_004_145076-1	(17848-NM_001161749.1)	(17849-Dr.45812)	
MAD_Dr_004_145099-1	(1788-NM_212716.1)	(1789-Dr.93531)	
MAD_Dr_004_145102-1	(17882-NM_001080602.1)	(17886-Dr.86727)	
MAD_Dr_004_145103-1	(17883-NM_214690.1)	(17885-Dr.5194)	
MAD_Dr_004_145109-1	(17889-XM_001333126.2)	(17896-Dr.114845)	
MAD_Dr_004_145112-1	(17892-NM_001111232.1)	(17894-Dr.82555)	(18414-ENSDART00000053932)	
MAD_Dr_004_145113-1	(17893-NM_212820.1)	(17895-Dr.104315)	(18164-OTTDART00000007810)	(18165-ENSDART00000011283)	
MAD_Dr_004_145119-1	(17899-OTTDART00000033030)	(17903-XM_697498.1)	
MAD_Dr_004_145123-1	(17902-ENSDART00000073527)	(20347-XM_001923086.1)	
MAD_Dr_004_145125-1	(17907-NM_131038.1)	(17912-Dr.75809)	
MAD_Dr_004_145126-1	(1791-NM_001012486.1)	(1792-Dr.87453)	
MAD_Dr_004_145132-1	(17917-NM_200597.1)	(17920-Dr.86783)	(22781-ENSDART00000050217)	(23805-OTTDART00000016792)	
MAD_Dr_004_145137-1	(17924-XM_689264.3)	(17938-Dr.65731)	
MAD_Dr_004_145138-1	(17925-XM_001346099.1)	(17939-Dr.79920)	
MAD_Dr_004_145139-1	(17926-XM_001920132.1)	(17944-Dr.115526)	
MAD_Dr_004_145141-1	(17931-XM_692270.3)	(17947-Dr.149317)	
MAD_Dr_004_145161-1	(17958-XM_001333194.2)	(17964-Dr.118573)	
MAD_Dr_004_145162-1	(1796-NM_173277.1)	(1797-Dr.132970)	
MAD_Dr_004_145163-1	(17960-NM_001099250.1)	(17965-Dr.152233)	
MAD_Dr_004_145169-1	(17967-ENSDART00000040538)	(19097-ENSDART00000027803)	
MAD_Dr_004_145170-1	(17968-ENSDART00000093278)	(18506-ENSDART00000111198)	
MAD_Dr_004_145171-1	(17969-NM_001079962.1)	(17972-Dr.76550)	(18168-ENSDART00000090237)	
MAD_Dr_004_145175-1	(17973-OTTDART00000022562)	(17980-ENSDART00000083561)	(17989-NM_001113613.1)	(17992-Dr.87790)	
MAD_Dr_004_145177-1	(17976-OTTDART00000033599)	(17977-ENSDART00000001795)	
MAD_Dr_004_145184-1	(17985-NM_213458.1)	(17991-Dr.78598)	
MAD_Dr_004_145185-1	(17987-NM_001002873.1)	(17994-Dr.133831)	
MAD_Dr_004_145196-1	(1800-XM_695807.3)	(1802-Dr.78752)	
MAD_Dr_004_145197-1	(18001-NM_213150.1)	(18002-Dr.75640)	
MAD_Dr_004_145210-1	(18016-XM_688433.3)	(18022-Dr.87214)	
MAD_Dr_004_145211-1	(18017-XM_001920780.1)	(18023-Dr.153819)	
MAD_Dr_004_145213-1	(18019-NM_131057.1)	(18020-Dr.559)	
MAD_Dr_004_145220-1	(18026-ENSDART00000077805)	(18027-ENSDART00000102782)	
MAD_Dr_004_145223-1	(18029-NM_200643.1)	(18031-Dr.27097)	
MAD_Dr_004_145224-1	(1803-OTTDART00000013350)	(1804-ENSDART00000041412)	(1807-NM_001044775.1)	
MAD_Dr_004_145229-1	(18035-XM_001919546.1)	(18041-Dr.105581)	
MAD_Dr_004_145231-1	(18038-Dr.22112)	(18551-NM_205635.1)	
MAD_Dr_004_145235-1	(18042-Dr.115237)	(18250-OTTDART00000024413)	(18329-ENSDART00000039280)	(19781-NM_170763.1)	
MAD_Dr_004_145237-1	(18049-XM_001340473.2)	(18057-Dr.89824)	
MAD_Dr_004_145238-1	(18050-XM_001919535.1)	(18053-Dr.40474)	
MAD_Dr_004_145248-1	(18064-NM_199702.1)	(18067-Dr.113396)	
MAD_Dr_004_145260-1	(18080-NM_213060.1)	(18089-Dr.75460)	
MAD_Dr_004_145262-1	(18084-XM_677682.3)	(18092-Dr.116353)	
MAD_Dr_004_145263-1	(18087-NM_001007308.1)	(18088-Dr.37146)	
MAD_Dr_004_145271-1	(18095-OTTDART00000026216)	(18908-NM_001002682.1)	(18911-Dr.75359)	(19347-ENSDART00000013918)	
MAD_Dr_004_145285-1	(1811-OTTDART00000026528)	(1812-ENSDART00000054137)	(1813-NM_001126463.1)	(1814-Dr.24976)	
MAD_Dr_004_145288-1	(18112-ENSDART00000077076)	(19425-ENSDART00000090186)	
MAD_Dr_004_145290-1	(18116-NM_001144041.1)	(18117-Dr.54319)	
MAD_Dr_004_145298-1	(18126-XM_001922373.1)	(18129-Dr.130681)	
MAD_Dr_004_145299-1	(18127-NM_001077735.1)	(18128-Dr.12295)	
MAD_Dr_004_145305-1	(18133-NM_001098391.1)	(18138-Dr.120831)	
MAD_Dr_004_145306-1	(18135-NM_131447.1)	(18139-Dr.150334)	
MAD_Dr_004_145307-1	(18137-Dr.83801)	(18743-OTTDART00000037742)	
MAD_Dr_004_145311-1	(18140-OTTDART00000019918)	(18148-ENSDART00000079049)	(18156-NM_001098190.1)	(18160-Dr.91929)	
MAD_Dr_004_145318-1	(18150-ENSDART00000103124)	(18157-NM_213364.3)	(18161-Dr.115460)	
MAD_Dr_004_145319-1	(18153-XM_692304.3)	(26317-OTTDART00000033575)	
MAD_Dr_004_145333-1	(1817-NM_001098388.1)	(1818-Dr.76547)	
MAD_Dr_004_145335-1	(18171-NM_001083016.1)	(18173-Dr.2525)	
MAD_Dr_004_145340-1	(18178-ENSDART00000047191)	(19088-XM_001920622.1)	(19775-NM_001122856.1)	
MAD_Dr_004_145356-1	(1820-NM_001034968.1)	(1821-Dr.88478)	
MAD_Dr_004_145357-1	(18200-NM_173268.1)	(18203-Dr.18320)	
MAD_Dr_004_145358-1	(18201-NM_201336.1)	(18205-Dr.76326)	(18505-ENSDART00000104687)	
MAD_Dr_004_145359-1	(18202-NM_001089553.1)	(18204-Dr.40317)	(18445-ENSDART00000012335)	
MAD_Dr_004_145370-1	(18214-ENSDART00000103181)	(18731-NM_001044855.2)	(18735-Dr.79865)	(18981-OTTDART00000038630)	(19040-ENSDART00000017349)	(19041-ENSDART00000109854)	(33912-OTTDART00000038628)	
MAD_Dr_004_145372-1	(18217-XM_681654.3)	(18220-Dr.106354)	(18264-OTTDART00000020012)	
MAD_Dr_004_145381-1	(18227-ENSDART00000061261)	(18857-ENSDART00000047272)	
MAD_Dr_004_145391-1	(18241-XM_691721.3)	(18247-Dr.79069)	
MAD_Dr_004_145398-1	(1825-OTTDART00000032782)	(1826-ENSDART00000098657)	(1827-NM_001123234.1)	(1828-Dr.75967)	
MAD_Dr_004_145400-1	(18251-OTTDART00000030848)	(18258-NM_001161351.1)	(18261-Dr.78139)	(18858-ENSDART00000049514)	
MAD_Dr_004_145402-1	(18253-ENSDART00000087037)	(18316-OTTDART00000035833)	
MAD_Dr_004_145405-1	(18257-NM_001077739.1)	(18262-Dr.79993)	
MAD_Dr_004_145407-1	(18259-NM_001040370.1)	(18260-Dr.208)	
MAD_Dr_004_145417-1	(18268-NM_001044778.2)	(18274-Dr.74822)	
MAD_Dr_004_145419-1	(18271-NM_001045291.1)	(18273-Dr.48486)	(18753-ENSDART00000031759)	
MAD_Dr_004_145431-1	(18282-OTTDART00000028051)	(18794-NM_001001825.2)	(19098-ENSDART00000049836)	
MAD_Dr_004_145437-1	(18291-NM_001099446.1)	(18301-Dr.106778)	
MAD_Dr_004_145438-1	(18292-NM_213311.1)	(18300-Dr.105888)	
MAD_Dr_004_145439-1	(18294-NM_001077599.1)	(18298-Dr.41289)	
MAD_Dr_004_145442-1	(183-XM_001921560.1)	(184-Dr.87069)	
MAD_Dr_004_145453-1	(18311-NM_201186.1)	(18317-Dr.10676)	(18585-OTTDART00000019367)	(18639-ENSDART00000028087)	
MAD_Dr_004_145464-1	(1833-OTTDART00000028645)	(1834-NM_001002656.2)	(1835-Dr.84148)	
MAD_Dr_004_145466-1	(18336-NM_001008578.1)	(18338-Dr.79625)	
MAD_Dr_004_145471-1	(18343-OTTDART00000009401)	(18345-ENSDART00000089126)	
MAD_Dr_004_145472-1	(18344-OTTDART00000026147)	(18579-NM_212803.1)	(18580-Dr.5489)	(18856-ENSDART00000040926)	
MAD_Dr_004_145474-1	(18346-ENSDART00000099480)	(18347-ENSDART00000099482)	
MAD_Dr_004_145477-1	(18349-ENSDART00000111711)	(21631-ENSDART00000089537)	
MAD_Dr_004_145479-1	(18350-ENSDART00000111946)	(19827-ENSDART00000097945)	(19840-NM_200987.2)	(19899-ENSDART00000006021)	
MAD_Dr_004_145483-1	(18357-XM_683702.3)	(18365-Dr.115997)	
MAD_Dr_004_145484-1	(1836-XM_001921860.1)	(1837-Dr.2940)	
MAD_Dr_004_145489-1	(18366-XM_688317.3)	(29353-OTTDART00000016413)	
MAD_Dr_004_145490-1	(18367-ENSDART00000023931)	(18535-NM_200458.2)	
MAD_Dr_004_145501-1	(1838-ENSDART00000043776)	(47731-ENSDART00000103967)	
MAD_Dr_004_145511-1	(18396-NM_205638.1)	(18398-Dr.15573)	
MAD_Dr_004_145512-1	(18397-NM_001077608.1)	(18399-Dr.39108)	
MAD_Dr_004_145517-1	(18400-OTTDART00000019664)	(18403-ENSDART00000077432)	
MAD_Dr_004_145520-1	(18405-NM_001128270.1)	(18408-Dr.72351)	
MAD_Dr_004_145522-1	(18407-XM_001922530.1)	(18525-XM_001922021.1)	(18617-XM_683306.3)	(18620-XM_001344737.2)	(18621-XM_001345015.2)	(18622-XM_001922981.1)	(18632-Dr.77369)	(18810-XM_001340132.2)	(26326-XM_001921557.1)	
MAD_Dr_004_145524-1	(18409-NM_001089392.1)	(18674-ENSDART00000100006)	
MAD_Dr_004_145531-1	(18416-XM_678169.3)	(18423-Dr.132734)	
MAD_Dr_004_145532-1	(18418-NM_001076652.2)	(18420-Dr.75207)	
MAD_Dr_004_145547-1	(18435-NM_001044891.2)	(18439-Dr.80225)	(18847-ENSDART00000090156)	
MAD_Dr_004_145555-1	(18444-OTTDART00000036358)	(19788-OTTDART00000045337)	
MAD_Dr_004_145559-1	(1845-XM_001343578.2)	(1846-Dr.85034)	
MAD_Dr_004_145568-1	(18463-ENSDART00000043309)	(20880-NM_001080637.2)	
MAD_Dr_004_145571-1	(18466-ENSDART00000101461)	(33141-OTTDART00000036989)	
MAD_Dr_004_145579-1	(18476-NM_001003988.1)	(18478-Dr.76761)	
MAD_Dr_004_145593-1	(18492-XM_001338263.2)	(18496-Dr.14029)	
MAD_Dr_004_145594-1	(18495-NM_001128286.1)	(18501-Dr.115566)	
MAD_Dr_004_145596-1	(185-XM_001335115.2)	(186-Dr.135706)	
MAD_Dr_004_145603-1	(18507-NM_001110480.1)	(18510-Dr.66947)	
MAD_Dr_004_145607-1	(18513-OTTDART00000029080)	(19790-ENSDART00000053925)	
MAD_Dr_004_145608-1	(18514-OTTDART00000030162)	(18769-XM_682036.3)	(18982-ENSDART00000005158)	
MAD_Dr_004_145609-1	(18515-OTTDART00000031793)	(18517-ENSDART00000038648)	(18534-NM_001100007.1)	(18536-Dr.75530)	
MAD_Dr_004_145620-1	(18527-XM_679715.3)	(18541-Dr.114849)	
MAD_Dr_004_145621-1	(18528-XM_001922504.1)	(18542-Dr.115439)	
MAD_Dr_004_145623-1	(18530-XM_001921221.1)	(18537-Dr.79193)	
MAD_Dr_004_145638-1	(18549-NM_001004557.1)	(18556-Dr.36557)	
MAD_Dr_004_145639-1	(1855-OTTDART00000040240)	(1876-ENSDART00000066080)	
MAD_Dr_004_145640-1	(18550-XM_681265.3)	(18558-Dr.92290)	
MAD_Dr_004_145642-1	(18553-NM_001025536.1)	(18559-Dr.132389)	
MAD_Dr_004_145643-1	(18554-NM_001034988.1)	(18560-Dr.135739)	
MAD_Dr_004_145653-1	(1857-XM_688127.3)	(1858-Dr.118380)	
MAD_Dr_004_145657-1	(18574-XM_691333.3)	(18581-Dr.66296)	(78117-ENSDART00000110236)	
MAD_Dr_004_145670-1	(18589-NM_199843.1)	(18591-Dr.106493)	
MAD_Dr_004_145673-1	(18592-OTTDART00000041280)	(25159-ENSDART00000108492)	
MAD_Dr_004_145677-1	(18596-XM_001921694.1)	(18600-Dr.51813)	
MAD_Dr_004_145678-1	(18597-NM_001030203.1)	(18601-Dr.77560)	
MAD_Dr_004_145679-1	(18598-NM_200417.1)	(18602-Dr.87870)	
MAD_Dr_004_145692-1	(18614-NM_205700.1)	(18634-Dr.79091)	
MAD_Dr_004_145693-1	(18616-XM_001923877.1)	(18630-Dr.60278)	
MAD_Dr_004_145698-1	(18625-NM_001004119.1)	(18631-Dr.76385)	
MAD_Dr_004_145700-1	(18627-NM_212738.1)	(18635-Dr.80791)	
MAD_Dr_004_145701-1	(18629-OTTDART00000040712)	(19106-XM_682498.3)	
MAD_Dr_004_145714-1	(18644-NM_131426.1)	(18645-Dr.64686)	
MAD_Dr_004_145718-1	(18650-ENSDART00000112952)	(18709-ENSDART00000113405)	
MAD_Dr_004_145719-1	(18651-NM_213001.1)	(18655-Dr.1761)	(19331-ENSDART00000111099)	
MAD_Dr_004_145720-1	(18652-NM_213482.1)	(18656-Dr.3614)	
MAD_Dr_004_145721-1	(18654-NM_200050.1)	(18657-Dr.76340)	
MAD_Dr_004_145725-1	(18658-OTTDART00000011628)	(18673-ENSDART00000088867)	(18684-NM_001044972.1)	
MAD_Dr_004_145726-1	(18659-OTTDART00000022967)	(18672-ENSDART00000087001)	(18686-NM_001144785.1)	(18689-Dr.109160)	
MAD_Dr_004_145727-1	(18660-OTTDART00000025191)	(18668-ENSDART00000052322)	
MAD_Dr_004_145728-1	(18661-OTTDART00000027976)	(18678-XM_001331114.1)	(18687-Dr.82819)	(18933-ENSDART00000011568)	
MAD_Dr_004_145729-1	(18663-OTTDART00000037133)	(18669-ENSDART00000052347)	
MAD_Dr_004_145745-1	(18685-NM_212687.1)	(18688-Dr.105590)	
MAD_Dr_004_145762-1	(18711-NM_001004646.1)	(18716-Dr.82956)	
MAD_Dr_004_145763-1	(18712-NM_200102.1)	(18714-Dr.7667)	(18815-OTTDART00000019112)	(18870-ENSDART00000080886)	(18873-ENSDART00000114451)	(19103-ENSDART00000081017)	(19104-ENSDART00000112021)	
MAD_Dr_004_145774-1	(18728-XM_001918587.1)	(19500-ENSDART00000104271)	
MAD_Dr_004_145777-1	(18732-NM_001159839.1)	(18739-Dr.141496)	
MAD_Dr_004_145782-1	(1874-ENSDART00000101536)	(1917-OTTDART00000023890)	(1918-ENSDART00000022546)	(1919-NM_214724.1)	(1920-Dr.84135)	
MAD_Dr_004_145790-1	(18749-OTTDART00000044566)	(18755-ENSDART00000066628)	
MAD_Dr_004_145799-1	(18758-OTTDART00000040826)	(18761-ENSDART00000076423)	
MAD_Dr_004_145805-1	(18766-XM_696010.3)	(18777-Dr.51108)	
MAD_Dr_004_145806-1	(18768-XM_001343481.2)	(18776-Dr.23964)	
MAD_Dr_004_145810-1	(18771-NM_001008616.1)	(18778-Dr.75215)	
MAD_Dr_004_145811-1	(18773-NM_201328.1)	(18775-Dr.7629)	
MAD_Dr_004_145812-1	(18774-NM_001098618.1)	(18782-Dr.117591)	
MAD_Dr_004_145820-1	(18788-NM_200032.1)	(18796-Dr.17271)	
MAD_Dr_004_145821-1	(18789-XM_691516.3)	(18802-Dr.118879)	
MAD_Dr_004_145837-1	(18811-XR_045105.1)	(20012-Dr.62418)	(20191-OTTDART00000040737)	
MAD_Dr_004_145838-1	(18812-NM_131304.1)	(18813-Dr.24244)	
MAD_Dr_004_145840-1	(18814-Dr.75890)	(19270-OTTDART00000025207)	
MAD_Dr_004_145843-1	(18818-OTTDART00000041096)	(19015-ENSDART00000102184)	
MAD_Dr_004_145844-1	(18819-OTTDART00000021002)	(19209-ENSDART00000099434)	
MAD_Dr_004_145845-1	(1882-OTTDART00000036461)	(1885-ENSDART00000090994)	(1887-NM_001044895.1)	(1893-Dr.87125)	
MAD_Dr_004_145849-1	(18824-NM_001122624.1)	(18840-Dr.143562)	
MAD_Dr_004_145852-1	(18831-NM_173272.1)	(18835-Dr.94425)	
MAD_Dr_004_145853-1	(18832-NM_205616.2)	(18841-Dr.151028)	(19198-OTTDART00000032947)	(19330-ENSDART00000104270)	
MAD_Dr_004_145862-1	(18842-ENSDART00000045679)	(19571-ENSDART00000105553)	(19573-NM_001130604.1)	(19576-Dr.74222)	
MAD_Dr_004_145867-1	(18848-XM_690534.3)	(18854-Dr.92064)	
MAD_Dr_004_145870-1	(18850-NM_200157.1)	(18853-Dr.80685)	(19113-ENSDART00000081323)	
MAD_Dr_004_145871-1	(18851-NM_213538.1)	(18852-Dr.830)	(19223-OTTDART00000043887)	(19224-ENSDART00000036172)	
MAD_Dr_004_145880-1	(1886-ENSDART00000099532)	(1888-NM_001112733.1)	
MAD_Dr_004_145881-1	(18860-NM_001025298.1)	(18864-Dr.80597)	
MAD_Dr_004_145886-1	(18867-OTTDART00000025660)	(26194-ENSDART00000027793)	
MAD_Dr_004_145894-1	(18876-XM_687561.3)	(18886-Dr.129943)	
MAD_Dr_004_145895-1	(18878-XM_001923249.1)	(18887-Dr.153306)	(18952-XR_029213.2)	(18996-XR_044914.1)	
MAD_Dr_004_145897-1	(18880-NM_001114892.1)	(19135-XM_001918737.1)	(19154-ENSDART00000038772)	
MAD_Dr_004_145907-1	(18891-ENSDART00000043156)	(18943-OTTDART00000022956)	(18960-NM_212806.3)	
MAD_Dr_004_145908-1	(18893-NM_001098250.1)	(18898-Dr.85895)	
MAD_Dr_004_145917-1	(18905-XM_001341205.2)	(18913-Dr.92409)	
MAD_Dr_004_145918-1	(18906-NM_205729.1)	(18912-Dr.85991)	
MAD_Dr_004_145920-1	(1891-XM_691326.3)	(1892-Dr.84021)	
MAD_Dr_004_145940-1	(18931-OTTDART00000012930)	(21968-ENSDART00000023763)	
MAD_Dr_004_145945-1	(18937-XM_691304.3)	(18941-Dr.148640)	
MAD_Dr_004_145957-1	(18951-XM_690416.3)	(18967-Dr.152915)	
MAD_Dr_004_145961-1	(18956-XM_001921897.1)	(18965-Dr.113494)	
MAD_Dr_004_145963-1	(18958-NM_001089515.1)	(18963-Dr.42370)	
MAD_Dr_004_145964-1	(18959-NM_001079965.1)	(18964-Dr.66437)	
MAD_Dr_004_145974-1	(1897-XM_001921058.1)	(1898-Dr.82689)	
MAD_Dr_004_145979-1	(18974-NM_001080048.1)	(18975-Dr.90095)	
MAD_Dr_004_145982-1	(18977-NM_001144810.1)	(18978-Dr.76658)	
MAD_Dr_004_145994-1	(18988-XM_001919771.1)	(18990-Dr.44168)	
MAD_Dr_004_145997-1	(18992-OTTDART00000023007)	(19649-OTTDART00000023008)	
MAD_Dr_004_146002-1	(18997-XM_689284.3)	(19005-Dr.76251)	
MAD_Dr_004_146003-1	(18998-NM_001103119.1)	(19003-Dr.70092)	
MAD_Dr_004_146004-1	(18999-NM_213020.1)	(19004-Dr.76245)	(19743-OTTDART00000009234)	
MAD_Dr_004_146005-1	(19-XM_692948.3)	(20-Dr.29970)	
MAD_Dr_004_146008-1	(19001-NM_131399.1)	(19002-Dr.32291)	(19311-ENSDART00000044677)	
MAD_Dr_004_146021-1	(19017-XM_001920760.1)	(19022-Dr.97693)	
MAD_Dr_004_146023-1	(19019-NM_200882.1)	(19023-Dr.99377)	
MAD_Dr_004_146024-1	(1902-XM_001921690.1)	(1903-Dr.96616)	
MAD_Dr_004_146033-1	(19030-XM_688661.3)	(19033-Dr.87133)	
MAD_Dr_004_146044-1	(19044-NM_200592.1)	(19045-Dr.86046)	
MAD_Dr_004_146055-1	(19059-ENSDART00000066225)	(19734-ENSDART00000066224)	
MAD_Dr_004_146058-1	(19061-ENSDART00000109414)	(19173-ENSDART00000111520)	(19485-NM_194423.1)	(19494-Dr.104285)	(19581-ENSDART00000049063)	(19647-OTTDART00000007857)	
MAD_Dr_004_146060-1	(19064-XM_682928.3)	(19079-Dr.79759)	
MAD_Dr_004_146061-1	(19066-XM_001335601.1)	(19076-Dr.16124)	
MAD_Dr_004_146062-1	(19067-XM_001920587.1)	(19084-Dr.103465)	
MAD_Dr_004_146063-1	(19069-NM_201489.1)	(19077-Dr.17520)	
MAD_Dr_004_146075-1	(19089-NM_131494.2)	(19090-Dr.8323)	
MAD_Dr_004_146077-1	(19096-OTTDART00000027521)	(19105-NM_001044348.1)	(19108-Dr.83471)	(19274-ENSDART00000099078)	
MAD_Dr_004_146081-1	(191-XM_001921543.1)	(192-XM_001921577.1)	(193-Dr.82093)	
MAD_Dr_004_146093-1	(19114-XM_001923384.1)	(19126-Dr.106750)	
MAD_Dr_004_146097-1	(19118-XM_001919072.1)	(19123-Dr.74054)	
MAD_Dr_004_146102-1	(19127-OTTDART00000034338)	(19230-XM_684872.3)	(19245-Dr.116507)	
MAD_Dr_004_146103-1	(19128-OTTDART00000034998)	(19131-ENSDART00000057645)	(19139-NM_001128364.1)	(19145-Dr.78099)	
MAD_Dr_004_146110-1	(19137-NM_001025456.1)	(19141-Dr.10833)	
MAD_Dr_004_146112-1	(1914-XM_692922.3)	(1915-Dr.152204)	
MAD_Dr_004_146123-1	(19152-OTTDART00000045263)	(19191-ENSDART00000007797)	
MAD_Dr_004_146135-1	(19175-XM_682054.3)	(56360-OTTDART00000033444)	
MAD_Dr_004_146139-1	(19181-NM_001040316.1)	(19184-Dr.84768)	
MAD_Dr_004_146153-1	(19194-XM_001342529.2)	(19196-Dr.142581)	
MAD_Dr_004_146161-1	(19200-OTTDART00000044127)	(19215-NM_001037678.2)	(20316-Dr.110015)	
MAD_Dr_004_146162-1	(19202-NM_200411.1)	(19203-Dr.26603)	
MAD_Dr_004_146167-1	(1921-ENSDART00000008840)	(1922-NM_001030112.2)	(1923-Dr.22365)	
MAD_Dr_004_146173-1	(19216-NM_001098251.1)	(19218-Dr.43752)	
MAD_Dr_004_146180-1	(19222-OTTDART00000034859)	(19454-ENSDART00000113008)	
MAD_Dr_004_146185-1	(19228-NM_213224.1)	(19247-Dr.143388)	
MAD_Dr_004_146186-1	(19229-NM_213521.1)	(19248-Dr.150345)	
MAD_Dr_004_146189-1	(19231-XM_001919275.1)	(19242-Dr.75521)	
MAD_Dr_004_146190-1	(19235-NM_201582.1)	(19238-Dr.6574)	
MAD_Dr_004_146191-1	(19236-NM_001143901.1)	(19244-Dr.110832)	
MAD_Dr_004_146194-1	(1924-XM_001922502.1)	(1925-Dr.90901)	
MAD_Dr_004_146195-1	(19241-Dr.32598)	(19705-OTTDART00000025750)	(19746-ENSDART00000057124)	
MAD_Dr_004_146199-1	(19246-Dr.132180)	(20249-OTTDART00000036740)	
MAD_Dr_004_146207-1	(19265-XM_683465.3)	(24373-OTTDART00000032900)	
MAD_Dr_004_146217-1	(19283-NM_001111212.1)	(19548-ENSDART00000115051)	
MAD_Dr_004_146222-1	(19290-NM_001083824.1)	(19301-Dr.150163)	
MAD_Dr_004_146223-1	(19292-XM_001339314.2)	(19298-Dr.118780)	
MAD_Dr_004_146224-1	(19294-NM_001030082.1)	(19297-Dr.106317)	
MAD_Dr_004_146232-1	(19304-XM_001344117.1)	(19308-Dr.89436)	
MAD_Dr_004_146236-1	(19310-OTTDART00000028460)	(22027-ENSDART00000015040)	
MAD_Dr_004_146239-1	(19313-ENSDART00000049224)	(20099-ENSDART00000062377)	
MAD_Dr_004_146241-1	(19318-XM_001919504.1)	(19326-Dr.88449)	
MAD_Dr_004_146243-1	(19320-XM_687493.3)	(19325-Dr.77270)	
MAD_Dr_004_146244-1	(19322-NM_001077612.1)	(19327-Dr.118084)	(20193-ENSDART00000045985)	
MAD_Dr_004_146251-1	(19333-NM_212631.1)	(19338-Dr.76083)	
MAD_Dr_004_146252-1	(19334-XM_681520.3)	(19337-Dr.45920)	
MAD_Dr_004_146253-1	(19335-XM_001922694.1)	(19340-Dr.132853)	
MAD_Dr_004_146266-1	(19350-ENSDART00000101884)	(19351-ENSDART00000101887)	
MAD_Dr_004_146268-1	(19352-ENSDART00000104480)	(20154-NM_201301.1)	(20665-ENSDART00000104478)	
MAD_Dr_004_146270-1	(19355-XM_687270.2)	(19361-Dr.82429)	
MAD_Dr_004_146279-1	(19367-ENSDART00000092931)	(19368-ENSDART00000113382)	
MAD_Dr_004_146281-1	(19371-XM_677830.3)	(19383-Dr.119049)	
MAD_Dr_004_146283-1	(19373-XM_688823.2)	(19381-Dr.80349)	
MAD_Dr_004_146284-1	(19375-NM_001083833.1)	(19384-Dr.152514)	
MAD_Dr_004_146295-1	(1939-XM_001920571.1)	(1942-Dr.83319)	
MAD_Dr_004_146297-1	(19391-NM_199991.1)	(19397-Dr.5968)	
MAD_Dr_004_146298-1	(19392-NM_201466.2)	(19399-Dr.75574)	
MAD_Dr_004_146299-1	(19393-XM_686014.3)	(19401-Dr.151655)	
MAD_Dr_004_146304-1	(194-XM_001921249.1)	(195-Dr.81001)	
MAD_Dr_004_146305-1	(1940-NM_199982.1)	(1941-Dr.5866)	
MAD_Dr_004_146307-1	(19402-OTTDART00000037571)	(20259-NM_174862.3)	(20262-Dr.82564)	(20551-ENSDART00000063412)	
MAD_Dr_004_146308-1	(19403-ENSDART00000102678)	(20817-Dr.77367)	(21105-OTTDART00000025107)	
MAD_Dr_004_146309-1	(19404-XM_694936.3)	(19415-Dr.92802)	(22417-OTTDART00000035656)	
MAD_Dr_004_146310-1	(19405-XM_001922706.1)	(19406-XM_001920379.1)	(19414-Dr.86368)	
MAD_Dr_004_146312-1	(19407-NM_200182.2)	(19411-Dr.5585)	(19475-OTTDART00000019410)	(20640-ENSDART00000003957)	
MAD_Dr_004_146313-1	(19409-NM_212677.1)	(19413-Dr.51596)	
MAD_Dr_004_146315-1	(19410-NM_131397.2)	(19416-Dr.114305)	
MAD_Dr_004_146322-1	(19417-OTTDART00000024836)	(20369-OTTDART00000024837)	
MAD_Dr_004_146333-1	(1943-XM_001339170.2)	(1944-Dr.90242)	
MAD_Dr_004_146335-1	(19431-XM_001344526.2)	(19439-Dr.116710)	
MAD_Dr_004_146336-1	(19432-XM_001922154.1)	(19440-Dr.126773)	
MAD_Dr_004_146338-1	(19435-XM_695860.3)	(19442-Dr.150942)	
MAD_Dr_004_146339-1	(19436-NM_001002721.1)	(19437-Dr.7492)	
MAD_Dr_004_146349-1	(19445-XM_679110.3)	(19447-Dr.66867)	
MAD_Dr_004_146352-1	(19449-OTTDART00000034927)	(19452-ENSDART00000083395)	(19489-NM_001077742.2)	
MAD_Dr_004_146357-1	(19458-NM_001113635.1)	(19460-Dr.119517)	(20890-ENSDART00000090587)	
MAD_Dr_004_146361-1	(19463-OTTDART00000011144)	(20728-ENSDART00000084923)	
MAD_Dr_004_146364-1	(19467-ENSDART00000108630)	(26738-ENSDART00000110215)	
MAD_Dr_004_146366-1	(19469-XM_001918894.1)	(19473-Dr.75222)	(19480-ENSDART00000081545)	(19481-ENSDART00000110048)	(19482-ENSDART00000112203)	(19562-ENSDART00000113675)	
MAD_Dr_004_146367-1	(19471-NM_214728.1)	(19472-Dr.30412)	
MAD_Dr_004_146378-1	(19483-NM_001102593.1)	(19495-Dr.119023)	
MAD_Dr_004_146379-1	(19484-NM_199962.1)	(19492-Dr.76074)	(20075-ENSDART00000016586)	
MAD_Dr_004_146381-1	(19486-NM_199219.2)	(20101-ENSDART00000103383)	
MAD_Dr_004_146389-1	(19496-OTTDART00000008734)	(19589-NM_198210.2)	(19591-Dr.76602)	(20228-ENSDART00000004879)	
MAD_Dr_004_146396-1	(19501-XM_001332693.2)	(19505-Dr.119144)	
MAD_Dr_004_146398-1	(19503-NM_201059.2)	(19504-Dr.10901)	
MAD_Dr_004_146407-1	(19512-XM_694942.3)	(19522-Dr.76604)	
MAD_Dr_004_146409-1	(19518-NM_001002634.1)	(19525-Dr.88675)	
MAD_Dr_004_146411-1	(19520-NM_001007331.1)	(19521-Dr.37101)	
MAD_Dr_004_146420-1	(19530-OTTDART00000007425)	(19674-ENSDART00000040776)	(20138-ENSDART00000058524)	
MAD_Dr_004_146421-1	(19531-OTTDART00000040879)	(19538-XM_685501.3)	
MAD_Dr_004_146429-1	(19539-NM_001013542.1)	(19542-Dr.7244)	
MAD_Dr_004_146438-1	(19551-XM_001342242.2)	(19554-Dr.47985)	
MAD_Dr_004_146439-1	(19553-NM_212813.1)	(19556-Dr.89442)	(19949-OTTDART00000025975)	(20006-ENSDART00000034852)	
MAD_Dr_004_146447-1	(19563-NM_131054.1)	(19565-Dr.263)	
MAD_Dr_004_146459-1	(19574-NM_001098179.1)	(19578-Dr.148413)	
MAD_Dr_004_146463-1	(1958-XM_001919326.1)	(1959-Dr.81102)	
MAD_Dr_004_146464-1	(19580-OTTDART00000017944)	(19590-NM_001044329.1)	(19592-Dr.82350)	
MAD_Dr_004_146467-1	(19584-ENSDART00000110199)	(19587-NM_001122743.1)	(19594-Dr.96377)	(22013-ENSDART00000005634)	(22017-XM_001923775.1)	
MAD_Dr_004_146486-1	(19608-ENSDART00000102611)	(21504-ENSDART00000026254)	
MAD_Dr_004_146488-1	(1961-OTTDART00000023563)	(1963-ENSDART00000044574)	(1964-NM_131610.2)	(1986-OTTDART00000023564)	
MAD_Dr_004_146491-1	(19613-OTTDART00000024450)	(19645-NM_001039633.1)	
MAD_Dr_004_146492-1	(19617-NM_001099424.1)	(19618-Dr.89793)	(21174-ENSDART00000027667)	
MAD_Dr_004_146498-1	(19623-NM_212633.1)	(19632-Dr.132358)	(20250-ENSDART00000002824)	
MAD_Dr_004_146499-1	(19624-XM_001336711.2)	(19628-Dr.21183)	
MAD_Dr_004_146500-1	(19625-NM_001014296.1)	(19631-Dr.115160)	
MAD_Dr_004_146501-1	(19626-NM_001014365.1)	(19630-Dr.85873)	
MAD_Dr_004_146502-1	(19627-NM_001017817.2)	(19629-Dr.78701)	(19675-ENSDART00000075903)	
MAD_Dr_004_146524-1	(19658-XM_001922497.1)	(19661-Dr.86685)	(20179-NM_001114410.1)	(20189-Dr.151441)	(20586-ENSDART00000104058)	
MAD_Dr_004_146532-1	(19668-NM_200598.2)	(19670-Dr.81664)	(19757-OTTDART00000045715)	(20306-ENSDART00000061535)	(26525-ENSDART00000063562)	
MAD_Dr_004_146533-1	(19669-Dr.32853)	(19690-NM_001004642.1)	
MAD_Dr_004_146543-1	(19679-NM_001077767.1)	(19685-Dr.132651)	
MAD_Dr_004_146550-1	(19693-NM_001045092.1)	(19699-Dr.82366)	(20170-ENSDART00000085913)	
MAD_Dr_004_146552-1	(19695-NM_001002665.1)	(19698-Dr.32063)	(20284-ENSDART00000029084)	
MAD_Dr_004_146553-1	(19696-NM_205660.1)	(19702-Dr.115125)	
MAD_Dr_004_146570-1	(19722-NM_001079950.1)	(19732-Dr.85548)	
MAD_Dr_004_146571-1	(1973-XM_690170.3)	(1974-Dr.83118)	
MAD_Dr_004_146578-1	(19738-XM_001922185.1)	(19740-Dr.78216)	
MAD_Dr_004_146584-1	(19744-OTTDART00000025477)	(19747-ENSDART00000061593)	
MAD_Dr_004_146589-1	(19750-XM_001923713.1)	(19755-Dr.150546)	
MAD_Dr_004_146590-1	(19751-XM_685103.3)	(19753-Dr.84964)	
MAD_Dr_004_146597-1	(19759-XM_690620.3)	(19762-Dr.125839)	
MAD_Dr_004_146599-1	(19760-NM_001004553.1)	(19761-Dr.113699)	(20252-ENSDART00000100869)	
MAD_Dr_004_146609-1	(19774-NM_199643.1)	(19784-Dr.77826)	
MAD_Dr_004_146612-1	(1978-OTTDART00000013165)	(1979-NM_001044757.1)	(1981-Dr.76148)	
MAD_Dr_004_146616-1	(19783-XM_001343204.1)	(24562-ENSDART00000114423)	
MAD_Dr_004_146625-1	(19792-ENSDART00000112490)	(19803-OTTDART00000041728)	
MAD_Dr_004_146626-1	(19793-NM_001122700.1)	(19798-Dr.8327)	(20513-XM_001922968.1)	
MAD_Dr_004_146627-1	(19796-NM_201150.1)	(19801-Dr.75611)	
MAD_Dr_004_146629-1	(198-XM_001920290.1)	(199-Dr.74178)	
MAD_Dr_004_146630-1	(1980-Dr.75057)	(1993-OTTDART00000025812)	(2014-ENSDART00000100234)	
MAD_Dr_004_146638-1	(19808-OTTDART00000036511)	(20351-ENSDART00000085277)	
MAD_Dr_004_146643-1	(19812-NM_001003837.2)	(19814-Dr.2731)	
MAD_Dr_004_146644-1	(19813-NM_212679.2)	(19815-Dr.78721)	
MAD_Dr_004_146656-1	(19828-NM_001082999.1)	(19848-Dr.89404)	
MAD_Dr_004_146658-1	(19830-NM_001114717.1)	(19849-Dr.112611)	
MAD_Dr_004_146659-1	(19831-XM_001334010.2)	(19847-Dr.79334)	
MAD_Dr_004_146660-1	(19832-XM_001920910.1)	(19850-Dr.125712)	
MAD_Dr_004_146661-1	(19834-XM_001920151.1)	(19851-Dr.154301)	
MAD_Dr_004_146663-1	(19839-NM_001013351.2)	(19845-Dr.38076)	(20171-ENSDART00000090846)	
MAD_Dr_004_146676-1	(19857-ENSDART00000077761)	(22247-ENSDART00000103118)	
MAD_Dr_004_146680-1	(19865-NM_001039814.1)	(19876-Dr.135203)	(19971-OTTDART00000036902)	(19974-ENSDART00000073640)	
MAD_Dr_004_146686-1	(19882-OTTDART00000037951)	(19929-ENSDART00000112511)	
MAD_Dr_004_146688-1	(19888-NM_001030231.1)	(19891-Dr.41101)	
MAD_Dr_004_146689-1	(19889-NM_131465.2)	(19890-Dr.372)	
MAD_Dr_004_146690-1	(1989-ENSDART00000077664)	(2048-ENSDART00000014257)	
MAD_Dr_004_146705-1	(19904-XR_044906.1)	(19905-XR_044916.1)	
MAD_Dr_004_146708-1	(19917-NM_181330.3)	(19919-Dr.75320)	
MAD_Dr_004_146722-1	(19932-XM_689049.3)	(19936-Dr.119052)	
MAD_Dr_004_146730-1	(19942-XM_686303.2)	(19945-Dr.142472)	
MAD_Dr_004_146731-1	(19943-NM_214766.1)	(19944-Dr.67653)	
MAD_Dr_004_146735-1	(19947-OTTDART00000009952)	(19952-ENSDART00000017947)	(19955-NM_001083053.1)	(19960-Dr.144175)	
MAD_Dr_004_146746-1	(1996-OTTDART00000016798)	(1997-ENSDART00000053300)	(1998-NM_001083075.1)	(1999-Dr.78010)	
MAD_Dr_004_146750-1	(19965-NM_001083841.1)	(19970-Dr.76490)	
MAD_Dr_004_146751-1	(19966-NM_001002739.1)	(19969-Dr.32106)	
MAD_Dr_004_146758-1	(19973-ENSDART00000025575)	(19978-Dr.81289)	
MAD_Dr_004_146760-1	(19976-NM_131277.1)	(19977-Dr.75806)	(20335-OTTDART00000024890)	
MAD_Dr_004_146763-1	(19979-OTTDART00000005998)	(19983-ENSDART00000063052)	(19994-NM_001045198.1)	(19996-Dr.81349)	
MAD_Dr_004_146766-1	(19981-OTTDART00000038114)	(20091-NM_001077731.1)	(20096-Dr.81779)	(20682-ENSDART00000078311)	
MAD_Dr_004_146771-1	(19987-NM_001034186.1)	(19999-Dr.110063)	
MAD_Dr_004_146772-1	(19988-XM_001341439.2)	(19997-Dr.87368)	
MAD_Dr_004_146773-1	(19989-XM_001920874.1)	(19998-Dr.94876)	
MAD_Dr_004_146775-1	(19993-NM_001080598.1)	(20003-Dr.150849)	(20322-ENSDART00000052589)	(20400-ENSDART00000060067)	
MAD_Dr_004_146787-1	(20004-OTTDART00000034837)	(20605-ENSDART00000083322)	
MAD_Dr_004_146794-1	(20013-NM_001020751.1)	(20534-ENSDART00000017299)	
MAD_Dr_004_146795-1	(2002-OTTDART00000027670)	(2207-ENSDART00000087658)	
MAD_Dr_004_146800-1	(20032-XR_045258.1)	(20296-Dr.80146)	
MAD_Dr_004_146801-1	(20034-NM_001080017.1)	(20037-Dr.80812)	
MAD_Dr_004_146802-1	(20035-NM_199209.1)	(20038-Dr.83043)	
MAD_Dr_004_146808-1	(20042-XM_695763.3)	(20063-Dr.78965)	
MAD_Dr_004_146809-1	(20043-XM_681273.2)	(20059-Dr.51349)	
MAD_Dr_004_146810-1	(20044-XM_678684.3)	(20066-Dr.118625)	
MAD_Dr_004_146811-1	(20052-XM_001920091.1)	(20065-Dr.87858)	
MAD_Dr_004_146812-1	(20055-NM_001014330.1)	(20058-Dr.7782)	(20641-ENSDART00000029599)	(20642-ENSDART00000100369)	
MAD_Dr_004_146813-1	(20056-NM_001111187.1)	(20061-Dr.76975)	(20561-ENSDART00000111458)	
MAD_Dr_004_146827-1	(20077-ENSDART00000062648)	(20112-XM_678489.3)	(20117-Dr.79975)	
MAD_Dr_004_146829-1	(705-XM_001919979.1)	(706-Dr.80945)	(2008-XR_044851.1)	
MAD_Dr_004_146830-1	(20080-XM_693187.3)	(20086-Dr.76829)	
MAD_Dr_004_146831-1	(20081-NM_200668.1)	(20085-Dr.76159)	
MAD_Dr_004_146836-1	(20088-NM_001004545.1)	(20094-Dr.76559)	
MAD_Dr_004_146837-1	(20089-NM_212657.1)	(20095-Dr.78440)	
MAD_Dr_004_146845-1	(3364-OTTDART00000023872)	(20097-XM_001919994.1)	
MAD_Dr_004_146853-1	(20104-XM_684203.3)	(20108-Dr.118067)	
MAD_Dr_004_146859-1	(20111-XM_686813.2)	(20118-Dr.107969)	
MAD_Dr_004_146866-1	(20121-OTTDART00000015679)	(20123-ENSDART00000059961)	
MAD_Dr_004_146870-1	(20125-XM_691656.2)	(20128-Dr.105013)	
MAD_Dr_004_146871-1	(20126-NM_001130075.1)	(20127-Dr.74166)	(21831-ENSDART00000062454)	
MAD_Dr_004_146894-1	(20172-ENSDART00000093181)	(20196-NM_001044949.1)	(20200-Dr.73516)	
MAD_Dr_004_146895-1	(20174-NM_131104.1)	(20183-Dr.75823)	
MAD_Dr_004_146896-1	(20176-NM_001089417.1)	(20181-Dr.41754)	
MAD_Dr_004_146898-1	(20180-NM_001100145.1)	(20182-Dr.66229)	
MAD_Dr_004_146911-1	(20194-NM_001078168.2)	(20203-Dr.86501)	
MAD_Dr_004_146912-1	(20195-NM_001114441.1)	(20204-Dr.115488)	
MAD_Dr_004_146914-1	(20197-NM_001042721.1)	(20201-Dr.77184)	
MAD_Dr_004_146915-1	(20198-NM_131310.2)	(20199-Dr.35688)	(21699-ENSDART00000020084)	
MAD_Dr_004_146918-1	(2020-XM_688466.3)	(2021-Dr.51443)	
MAD_Dr_004_146926-1	(20209-OTTDART00000004950)	(20218-NM_001030285.2)	
MAD_Dr_004_146929-1	(20211-ENSDART00000048676)	(20216-NM_001077370.2)	(20221-Dr.75360)	
MAD_Dr_004_146935-1	(2022-XM_001923305.1)	(2025-Dr.77128)	
MAD_Dr_004_146953-1	(20254-NM_001020586.1)	(20263-Dr.88891)	
MAD_Dr_004_146957-1	(20258-NM_200599.1)	(20261-Dr.81354)	
MAD_Dr_004_146968-1	(20268-NM_001083563.1)	(20274-Dr.9018)	
MAD_Dr_004_146969-1	(20272-NM_001030239.1)	(20275-Dr.46539)	
MAD_Dr_004_146970-1	(20273-NM_131269.2)	(20277-Dr.79155)	(20664-ENSDART00000099262)	
MAD_Dr_004_146978-1	(20281-OTTDART00000035972)	(20288-ENSDART00000114454)	(20292-NM_001123309.1)	(20294-Dr.75492)	
MAD_Dr_004_146984-1	(20289-XM_001920966.1)	(20295-Dr.78322)	
MAD_Dr_004_147002-1	(20312-NM_201285.1)	(20314-Dr.26981)	
MAD_Dr_004_147003-1	(20313-NM_001080667.1)	(20315-Dr.80128)	(20872-ENSDART00000079593)	
MAD_Dr_004_147014-1	(20325-NM_001044906.1)	(20332-Dr.77536)	
MAD_Dr_004_147015-1	(2033-NM_001110011.1)	(2034-Dr.151687)	
MAD_Dr_004_147022-1	(20336-OTTDART00000034803)	(20339-ENSDART00000101443)	(20342-NM_001123280.1)	
MAD_Dr_004_147027-1	(20340-XM_001923275.1)	(20348-Dr.130314)	
MAD_Dr_004_147034-1	(20353-ENSDART00000110511)	(29798-XM_001336548.2)	
MAD_Dr_004_147035-1	(20354-XM_001919792.1)	(20367-Dr.154113)	
MAD_Dr_004_147036-1	(20356-NM_001145788.1)	(20593-ENSDART00000043855)	
MAD_Dr_004_147041-1	(20370-OTTDART00000038458)	(20372-ENSDART00000113061)	
MAD_Dr_004_147044-1	(20373-XM_001343722.2)	(20375-Dr.118618)	
MAD_Dr_004_147048-1	(20378-NM_001002648.1)	(20381-Dr.32995)	(20898-ENSDART00000025024)	
MAD_Dr_004_147049-1	(20379-XM_692642.3)	(20382-Dr.44954)	
MAD_Dr_004_147053-1	(20384-OTTDART00000027132)	(22887-ENSDART00000007066)	
MAD_Dr_004_147054-1	(20386-ENSDART00000076574)	(23184-NM_001029967.2)	
MAD_Dr_004_147055-1	(20387-XM_001340564.2)	(20395-Dr.151678)	
MAD_Dr_004_147056-1	(20388-NM_001008579.1)	(20394-Dr.134133)	
MAD_Dr_004_147059-1	(20391-NM_001004563.1)	(20392-Dr.36513)	
MAD_Dr_004_147064-1	(204-XM_001337978.2)	(205-Dr.82663)	
MAD_Dr_004_147067-1	(20406-NM_214696.1)	(20412-Dr.75407)	
MAD_Dr_004_147068-1	(20408-NM_001020753.1)	(20414-Dr.86568)	(20643-ENSDART00000115010)	
MAD_Dr_004_147069-1	(20409-NM_199959.1)	(20411-Dr.7206)	
MAD_Dr_004_147081-1	(20423-NM_001002384.1)	(20437-Dr.121547)	
MAD_Dr_004_147083-1	(20428-NM_001079955.1)	(20434-Dr.76961)	(20797-ENSDART00000103950)	
MAD_Dr_004_147084-1	(20430-NM_001002717.1)	(20431-Dr.27034)	(20891-ENSDART00000098417)	
MAD_Dr_004_147093-1	(20442-XM_001922384.1)	(20459-Dr.113731)	
MAD_Dr_004_147095-1	(20451-NM_213450.1)	(20457-Dr.77852)	
MAD_Dr_004_147096-1	(20452-NM_001168263.1)	(20461-Dr.132375)	
MAD_Dr_004_147111-1	(20469-XM_688148.3)	(20477-Dr.80593)	
MAD_Dr_004_147113-1	(20472-NM_001002641.1)	(20475-Dr.75329)	
MAD_Dr_004_147115-1	(20476-Dr.77881)	(20846-OTTDART00000029674)	
MAD_Dr_004_147121-1	(7448-OTTDART00000018320)	(20487-ENSDART00000029576)	
MAD_Dr_004_147122-1	(20488-OTTDART00000005924)	(25068-ENSDART00000063189)	
MAD_Dr_004_147126-1	(20495-NM_001145789.1)	(21705-NM_001145787.1)	
MAD_Dr_004_147127-1	(20496-NM_001081632.1)	(20504-Dr.151858)	(20661-OTTDART00000033546)	
MAD_Dr_004_147135-1	(2051-ENSDART00000013228)	(2162-OTTDART00000004925)	
MAD_Dr_004_147141-1	(20516-NM_001099237.2)	(21889-ENSDART00000087899)	(79018-OTTDART00000026921)	
MAD_Dr_004_147148-1	(20526-NM_213257.1)	(20528-Dr.7614)	(21767-ENSDART00000027214)	
MAD_Dr_004_147149-1	(20527-NM_131571.2)	(20529-Dr.87309)	
MAD_Dr_004_147152-1	(2053-XM_001919803.1)	(2058-Dr.132708)	
MAD_Dr_004_147154-1	(20531-OTTDART00000024122)	(21051-ENSDART00000015007)	
MAD_Dr_004_147155-1	(20532-OTTDART00000026258)	(20536-ENSDART00000059955)	
MAD_Dr_004_147162-1	(20540-NM_001040245.1)	(20547-Dr.124310)	
MAD_Dr_004_147163-1	(20541-NM_213007.1)	(20544-Dr.852)	
MAD_Dr_004_147164-1	(20542-NM_198145.2)	(20545-Dr.81682)	
MAD_Dr_004_147165-1	(20543-NM_001012483.2)	(20546-Dr.87825)	
MAD_Dr_004_147176-1	(20555-ENSDART00000084917)	(20567-NM_001128548.1)	(20574-Dr.82092)	
MAD_Dr_004_147181-1	(20565-NM_001003484.1)	(20569-Dr.34117)	
MAD_Dr_004_147182-1	(20566-NM_200681.1)	(20575-Dr.87868)	
MAD_Dr_004_147201-1	(20590-XM_688457.2)	(20599-Dr.79685)	
MAD_Dr_004_147203-1	(20594-NM_001077726.2)	(20600-Dr.108555)	
MAD_Dr_004_147205-1	(206-XM_001922732.1)	(207-Dr.104515)	
MAD_Dr_004_147208-1	(20602-XM_001923157.1)	(21542-XM_001923159.1)	
MAD_Dr_004_147214-1	(2061-XM_001920548.1)	(2062-Dr.77359)	(8923-OTTDART00000042237)	
MAD_Dr_004_147215-1	(20611-NM_214751.1)	(20613-Dr.37928)	
MAD_Dr_004_147221-1	(20618-OTTDART00000040246)	(25097-ENSDART00000093160)	
MAD_Dr_004_147223-1	(20623-ENSDART00000105417)	(21095-ENSDART00000105418)	
MAD_Dr_004_147225-1	(20626-NM_213000.1)	(20635-Dr.107123)	
MAD_Dr_004_147236-1	(20644-NM_131843.2)	(20654-Dr.10736)	
MAD_Dr_004_147237-1	(20645-NM_212988.1)	(20655-Dr.18414)	
MAD_Dr_004_147239-1	(20648-XM_001922483.1)	(20658-Dr.53196)	
MAD_Dr_004_147240-1	(20651-NM_199812.1)	(20659-Dr.77648)	
MAD_Dr_004_147247-1	(20662-OTTDART00000042483)	(21862-XM_001342293.2)	
MAD_Dr_004_147251-1	(20669-NM_001045019.3)	(20671-Dr.73871)	
MAD_Dr_004_147262-1	(20688-XM_694823.3)	(20700-Dr.103533)	
MAD_Dr_004_147271-1	(20706-XM_688601.3)	(20708-Dr.120249)	(20716-XM_001923653.1)	(20721-Dr.82403)	
MAD_Dr_004_147274-1	(2071-ENSDART00000022382)	(2123-OTTDART00000024623)	
MAD_Dr_004_147278-1	(20713-NM_213099.1)	(20720-Dr.81874)	
MAD_Dr_004_147282-1	(2072-NM_001161340.1)	(2073-Dr.78092)	
MAD_Dr_004_147288-1	(20725-OTTDART00000029647)	(20992-NM_001030247.1)	(21000-Dr.150357)	
MAD_Dr_004_147290-1	(20727-ENSDART00000020212)	(96389-OTTDART00000036741)	
MAD_Dr_004_147304-1	(20744-NM_200401.1)	(20758-Dr.82376)	
MAD_Dr_004_147305-1	(20745-NM_001002588.1)	(20756-Dr.76509)	
MAD_Dr_004_147306-1	(20747-NM_001037431.1)	(20757-Dr.78627)	
MAD_Dr_004_147307-1	(20748-XM_001919876.1)	(20755-Dr.70084)	
MAD_Dr_004_147308-1	(20749-XM_001923910.1)	(20754-Dr.35017)	
MAD_Dr_004_147310-1	(20750-NM_001003648.1)	(20753-Dr.33530)	
MAD_Dr_004_147311-1	(20752-Dr.32485)	(20875-XM_704110.3)	
MAD_Dr_004_147322-1	(20762-ENSDART00000067339)	(20765-NM_001024813.1)	(20766-Dr.40391)	
MAD_Dr_004_147323-1	(20764-NM_001044963.2)	(20767-Dr.122659)	
MAD_Dr_004_147328-1	(20769-OTTDART00000031804)	(21937-OTTDART00000033608)	
MAD_Dr_004_147329-1	(2077-XM_001344567.2)	(2078-Dr.82289)	
MAD_Dr_004_147330-1	(20771-OTTDART00000035073)	(20773-ENSDART00000039887)	
MAD_Dr_004_147340-1	(20787-XM_001921034.1)	(21983-XM_001342545.1)	
MAD_Dr_004_147350-1	(208-OTTDART00000028641)	(228-ENSDART00000063588)	
MAD_Dr_004_147357-1	(20812-NM_001123060.1)	(20819-Dr.103330)	
MAD_Dr_004_147367-1	(20829-XM_684746.2)	(23514-OTTDART00000033787)	
MAD_Dr_004_147369-1	(20832-NM_001103112.1)	(20837-Dr.45377)	
MAD_Dr_004_147370-1	(20833-NM_001045263.1)	(20841-Dr.135032)	
MAD_Dr_004_147371-1	(20834-NM_001003470.1)	(20838-Dr.76750)	
MAD_Dr_004_147372-1	(20835-NM_001007415.1)	(20836-Dr.9109)	(21151-ENSDART00000081094)	
MAD_Dr_004_147384-1	(20850-NM_001024810.2)	(20856-Dr.139158)	
MAD_Dr_004_147388-1	(20857-OTTDART00000039934)	(20858-ENSDART00000014806)	(20866-Dr.24959)	
MAD_Dr_004_147392-1	(20861-ENSDART00000101043)	(22620-ENSDART00000007599)	
MAD_Dr_004_147393-1	(20863-NM_001080196.1)	(20865-Dr.18070)	
MAD_Dr_004_147402-1	(20874-XM_001919244.1)	(20881-Dr.39844)	
MAD_Dr_004_147419-1	(20896-OTTDART00000031106)	(24053-OTTDART00000022446)	
MAD_Dr_004_147420-1	(20897-OTTDART00000034903)	(20900-ENSDART00000113613)	(20906-NM_001123265.1)	(20923-Dr.101105)	
MAD_Dr_004_147422-1	(209-NM_214809.1)	(210-Dr.92041)	
MAD_Dr_004_147424-1	(20901-NM_212569.1)	(20915-Dr.47436)	
MAD_Dr_004_147425-1	(20902-NM_001004579.1)	(20924-Dr.132813)	
MAD_Dr_004_147428-1	(20908-NM_198816.1)	(20917-Dr.76606)	(21152-ENSDART00000085666)	
MAD_Dr_004_147429-1	(20909-NM_001077320.1)	(20914-Dr.26865)	(21589-OTTDART00000037687)	
MAD_Dr_004_147431-1	(20910-NM_001040685.1)	(20916-Dr.67451)	
MAD_Dr_004_147437-1	(2092-XM_001338990.2)	(2095-Dr.102877)	
MAD_Dr_004_147444-1	(2093-XM_691346.3)	(2094-Dr.83368)	
MAD_Dr_004_147447-1	(20932-XM_001337658.2)	(37151-XM_001921089.1)	
MAD_Dr_004_147455-1	(20944-OTTDART00000038950)	(21008-XM_677982.3)	(21010-Dr.3370)	(21793-ENSDART00000076265)	
MAD_Dr_004_147464-1	(20953-XM_001923965.1)	(20961-Dr.150589)	
MAD_Dr_004_147469-1	(20963-XM_687505.3)	(20972-Dr.116826)	
MAD_Dr_004_147470-1	(20964-NM_200964.1)	(20970-Dr.77523)	
MAD_Dr_004_147471-1	(20967-NM_207637.2)	(20969-Dr.30878)	
MAD_Dr_004_147485-1	(20989-XM_685987.2)	(20997-Dr.89051)	
MAD_Dr_004_147487-1	(20990-XM_683526.3)	(20998-Dr.91054)	
MAD_Dr_004_147494-1	(21-XM_684808.3)	(22-Dr.2625)	
MAD_Dr_004_147496-1	(2100-OTTDART00000042737)	(2646-ENSDART00000042944)	
MAD_Dr_004_147498-1	(21002-ENSDART00000033559)	(21362-ENSDART00000103180)	
MAD_Dr_004_147500-1	(21004-ENSDART00000083514)	(21794-ENSDART00000083516)	
MAD_Dr_004_147502-1	(21006-NM_001082991.1)	(21014-Dr.77683)	
MAD_Dr_004_147508-1	(21016-ENSDART00000021035)	(21018-ENSDART00000111168)	
MAD_Dr_004_147509-1	(21017-ENSDART00000109829)	(21132-ENSDART00000103240)	
MAD_Dr_004_147514-1	(21022-XM_687381.3)	(21030-Dr.78893)	
MAD_Dr_004_147515-1	(21025-NM_213408.1)	(21028-Dr.75253)	(22032-ENSDART00000103385)	(22055-OTTDART00000024689)	
MAD_Dr_004_147516-1	(21026-NM_153643.1)	(21052-ENSDART00000043462)	
MAD_Dr_004_147517-1	(21027-NM_201488.1)	(21029-Dr.75564)	
MAD_Dr_004_147528-1	(21040-XM_001918601.1)	(21047-Dr.155173)	
MAD_Dr_004_147534-1	(21050-OTTDART00000020678)	(31323-OTTDART00000020679)	
MAD_Dr_004_147540-1	(21057-NM_001040353.1)	(21065-Dr.90964)	
MAD_Dr_004_147541-1	(21058-XM_001331013.2)	(21149-ENSDART00000039597)	
MAD_Dr_004_147542-1	(21059-NM_200670.1)	(21063-Dr.80452)	
MAD_Dr_004_147558-1	(2108-XM_001919201.1)	(2109-Dr.103238)	
MAD_Dr_004_147562-1	(21085-NM_199592.1)	(21096-Dr.30259)	
MAD_Dr_004_147563-1	(21086-XM_694098.2)	(21097-Dr.41818)	
MAD_Dr_004_147580-1	(21111-XM_001923907.1)	(21119-Dr.84721)	
MAD_Dr_004_147581-1	(21112-XM_690434.3)	(21121-Dr.103461)	
MAD_Dr_004_147582-1	(21114-NM_001105132.2)	(21118-Dr.76617)	
MAD_Dr_004_147583-1	(21115-NM_001040376.2)	(21117-Dr.18486)	
MAD_Dr_004_147584-1	(21116-NM_001099255.1)	(21120-Dr.90459)	
MAD_Dr_004_147592-1	(21124-OTTDART00000029438)	(21886-ENSDART00000010286)	
MAD_Dr_004_147604-1	(21142-NM_198366.2)	(21145-Dr.75120)	
MAD_Dr_004_147605-1	(21143-NM_001002170.1)	(21144-Dr.32186)	
MAD_Dr_004_147616-1	(21159-XM_001332902.2)	(21165-Dr.75375)	(21374-OTTDART00000042168)	
MAD_Dr_004_147621-1	(21169-XM_001332164.2)	(21808-ENSDART00000113185)	
MAD_Dr_004_147627-1	(21185-NM_001080607.1)	(21193-Dr.30870)	(21875-ENSDART00000085375)	
MAD_Dr_004_147644-1	(21212-NM_001002179.1)	(21217-Dr.118948)	
MAD_Dr_004_147650-1	(21229-ENSDART00000111716)	(21444-ENSDART00000109027)	
MAD_Dr_004_147669-1	(21313-ENSDART00000005179)	(21320-NM_001114739.2)	(21325-Dr.99488)	
MAD_Dr_004_147673-1	(21319-NM_212987.1)	(21324-Dr.79829)	(21904-ENSDART00000016117)	
MAD_Dr_004_147679-1	(21327-OTTDART00000010520)	(21779-NM_001002168.1)	(21784-Dr.81856)	(22073-XM_001918400.1)	(22273-ENSDART00000047444)	
MAD_Dr_004_147684-1	(21332-NM_001077762.1)	(21339-Dr.569)	
MAD_Dr_004_147685-1	(21333-NM_001020607.1)	(21343-Dr.88746)	
MAD_Dr_004_147686-1	(21334-XM_001923254.1)	(21341-Dr.27325)	
MAD_Dr_004_147687-1	(21335-NM_001128249.1)	(21345-Dr.151910)	
MAD_Dr_004_147688-1	(21336-NM_001135142.1)	(21344-Dr.91863)	
MAD_Dr_004_147689-1	(21337-NM_001003617.1)	(21340-Dr.16692)	(21765-OTTDART00000011771)	
MAD_Dr_004_147700-1	(21350-NM_213637.1)	(21352-Dr.29398)	
MAD_Dr_004_147701-1	(21351-NM_001114407.1)	(21354-Dr.114812)	
MAD_Dr_004_147710-1	(21363-NM_201156.1)	(21372-Dr.118450)	
MAD_Dr_004_147711-1	(21364-XM_001341413.2)	(21368-Dr.80384)	
MAD_Dr_004_147712-1	(21365-NM_207055.1)	(21370-Dr.80547)	
MAD_Dr_004_147713-1	(21366-NM_001002610.1)	(21369-Dr.80489)	
MAD_Dr_004_147729-1	(21385-NM_001105277.1)	(21388-Dr.5469)	(22349-ENSDART00000015873)	
MAD_Dr_004_147736-1	(8181-ENSDART00000098075)	(21395-ENSDART00000016086)	(21428-ENSDART00000114166)	
MAD_Dr_004_147740-1	(214-XM_686542.3)	(215-Dr.85021)	
MAD_Dr_004_147742-1	(21401-NM_001007405.1)	(21410-Dr.119922)	
MAD_Dr_004_147746-1	(21405-NM_001077729.1)	(21408-Dr.80485)	(22316-ENSDART00000023985)	
MAD_Dr_004_147752-1	(21411-OTTDART00000024479)	(22736-NM_194370.1)	(22741-ENSDART00000012413)	
MAD_Dr_004_147754-1	(21413-XM_695766.3)	(21419-Dr.21469)	
MAD_Dr_004_147755-1	(21415-NM_213484.1)	(21417-Dr.2359)	
MAD_Dr_004_147756-1	(21416-NM_001020629.1)	(21418-Dr.8916)	
MAD_Dr_004_147760-1	(2142-OTTDART00000043739)	(2595-NM_001080188.1)	(2596-Dr.148757)	(2645-ENSDART00000062795)	
MAD_Dr_004_147768-1	(21429-NM_201124.1)	(21431-Dr.132395)	
MAD_Dr_004_147769-1	(2143-XM_001919761.1)	(2144-Dr.76336)	
MAD_Dr_004_147775-1	(21436-OTTDART00000044027)	(21835-ENSDART00000100883)	
MAD_Dr_004_147785-1	(21449-NM_001014370.1)	(21453-Dr.76447)	(22026-OTTDART00000025524)	(22091-ENSDART00000061328)	
MAD_Dr_004_147786-1	(21450-NM_001004116.1)	(21454-Dr.80294)	
MAD_Dr_004_147791-1	(21458-Dr.89016)	(26775-ENSDART00000049466)	
MAD_Dr_004_147806-1	(21480-ENSDART00000008215)	(21485-ENSDART00000060786)	
MAD_Dr_004_147810-1	(21489-ENSDART00000102300)	(21678-ENSDART00000011645)	
MAD_Dr_004_147812-1	(21492-NM_001114575.1)	(21497-Dr.74750)	(21838-ENSDART00000109508)	
MAD_Dr_004_147822-1	(2151-OTTDART00000026765)	(2152-ENSDART00000011718)	
MAD_Dr_004_147824-1	(21513-ENSDART00000103588)	(21623-OTTDART00000041228)	
MAD_Dr_004_147827-1	(21524-NM_001130656.1)	(21536-Dr.124541)	
MAD_Dr_004_147828-1	(21526-NM_001077173.1)	(21527-Dr.56633)	
MAD_Dr_004_147836-1	(2154-XM_001922011.1)	(2155-Dr.76834)	
MAD_Dr_004_147839-1	(21544-NM_001044821.2)	(21550-Dr.149103)	
MAD_Dr_004_147840-1	(21545-NM_001017775.2)	(21549-Dr.125835)	
MAD_Dr_004_147850-1	(21557-XM_679516.3)	(21561-Dr.68040)	
MAD_Dr_004_147851-1	(21558-XM_678667.3)	(21562-Dr.110440)	
MAD_Dr_004_147852-1	(21559-NM_001002692.1)	(21560-Dr.486)	(22189-ENSDART00000039827)	
MAD_Dr_004_147859-1	(21567-OTTDART00000034935)	(21575-NM_001113612.1)	(21578-Dr.78167)	(21684-ENSDART00000110393)	
MAD_Dr_004_147863-1	(21574-XM_680780.3)	(21580-Dr.108540)	
MAD_Dr_004_147870-1	(21582-OTTDART00000027890)	(24283-ENSDART00000101278)	
MAD_Dr_004_147879-1	(21596-NM_205630.1)	(21598-Dr.79305)	(21906-ENSDART00000033132)	
MAD_Dr_004_147883-1	(2160-XM_693122.3)	(2161-Dr.118678)	
MAD_Dr_004_147887-1	(21603-NM_214719.1)	(21610-Dr.104620)	(21952-NM_213053.1)	(21997-ENSDART00000052437)	(22057-ENSDART00000025423)	
MAD_Dr_004_147888-1	(21604-NM_201172.1)	(21611-Dr.113717)	
MAD_Dr_004_147903-1	(21633-NM_001089470.1)	(21643-Dr.86797)	
MAD_Dr_004_147906-1	(21637-NM_001030208.1)	(21642-Dr.84802)	
MAD_Dr_004_147907-1	(21641-NM_001077156.1)	(21644-Dr.104463)	
MAD_Dr_004_147911-1	(21645-XM_680519.3)	(22961-XM_001337241.2)	
MAD_Dr_004_147918-1	(2166-XM_001923769.1)	(2169-Dr.148849)	
MAD_Dr_004_147920-1	(21666-NM_001111159.1)	(21674-Dr.150515)	(22785-ENSDART00000113200)	
MAD_Dr_004_147921-1	(21667-NM_001003501.1)	(21668-Dr.77287)	
MAD_Dr_004_147924-1	(2167-XM_682240.3)	(2168-Dr.1755)	
MAD_Dr_004_147938-1	(21685-NM_199883.1)	(21690-Dr.24628)	
MAD_Dr_004_147961-1	(21720-NM_199274.1)	(21739-Dr.75538)	
MAD_Dr_004_147962-1	(21721-XM_001918941.1)	(21722-XM_001920872.1)	(21738-Dr.45912)	
MAD_Dr_004_147965-1	(21730-NM_001110393.1)	(21740-Dr.77024)	(22264-ENSDART00000111052)	
MAD_Dr_004_147966-1	(21731-NM_001083575.1)	(21744-Dr.111570)	(22398-ENSDART00000008317)	
MAD_Dr_004_147973-1	(21745-OTTDART00000024250)	(21777-NM_205571.2)	(21782-Dr.78270)	(22352-ENSDART00000030205)	
MAD_Dr_004_147979-1	(21751-XM_001343271.2)	(21791-OTTDART00000040561)	(21799-NM_001167958.1)	
MAD_Dr_004_147981-1	(21758-NM_001089430.2)	(22297-ENSDART00000028141)	
MAD_Dr_004_147983-1	(21763-XM_001333085.2)	(25485-XM_001919958.1)	
MAD_Dr_004_147990-1	(21770-ENSDART00000101160)	(22206-ENSDART00000017619)	
MAD_Dr_004_147993-1	(21775-XM_679071.3)	(21783-Dr.79619)	
MAD_Dr_004_147994-1	(21776-NM_001037699.1)	(21785-Dr.89191)	
MAD_Dr_004_147996-1	(21778-NM_131267.1)	(21780-Dr.8282)	
MAD_Dr_004_147998-1	(2178-NM_001079967.1)	(2179-Dr.83718)	
MAD_Dr_004_148000-1	(21781-Dr.76676)	(26881-OTTDART00000007901)	
MAD_Dr_004_148007-1	(21788-OTTDART00000009700)	(22295-ENSDART00000017572)	
MAD_Dr_004_148017-1	(21797-XM_001345547.2)	(21800-Dr.118125)	
MAD_Dr_004_148029-1	(21810-XM_694880.3)	(21819-Dr.43936)	
MAD_Dr_004_148030-1	(21813-NM_178436.3)	(21818-Dr.28707)	
MAD_Dr_004_148031-1	(21814-NM_131145.1)	(21816-Dr.233)	
MAD_Dr_004_148032-1	(21815-NM_199983.1)	(21820-Dr.75665)	
MAD_Dr_004_148040-1	(21824-OTTDART00000023027)	(21847-XM_684719.2)	(21858-Dr.78117)	
MAD_Dr_004_148055-1	(21845-XM_687822.3)	(21866-Dr.132156)	
MAD_Dr_004_148058-1	(21850-XM_691060.3)	(21861-Dr.81954)	
MAD_Dr_004_148069-1	(2187-ENSDART00000087817)	(2336-XM_689383.3)	
MAD_Dr_004_148070-1	(21871-OTTDART00000011002)	(21873-ENSDART00000014602)	(21879-NM_001044756.2)	(21883-Dr.78874)	
MAD_Dr_004_148071-1	(21872-OTTDART00000039311)	(22299-ENSDART00000055742)	
MAD_Dr_004_148078-1	(21880-NM_001122786.1)	(21882-Dr.76639)	
MAD_Dr_004_148088-1	(219-OTTDART00000036679)	(292-OTTDART00000036684)	
MAD_Dr_004_148090-1	(21900-OTTDART00000017063)	(21907-ENSDART00000049707)	(21922-NM_001044921.2)	
MAD_Dr_004_148091-1	(21902-OTTDART00000042685)	(34525-ENSDART00000111877)	
MAD_Dr_004_148097-1	(21908-ENSDART00000081532)	(22819-ENSDART00000081551)	
MAD_Dr_004_148099-1	(2191-XM_001341202.2)	(2192-Dr.74615)	
MAD_Dr_004_148103-1	(21923-NM_199549.1)	(21928-Dr.77238)	
MAD_Dr_004_148104-1	(21924-NM_205621.1)	(21929-Dr.83756)	
MAD_Dr_004_148109-1	(2193-OTTDART00000020995)	(2195-ENSDART00000090494)	(2196-ENSDART00000108876)	(2197-NM_001128545.1)	(2198-Dr.42542)	
MAD_Dr_004_148110-1	(21936-OTTDART00000024799)	(22263-ENSDART00000102483)	
MAD_Dr_004_148117-1	(21942-XM_001344420.2)	(21945-Dr.87692)	
MAD_Dr_004_148119-1	(21947-ENSDART00000028270)	(22621-ENSDART00000076150)	
MAD_Dr_004_148122-1	(21950-NM_205706.1)	(21962-Dr.78085)	
MAD_Dr_004_148124-1	(21953-XM_001922125.1)	(21960-Dr.76999)	
MAD_Dr_004_148126-1	(21955-XM_685166.3)	(21961-Dr.78040)	
MAD_Dr_004_148127-1	(21958-NM_001020519.1)	(21963-Dr.80625)	
MAD_Dr_004_148142-1	(21978-XM_001332199.1)	(21979-XM_001332966.1)	(21990-Dr.66932)	
MAD_Dr_004_148145-1	(21980-XM_001919051.1)	(21993-Dr.116009)	
MAD_Dr_004_148147-1	(21982-XM_001345473.1)	(21992-Dr.79434)	
MAD_Dr_004_148149-1	(21984-NM_001030148.1)	(21989-Dr.37134)	
MAD_Dr_004_148150-1	(21985-NM_200492.1)	(21994-Dr.140697)	
MAD_Dr_004_148152-1	(21987-Dr.17800)	(22387-NM_205705.1)	
MAD_Dr_004_148161-1	(21999-NM_001002869.1)	(22005-Dr.76523)	
MAD_Dr_004_148163-1	(220-XM_001922677.1)	(221-Dr.110393)	
MAD_Dr_004_148164-1	(2200-XM_001333125.2)	(2201-Dr.149938)	
MAD_Dr_004_148174-1	(22014-ENSDART00000011304)	(22154-ENSDART00000100740)	
MAD_Dr_004_148179-1	(22019-XM_678843.3)	(22022-Dr.83148)	
MAD_Dr_004_148181-1	(22023-OTTDART00000017116)	(22028-ENSDART00000026282)	(22039-NM_001100011.1)	(22051-Dr.79188)	(24955-OTTDART00000017117)	
MAD_Dr_004_148182-1	(22024-OTTDART00000022546)	(93836-OTTDART00000022547)	
MAD_Dr_004_148193-1	(22034-NM_001020655.1)	(22052-Dr.85823)	
MAD_Dr_004_148194-1	(22038-NM_199650.1)	(22050-Dr.77853)	
MAD_Dr_004_148197-1	(22040-NM_001089424.1)	(22054-Dr.114008)	
MAD_Dr_004_148199-1	(22044-NM_130918.2)	(22049-Dr.32845)	
MAD_Dr_004_148203-1	(2205-XM_687084.3)	(2206-Dr.91609)	
MAD_Dr_004_148215-1	(22060-NM_181766.2)	(22066-Dr.76267)	
MAD_Dr_004_148217-1	(22064-NM_201135.1)	(22069-Dr.105663)	
MAD_Dr_004_148223-1	(22071-NM_199905.1)	(22081-Dr.15076)	
MAD_Dr_004_148226-1	(22075-XM_001919085.1)	(22084-Dr.150652)	
MAD_Dr_004_148233-1	(22086-OTTDART00000026749)	(22704-ENSDART00000005927)	
MAD_Dr_004_148243-1	(22105-XR_029701.1)	(22130-Dr.116812)	
MAD_Dr_004_148245-1	(2211-XM_682325.3)	(2212-Dr.80136)	
MAD_Dr_004_148246-1	(22111-NM_001044766.2)	(22120-Dr.47159)	
MAD_Dr_004_148247-1	(22113-NM_001135135.1)	(22128-Dr.91899)	
MAD_Dr_004_148253-1	(2213-OTTDART00000005550)	(2214-ENSDART00000103333)	(2216-NM_001045119.1)	(2217-Dr.84310)	
MAD_Dr_004_148259-1	(22136-ENSDART00000053963)	(26822-XM_001331041.2)	
MAD_Dr_004_148262-1	(22139-ENSDART00000114739)	(22367-ENSDART00000077121)	
MAD_Dr_004_148264-1	(22140-NM_001025507.3)	(22144-Dr.48773)	(23083-OTTDART00000008846)	
MAD_Dr_004_148265-1	(22142-NM_001020638.1)	(22145-Dr.76067)	
MAD_Dr_004_148266-1	(22143-NM_131381.1)	(22147-Dr.107139)	
MAD_Dr_004_148269-1	(22146-Dr.84028)	(22331-OTTDART00000044824)	
MAD_Dr_004_148276-1	(22156-XM_683572.3)	(22161-Dr.109210)	
MAD_Dr_004_148277-1	(22157-XM_001335674.1)	(22162-Dr.132433)	
MAD_Dr_004_148278-1	(22158-XM_001919453.1)	(22159-Dr.43277)	
MAD_Dr_004_148286-1	(22165-ENSDART00000111071)	(22167-NM_001123282.1)	(22179-Dr.131887)	
MAD_Dr_004_148289-1	(22168-XM_688443.3)	(22176-Dr.41385)	
MAD_Dr_004_148296-1	(22180-XM_691237.3)	(25908-ENSDART00000109244)	
MAD_Dr_004_148303-1	(22191-NM_212802.1)	(22198-Dr.75223)	(22797-OTTDART00000026407)	(22923-ENSDART00000106155)	
MAD_Dr_004_148304-1	(22195-XM_001335815.2)	(22202-Dr.120867)	
MAD_Dr_004_148305-1	(22196-NM_001007320.1)	(22197-Dr.37078)	
MAD_Dr_004_148313-1	(22205-OTTDART00000029571)	(22214-XM_695089.2)	
MAD_Dr_004_148320-1	(22215-NM_001014350.2)	(22225-Dr.43273)	
MAD_Dr_004_148321-1	(22218-NM_194395.2)	(22228-Dr.77093)	(22743-ENSDART00000065555)	(22748-ENSDART00000111150)	
MAD_Dr_004_148323-1	(22221-NM_213146.3)	(22227-Dr.76832)	
MAD_Dr_004_148329-1	(2223-XM_001921739.1)	(2224-Dr.113498)	
MAD_Dr_004_148338-1	(22240-XM_001338806.2)	(22241-Dr.78173)	
MAD_Dr_004_148346-1	(2225-XM_678698.3)	(2226-Dr.40469)	
MAD_Dr_004_148347-1	(22251-XM_695757.2)	(22256-Dr.92297)	
MAD_Dr_004_148358-1	(22265-XR_044859.1)	(46549-OTTDART00000023250)	
MAD_Dr_004_148359-1	(22266-XM_691325.3)	(22269-Dr.87033)	
MAD_Dr_004_148362-1	(2227-XM_681308.3)	(2228-Dr.75445)	
MAD_Dr_004_148367-1	(22276-NM_001001729.1)	(22284-Dr.1058)	
MAD_Dr_004_148369-1	(22279-XM_679933.3)	(22287-Dr.83035)	
MAD_Dr_004_148371-1	(22281-XM_001919024.1)	(22285-Dr.75467)	
MAD_Dr_004_148377-1	(2229-NM_001044922.1)	(2230-Dr.100995)	
MAD_Dr_004_148385-1	(223-ENSDART00000099044)	(240-ENSDART00000109422)	
MAD_Dr_004_148390-1	(22308-NM_199595.1)	(22312-Dr.94731)	
MAD_Dr_004_148400-1	(22320-XM_001919269.1)	(22324-Dr.114757)	
MAD_Dr_004_148401-1	(22321-XM_001923625.1)	(22326-Dr.151004)	
MAD_Dr_004_148402-1	(22323-XM_001921494.1)	(22325-Dr.140939)	
MAD_Dr_004_148406-1	(22327-XM_001923530.1)	(38334-XM_001338245.2)	(40832-XM_001338526.2)	(52588-XM_001340963.2)	
MAD_Dr_004_148407-1	(22328-OTTDART00000002068)	(22333-ENSDART00000028373)	(22340-NM_213149.1)	(22345-Dr.78793)	
MAD_Dr_004_148408-1	(22329-OTTDART00000021807)	(22400-ENSDART00000076807)	
MAD_Dr_004_148414-1	(22335-ENSDART00000110252)	(22350-ENSDART00000020266)	
MAD_Dr_004_148416-1	(22337-XM_001922100.1)	(22346-Dr.150369)	
MAD_Dr_004_148418-1	(2234-NM_001089368.2)	(2235-Dr.76104)	
MAD_Dr_004_148420-1	(22341-NM_213464.1)	(22343-Dr.18174)	
MAD_Dr_004_148422-1	(22344-NM_131778.1)	(22708-ENSDART00000018945)	
MAD_Dr_004_148435-1	(22364-NM_131491.2)	(22365-Dr.8280)	
MAD_Dr_004_148439-1	(2237-OTTDART00000024118)	(2270-ENSDART00000074342)	
MAD_Dr_004_148444-1	(22375-OTTDART00000028560)	(22963-NM_153654.2)	(22965-Dr.19887)	(23730-ENSDART00000004553)	
MAD_Dr_004_148446-1	(22380-ENSDART00000043626)	(22383-ENSDART00000108687)	
MAD_Dr_004_148449-1	(22384-NM_212665.1)	(22391-Dr.76998)	(22602-OTTDART00000030310)	
MAD_Dr_004_148459-1	(22401-NM_001033592.1)	(22410-Dr.48575)	
MAD_Dr_004_148460-1	(22402-NM_001003526.1)	(22411-Dr.77547)	
MAD_Dr_004_148463-1	(2241-XM_001921499.1)	(2242-Dr.114075)	
MAD_Dr_004_148469-1	(22416-OTTDART00000019440)	(22420-ENSDART00000049003)	
MAD_Dr_004_148479-1	(22428-OTTDART00000022325)	(22452-XM_001335781.1)	(22467-Dr.115833)	
MAD_Dr_004_148482-1	(22430-OTTDART00000043566)	(23362-ENSDART00000077887)	
MAD_Dr_004_148489-1	(22441-NM_001007321.1)	(22462-Dr.76702)	
MAD_Dr_004_148491-1	(22444-NM_001111239.1)	(22469-Dr.119868)	
MAD_Dr_004_148493-1	(22455-NM_201458.1)	(22461-Dr.75539)	
MAD_Dr_004_148494-1	(22456-NM_001114430.1)	(22468-Dr.118152)	(23463-ENSDART00000092333)	
MAD_Dr_004_148495-1	(22459-NM_206888.2)	(22460-Dr.75465)	
MAD_Dr_004_148496-1	(2246-NM_001145603.1)	(2247-Dr.76541)	
MAD_Dr_004_148513-1	(22486-OTTDART00000021520)	(23000-ENSDART00000099184)	
MAD_Dr_004_148516-1	(22492-XM_001919934.1)	(22508-Dr.29822)	
MAD_Dr_004_148521-1	(22501-NM_207077.1)	(22513-Dr.107265)	
MAD_Dr_004_148522-1	(22505-NM_001077626.1)	(22512-Dr.104255)	(22998-OTTDART00000034036)	(23036-ENSDART00000090175)	
MAD_Dr_004_148523-1	(22506-NM_131044.1)	(22509-Dr.75073)	
MAD_Dr_004_148534-1	(22520-ENSDART00000112201)	(22725-OTTDART00000042931)	
MAD_Dr_004_148535-1	(22522-NM_001128274.1)	(22525-Dr.108433)	
MAD_Dr_004_148539-1	(22526-OTTDART00000023750)	(22541-ENSDART00000092040)	(22545-NM_001100951.1)	(22553-Dr.111035)	
MAD_Dr_004_148541-1	(2253-XM_681563.3)	(2254-Dr.92974)	
MAD_Dr_004_148547-1	(22542-ENSDART00000109006)	(22686-ENSDART00000044812)	
MAD_Dr_004_148548-1	(22544-NM_200916.1)	(22554-Dr.118099)	
MAD_Dr_004_148555-1	(22556-OTTDART00000001378)	(22588-NM_001007198.1)	
MAD_Dr_004_148556-1	(22559-OTTDART00000016551)	(24384-XM_679945.3)	
MAD_Dr_004_148569-1	(22575-XM_001340824.2)	(22601-Dr.104819)	
MAD_Dr_004_148570-1	(2258-NM_001018124.1)	(2259-Dr.87077)	
MAD_Dr_004_148572-1	(22583-NM_205672.1)	(22595-Dr.81718)	
MAD_Dr_004_148573-1	(22584-NM_212648.1)	(22596-Dr.83182)	
MAD_Dr_004_148583-1	(22600-ENSDART00000111853)	(24557-ENSDART00000091848)	
MAD_Dr_004_148589-1	(22606-ENSDART00000109525)	(22666-ENSDART00000074875)	
MAD_Dr_004_148591-1	(22610-NM_001001818.2)	(22613-Dr.76694)	
MAD_Dr_004_148592-1	(22611-NM_001017830.1)	(22614-Dr.108513)	
MAD_Dr_004_148604-1	(22624-ENSDART00000104779)	(24993-ENSDART00000080360)	
MAD_Dr_004_148607-1	(22628-NM_001001822.2)	(22630-Dr.150341)	
MAD_Dr_004_148608-1	(2263-OTTDART00000006019)	(2264-ENSDART00000114036)	(2265-NM_001044819.1)	(2267-Dr.74466)	
MAD_Dr_004_148619-1	(22648-XM_001342998.2)	(22654-Dr.103507)	
MAD_Dr_004_148620-1	(22649-NM_001044828.2)	(22653-Dr.86394)	
MAD_Dr_004_148623-1	(22651-NM_213510.1)	(22652-Dr.13604)	
MAD_Dr_004_148635-1	(22665-ENSDART00000074338)	(23572-ENSDART00000074004)	
MAD_Dr_004_148640-1	(22672-NM_131063.1)	(22673-Dr.36074)	
MAD_Dr_004_148643-1	(22675-NM_001083817.1)	(22997-OTTDART00000029967)	(23004-NM_001128575.1)	(27659-OTTDART00000008010)	
MAD_Dr_004_148644-1	(22676-XM_681422.2)	(23166-ENSDART00000114190)	
MAD_Dr_004_148649-1	(22682-OTTDART00000035664)	(22687-ENSDART00000099283)	(22694-NM_001123326.1)	(22698-Dr.82327)	
MAD_Dr_004_148650-1	(22684-ENSDART00000002633)	(22692-NM_130943.2)	(22696-Dr.81280)	
MAD_Dr_004_148659-1	(22693-NM_001113604.1)	(22700-Dr.116535)	
MAD_Dr_004_148678-1	(22714-XM_001921345.1)	(22722-Dr.117158)	
MAD_Dr_004_148679-1	(22716-XM_692591.3)	(22723-Dr.149419)	
MAD_Dr_004_148680-1	(22717-NM_001020465.1)	(22719-Dr.34351)	
MAD_Dr_004_148683-1	(2272-XM_001333478.2)	(2273-Dr.97941)	
MAD_Dr_004_148692-1	(22731-NM_001007410.1)	(22739-Dr.84175)	
MAD_Dr_004_148693-1	(22732-XM_682773.3)	(22740-Dr.87579)	
MAD_Dr_004_148695-1	(22734-NM_212587.2)	(22738-Dr.75877)	
MAD_Dr_004_148696-1	(22735-NM_199735.1)	(22737-Dr.18138)	
MAD_Dr_004_148707-1	(22749-XM_001331930.2)	(22757-Dr.87317)	
MAD_Dr_004_148709-1	(22751-NM_001079986.1)	(22754-Dr.50992)	(23085-XM_001918600.1)	(23092-Dr.134726)	
MAD_Dr_004_148712-1	(22759-OTTDART00000038499)	(23389-Dr.77433)	(24020-NM_213452.2)	
MAD_Dr_004_148720-1	(2277-XM_001921123.1)	(2279-Dr.85877)	
MAD_Dr_004_148723-1	(22773-NM_001003552.1)	(22778-Dr.82017)	
MAD_Dr_004_148724-1	(22774-NM_001030067.2)	(22775-Dr.38216)	
MAD_Dr_004_148728-1	(22779-Dr.82226)	(23618-ENSDART00000008696)	(23732-ENSDART00000052552)	
MAD_Dr_004_148735-1	(22786-NM_001020625.1)	(22790-Dr.75383)	(23317-OTTDART00000028980)	(23509-ENSDART00000022279)	
MAD_Dr_004_148736-1	(22787-NM_200835.1)	(22792-Dr.82751)	
MAD_Dr_004_148737-1	(22788-XM_001338542.2)	(22793-Dr.84072)	
MAD_Dr_004_148738-1	(22789-NM_001012257.1)	(22794-Dr.93065)	(23461-ENSDART00000063725)	
MAD_Dr_004_148745-1	(22795-OTTDART00000012584)	(22812-ENSDART00000005778)	
MAD_Dr_004_148753-1	(22802-XM_683529.3)	(22807-Dr.114370)	
MAD_Dr_004_148754-1	(22803-XM_688621.2)	(22806-Dr.108675)	
MAD_Dr_004_148772-1	(22827-XM_689881.3)	(22847-Dr.85291)	
MAD_Dr_004_148798-1	(22864-NM_001009985.1)	(22883-Dr.134501)	(23699-OTTDART00000029657)	
MAD_Dr_004_148799-1	(22865-NM_001001826.1)	(22876-Dr.15501)	
MAD_Dr_004_148800-1	(22867-XM_700141.3)	(22884-Dr.149586)	
MAD_Dr_004_148801-1	(22868-XM_001337422.2)	(22877-Dr.52015)	
MAD_Dr_004_148804-1	(22870-XM_001923926.1)	(22879-Dr.77125)	
MAD_Dr_004_148805-1	(22872-NM_001020517.2)	(22881-Dr.81425)	(23689-ENSDART00000064875)	
MAD_Dr_004_148814-1	(22885-NM_201200.1)	(23291-ENSDART00000028419)	
MAD_Dr_004_148817-1	(22888-ENSDART00000008297)	(23510-ENSDART00000056551)	
MAD_Dr_004_148819-1	(2289-XM_695494.3)	(2291-Dr.119973)	
MAD_Dr_004_148820-1	(22890-ENSDART00000042277)	(22901-NM_001013451.2)	(22906-Dr.77319)	
MAD_Dr_004_148827-1	(229-XM_692864.3)	(230-Dr.33371)	
MAD_Dr_004_148828-1	(22900-NM_001077323.1)	(22907-Dr.82490)	
MAD_Dr_004_148830-1	(22904-NM_200838.2)	(22908-Dr.85293)	
MAD_Dr_004_148837-1	(22911-XM_695526.3)	(41979-ENSDART00000113414)	
MAD_Dr_004_148841-1	(22916-OTTDART00000038235)	(22932-NM_001089384.2)	(22935-Dr.26776)	(23838-ENSDART00000109482)	
MAD_Dr_004_148847-1	(22931-NM_001098195.1)	(22937-Dr.125553)	
MAD_Dr_004_148852-1	(22939-OTTDART00000022348)	(22945-ENSDART00000097686)	(22947-NM_001077271.1)	(22950-Dr.75463)	
MAD_Dr_004_148858-1	(22946-ENSDART00000108978)	(27395-OTTDART00000038568)	
MAD_Dr_004_148860-1	(22948-NM_001162507.1)	(22987-ENSDART00000074116)	(23011-OTTDART00000029393)	
MAD_Dr_004_148861-1	(22949-NM_205589.1)	(22951-Dr.121451)	
MAD_Dr_004_148865-1	(22952-OTTDART00000012166)	(22959-NM_001044930.1)	(22967-Dr.25994)	
MAD_Dr_004_148868-1	(22955-ENSDART00000016690)	(24121-OTTDART00000009146)	
MAD_Dr_004_148869-1	(22957-ENSDART00000097705)	(24498-OTTDART00000038200)	
MAD_Dr_004_148875-1	(22964-NM_001077583.1)	(22968-Dr.77694)	
MAD_Dr_004_148891-1	(22989-NM_001077179.1)	(22993-Dr.77039)	
MAD_Dr_004_148893-1	(22990-XM_001921001.1)	(22992-Dr.75158)	
MAD_Dr_004_148904-1	(2300-XM_001340364.2)	(2301-Dr.74768)	
MAD_Dr_004_148907-1	(23002-XM_001920909.1)	(23008-Dr.134301)	
MAD_Dr_004_148908-1	(23003-XM_685878.3)	(23007-Dr.92356)	
MAD_Dr_004_148919-1	(23015-ENSDART00000090487)	(27511-OTTDART00000023745)	
MAD_Dr_004_148921-1	(23017-NM_201296.1)	(23024-Dr.16284)	
MAD_Dr_004_148922-1	(23019-XM_681269.3)	(23029-Dr.121765)	
MAD_Dr_004_148924-1	(23021-XM_701324.3)	(23027-Dr.104571)	
MAD_Dr_004_148925-1	(23022-NM_200625.1)	(23026-Dr.82502)	
MAD_Dr_004_148932-1	(2303-XM_001921390.1)	(2436-XM_001920258.1)	
MAD_Dr_004_148939-1	(23039-NM_213376.1)	(23042-Dr.75358)	
MAD_Dr_004_148948-1	(23054-NM_199736.1)	(23074-Dr.79887)	
MAD_Dr_004_148951-1	(23058-NM_001020578.1)	(23075-Dr.80118)	
MAD_Dr_004_148953-1	(23062-NM_001110040.1)	(23080-Dr.113999)	
MAD_Dr_004_148954-1	(23063-NM_001024648.1)	(23078-Dr.92889)	
MAD_Dr_004_148968-1	(23086-NM_001042753.1)	(23091-Dr.84695)	
MAD_Dr_004_148969-1	(23087-NM_001080046.1)	(23089-Dr.5887)	
MAD_Dr_004_148970-1	(23088-NM_199877.2)	(23090-Dr.7298)	(23486-ENSDART00000012743)	
MAD_Dr_004_148977-1	(23094-OTTDART00000021395)	(23102-ENSDART00000102726)	(23109-NM_001082938.1)	(23114-Dr.77146)	
MAD_Dr_004_148986-1	(23103-NM_001040246.1)	(23112-Dr.17382)	
MAD_Dr_004_148987-1	(23104-XM_694398.3)	(23117-Dr.133038)	
MAD_Dr_004_148988-1	(23107-XM_001919071.1)	(23118-Dr.133403)	
MAD_Dr_004_148998-1	(2312-XM_685844.3)	(2313-Dr.81501)	
MAD_Dr_004_149000-1	(23121-OTTDART00000017114)	(23127-ENSDART00000092239)	(23141-NM_001126439.1)	(23145-Dr.5361)	
MAD_Dr_004_149004-1	(23125-OTTDART00000040168)	(23139-NM_200319.2)	(23569-ENSDART00000009149)	
MAD_Dr_004_149007-1	(23128-ENSDART00000109880)	(23203-ENSDART00000110418)	
MAD_Dr_004_149011-1	(23133-NM_131704.1)	(23146-Dr.21018)	
MAD_Dr_004_149013-1	(23135-XM_687808.3)	(23151-Dr.103668)	
MAD_Dr_004_149014-1	(23137-XM_001920503.1)	(23157-Dr.134864)	
MAD_Dr_004_149017-1	(23140-NM_200158.1)	(23158-Dr.150650)	
MAD_Dr_004_149019-1	(23143-NM_194410.2)	(23156-Dr.134046)	
MAD_Dr_004_149020-1	(23144-NM_213437.1)	(23147-Dr.81920)	
MAD_Dr_004_149036-1	(23163-ENSDART00000066638)	(23231-ENSDART00000103412)	
MAD_Dr_004_149040-1	(23167-NM_200633.1)	(23171-Dr.27095)	
MAD_Dr_004_149041-1	(23169-NM_131211.1)	(23173-Dr.77524)	
MAD_Dr_004_149042-1	(23170-NM_131252.1)	(23172-Dr.75097)	
MAD_Dr_004_149049-1	(23179-ENSDART00000082501)	(23307-ENSDART00000025962)	
MAD_Dr_004_149051-1	(23181-NM_001002644.1)	(23190-Dr.81862)	
MAD_Dr_004_149056-1	(23193-OTTDART00000041780)	(23207-XM_689238.3)	(23217-Dr.79852)	
MAD_Dr_004_149059-1	(23201-OTTDART00000021514)	(23827-OTTDART00000021515)	(25215-XM_678970.3)	
MAD_Dr_004_149066-1	(23213-NM_001079982.1)	(23216-Dr.75501)	
MAD_Dr_004_149067-1	(23214-NM_001089427.1)	(23218-Dr.80535)	
MAD_Dr_004_149078-1	(23233-XM_686117.3)	(23238-Dr.80706)	
MAD_Dr_004_149079-1	(23234-NM_001044343.1)	(23237-Dr.75149)	(23883-ENSDART00000085764)	(23977-OTTDART00000026954)	(24090-ENSDART00000085811)	
MAD_Dr_004_149084-1	(23242-OTTDART00000023385)	(23249-ENSDART00000082192)	(23255-NM_001099978.1)	
MAD_Dr_004_149091-1	(23251-NM_199985.2)	(23704-ENSDART00000063613)	
MAD_Dr_004_149092-1	(23252-NM_001045051.2)	(23261-Dr.23081)	
MAD_Dr_004_149093-1	(23253-XM_001336210.2)	(23259-Dr.7925)	
MAD_Dr_004_149095-1	(23256-NM_131368.2)	(23262-Dr.75335)	
MAD_Dr_004_149096-1	(23257-NM_001002041.1)	(23260-Dr.20345)	(23488-ENSDART00000059305)	(23493-ENSDART00000110548)	(25645-ENSDART00000111528)	
MAD_Dr_004_149107-1	(23267-NM_001098387.1)	(23279-Dr.75244)	
MAD_Dr_004_149108-1	(23269-XM_692294.3)	(23281-Dr.90693)	
MAD_Dr_004_149110-1	(23274-NM_212791.1)	(23280-Dr.76313)	
MAD_Dr_004_149121-1	(2329-XM_689398.3)	(2330-Dr.82733)	
MAD_Dr_004_149125-1	(23294-NM_001002675.1)	(23302-Dr.87844)	(23701-OTTDART00000044678)	
MAD_Dr_004_149127-1	(23299-NM_198922.1)	(23301-Dr.81674)	(23933-ENSDART00000042006)	
MAD_Dr_004_149137-1	(23309-NM_200372.1)	(23312-Dr.84358)	
MAD_Dr_004_149140-1	(23313-OTTDART00000044388)	(23942-XM_001922822.1)	(67524-ENSDART00000106248)	
MAD_Dr_004_149145-1	(2332-XM_001335584.1)	(2334-Dr.116561)	
MAD_Dr_004_149148-1	(23323-ENSDART00000090691)	(24936-OTTDART00000044743)	(26013-NM_001166332.1)	
MAD_Dr_004_149151-1	(23326-XM_690715.3)	(23340-Dr.115319)	
MAD_Dr_004_149152-1	(23329-XM_685403.2)	(23341-Dr.117640)	
MAD_Dr_004_149164-1	(23345-XM_001922109.1)	(23350-Dr.89466)	
MAD_Dr_004_149165-1	(23346-XM_001923964.1)	(24439-ENSDART00000014632)	
MAD_Dr_004_149166-1	(23347-NM_001020570.1)	(23351-Dr.89816)	
MAD_Dr_004_149167-1	(23348-NM_200997.1)	(23349-Dr.80366)	
MAD_Dr_004_149176-1	(23359-ENSDART00000041886)	(23364-ENSDART00000109293)	
MAD_Dr_004_149184-1	(23367-OTTDART00000024649)	(24182-ENSDART00000025441)	
MAD_Dr_004_149186-1	(2337-XM_001341269.2)	(2338-Dr.95121)	
MAD_Dr_004_149187-1	(23372-OTTDART00000038466)	(23691-ENSDART00000106658)	
MAD_Dr_004_149192-1	(23379-ENSDART00000105768)	(23435-ENSDART00000079863)	
MAD_Dr_004_149205-1	(234-NM_131018.1)	(235-Dr.75813)	(236-ENSDART00000108680)	(237-ENSDART00000074777)	
MAD_Dr_004_149208-1	(23402-NM_001100962.1)	(23411-Dr.113823)	
MAD_Dr_004_149209-1	(23405-NM_001039994.2)	(23408-Dr.79894)	(24935-OTTDART00000029245)	
MAD_Dr_004_149210-1	(23406-NM_201588.1)	(23409-Dr.81472)	(25863-ENSDART00000081266)	
MAD_Dr_004_149222-1	(23419-NM_001077789.1)	(23424-Dr.52561)	
MAD_Dr_004_149224-1	(23420-XM_680900.2)	(23427-Dr.120338)	(31417-ENSDART00000081654)	
MAD_Dr_004_149225-1	(23423-NM_001111246.2)	(23431-ENSDART00000029595)	
MAD_Dr_004_149240-1	(23442-NM_199743.1)	(23451-Dr.80630)	
MAD_Dr_004_149242-1	(23446-XM_001919313.1)	(23456-Dr.152340)	
MAD_Dr_004_149256-1	(23464-XM_001918759.1)	(23482-Dr.151447)	(23586-ENSDART00000025153)	
MAD_Dr_004_149257-1	(23467-XM_001922052.1)	(29996-XM_688611.3)	
MAD_Dr_004_149258-1	(2347-XM_001920861.1)	(2348-Dr.152150)	
MAD_Dr_004_149259-1	(23470-NM_131058.1)	(23475-Dr.75456)	
MAD_Dr_004_149260-1	(23471-NM_001077166.1)	(23478-Dr.78208)	
MAD_Dr_004_149269-1	(23483-OTTDART00000002389)	(24177-OTTDART00000002390)	
MAD_Dr_004_149271-1	(23485-OTTDART00000029631)	(23500-NM_205601.1)	(23504-Dr.28425)	
MAD_Dr_004_149278-1	(23492-ENSDART00000105135)	(28848-ENSDART00000113044)	
MAD_Dr_004_149281-1	(23496-NM_001014346.1)	(23502-Dr.4994)	(23817-ENSDART00000114832)	(24543-ENSDART00000031127)	
MAD_Dr_004_149282-1	(23498-NM_001004645.1)	(23501-Dr.1860)	(24368-ENSDART00000013466)	
MAD_Dr_004_149284-1	(2350-XM_693129.3)	(2351-Dr.82828)	
MAD_Dr_004_149294-1	(23511-ENSDART00000058910)	(23516-XM_001918779.1)	(23527-Dr.150617)	
MAD_Dr_004_149298-1	(23515-NM_001076772.1)	(23525-Dr.105994)	(23700-OTTDART00000038799)	
MAD_Dr_004_149301-1	(2352-XM_001340700.1)	(2353-Dr.85831)	
MAD_Dr_004_149313-1	(23548-XM_701428.3)	(23562-Dr.150434)	
MAD_Dr_004_149314-1	(23550-XM_001922624.1)	(23563-Dr.151010)	
MAD_Dr_004_149315-1	(23551-NM_001077738.1)	(23556-Dr.77151)	
MAD_Dr_004_149316-1	(23552-NM_001110397.1)	(23558-Dr.114000)	
MAD_Dr_004_149324-1	(23565-OTTDART00000001897)	(25319-OTTDART00000001896)	
MAD_Dr_004_149330-1	(23571-ENSDART00000035693)	(23578-NM_001115140.1)	
MAD_Dr_004_149337-1	(23579-XM_001341200.2)	(23584-Dr.154481)	
MAD_Dr_004_149338-1	(23581-XM_001341695.2)	(23583-Dr.120293)	
MAD_Dr_004_149350-1	(23596-NM_199627.1)	(23606-Dr.1612)	
MAD_Dr_004_149351-1	(23599-XM_691028.3)	(38527-OTTDART00000034687)	
MAD_Dr_004_149353-1	(23601-NM_199623.1)	(23608-Dr.24816)	
MAD_Dr_004_149354-1	(23604-NM_131702.1)	(23613-Dr.132325)	
MAD_Dr_004_149363-1	(23617-ENSDART00000001804)	(23624-NM_001044954.1)	(23628-Dr.32496)	
MAD_Dr_004_149369-1	(23627-NM_001113622.1)	(23629-Dr.107699)	
MAD_Dr_004_149377-1	(23638-NM_001111177.1)	(23654-Dr.116684)	
MAD_Dr_004_149378-1	(23639-XM_691174.2)	(23652-Dr.90230)	(26527-ENSDART00000080631)	
MAD_Dr_004_149380-1	(23641-NM_001079990.1)	(23651-Dr.87827)	(23962-OTTDART00000037340)	(23982-ENSDART00000061840)	(23983-ENSDART00000086409)	
MAD_Dr_004_149383-1	(2365-XM_693738.3)	(2366-Dr.91673)	
MAD_Dr_004_149389-1	(23656-OTTDART00000024657)	(23717-NM_201577.1)	(23718-Dr.256)	
MAD_Dr_004_149396-1	(23662-NM_200993.1)	(23668-Dr.81689)	
MAD_Dr_004_149398-1	(23665-NM_001089390.1)	(23671-Dr.140520)	
MAD_Dr_004_149399-1	(23666-NM_213481.1)	(23667-Dr.26330)	
MAD_Dr_004_149403-1	(2367-NM_001083014.1)	(2368-Dr.116844)	
MAD_Dr_004_149404-1	(23670-Dr.119874)	(24808-OTTDART00000044046)	
MAD_Dr_004_149409-1	(23678-NM_001004570.1)	(23682-Dr.90591)	(23697-OTTDART00000028128)	(23739-ENSDART00000106610)	
MAD_Dr_004_149415-1	(23683-OTTDART00000020013)	(23733-ENSDART00000054175)	
MAD_Dr_004_149424-1	(23693-XM_690528.3)	(23695-Dr.82461)	
MAD_Dr_004_149428-1	(23698-OTTDART00000028487)	(24025-NM_001020589.1)	
MAD_Dr_004_149431-1	(2370-NM_001045162.1)	(2371-Dr.93336)	
MAD_Dr_004_149443-1	(23711-XM_685789.2)	(23722-Dr.79175)	
MAD_Dr_004_149444-1	(23712-XM_001922766.1)	(23719-Dr.15200)	
MAD_Dr_004_149445-1	(23713-XM_681415.2)	(23723-Dr.85798)	
MAD_Dr_004_149446-1	(23715-NM_001114744.1)	(23720-Dr.34799)	
MAD_Dr_004_149447-1	(23716-NM_001039922.1)	(23724-Dr.88446)	
MAD_Dr_004_149452-1	(23721-Dr.44058)	(24037-NM_199601.1)	
MAD_Dr_004_149460-1	(23729-OTTDART00000038567)	(23816-ENSDART00000089651)	
MAD_Dr_004_149471-1	(23742-NM_213505.1)	(23745-Dr.80620)	
MAD_Dr_004_149477-1	(23748-OTTDART00000038102)	(23759-XM_686403.2)	
MAD_Dr_004_149481-1	(23752-ENSDART00000103119)	(23766-Dr.86747)	(26148-ENSDART00000012552)	
MAD_Dr_004_149485-1	(23760-XM_689171.3)	(23771-Dr.149106)	
MAD_Dr_004_149486-1	(23761-NM_213041.1)	(23765-Dr.75523)	
MAD_Dr_004_149499-1	(23781-ENSDART00000108935)	(31659-OTTDART00000040297)	
MAD_Dr_004_149502-1	(23792-ENSDART00000099219)	(24611-ENSDART00000099094)	
MAD_Dr_004_149503-1	(23793-XM_001340192.2)	(45346-XM_001341373.1)	
MAD_Dr_004_149506-1	(23796-ENSDART00000104885)	(25107-XM_001919819.1)	
MAD_Dr_004_149508-1	(23799-NM_001080191.2)	(23801-Dr.29691)	
MAD_Dr_004_149513-1	(23807-OTTDART00000024628)	(24758-ENSDART00000077965)	
MAD_Dr_004_149521-1	(23818-XM_684199.2)	(23825-Dr.88344)	
MAD_Dr_004_149522-1	(23819-XM_680261.3)	(23826-Dr.97225)	
MAD_Dr_004_149523-1	(23820-NM_199835.1)	(23822-Dr.1483)	
MAD_Dr_004_149527-1	(23824-Dr.81522)	(24301-OTTDART00000009954)	(24303-ENSDART00000022539)	(24313-NM_001025539.2)	
MAD_Dr_004_149535-1	(23832-ENSDART00000067575)	(23867-OTTDART00000039598)	
MAD_Dr_004_149541-1	(23839-ENSDART00000114810)	(24092-XM_001923161.1)	
MAD_Dr_004_149542-1	(23840-NM_213372.1)	(23851-Dr.75348)	
MAD_Dr_004_149543-1	(23841-XM_001920103.1)	(23857-Dr.123092)	
MAD_Dr_004_149544-1	(23844-XM_678211.3)	(23850-Dr.75142)	
MAD_Dr_004_149546-1	(23847-NM_205652.1)	(23853-Dr.78113)	
MAD_Dr_004_149562-1	(23866-XM_681892.2)	(23875-Dr.115947)	
MAD_Dr_004_149564-1	(23868-NM_213190.1)	(23871-Dr.27758)	
MAD_Dr_004_149565-1	(23869-NM_131603.2)	(23873-Dr.82592)	
MAD_Dr_004_149567-1	(23870-NM_001001812.1)	(23872-Dr.80713)	
MAD_Dr_004_149573-1	(23876-OTTDART00000008684)	(23993-NM_199655.1)	
MAD_Dr_004_149577-1	(2388-NM_001123045.1)	(2391-Dr.151424)	
MAD_Dr_004_149583-1	(23887-XM_001333237.1)	(23890-Dr.84091)	
MAD_Dr_004_149584-1	(23889-NM_001080606.1)	(23896-Dr.148521)	(24192-OTTDART00000037613)	(24377-ENSDART00000079211)	
MAD_Dr_004_149587-1	(23894-Dr.117991)	(24530-OTTDART00000029202)	
MAD_Dr_004_149589-1	(23898-OTTDART00000032743)	(23904-ENSDART00000087643)	
MAD_Dr_004_149598-1	(23908-NM_001089480.1)	(23922-Dr.82019)	
MAD_Dr_004_149601-1	(23913-XM_699688.3)	(23919-Dr.43670)	
MAD_Dr_004_149604-1	(23916-NM_001159828.1)	(23923-Dr.87928)	
MAD_Dr_004_149606-1	(2392-Dr.88572)	(2419-ENSDART00000008977)	
MAD_Dr_004_149609-1	(23927-OTTDART00000009696)	(24552-ENSDART00000010420)	
MAD_Dr_004_149610-1	(23928-OTTDART00000026234)	(30610-ENSDART00000081852)	
MAD_Dr_004_149616-1	(23934-ENSDART00000057263)	(24666-XM_001331510.2)	
MAD_Dr_004_149618-1	(23936-NM_205654.1)	(23948-Dr.6046)	
MAD_Dr_004_149619-1	(23937-NM_001017819.1)	(23957-Dr.78637)	
MAD_Dr_004_149620-1	(23938-NM_001003562.1)	(23958-Dr.104403)	
MAD_Dr_004_149621-1	(23939-XM_001340930.1)	(23959-Dr.115666)	
MAD_Dr_004_149622-1	(2394-XM_001919522.1)	(2395-Dr.154582)	
MAD_Dr_004_149624-1	(23941-XM_001333308.1)	(23951-Dr.18532)	(24227-OTTDART00000033637)	
MAD_Dr_004_149626-1	(23944-NM_001002304.1)	(23952-Dr.28948)	
MAD_Dr_004_149627-1	(23945-NM_131682.2)	(23949-Dr.8180)	
MAD_Dr_004_149628-1	(23946-NM_001110476.1)	(23953-Dr.41899)	
MAD_Dr_004_149643-1	(23963-ENSDART00000018448)	(24002-NM_131613.1)	
MAD_Dr_004_149646-1	(23968-XM_682018.3)	(23975-Dr.107830)	
MAD_Dr_004_149647-1	(23969-NM_131250.2)	(23973-Dr.30626)	
MAD_Dr_004_149669-1	(24000-NM_001100139.1)	(24009-Dr.152334)	
MAD_Dr_004_149695-1	(24034-OTTDART00000044391)	(77327-ENSDART00000066798)	
MAD_Dr_004_149696-1	(24035-XM_688757.2)	(24047-Dr.114328)	
MAD_Dr_004_149697-1	(24036-XM_001919341.1)	(24050-Dr.133218)	
MAD_Dr_004_149699-1	(24038-NM_001114742.1)	(24049-Dr.117277)	(24357-ENSDART00000076322)	(24674-ENSDART00000076317)	
MAD_Dr_004_149702-1	(24042-NM_001003981.2)	(24045-Dr.88108)	
MAD_Dr_004_149703-1	(24043-Dr.77708)	(24950-NM_212639.1)	(25208-ENSDART00000063170)	
MAD_Dr_004_149710-1	(2405-XM_001920491.1)	(2410-Dr.134004)	(2429-ENSDART00000034184)	
MAD_Dr_004_149723-1	(24068-NM_001002661.1)	(24075-Dr.31220)	
MAD_Dr_004_149725-1	(24073-NM_001145582.2)	(24081-Dr.111487)	
MAD_Dr_004_149726-1	(24074-NM_001003612.1)	(24076-Dr.34035)	
MAD_Dr_004_149737-1	(24091-XM_692182.2)	(24097-Dr.6360)	
MAD_Dr_004_149739-1	(24093-NM_213504.1)	(24098-Dr.75211)	
MAD_Dr_004_149749-1	(24106-ENSDART00000079806)	(25663-ENSDART00000041036)	
MAD_Dr_004_149751-1	(24109-XM_001331390.2)	(24117-Dr.53400)	(24165-OTTDART00000045662)	
MAD_Dr_004_149753-1	(24110-XM_696056.3)	(24120-Dr.151719)	
MAD_Dr_004_149755-1	(24114-NM_131838.2)	(24116-Dr.12400)	
MAD_Dr_004_149756-1	(24115-NM_001103144.1)	(24119-Dr.121146)	
MAD_Dr_004_149763-1	(24122-OTTDART00000030461)	(24127-ENSDART00000064390)	(24143-NM_001128330.1)	(24152-Dr.80688)	
MAD_Dr_004_149766-1	(2413-XM_695505.3)	(2414-Dr.79695)	
MAD_Dr_004_149768-1	(24133-OTTDART00000025386)	(65850-OTTDART00000025387)	
MAD_Dr_004_149773-1	(24138-NM_199713.1)	(24160-Dr.116048)	
MAD_Dr_004_149774-1	(24139-XM_689590.3)	(24159-Dr.113670)	
MAD_Dr_004_149777-1	(24141-XM_001922594.1)	(24151-Dr.33404)	
MAD_Dr_004_149779-1	(24144-NM_130936.1)	(24157-Dr.83678)	(24275-OTTDART00000024405)	(24781-ENSDART00000011724)	
MAD_Dr_004_149780-1	(24146-NM_205584.1)	(24153-Dr.82541)	
MAD_Dr_004_149794-1	(24164-OTTDART00000040209)	(24171-NM_001128776.1)	(24174-Dr.83656)	
MAD_Dr_004_149799-1	(24169-ENSDART00000113616)	(26112-ENSDART00000078886)	
MAD_Dr_004_149802-1	(24172-NM_214707.1)	(24175-Dr.132844)	
MAD_Dr_004_149807-1	(24178-OTTDART00000004039)	(24203-OTTDART00000004122)	
MAD_Dr_004_149810-1	(24180-OTTDART00000019418)	(24307-XM_001923952.1)	(24317-Dr.40515)	(26523-ENSDART00000033630)	(26531-NM_001122748.1)	
MAD_Dr_004_149813-1	(24183-NM_001013492.1)	(24187-Dr.39077)	
MAD_Dr_004_149814-1	(24185-NM_201310.1)	(24188-Dr.78612)	
MAD_Dr_004_149822-1	(24196-NM_001020720.1)	(24201-Dr.45590)	
MAD_Dr_004_149823-1	(24197-XM_692493.3)	(24202-Dr.149684)	(32543-ENSDART00000040035)	
MAD_Dr_004_149840-1	(24213-XM_689892.3)	(24225-Dr.88390)	
MAD_Dr_004_149841-1	(24215-XM_001922239.1)	(24226-Dr.119141)	
MAD_Dr_004_149843-1	(24218-NM_001007327.1)	(24223-Dr.79008)	(25043-ENSDART00000053240)	
MAD_Dr_004_149844-1	(24219-NM_180968.2)	(24222-Dr.78808)	(24737-OTTDART00000009143)	
MAD_Dr_004_149855-1	(24234-NM_001079683.1)	(24235-Dr.38452)	
MAD_Dr_004_149865-1	(24253-XM_001336111.2)	(24272-Dr.153658)	
MAD_Dr_004_149870-1	(2427-XM_001919066.1)	(2518-XM_001336849.2)	
MAD_Dr_004_149887-1	(243-XM_001923677.1)	(244-Dr.75866)	(245-ENSDART00000105628)	(248-OTTDART00000014012)	(249-NM_001123373.1)	
MAD_Dr_004_149888-1	(2430-XM_684273.3)	(2433-Dr.87119)	
MAD_Dr_004_149895-1	(24308-XM_704562.3)	(24320-Dr.88789)	
MAD_Dr_004_149896-1	(2431-NM_001077560.1)	(2432-Dr.39110)	
MAD_Dr_004_149899-1	(24312-NM_001015062.2)	(24318-Dr.77862)	
MAD_Dr_004_149901-1	(24314-NM_131299.1)	(24315-Dr.1307)	
MAD_Dr_004_149910-1	(24323-OTTDART00000024988)	(94390-OTTDART00000024989)	
MAD_Dr_004_149913-1	(24326-OTTDART00000043468)	(24337-XM_001920086.1)	(24345-Dr.46626)	
MAD_Dr_004_149916-1	(24333-ENSDART00000084474)	(24354-OTTDART00000037689)	
MAD_Dr_004_149919-1	(24336-XM_001333828.2)	(24349-Dr.91101)	
MAD_Dr_004_149922-1	(2434-XM_001332652.2)	(2435-Dr.79425)	
MAD_Dr_004_149923-1	(24340-NM_213553.1)	(24347-Dr.76901)	
MAD_Dr_004_149924-1	(24344-NM_213018.1)	(24346-Dr.76809)	
MAD_Dr_004_149935-1	(24358-ENSDART00000114667)	(37517-ENSDART00000060627)	
MAD_Dr_004_149938-1	(24360-XM_001921854.1)	(24365-Dr.150433)	
MAD_Dr_004_149939-1	(24361-NM_001030117.2)	(24364-Dr.135380)	
MAD_Dr_004_149947-1	(2437-XM_001341920.2)	(2438-Dr.90938)	
MAD_Dr_004_149948-1	(24370-XM_001919836.1)	(24372-Dr.151110)	
MAD_Dr_004_149949-1	(24371-Dr.16524)	(25146-ENSDART00000114314)	
MAD_Dr_004_149963-1	(24386-XM_001920006.1)	(24394-Dr.152038)	
MAD_Dr_004_149964-1	(24388-NM_213455.1)	(24390-Dr.206)	(24879-ENSDART00000015932)	
MAD_Dr_004_149977-1	(24403-XM_687507.3)	(24413-Dr.82026)	
MAD_Dr_004_149978-1	(24405-NM_001039823.1)	(24410-Dr.75313)	
MAD_Dr_004_149979-1	(24407-NM_213532.1)	(24412-Dr.79921)	(24752-ENSDART00000024872)	
MAD_Dr_004_149980-1	(24408-NM_001002710.1)	(24411-Dr.77117)	(24748-OTTDART00000036364)	(24794-ENSDART00000011727)	
MAD_Dr_004_149987-1	(24414-Dr.82210)	(26680-NM_001114461.1)	(33769-ENSDART00000097567)	
MAD_Dr_004_149991-1	(2442-XM_001918962.1)	(2443-Dr.132260)	
MAD_Dr_004_149998-1	(24428-ENSDART00000097741)	(26263-ENSDART00000064902)	
MAD_Dr_004_150001-1	(24431-NM_001077544.1)	(24432-Dr.80505)	
MAD_Dr_004_150008-1	(24445-ENSDART00000091225)	(24454-XM_688593.2)	(24466-Dr.82610)	
MAD_Dr_004_150012-1	(2445-XM_001340264.2)	(2446-Dr.115721)	
MAD_Dr_004_150016-1	(24455-XM_682309.2)	(27265-OTTDART00000016288)	
MAD_Dr_004_150020-1	(24461-NM_200602.1)	(24465-Dr.82422)	
MAD_Dr_004_150030-1	(24474-NM_200877.1)	(24478-Dr.81331)	
MAD_Dr_004_150031-1	(24475-XM_001921628.1)	(24481-Dr.135055)	
MAD_Dr_004_150037-1	(24482-OTTDART00000004218)	(24489-NM_001020738.2)	
MAD_Dr_004_150040-1	(24485-OTTDART00000036450)	(24488-NM_199745.2)	(24490-Dr.75235)	
MAD_Dr_004_150048-1	(24494-OTTDART00000023153)	(29510-NM_001077300.1)	(29514-Dr.28117)	(30400-ENSDART00000084011)	
MAD_Dr_004_150053-1	(2450-XM_001332259.2)	(2451-Dr.81678)	
MAD_Dr_004_150061-1	(24513-XM_680213.1)	(24526-Dr.152944)	
MAD_Dr_004_150062-1	(24514-XM_001332858.1)	(24522-Dr.133893)	
MAD_Dr_004_150063-1	(24516-NM_001127335.1)	(24519-Dr.104447)	
MAD_Dr_004_150067-1	(2452-XM_678994.3)	(2453-Dr.94106)	
MAD_Dr_004_150086-1	(24541-OTTDART00000024702)	(39519-ENSDART00000008959)	
MAD_Dr_004_150102-1	(24564-XM_684202.3)	(24574-Dr.152956)	
MAD_Dr_004_150104-1	(2457-NM_001113660.1)	(2459-Dr.154581)	
MAD_Dr_004_150116-1	(24583-NM_001003996.1)	(24588-Dr.84847)	
MAD_Dr_004_150117-1	(24584-XM_001340802.2)	(24590-Dr.97745)	
MAD_Dr_004_150118-1	(24586-NM_001007159.1)	(24587-Dr.7804)	
MAD_Dr_004_150124-1	(24591-OTTDART00000028373)	(24672-ENSDART00000002493)	(24676-ENSDART00000110825)	
MAD_Dr_004_150130-1	(24597-XM_703764.3)	(25503-ENSDART00000112721)	
MAD_Dr_004_150131-1	(24598-NM_001077161.1)	(24599-Dr.108194)	
MAD_Dr_004_150142-1	(2462-NM_001166255.1)	(2463-Dr.26623)	
MAD_Dr_004_150143-1	(24621-XM_681182.2)	(24648-Dr.116469)	
MAD_Dr_004_150144-1	(24626-XM_001336550.2)	(24649-Dr.117857)	
MAD_Dr_004_150146-1	(24632-NM_200440.1)	(24643-Dr.83598)	
MAD_Dr_004_150147-1	(24638-NM_131275.1)	(24639-Dr.351)	
MAD_Dr_004_150149-1	(2464-XM_684096.2)	(2465-Dr.80690)	
MAD_Dr_004_150167-1	(24665-XM_001345075.2)	(24668-Dr.94180)	
MAD_Dr_004_150169-1	(24667-Dr.77108)	(24865-NM_199523.1)	(25236-ENSDART00000038807)	
MAD_Dr_004_150177-1	(24682-NM_001089551.1)	(24686-Dr.41458)	
MAD_Dr_004_150186-1	(2470-XM_683656.3)	(2471-Dr.35619)	
MAD_Dr_004_150189-1	(24703-NM_200908.1)	(24711-Dr.11201)	
MAD_Dr_004_150191-1	(24710-NM_001033717.2)	(24712-Dr.77275)	
MAD_Dr_004_150195-1	(24714-NM_001013514.1)	(25737-ENSDART00000004627)	
MAD_Dr_004_150196-1	(24718-OTTDART00000033977)	(25613-ENSDART00000088791)	
MAD_Dr_004_150200-1	(24721-OTTDART00000002449)	(24777-OTTDART00000002450)	
MAD_Dr_004_150205-1	(24729-ENSDART00000099239)	(25679-NM_001003621.1)	(25689-Dr.33127)	(26104-OTTDART00000025301)	(26111-ENSDART00000053447)	
MAD_Dr_004_150209-1	(24732-XM_690386.3)	(24736-Dr.80073)	
MAD_Dr_004_150217-1	(24745-OTTDART00000014212)	(24759-ENSDART00000081936)	
MAD_Dr_004_150218-1	(24746-OTTDART00000021782)	(24761-ENSDART00000097870)	(24767-NM_001105105.1)	(24770-Dr.70501)	
MAD_Dr_004_150222-1	(2475-OTTDART00000025621)	(2483-NM_201478.1)	(2484-Dr.73918)	(2515-ENSDART00000015092)	
MAD_Dr_004_150224-1	(24751-ENSDART00000019252)	(24875-OTTDART00000028405)	
MAD_Dr_004_150234-1	(24768-NM_212947.1)	(24772-Dr.121066)	
MAD_Dr_004_150248-1	(24784-NM_201180.1)	(24787-Dr.26674)	
MAD_Dr_004_150249-1	(24785-NM_001076613.1)	(24788-Dr.43699)	(25240-ENSDART00000098188)	
MAD_Dr_004_150253-1	(2479-NM_001083813.1)	(2592-ENSDART00000047499)	
MAD_Dr_004_150261-1	(24798-XM_001920087.1)	(24801-Dr.85200)	
MAD_Dr_004_150262-1	(24799-XM_685845.2)	(24802-Dr.90404)	
MAD_Dr_004_150264-1	(2480-XM_691992.3)	(2481-Dr.65565)	
MAD_Dr_004_150277-1	(24816-XM_688196.3)	(24831-Dr.149630)	
MAD_Dr_004_150282-1	(24824-Dr.75834)	(25196-NM_131328.1)	
MAD_Dr_004_150297-1	(24855-ENSDART00000051815)	(24859-ENSDART00000103059)	(24872-NM_001082826.2)	
MAD_Dr_004_150303-1	(24861-NM_001009556.1)	(24868-Dr.37186)	
MAD_Dr_004_150306-1	(24867-NM_001007324.1)	(24869-Dr.79900)	(25586-ENSDART00000061256)	(25589-ENSDART00000101011)	
MAD_Dr_004_150309-1	(2487-NM_212644.1)	(2488-Dr.77167)	
MAD_Dr_004_150318-1	(24880-ENSDART00000079852)	(38267-OTTDART00000038155)	
MAD_Dr_004_150327-1	(24894-OTTDART00000009415)	(24904-NM_001045006.1)	
MAD_Dr_004_150329-1	(24899-ENSDART00000111606)	(24900-ENSDART00000112245)	(26043-ENSDART00000009755)	(26049-ENSDART00000104794)	
MAD_Dr_004_150331-1	(2490-XM_678453.3)	(2491-Dr.76191)	
MAD_Dr_004_150337-1	(24907-NM_001003514.1)	(24911-Dr.34080)	
MAD_Dr_004_150341-1	(24915-Dr.78670)	(25715-NM_001166628.1)	
MAD_Dr_004_150343-1	(24917-OTTDART00000039769)	(25522-ENSDART00000063329)	
MAD_Dr_004_150347-1	(24923-XM_686518.2)	(24930-Dr.114313)	
MAD_Dr_004_150359-1	(2494-XM_001343289.2)	(2497-Dr.148682)	
MAD_Dr_004_150363-1	(24945-XM_001344904.2)	(33191-XR_029205.2)	
MAD_Dr_004_150364-1	(24946-NM_001040373.1)	(24954-Dr.132749)	
MAD_Dr_004_150365-1	(24949-NM_001110459.1)	(24952-Dr.84624)	(25310-ENSDART00000090867)	
MAD_Dr_004_150366-1	(2495-XM_001921131.1)	(2496-Dr.124426)	
MAD_Dr_004_150376-1	(24962-ENSDART00000087329)	(24967-ENSDART00000113529)	
MAD_Dr_004_150388-1	(2499-NM_212794.1)	(2500-Dr.87413)	(2553-OTTDART00000001928)	(2570-ENSDART00000077899)	
MAD_Dr_004_150393-1	(24995-XM_001341248.2)	(25002-Dr.85006)	
MAD_Dr_004_150394-1	(24996-NM_001007183.2)	(25000-Dr.77617)	
MAD_Dr_004_150409-1	(25013-ENSDART00000062724)	(25834-ENSDART00000113190)	
MAD_Dr_004_150418-1	(25026-XM_001923917.1)	(25040-Dr.154411)	
MAD_Dr_004_150420-1	(25029-NM_212614.1)	(25035-Dr.75499)	(25451-OTTDART00000006525)	(25585-ENSDART00000024104)	
MAD_Dr_004_150421-1	(25031-NM_199811.2)	(25036-Dr.76790)	(26675-ENSDART00000032880)	
MAD_Dr_004_150435-1	(25046-NM_001040251.1)	(25051-Dr.85518)	
MAD_Dr_004_150436-1	(25048-XM_001918521.1)	(25132-OTTDART00000026945)	
MAD_Dr_004_150441-1	(25052-OTTDART00000024792)	(25802-NM_001003875.1)	
MAD_Dr_004_150443-1	(25054-OTTDART00000027574)	(25057-ENSDART00000002510)	(25065-NM_001014349.2)	
MAD_Dr_004_150460-1	(25078-NM_001114577.1)	(25088-Dr.89594)	
MAD_Dr_004_150462-1	(2508-XM_693501.3)	(2510-Dr.113915)	
MAD_Dr_004_150464-1	(25083-NM_001113636.1)	(25089-Dr.116564)	
MAD_Dr_004_150467-1	(2509-XM_001920923.1)	(2511-Dr.116372)	
MAD_Dr_004_150476-1	(25103-NM_213277.1)	(25104-Dr.33193)	
MAD_Dr_004_150484-1	(25113-ENSDART00000056135)	(25120-NM_001082952.1)	(25128-Dr.94072)	
MAD_Dr_004_150485-1	(25117-XM_001923742.1)	(25123-Dr.27493)	
MAD_Dr_004_150486-1	(25119-NM_001079702.1)	(25122-Dr.22015)	
MAD_Dr_004_150487-1	(2512-XR_029869.1)	(2513-Dr.87167)	
MAD_Dr_004_150489-1	(25121-NM_001077778.1)	(25127-Dr.84560)	
MAD_Dr_004_150501-1	(25137-OTTDART00000037937)	(25327-ENSDART00000075278)	
MAD_Dr_004_150514-1	(25155-NM_001076619.1)	(25161-Dr.87957)	
MAD_Dr_004_150516-1	(25157-NM_182878.1)	(25160-Dr.75462)	
MAD_Dr_004_150521-1	(25162-XM_689102.2)	(29022-ENSDART00000086206)	
MAD_Dr_004_150529-1	(25175-NM_198807.1)	(25783-OTTDART00000027350)	(25900-ENSDART00000006549)	
MAD_Dr_004_150532-1	(25179-OTTDART00000028374)	(25182-ENSDART00000020122)	(25193-NM_213164.2)	
MAD_Dr_004_150537-1	(25183-ENSDART00000062628)	(25517-OTTDART00000027803)	
MAD_Dr_004_150540-1	(25189-XM_677751.3)	(25203-Dr.104910)	
MAD_Dr_004_150544-1	(25194-NM_200463.2)	(25198-Dr.52780)	(25231-OTTDART00000029700)	(25742-ENSDART00000074567)	
MAD_Dr_004_150545-1	(25195-NM_214747.1)	(25205-Dr.134327)	
MAD_Dr_004_150547-1	(25197-NM_001045322.1)	(25201-Dr.89062)	
MAD_Dr_004_150549-1	(252-XM_001344182.2)	(253-Dr.150823)	
MAD_Dr_004_150562-1	(25217-XM_687379.2)	(25225-Dr.120150)	
MAD_Dr_004_150566-1	(25221-NM_212936.1)	(25223-Dr.8012)	
MAD_Dr_004_150575-1	(25237-ENSDART00000045555)	(25239-ENSDART00000075056)	
MAD_Dr_004_150579-1	(25241-NM_200224.1)	(25247-Dr.79814)	
MAD_Dr_004_150580-1	(25243-NM_001014344.1)	(25246-Dr.69759)	
MAD_Dr_004_150588-1	(25251-OTTDART00000027771)	(28880-NM_207062.1)	(28885-Dr.76277)	(29250-ENSDART00000012873)	
MAD_Dr_004_150589-1	(25252-OTTDART00000031859)	(25257-XM_683200.3)	(25260-Dr.67571)	(30441-ENSDART00000006817)	
MAD_Dr_004_150595-1	(25258-XM_001345173.2)	(25262-Dr.81498)	
MAD_Dr_004_150597-1	(2526-NM_001079956.1)	(2527-Dr.76670)	
MAD_Dr_004_150606-1	(25273-NM_001007766.1)	(25288-Dr.75695)	(26152-ENSDART00000112488)	(26601-ENSDART00000041441)	
MAD_Dr_004_150608-1	(2528-NM_001004287.1)	(2529-Dr.105808)	
MAD_Dr_004_150609-1	(25282-XM_001333684.2)	(25298-Dr.149536)	(25584-OTTDART00000015915)	(25588-ENSDART00000088247)	(25595-NM_001044953.1)	(25599-Dr.75278)	
MAD_Dr_004_150613-1	(25289-XM_695668.3)	(26893-ENSDART00000065278)	
MAD_Dr_004_150623-1	(25300-OTTDART00000025262)	(26125-ENSDART00000044876)	
MAD_Dr_004_150624-1	(25302-OTTDART00000035537)	(28158-ENSDART00000032909)	
MAD_Dr_004_150625-1	(25303-OTTDART00000037062)	(30465-ENSDART00000087494)	
MAD_Dr_004_150640-1	(25332-NM_131240.1)	(25336-Dr.75104)	
MAD_Dr_004_150643-1	(25339-Dr.116641)	(27000-NM_182879.2)	
MAD_Dr_004_150646-1	(25343-OTTDART00000015500)	(25355-NM_001123242.2)	(25360-Dr.90346)	
MAD_Dr_004_150647-1	(25344-ENSDART00000065817)	(26558-NM_131112.1)	
MAD_Dr_004_150652-1	(2535-XM_001922151.1)	(2536-Dr.75203)	
MAD_Dr_004_150653-1	(25350-XM_001332506.2)	(25358-Dr.18487)	
MAD_Dr_004_150655-1	(25352-XM_001920687.1)	(25361-Dr.116356)	
MAD_Dr_004_150656-1	(25353-XM_684206.3)	(25359-Dr.18531)	
MAD_Dr_004_150665-1	(25362-OTTDART00000007554)	(27811-ENSDART00000004756)	
MAD_Dr_004_150668-1	(25369-XM_001921570.1)	(25386-Dr.92723)	
MAD_Dr_004_150671-1	(2538-ENSDART00000040456)	(2554-OTTDART00000006265)	(2555-NM_001045094.1)	(2556-Dr.89024)	
MAD_Dr_004_150673-1	(25385-OTTDART00000043137)	(27515-ENSDART00000109231)	
MAD_Dr_004_150683-1	(25400-XM_001922440.1)	(25404-Dr.74641)	
MAD_Dr_004_150684-1	(25402-NM_200501.1)	(25405-Dr.78126)	
MAD_Dr_004_150690-1	(25408-OTTDART00000022441)	(25421-ENSDART00000097525)	(25428-NM_001100006.1)	(25430-Dr.62003)	
MAD_Dr_004_150702-1	(25424-XM_696282.3)	(25436-Dr.114483)	
MAD_Dr_004_150704-1	(25429-NM_199978.1)	(25432-Dr.80253)	
MAD_Dr_004_150714-1	(2544-XM_684944.3)	(2547-Dr.151332)	
MAD_Dr_004_150722-1	(2545-XM_686514.3)	(2546-Dr.81036)	
MAD_Dr_004_150726-1	(25457-NM_001005934.1)	(25461-Dr.80185)	
MAD_Dr_004_150736-1	(25475-ENSDART00000086047)	(25546-ENSDART00000086044)	
MAD_Dr_004_150737-1	(25476-ENSDART00000097384)	(35458-XM_001331569.2)	
MAD_Dr_004_150743-1	(25486-NM_200528.2)	(25494-Dr.51201)	(25967-OTTDART00000039038)	
MAD_Dr_004_150744-1	(2549-NM_001077763.1)	(2552-Dr.79170)	
MAD_Dr_004_150752-1	(25504-NM_001098242.1)	(25514-Dr.95058)	
MAD_Dr_004_150753-1	(25505-XM_688937.3)	(25515-Dr.120158)	
MAD_Dr_004_150754-1	(25506-XM_001919065.1)	(36057-ENSDART00000099064)	
MAD_Dr_004_150755-1	(25508-NM_001128241.1)	(25511-Dr.17518)	
MAD_Dr_004_150756-1	(25509-NM_200118.1)	(25512-Dr.26707)	
MAD_Dr_004_150770-1	(25523-XM_001922654.1)	(25526-XM_001919019.1)	(25535-Dr.105883)	(25537-Dr.154652)	(25591-XM_693273.2)	
MAD_Dr_004_150772-1	(25525-XM_001923052.1)	(25536-Dr.119918)	
MAD_Dr_004_150774-1	(25527-XM_001920227.1)	(25531-Dr.17761)	
MAD_Dr_004_150775-1	(25529-NM_199550.1)	(25534-Dr.77236)	
MAD_Dr_004_150788-1	(25545-ENSDART00000082287)	(31046-ENSDART00000082292)	(33663-ENSDART00000006871)	(38058-ENSDART00000082273)	
MAD_Dr_004_150792-1	(25550-NM_201304.1)	(25557-Dr.80473)	
MAD_Dr_004_150794-1	(25552-XM_001340208.2)	(25558-Dr.83272)	
MAD_Dr_004_150803-1	(25566-XM_001333231.1)	(25574-Dr.22733)	
MAD_Dr_004_150805-1	(25570-NM_201020.1)	(25575-Dr.26461)	
MAD_Dr_004_150806-1	(25572-NM_001002688.1)	(25576-Dr.32749)	
MAD_Dr_004_150820-1	(25590-NM_214705.1)	(25601-Dr.80664)	
MAD_Dr_004_150822-1	(25592-NM_201132.1)	(25600-Dr.76353)	
MAD_Dr_004_150825-1	(25596-NM_001008580.1)	(25598-Dr.37879)	
MAD_Dr_004_150829-1	(256-XM_692819.3)	(257-Dr.12467)	
MAD_Dr_004_150830-1	(2560-OTTDART00000031828)	(2857-ENSDART00000089012)	
MAD_Dr_004_150840-1	(2561-NM_199214.1)	(2562-Dr.20097)	
MAD_Dr_004_150845-1	(25618-XM_690529.3)	(25633-Dr.124384)	(33815-ENSDART00000098446)	
MAD_Dr_004_150846-1	(25619-XM_001921166.1)	(25638-Dr.152998)	
MAD_Dr_004_150849-1	(25621-XM_001923805.1)	(25637-Dr.151033)	
MAD_Dr_004_150850-1	(25626-NM_001089330.1)	(25629-Dr.78493)	
MAD_Dr_004_150851-1	(25627-NM_131249.1)	(25628-Dr.8101)	(26107-OTTDART00000043482)	
MAD_Dr_004_150861-1	(2564-XM_684744.3)	(2567-Dr.106221)	
MAD_Dr_004_150862-1	(25641-OTTDART00000039531)	(25677-ENSDART00000112671)	
MAD_Dr_004_150867-1	(25646-NM_199640.1)	(25655-Dr.77873)	(26770-ENSDART00000020607)	
MAD_Dr_004_150868-1	(25648-XM_001332303.2)	(25653-Dr.40497)	
MAD_Dr_004_150869-1	(25649-NM_001025299.1)	(25652-Dr.34746)	
MAD_Dr_004_150870-1	(2565-XM_001342885.2)	(2566-Dr.81155)	(2710-OTTDART00000026192)	
MAD_Dr_004_150881-1	(25661-OTTDART00000037547)	(27941-ENSDART00000100430)	
MAD_Dr_004_150885-1	(25666-XR_044884.1)	(31537-ENSDART00000064615)	
MAD_Dr_004_150886-1	(25667-XM_692710.3)	(25668-Dr.77935)	
MAD_Dr_004_150899-1	(25685-NM_001128281.1)	(25695-Dr.119883)	(26487-ENSDART00000099839)	
MAD_Dr_004_150913-1	(25702-ENSDART00000007021)	(25711-ENSDART00000112578)	
MAD_Dr_004_150917-1	(25707-ENSDART00000076531)	(25796-ENSDART00000088026)	
MAD_Dr_004_150922-1	(25719-NM_212960.2)	(25726-Dr.86028)	
MAD_Dr_004_150931-1	(25731-NM_213436.1)	(25733-Dr.77206)	
MAD_Dr_004_150937-1	(2574-NM_001098187.1)	(2575-Dr.94246)	
MAD_Dr_004_150941-1	(25744-ENSDART00000089442)	(25788-OTTDART00000041198)	(25803-NM_001170942.1)	
MAD_Dr_004_150949-1	(2576-OTTDART00000023119)	(2577-NM_001128232.1)	(2578-Dr.92343)	
MAD_Dr_004_150959-1	(25771-OTTDART00000037513)	(25775-XM_001923891.1)	(25779-Dr.79367)	
MAD_Dr_004_150963-1	(25776-NM_001025460.1)	(25778-Dr.7322)	
MAD_Dr_004_150964-1	(25777-NM_131566.1)	(25780-Dr.81979)	
MAD_Dr_004_150978-1	(25797-ENSDART00000090215)	(26552-XM_001919879.1)	(26562-Dr.88084)	
MAD_Dr_004_150979-1	(25798-XM_680633.3)	(25815-Dr.151031)	
MAD_Dr_004_150981-1	(2580-XM_686123.3)	(2581-Dr.42719)	
MAD_Dr_004_150985-1	(25807-OTTDART00000024029)	(26894-ENSDART00000076693)	
MAD_Dr_004_150986-1	(25808-Dr.12607)	(26191-OTTDART00000036424)	(28259-NM_131140.1)	
MAD_Dr_004_150989-1	(25812-NM_001003851.1)	(25825-OTTDART00000028219)	
MAD_Dr_004_151012-1	(25839-XM_001922366.1)	(25854-Dr.149768)	
MAD_Dr_004_151016-1	(2585-ENSDART00000033053)	(2611-OTTDART00000009226)	(2657-ENSDART00000079461)	
MAD_Dr_004_151024-1	(2586-NM_183349.1)	(2587-Dr.89462)	
MAD_Dr_004_151029-1	(25866-NM_001114718.1)	(25873-Dr.124998)	
MAD_Dr_004_151031-1	(25869-NM_001004672.2)	(25871-Dr.52862)	
MAD_Dr_004_151034-1	(25872-Dr.77291)	(26740-NM_212989.1)	
MAD_Dr_004_151041-1	(25883-NM_001037394.1)	(25892-Dr.83555)	
MAD_Dr_004_151043-1	(25887-XM_681203.3)	(25895-Dr.118093)	(37093-ENSDART00000093367)	
MAD_Dr_004_151044-1	(25888-NM_001077538.1)	(25894-Dr.91877)	
MAD_Dr_004_151045-1	(25889-NM_213270.1)	(25891-Dr.80904)	
MAD_Dr_004_151052-1	(25897-OTTDART00000012330)	(26069-ENSDART00000047113)	
MAD_Dr_004_151054-1	(25899-OTTDART00000037940)	(26658-ENSDART00000105687)	
MAD_Dr_004_151055-1	(259-ENSDART00000111029)	(268-OTTDART00000042282)	
MAD_Dr_004_151062-1	(25907-ENSDART00000097178)	(28129-XM_001920239.1)	(28661-OTTDART00000023118)	
MAD_Dr_004_151067-1	(25920-XM_001334263.1)	(25925-Dr.34611)	
MAD_Dr_004_151068-1	(25922-NM_200893.1)	(25931-Dr.81416)	
MAD_Dr_004_151069-1	(25923-NM_001080028.1)	(25934-Dr.101972)	(27667-ENSDART00000104762)	(27730-ENSDART00000010407)	(78305-OTTDART00000004350)	
MAD_Dr_004_151071-1	(2593-XM_691468.2)	(2594-Dr.7573)	
MAD_Dr_004_151085-1	(25948-XM_684115.3)	(25962-Dr.89140)	
MAD_Dr_004_151087-1	(25951-XM_001338767.1)	(25959-Dr.76701)	
MAD_Dr_004_151088-1	(25953-XM_001334854.2)	(25956-Dr.34411)	
MAD_Dr_004_151089-1	(25954-NM_001002326.1)	(25963-Dr.132378)	
MAD_Dr_004_151103-1	(25971-NM_001033735.1)	(25983-Dr.151510)	
MAD_Dr_004_151106-1	(25975-NM_001013309.2)	(25981-Dr.77002)	
MAD_Dr_004_151107-1	(25976-NM_213278.1)	(25979-Dr.32607)	(26565-OTTDART00000018474)	(26599-ENSDART00000017359)	
MAD_Dr_004_151123-1	(26-XM_001920059.1)	(27-Dr.132521)	
MAD_Dr_004_151125-1	(2600-ENSDART00000019144)	(2609-ENSDART00000113360)	
MAD_Dr_004_151130-1	(26006-NM_200167.1)	(26015-Dr.120616)	(27050-OTTDART00000027130)	(27057-ENSDART00000011886)	
MAD_Dr_004_151131-1	(26007-XM_001343084.2)	(26014-Dr.67831)	
MAD_Dr_004_151132-1	(2601-OTTDART00000003882)	(2602-NM_001007038.1)	(2606-Dr.132933)	
MAD_Dr_004_151137-1	(26017-ENSDART00000079504)	(31108-XM_687236.3)	
MAD_Dr_004_151142-1	(26023-ENSDART00000086335)	(26026-ENSDART00000113903)	
MAD_Dr_004_151147-1	(26030-XM_682272.3)	(26033-Dr.15071)	
MAD_Dr_004_151148-1	(26031-NM_213425.1)	(26034-Dr.75961)	
MAD_Dr_004_151149-1	(26032-NM_199281.1)	(26036-Dr.83210)	
MAD_Dr_004_151154-1	(26038-XM_681893.2)	(27069-XM_703528.2)	
MAD_Dr_004_151156-1	(2604-NM_001007063.1)	(2605-Dr.103987)	
MAD_Dr_004_151164-1	(26047-ENSDART00000082201)	(26054-NM_001077372.2)	(26058-Dr.80008)	
MAD_Dr_004_151169-1	(26051-XM_686474.3)	(26061-Dr.132720)	(33650-OTTDART00000034473)	
MAD_Dr_004_151170-1	(26053-NM_001014310.2)	(26060-Dr.124929)	
MAD_Dr_004_151172-1	(26055-NM_001077381.1)	(26059-Dr.81661)	
MAD_Dr_004_151189-1	(26077-NM_001114911.1)	(26099-Dr.118525)	
MAD_Dr_004_151190-1	(26078-XM_689213.2)	(26102-Dr.148846)	
MAD_Dr_004_151192-1	(26082-XM_692809.3)	(26096-Dr.110768)	
MAD_Dr_004_151194-1	(26085-NM_001001730.2)	(26093-Dr.77119)	
MAD_Dr_004_151195-1	(26086-NM_001077391.1)	(26092-Dr.67670)	
MAD_Dr_004_151196-1	(26088-NM_001005924.1)	(26095-Dr.87204)	
MAD_Dr_004_151206-1	(261-XM_687130.3)	(262-Dr.106327)	
MAD_Dr_004_151224-1	(26116-OTTDART00000019490)	(26127-ENSDART00000085969)	
MAD_Dr_004_151234-1	(2613-OTTDART00000023891)	(2750-OTTDART00000023892)	
MAD_Dr_004_151240-1	(26143-OTTDART00000008511)	(43619-ENSDART00000042673)	
MAD_Dr_004_151247-1	(26153-NM_001089448.1)	(26166-Dr.16479)	
MAD_Dr_004_151248-1	(26154-NM_201465.2)	(26173-Dr.105519)	
MAD_Dr_004_151252-1	(26160-NM_001007439.1)	(26168-Dr.37198)	
MAD_Dr_004_151254-1	(26162-NM_200904.1)	(26170-Dr.80315)	
MAD_Dr_004_151268-1	(2618-XM_682396.3)	(2619-Dr.78449)	
MAD_Dr_004_151270-1	(26181-XM_678012.2)	(26186-Dr.90881)	(33862-XM_001921007.1)	
MAD_Dr_004_151276-1	(26193-OTTDART00000041384)	(26421-ENSDART00000074380)	
MAD_Dr_004_151278-1	(26195-ENSDART00000101293)	(27889-ENSDART00000101294)	
MAD_Dr_004_151279-1	(26197-NM_199519.2)	(26206-Dr.17314)	
MAD_Dr_004_151280-1	(26198-NM_001020516.1)	(26207-Dr.45429)	
MAD_Dr_004_151283-1	(2620-XM_001922713.1)	(2621-Dr.81900)	
MAD_Dr_004_151286-1	(26202-NM_001099245.1)	(26209-Dr.86366)	(26787-OTTDART00000035069)	(27135-ENSDART00000023206)	
MAD_Dr_004_151287-1	(26203-NM_212645.1)	(26208-Dr.75559)	
MAD_Dr_004_151288-1	(26204-NM_001039637.1)	(26211-Dr.106330)	
MAD_Dr_004_151295-1	(26210-Dr.105165)	(26625-OTTDART00000038648)	
MAD_Dr_004_151301-1	(2622-XM_684462.3)	(2623-Dr.92619)	
MAD_Dr_004_151307-1	(26227-XM_001920781.1)	(26234-Dr.151586)	(26276-OTTDART00000019015)	
MAD_Dr_004_151308-1	(26229-NM_001024453.1)	(26231-Dr.70839)	
MAD_Dr_004_151314-1	(26235-OTTDART00000022367)	(26466-NM_001017539.1)	(26471-Dr.77336)	(27211-ENSDART00000097677)	
MAD_Dr_004_151317-1	(2624-NM_001098261.1)	(2625-Dr.154546)	
MAD_Dr_004_151321-1	(26247-XM_679326.2)	(28853-XM_001922724.1)	
MAD_Dr_004_151335-1	(26268-NM_001007773.1)	(26271-Dr.76636)	
MAD_Dr_004_151336-1	(2627-ENSDART00000036467)	(2628-NM_001127185.1)	
MAD_Dr_004_151337-1	(26270-NM_200962.1)	(26272-Dr.82569)	
MAD_Dr_004_151343-1	(26278-OTTDART00000033985)	(26300-NM_001007284.2)	(26315-Dr.155228)	
MAD_Dr_004_151346-1	(26280-OTTDART00000044914)	(26287-NM_001111223.1)	(26302-Dr.25609)	(27056-ENSDART00000008077)	
MAD_Dr_004_151349-1	(26283-ENSDART00000074683)	(26337-OTTDART00000023848)	
MAD_Dr_004_151354-1	(26293-XM_695149.3)	(26303-Dr.78673)	
MAD_Dr_004_151355-1	(26294-XM_001344538.2)	(26310-Dr.142023)	
MAD_Dr_004_151356-1	(26295-XM_688458.3)	(26314-Dr.152936)	
MAD_Dr_004_151357-1	(26298-NM_199972.1)	(26307-Dr.81952)	
MAD_Dr_004_151358-1	(26299-NM_131717.1)	(26306-Dr.80781)	
MAD_Dr_004_151360-1	(2630-ENSDART00000106534)	(2635-ENSDART00000010588)	(2636-NM_001039825.1)	(2637-Dr.117129)	
MAD_Dr_004_151368-1	(26309-XM_692060.1)	(28724-OTTDART00000043491)	
MAD_Dr_004_151379-1	(2632-XM_680979.3)	(2634-Dr.42900)	
MAD_Dr_004_151383-1	(26325-NM_001109699.1)	(26336-Dr.111112)	
MAD_Dr_004_151385-1	(26329-NM_001128292.2)	(26333-Dr.84066)	
MAD_Dr_004_151396-1	(26342-NM_205644.1)	(26352-Dr.89371)	
MAD_Dr_004_151397-1	(26343-NM_001080590.1)	(26349-Dr.77350)	
MAD_Dr_004_151398-1	(26344-NM_001035265.1)	(26346-Dr.48244)	
MAD_Dr_004_151400-1	(26348-Dr.77341)	(27203-OTTDART00000027206)	(27482-ENSDART00000018868)	
MAD_Dr_004_151408-1	(26357-ENSDART00000051621)	(26369-NM_001007323.2)	(26375-Dr.104263)	
MAD_Dr_004_151412-1	(26361-XM_001331652.1)	(26371-Dr.30504)	
MAD_Dr_004_151415-1	(26366-NM_001020707.1)	(26373-Dr.83983)	(27098-ENSDART00000038075)	
MAD_Dr_004_151416-1	(26368-NM_201023.1)	(26376-Dr.108715)	
MAD_Dr_004_151426-1	(6612-OTTDART00000001972)	(26378-OTTDART00000001787)	
MAD_Dr_004_151427-1	(26379-OTTDART00000012901)	(26399-NM_001030216.1)	
MAD_Dr_004_151429-1	(26381-OTTDART00000019941)	(26388-ENSDART00000103484)	(26402-NM_001045098.1)	(26412-Dr.114600)	
MAD_Dr_004_151431-1	(26383-OTTDART00000029210)	(27219-NM_001013533.1)	(27224-Dr.32418)	(27993-ENSDART00000013519)	
MAD_Dr_004_151434-1	(26389-ENSDART00000103725)	(35130-ENSDART00000103720)	
MAD_Dr_004_151436-1	(26391-NM_201484.1)	(26404-Dr.1068)	(26653-ENSDART00000018423)	
MAD_Dr_004_151437-1	(26392-XM_678177.3)	(26407-Dr.80652)	
MAD_Dr_004_151440-1	(2640-NM_001146150.1)	(2643-Dr.88008)	
MAD_Dr_004_151441-1	(26401-NM_213262.1)	(26405-Dr.32300)	
MAD_Dr_004_151443-1	(26403-NM_001077721.1)	(26408-Dr.81339)	
MAD_Dr_004_151448-1	(2641-NM_001003847.1)	(2642-Dr.77325)	(2649-ENSDART00000115408)	(2660-OTTDART00000026221)	(2661-ENSDART00000054611)	
MAD_Dr_004_151449-1	(26410-XM_001919881.1)	(27885-ENSDART00000002690)	
MAD_Dr_004_151460-1	(26424-NM_001080673.1)	(26432-Dr.104760)	(26910-ENSDART00000101070)	
MAD_Dr_004_151461-1	(26427-NM_213411.1)	(26431-Dr.79972)	
MAD_Dr_004_151467-1	(26436-OTTDART00000038613)	(26551-ENSDART00000076867)	
MAD_Dr_004_151468-1	(26437-OTTDART00000039524)	(26451-ENSDART00000111343)	(26465-NM_001128764.1)	(26480-Dr.148367)	
MAD_Dr_004_151471-1	(26442-ENSDART00000050674)	(26445-ENSDART00000097822)	
MAD_Dr_004_151477-1	(26450-ENSDART00000109121)	(26572-ENSDART00000043126)	
MAD_Dr_004_151480-1	(26453-NM_001045287.1)	(26473-Dr.85861)	(26482-OTTDART00000027999)	(26794-ENSDART00000067530)	
MAD_Dr_004_151482-1	(26458-XM_001332070.2)	(26469-Dr.42064)	
MAD_Dr_004_151490-1	(26470-Dr.75922)	(26942-OTTDART00000025919)	(27144-NM_131883.1)	(27661-ENSDART00000045069)	(27693-ENSDART00000056295)	
MAD_Dr_004_151504-1	(26485-OTTDART00000041360)	(26534-ENSDART00000083548)	
MAD_Dr_004_151507-1	(26488-NM_213141.1)	(26493-Dr.76394)	
MAD_Dr_004_151509-1	(26490-NM_001079952.1)	(26497-Dr.150673)	
MAD_Dr_004_151516-1	(265-XM_001332682.2)	(266-Dr.15367)	
MAD_Dr_004_151518-1	(26502-OTTDART00000036472)	(26955-NM_001159912.1)	(26957-Dr.75482)	
MAD_Dr_004_151519-1	(26503-ENSDART00000017679)	(26509-ENSDART00000075749)	
MAD_Dr_004_151527-1	(26510-ENSDART00000111411)	(26513-ENSDART00000115081)	
MAD_Dr_004_151531-1	(26514-NM_213152.1)	(26517-Dr.75391)	
MAD_Dr_004_151532-1	(26516-NM_212841.1)	(26520-Dr.150923)	(26526-ENSDART00000077129)	
MAD_Dr_004_151535-1	(2652-XM_679835.3)	(2653-Dr.76757)	
MAD_Dr_004_151537-1	(26521-OTTDART00000023358)	(26550-ENSDART00000051998)	
MAD_Dr_004_151551-1	(26537-XM_678554.3)	(26538-XM_001923681.1)	(26542-Dr.7438)	
MAD_Dr_004_151555-1	(26540-XM_684842.3)	(26545-Dr.75478)	
MAD_Dr_004_151560-1	(26548-OTTDART00000030214)	(26555-NM_001126485.1)	(26564-Dr.131895)	
MAD_Dr_004_151570-1	(26563-XM_681911.2)	(27148-OTTDART00000032494)	
MAD_Dr_004_151573-1	(26566-OTTDART00000021604)	(42458-ENSDART00000086610)	
MAD_Dr_004_151580-1	(26573-ENSDART00000078011)	(27141-ENSDART00000099834)	(27360-ENSDART00000104187)	
MAD_Dr_004_151581-1	(26574-ENSDART00000110413)	(26575-ENSDART00000110945)	
MAD_Dr_004_151583-1	(26578-ENSDART00000113440)	(28845-ENSDART00000041882)	
MAD_Dr_004_151585-1	(2658-XM_677814.3)	(2659-Dr.148915)	
MAD_Dr_004_151587-1	(26581-XM_001345917.2)	(26593-Dr.114150)	
MAD_Dr_004_151588-1	(26582-XM_001340755.2)	(26594-Dr.116340)	
MAD_Dr_004_151589-1	(26585-XM_001921464.1)	(26595-Dr.141403)	
MAD_Dr_004_151590-1	(26586-NM_200971.1)	(26589-Dr.14593)	
MAD_Dr_004_151591-1	(26588-NM_001004551.1)	(26591-Dr.79744)	
MAD_Dr_004_151601-1	(26597-OTTDART00000036295)	(30787-ENSDART00000090380)	
MAD_Dr_004_151608-1	(26603-ENSDART00000102441)	(33626-ENSDART00000111126)	
MAD_Dr_004_151609-1	(26605-NM_001030205.1)	(26619-Dr.87401)	
MAD_Dr_004_151610-1	(26608-XM_695944.3)	(26616-Dr.82628)	
MAD_Dr_004_151611-1	(26609-XM_679168.2)	(26621-Dr.120778)	
MAD_Dr_004_151614-1	(26613-NM_001122698.1)	(26614-Dr.14734)	
MAD_Dr_004_151627-1	(26633-XM_001923413.1)	(26648-Dr.151772)	(29059-OTTDART00000037492)	
MAD_Dr_004_151628-1	(26634-NM_131030.2)	(26638-Dr.191)	
MAD_Dr_004_151641-1	(26659-NM_001110452.1)	(26665-Dr.87425)	
MAD_Dr_004_151642-1	(2666-NM_131862.1)	(2667-Dr.8287)	(2713-OTTDART00000005844)	(2715-ENSDART00000024922)	(3258-NM_131665.1)	
MAD_Dr_004_151644-1	(26663-XM_689267.3)	(26668-Dr.117846)	
MAD_Dr_004_151660-1	(26681-NM_001080689.1)	(26696-Dr.20592)	
MAD_Dr_004_151662-1	(26689-NM_001114593.1)	(26702-Dr.78383)	
MAD_Dr_004_151664-1	(26690-NM_200143.1)	(26700-Dr.78049)	
MAD_Dr_004_151665-1	(26693-NM_200611.1)	(26698-Dr.41677)	
MAD_Dr_004_151666-1	(26694-NM_212642.1)	(26699-Dr.77460)	
MAD_Dr_004_151667-1	(26695-NM_001014324.1)	(26708-Dr.86374)	
MAD_Dr_004_151673-1	(2670-XM_693409.3)	(2671-Dr.108212)	
MAD_Dr_004_151692-1	(26723-NM_001081749.1)	(26726-Dr.78181)	
MAD_Dr_004_151693-1	(26724-NM_199521.2)	(26725-Dr.5064)	
MAD_Dr_004_151709-1	(26741-XM_001345035.2)	(26753-Dr.95893)	
MAD_Dr_004_151711-1	(26743-XM_001918972.1)	(26754-Dr.151731)	
MAD_Dr_004_151712-1	(26744-NM_200946.1)	(26748-Dr.5793)	
MAD_Dr_004_151713-1	(26746-NM_199733.1)	(26752-Dr.94879)	(27093-OTTDART00000028407)	(27136-ENSDART00000059826)	
MAD_Dr_004_151714-1	(26747-NM_001020744.1)	(26750-Dr.76906)	
MAD_Dr_004_151717-1	(2675-XM_001922136.1)	(2676-Dr.22807)	(2681-OTTDART00000042805)	
MAD_Dr_004_151726-1	(26761-NM_001110033.1)	(35034-ENSDART00000067253)	
MAD_Dr_004_151727-1	(26762-NM_001007299.1)	(26766-Dr.79909)	
MAD_Dr_004_151737-1	(26774-NM_200920.1)	(26784-Dr.150859)	
MAD_Dr_004_151739-1	(26777-XM_001338875.2)	(26781-Dr.86911)	
MAD_Dr_004_151740-1	(26778-NM_199807.1)	(26779-Dr.10558)	
MAD_Dr_004_151749-1	(26789-ENSDART00000026539)	(26816-NM_001045028.2)	(26830-Dr.14149)	
MAD_Dr_004_151758-1	(26813-NM_201495.1)	(26829-Dr.7872)	
MAD_Dr_004_151759-1	(26814-NM_001076611.1)	(26833-Dr.83406)	
MAD_Dr_004_151760-1	(26815-NM_201157.1)	(26831-Dr.76282)	
MAD_Dr_004_151762-1	(26817-XM_001919231.1)	(26832-Dr.82673)	
MAD_Dr_004_151763-1	(26819-XM_694250.3)	(26836-Dr.149598)	
MAD_Dr_004_151767-1	(26823-NM_001080005.1)	(26835-Dr.107525)	(27512-OTTDART00000037403)	(27530-ENSDART00000087740)	
MAD_Dr_004_151782-1	(2684-XM_001920063.1)	(2685-Dr.104868)	
MAD_Dr_004_151791-1	(26849-ENSDART00000079974)	(27569-ENSDART00000079978)	
MAD_Dr_004_151795-1	(26852-NM_001114466.1)	(26861-Dr.103534)	(27835-ENSDART00000021969)	
MAD_Dr_004_151797-1	(26859-NM_001089468.1)	(26863-Dr.154232)	
MAD_Dr_004_151803-1	(26865-OTTDART00000010632)	(26867-ENSDART00000023550)	(26873-NM_001045073.1)	(26888-Dr.132281)	
MAD_Dr_004_151809-1	(26871-NM_213143.1)	(26882-Dr.25750)	
MAD_Dr_004_151810-1	(26872-NM_201315.1)	(26885-Dr.104616)	
MAD_Dr_004_151812-1	(26875-XM_691149.2)	(26886-Dr.116136)	
MAD_Dr_004_151814-1	(26877-NM_001105524.1)	(26887-Dr.129033)	
MAD_Dr_004_151829-1	(26896-XM_685186.2)	(26904-Dr.80295)	
MAD_Dr_004_151830-1	(26898-NM_199333.1)	(26903-Dr.79861)	
MAD_Dr_004_151831-1	(26899-NM_200787.1)	(26901-Dr.11214)	
MAD_Dr_004_151834-1	(26900-NM_001031676.1)	(26902-Dr.24504)	
MAD_Dr_004_151842-1	(26908-OTTDART00000026398)	(30396-ENSDART00000054476)	
MAD_Dr_004_151846-1	(26916-NM_199792.1)	(26917-Dr.26610)	
MAD_Dr_004_151853-1	(26928-NM_212647.1)	(26935-Dr.935)	
MAD_Dr_004_151857-1	(26933-NM_001003768.1)	(26938-Dr.34002)	
MAD_Dr_004_151869-1	(26953-NM_001089423.1)	(26959-Dr.90118)	
MAD_Dr_004_151870-1	(26954-NM_213235.1)	(26956-Dr.3014)	(27731-ENSDART00000103471)	(27735-ENSDART00000112942)	
MAD_Dr_004_151884-1	(26970-NM_001166256.1)	(26978-Dr.126264)	
MAD_Dr_004_151885-1	(26971-NM_201485.1)	(26973-Dr.7401)	
MAD_Dr_004_151894-1	(26980-OTTDART00000027150)	(31081-ENSDART00000004664)	
MAD_Dr_004_151900-1	(2699-ENSDART00000108508)	(2798-ENSDART00000005583)	
MAD_Dr_004_151901-1	(26990-XM_687930.3)	(27003-Dr.44215)	
MAD_Dr_004_151902-1	(26991-XM_001339293.2)	(27011-Dr.99325)	
MAD_Dr_004_151905-1	(26996-NM_001025188.1)	(27004-Dr.47573)	
MAD_Dr_004_151909-1	(27001-NM_001110456.1)	(27010-Dr.88748)	(27404-ENSDART00000090860)	
MAD_Dr_004_151917-1	(27014-OTTDART00000027289)	(28186-NM_199928.1)	(28189-Dr.75260)	(28700-ENSDART00000037036)	
MAD_Dr_004_151918-1	(27015-OTTDART00000028077)	(27030-ENSDART00000104031)	(27041-NM_213087.2)	
MAD_Dr_004_151926-1	(2703-NM_001002222.1)	(2706-Dr.132625)	
MAD_Dr_004_151928-1	(27033-NM_001080691.1)	(27042-Dr.9582)	
MAD_Dr_004_151931-1	(2704-NM_174863.2)	(2705-Dr.1706)	
MAD_Dr_004_151932-1	(27040-NM_001123054.1)	(27047-Dr.87039)	
MAD_Dr_004_151935-1	(27043-Dr.14717)	(27666-ENSDART00000099479)	
MAD_Dr_004_151944-1	(27058-ENSDART00000019145)	(27568-ENSDART00000076419)	
MAD_Dr_004_151952-1	(27068-XM_685902.3)	(27079-Dr.106268)	
MAD_Dr_004_151954-1	(27070-XM_684999.3)	(27075-Dr.82919)	
MAD_Dr_004_151955-1	(27071-NM_001130658.1)	(27080-Dr.111733)	
MAD_Dr_004_151958-1	(27078-Dr.94232)	(29042-OTTDART00000039694)	
MAD_Dr_004_151963-1	(27085-NM_001044908.2)	(27088-Dr.80851)	(27815-ENSDART00000105545)	
MAD_Dr_004_151964-1	(27086-NM_001100960.1)	(27089-Dr.121862)	(27237-ENSDART00000013851)	
MAD_Dr_004_151976-1	(27099-ENSDART00000062515)	(27122-Dr.81274)	
MAD_Dr_004_151984-1	(2711-NM_001045311.1)	(2712-Dr.82758)	
MAD_Dr_004_151990-1	(27115-NM_001077344.1)	(27121-Dr.81196)	(27863-ENSDART00000102245)	
MAD_Dr_004_151997-1	(27128-OTTDART00000015571)	(27204-ENSDART00000043843)	
MAD_Dr_004_152000-1	(27130-OTTDART00000029000)	(30442-ENSDART00000046528)	
MAD_Dr_004_152011-1	(27145-OTTDART00000025892)	(27212-ENSDART00000105516)	
MAD_Dr_004_152012-1	(27146-OTTDART00000027012)	(28787-ENSDART00000053531)	
MAD_Dr_004_152022-1	(27166-OTTDART00000008531)	(27175-ENSDART00000067188)	(27189-NM_001045101.1)	
MAD_Dr_004_152023-1	(27167-OTTDART00000028606)	(29227-ENSDART00000093366)	
MAD_Dr_004_152038-1	(27185-NM_201039.1)	(27199-Dr.121487)	
MAD_Dr_004_152046-1	(2720-NM_199673.1)	(2721-Dr.59760)	
MAD_Dr_004_152051-1	(27205-ENSDART00000051542)	(27210-ENSDART00000088825)	
MAD_Dr_004_152061-1	(27220-XM_692130.2)	(27221-XM_001919252.1)	(27225-Dr.74789)	
MAD_Dr_004_152075-1	(27250-ENSDART00000097975)	(27341-ENSDART00000050271)	
MAD_Dr_004_152077-1	(27256-NM_001089418.1)	(27260-Dr.105157)	
MAD_Dr_004_152078-1	(27257-NM_001080042.1)	(27258-Dr.85307)	(27910-OTTDART00000031776)	(28162-ENSDART00000089822)	
MAD_Dr_004_152090-1	(27272-ENSDART00000114082)	(30290-ENSDART00000085377)	
MAD_Dr_004_152091-1	(27275-XM_001920001.1)	(27293-Dr.126326)	
MAD_Dr_004_152092-1	(27277-XM_001341562.2)	(27291-Dr.91140)	
MAD_Dr_004_152094-1	(27288-NM_001080583.1)	(27292-Dr.96890)	
MAD_Dr_004_152095-1	(27290-XM_001337574.1)	(30753-ENSDART00000044282)	
MAD_Dr_004_152099-1	(273-NM_001118893.2)	(274-Dr.19565)	
MAD_Dr_004_152112-1	(27319-OTTDART00000009309)	(27336-NM_001044827.1)	
MAD_Dr_004_152119-1	(27335-NM_199790.1)	(27347-Dr.77657)	(27796-ENSDART00000114407)	
MAD_Dr_004_152121-1	(27337-NM_200907.1)	(27345-Dr.32886)	
MAD_Dr_004_152122-1	(2734-NM_199895.1)	(2737-Dr.28357)	
MAD_Dr_004_152129-1	(2735-XM_001921388.1)	(2739-Dr.54166)	
MAD_Dr_004_152137-1	(27362-NM_001077719.1)	(27369-Dr.2613)	
MAD_Dr_004_152139-1	(27365-XM_690152.3)	(27371-Dr.62551)	
MAD_Dr_004_152152-1	(27387-OTTDART00000034008)	(28646-XM_689298.3)	(28652-Dr.17119)	(28872-ENSDART00000113656)	
MAD_Dr_004_152163-1	(27406-ENSDART00000099856)	(27407-ENSDART00000109533)	
MAD_Dr_004_152168-1	(27410-NM_200345.1)	(27428-Dr.26462)	
MAD_Dr_004_152169-1	(27411-NM_001080645.1)	(27430-Dr.91786)	
MAD_Dr_004_152173-1	(27419-XR_045084.1)	(39526-XM_001922936.1)	(66907-XM_001922601.1)	(66981-ENSDART00000109804)	
MAD_Dr_004_152195-1	(27448-XM_701870.2)	(27460-Dr.114417)	
MAD_Dr_004_152196-1	(27449-XM_686299.3)	(27456-Dr.17704)	
MAD_Dr_004_152198-1	(27453-NM_131069.2)	(27457-Dr.18287)	(28354-ENSDART00000009790)	
MAD_Dr_004_152213-1	(27470-NM_001007105.2)	(27474-Dr.74606)	
MAD_Dr_004_152214-1	(27472-NM_001007199.2)	(27477-Dr.88054)	
MAD_Dr_004_152216-1	(27476-Dr.76717)	(28107-OTTDART00000036713)	
MAD_Dr_004_152229-1	(27491-NM_001014308.1)	(27508-Dr.143442)	(28246-OTTDART00000024600)	(28333-ENSDART00000056656)	
MAD_Dr_004_152231-1	(27493-NM_001080669.1)	(27504-Dr.71683)	
MAD_Dr_004_152245-1	(2751-XM_686051.3)	(2752-Dr.120715)	
MAD_Dr_004_152246-1	(27510-OTTDART00000019435)	(27514-ENSDART00000099005)	(27519-NM_001105114.1)	(27524-Dr.132401)	
MAD_Dr_004_152252-1	(27516-XM_683823.3)	(27522-Dr.114052)	
MAD_Dr_004_152253-1	(27517-XM_693452.3)	(27520-Dr.48836)	
MAD_Dr_004_152254-1	(27518-NM_001077568.1)	(27521-Dr.81265)	
MAD_Dr_004_152269-1	(27534-XM_693973.3)	(27542-Dr.87141)	
MAD_Dr_004_152271-1	(27538-NM_200538.1)	(27539-Dr.28449)	
MAD_Dr_004_152278-1	(27545-OTTDART00000027392)	(27978-ENSDART00000046283)	(28317-NM_152956.1)	(28322-Dr.133651)	
MAD_Dr_004_152280-1	(27547-ENSDART00000016388)	(27706-NM_001113505.1)	(27728-Dr.143306)	
MAD_Dr_004_152283-1	(2755-XM_685237.3)	(2756-Dr.105596)	
MAD_Dr_004_152287-1	(27559-NM_152940.1)	(27560-Dr.14325)	
MAD_Dr_004_152293-1	(27565-ENSDART00000013563)	(27591-OTTDART00000027049)	
MAD_Dr_004_152301-1	(27573-XM_678235.3)	(27582-Dr.77045)	
MAD_Dr_004_152302-1	(27578-NM_212946.1)	(27579-Dr.15126)	
MAD_Dr_004_152304-1	(2758-OTTDART00000024834)	(2775-ENSDART00000089981)	(2776-NM_001128347.1)	(2777-Dr.120784)	
MAD_Dr_004_152317-1	(2760-NM_001123055.1)	(2761-Dr.89558)	
MAD_Dr_004_152319-1	(27601-NM_199758.1)	(27610-Dr.75869)	
MAD_Dr_004_152320-1	(27603-XM_001342566.2)	(27611-Dr.76886)	
MAD_Dr_004_152330-1	(27618-OTTDART00000030199)	(38294-OTTDART00000032376)	(38889-OTTDART00000030551)	
MAD_Dr_004_152347-1	(2764-XM_001923706.1)	(2765-Dr.104704)	
MAD_Dr_004_152355-1	(27650-NM_001110105.2)	(27653-Dr.75618)	
MAD_Dr_004_152359-1	(27656-Dr.108578)	(31594-ENSDART00000045813)	
MAD_Dr_004_152372-1	(27678-NM_001014354.1)	(28353-OTTDART00000039612)	(28358-ENSDART00000059394)	
MAD_Dr_004_152373-1	(27679-NM_001079960.2)	(27683-Dr.81833)	
MAD_Dr_004_152375-1	(27680-NM_001172625.1)	(28042-XM_678026.3)	(28057-Dr.77623)	(28324-OTTDART00000015168)	(28846-ENSDART00000079824)	
MAD_Dr_004_152378-1	(27685-Dr.88905)	(28561-OTTDART00000039281)	(28577-ENSDART00000112056)	(28589-NM_001144812.1)	
MAD_Dr_004_152392-1	(27703-XM_001339351.2)	(27717-Dr.78991)	
MAD_Dr_004_152395-1	(2771-NM_001024099.1)	(2773-Dr.144811)	
MAD_Dr_004_152398-1	(27718-NM_001079981.1)	(28181-OTTDART00000037052)	
MAD_Dr_004_152420-1	(27745-OTTDART00000041348)	(27747-ENSDART00000024984)	
MAD_Dr_004_152426-1	(27750-ENSDART00000080882)	(27751-ENSDART00000108594)	
MAD_Dr_004_152428-1	(27753-NM_212941.1)	(27765-Dr.30373)	
MAD_Dr_004_152429-1	(27756-XM_001341304.2)	(33937-ENSDART00000092049)	
MAD_Dr_004_152430-1	(27757-NM_213393.1)	(27768-Dr.75566)	(28639-ENSDART00000023784)	
MAD_Dr_004_152431-1	(27758-NM_200379.1)	(27772-Dr.88906)	
MAD_Dr_004_152433-1	(27763-NM_001128699.1)	(27767-Dr.52204)	
MAD_Dr_004_152447-1	(27784-ENSDART00000048614)	(27799-NM_001122702.1)	
MAD_Dr_004_152454-1	(27793-ENSDART00000102823)	(27932-OTTDART00000033601)	(27945-XM_682568.2)	(27967-Dr.116367)	
MAD_Dr_004_152455-1	(27794-ENSDART00000108710)	(30304-XR_045018.1)	
MAD_Dr_004_152458-1	(278-XM_001920959.1)	(279-Dr.117363)	
MAD_Dr_004_152459-1	(2780-NM_001111281.1)	(2781-Dr.104897)	
MAD_Dr_004_152462-1	(27802-XM_695969.3)	(27807-Dr.112878)	
MAD_Dr_004_152475-1	(27818-XM_690845.3)	(27831-Dr.132532)	
MAD_Dr_004_152476-1	(27821-NM_200723.1)	(27824-Dr.11184)	
MAD_Dr_004_152485-1	(27834-OTTDART00000034331)	(27859-ENSDART00000045588)	
MAD_Dr_004_152491-1	(2784-ENSDART00000115117)	(3444-ENSDART00000114343)	
MAD_Dr_004_152493-1	(27842-XM_679152.3)	(27846-Dr.11789)	(37973-ENSDART00000100212)	
MAD_Dr_004_152494-1	(27843-XM_001340191.2)	(27848-Dr.80083)	
MAD_Dr_004_152496-1	(27845-XM_001340650.2)	(27850-Dr.149187)	
MAD_Dr_004_152498-1	(27847-Dr.78157)	(27982-NM_183339.1)	(28729-ENSDART00000040826)	(28750-OTTDART00000025024)	
MAD_Dr_004_152504-1	(27852-OTTDART00000029150)	(27888-ENSDART00000076362)	
MAD_Dr_004_152516-1	(27868-XM_001923390.1)	(27878-Dr.104457)	
MAD_Dr_004_152517-1	(2787-XM_688124.3)	(2788-Dr.79849)	
MAD_Dr_004_152518-1	(27870-XM_001345904.2)	(27877-Dr.90238)	
MAD_Dr_004_152522-1	(27875-XM_001923784.1)	(28763-XM_001923780.1)	
MAD_Dr_004_152536-1	(2789-ENSDART00000097133)	(2812-ENSDART00000097134)	(2820-ENSDART00000076098)	(2835-ENSDART00000034683)	
MAD_Dr_004_152539-1	(27893-NM_199878.1)	(27901-Dr.28310)	
MAD_Dr_004_152540-1	(27895-XM_001922471.1)	(27906-Dr.79860)	
MAD_Dr_004_152541-1	(27896-XM_688588.3)	(27902-Dr.42417)	
MAD_Dr_004_152542-1	(27897-NM_001034978.1)	(27907-Dr.108244)	
MAD_Dr_004_152543-1	(27899-NM_213168.2)	(27904-Dr.75367)	
MAD_Dr_004_152551-1	(27909-OTTDART00000025381)	(30519-ENSDART00000104874)	
MAD_Dr_004_152553-1	(27911-OTTDART00000031865)	(30461-OTTDART00000031863)	
MAD_Dr_004_152555-1	(27913-ENSDART00000014485)	(27915-ENSDART00000112689)	
MAD_Dr_004_152560-1	(27919-XM_001339501.1)	(27927-Dr.80518)	
MAD_Dr_004_152574-1	(27944-NM_001003419.1)	(27963-Dr.83119)	(28703-ENSDART00000078838)	
MAD_Dr_004_152578-1	(27951-NM_001005587.1)	(27962-Dr.76480)	(28641-ENSDART00000047377)	
MAD_Dr_004_152579-1	(27957-NM_212578.1)	(28579-OTTDART00000021358)	
MAD_Dr_004_152592-1	(27976-OTTDART00000042484)	(27981-XR_045249.1)	
MAD_Dr_004_152597-1	(27980-XM_001922519.1)	(27986-Dr.116279)	(28495-OTTDART00000036014)	(28498-ENSDART00000075068)	(28515-NM_001128255.1)	
MAD_Dr_004_152600-1	(27983-NM_131439.1)	(27984-Dr.75082)	
MAD_Dr_004_152602-1	(27985-Dr.78561)	(28179-ENSDART00000061070)	
MAD_Dr_004_152612-1	(28-OTTDART00000029928)	(29-ENSDART00000000591)	
MAD_Dr_004_152613-1	(280-XM_001338376.2)	(281-Dr.115962)	
MAD_Dr_004_152615-1	(28009-NM_001006045.1)	(28016-Dr.40045)	(28730-ENSDART00000046716)	
MAD_Dr_004_152616-1	(28013-NM_001020587.1)	(28021-Dr.126640)	
MAD_Dr_004_152626-1	(28027-OTTDART00000030404)	(28039-ENSDART00000104733)	(28046-NM_001128341.1)	(28056-Dr.76945)	
MAD_Dr_004_152627-1	(28028-OTTDART00000038725)	(29309-OTTDART00000038727)	
MAD_Dr_004_152629-1	(2803-ENSDART00000108584)	(2811-NM_001024097.1)	
MAD_Dr_004_152637-1	(28045-XM_001919475.1)	(28058-Dr.78548)	
MAD_Dr_004_152639-1	(28050-NM_194413.1)	(28055-Dr.75560)	(28985-ENSDART00000097587)	
MAD_Dr_004_152651-1	(28068-ENSDART00000066948)	(28903-OTTDART00000009593)	
MAD_Dr_004_152655-1	(28073-NM_198808.1)	(28086-Dr.78623)	
MAD_Dr_004_152656-1	(28074-NM_200635.1)	(28089-Dr.87881)	
MAD_Dr_004_152657-1	(28075-XM_001331703.2)	(28088-Dr.85843)	(28109-ENSDART00000014000)	
MAD_Dr_004_152658-1	(28078-XM_001922241.1)	(28090-Dr.151709)	
MAD_Dr_004_152659-1	(28081-NM_001017568.2)	(28087-Dr.79629)	(30384-OTTDART00000037867)	
MAD_Dr_004_152660-1	(28082-NM_001114480.1)	(28871-ENSDART00000110152)	(33514-ENSDART00000114223)	
MAD_Dr_004_152677-1	(28100-XM_684025.2)	(28101-Dr.31660)	(30595-NM_001006663.1)	
MAD_Dr_004_152692-1	(28133-XM_690047.3)	(28150-Dr.87226)	
MAD_Dr_004_152695-1	(28138-NM_001044890.1)	(28151-Dr.114765)	
MAD_Dr_004_152703-1	(2815-NM_001044325.1)	(2818-Dr.113514)	(2996-XM_001339354.2)	(2999-Dr.117638)	
MAD_Dr_004_152713-1	(2816-NM_131482.1)	(2817-Dr.77473)	
MAD_Dr_004_152717-1	(28166-XM_690066.3)	(28175-Dr.81372)	
MAD_Dr_004_152718-1	(28169-NM_001110462.1)	(28174-Dr.66415)	(28705-ENSDART00000099138)	
MAD_Dr_004_152730-1	(28184-NM_212739.1)	(28191-Dr.80797)	
MAD_Dr_004_152732-1	(28187-NM_001002120.1)	(28188-Dr.35741)	
MAD_Dr_004_152735-1	(2819-ENSDART00000017805)	(2821-OTTDART00000038717)	
MAD_Dr_004_152740-1	(28194-OTTDART00000002327)	(28203-ENSDART00000017553)	(28228-NM_199727.1)	(28233-Dr.7135)	
MAD_Dr_004_152744-1	(28199-OTTDART00000037141)	(28496-ENSDART00000008476)	
MAD_Dr_004_152745-1	(282-XM_686312.3)	(283-Dr.43369)	
MAD_Dr_004_152747-1	(28200-OTTDART00000039062)	(28253-ENSDART00000066703)	
MAD_Dr_004_152754-1	(4094-XM_690464.2)	(4099-Dr.95027)	(28218-XM_001331826.2)	
MAD_Dr_004_152758-1	(28225-NM_212939.1)	(28243-Dr.121344)	
MAD_Dr_004_152761-1	(2823-NM_001144131.1)	(2824-Dr.83363)	
MAD_Dr_004_152762-1	(28231-NM_001045333.1)	(28238-Dr.89962)	
MAD_Dr_004_152775-1	(2825-OTTDART00000005370)	(2826-ENSDART00000049204)	
MAD_Dr_004_152777-1	(28252-ENSDART00000053278)	(31207-OTTDART00000027692)	
MAD_Dr_004_152780-1	(28257-NM_001077557.1)	(28265-Dr.118855)	
MAD_Dr_004_152790-1	(28267-OTTDART00000035811)	(28485-Dr.88472)	(29015-ENSDART00000018886)	
MAD_Dr_004_152799-1	(28280-ENSDART00000103350)	(29213-ENSDART00000017329)	
MAD_Dr_004_152807-1	(28297-XM_001919683.1)	(28308-Dr.118577)	
MAD_Dr_004_152811-1	(2830-OTTDART00000033808)	(2883-XM_692689.3)	
MAD_Dr_004_152812-1	(28300-NM_001123049.1)	(28304-Dr.112365)	
MAD_Dr_004_152816-1	(28305-XM_691470.3)	(33666-OTTDART00000032117)	
MAD_Dr_004_152831-1	(28321-Dr.132414)	(28625-NM_131671.1)	(28759-ENSDART00000114114)	
MAD_Dr_004_152834-1	(28325-OTTDART00000033086)	(33495-ENSDART00000084972)	
MAD_Dr_004_152842-1	(28339-ENSDART00000110774)	(38198-ENSDART00000025105)	
MAD_Dr_004_152849-1	(28355-OTTDART00000016553)	(34779-XM_001333282.2)	
MAD_Dr_004_152856-1	(28363-NM_213160.1)	(28373-Dr.6635)	(30025-ENSDART00000099723)	
MAD_Dr_004_152858-1	(28369-NM_212686.1)	(28375-Dr.78629)	
MAD_Dr_004_152859-1	(2837-OTTDART00000030078)	(2838-ENSDART00000045782)	(2840-NM_001100028.1)	(2841-Dr.78631)	
MAD_Dr_004_152877-1	(28409-XM_001921014.1)	(28431-Dr.115040)	
MAD_Dr_004_152879-1	(2842-XM_681681.2)	(2843-Dr.120251)	
MAD_Dr_004_152887-1	(28435-OTTDART00000030624)	(28436-ENSDART00000044838)	(28447-NM_213348.3)	
MAD_Dr_004_152892-1	(28440-NM_001082980.1)	(28451-Dr.32699)	
MAD_Dr_004_152893-1	(28443-NM_213104.1)	(28453-Dr.75881)	
MAD_Dr_004_152894-1	(28445-NM_213493.1)	(28452-Dr.33259)	
MAD_Dr_004_152895-1	(28446-NM_001007305.1)	(28458-Dr.85266)	(29418-OTTDART00000022416)	(29547-ENSDART00000000711)	
MAD_Dr_004_152905-1	(28462-Dr.155160)	(29980-OTTDART00000024786)	(30369-NM_200650.1)	
MAD_Dr_004_152910-1	(28471-NM_201580.2)	(28481-Dr.4718)	
MAD_Dr_004_152911-1	(28475-XM_001919591.1)	(28488-Dr.109624)	
MAD_Dr_004_152912-1	(28476-XM_690818.3)	(28491-Dr.149107)	
MAD_Dr_004_152913-1	(28477-NM_001045089.2)	(28484-Dr.87029)	
MAD_Dr_004_152914-1	(28478-NM_001008648.1)	(28483-Dr.37893)	
MAD_Dr_004_152915-1	(28479-NM_001009916.1)	(28486-Dr.91716)	
MAD_Dr_004_152937-1	(28508-NM_001040242.1)	(28517-Dr.11816)	
MAD_Dr_004_152943-1	(28525-Dr.67478)	(29220-ENSDART00000053831)	
MAD_Dr_004_152945-1	(2853-XR_029132.2)	(2854-NM_001172564.1)	
MAD_Dr_004_152946-1	(28531-OTTDART00000029388)	(28667-ENSDART00000047740)	
MAD_Dr_004_152949-1	(28534-ENSDART00000026316)	(28548-Dr.37978)	
MAD_Dr_004_152954-1	(28541-NM_001002181.1)	(28549-Dr.76909)	
MAD_Dr_004_152960-1	(2855-NM_001024653.2)	(2856-Dr.91385)	
MAD_Dr_004_152961-1	(28550-Dr.78005)	(29229-ENSDART00000109251)	
MAD_Dr_004_152978-1	(28582-XM_692614.2)	(28607-Dr.116312)	
MAD_Dr_004_152981-1	(28590-NM_001114444.1)	(28598-Dr.76766)	
MAD_Dr_004_152982-1	(28591-NM_001089355.1)	(28597-Dr.37246)	
MAD_Dr_004_152983-1	(28595-NM_001025524.2)	(28599-Dr.83278)	
MAD_Dr_004_152987-1	(286-XM_001921534.1)	(287-Dr.146702)	
MAD_Dr_004_152995-1	(28624-XM_001343367.2)	(28632-Dr.88464)	
MAD_Dr_004_152998-1	(28628-NM_131067.1)	(28630-Dr.75832)	
MAD_Dr_004_152999-1	(2863-OTTDART00000031141)	(2884-ENSDART00000009499)	(2886-NM_001082551.1)	(2887-Dr.78031)	
MAD_Dr_004_153016-1	(28650-NM_001077270.1)	(28655-Dr.116109)	
MAD_Dr_004_153017-1	(28651-NM_001002319.1)	(28657-Dr.122081)	(30070-OTTDART00000038490)	
MAD_Dr_004_153026-1	(2866-XM_001922401.1)	(2869-Dr.104582)	
MAD_Dr_004_153035-1	(28670-ENSDART00000091777)	(34279-OTTDART00000010647)	
MAD_Dr_004_153036-1	(28671-NM_213144.1)	(28686-Dr.76240)	
MAD_Dr_004_153039-1	(28677-XM_001346265.2)	(28687-Dr.80519)	
MAD_Dr_004_153041-1	(28679-NM_001077614.1)	(28689-Dr.83960)	
MAD_Dr_004_153044-1	(28684-NM_200176.1)	(28688-Dr.82370)	
MAD_Dr_004_153060-1	(2870-OTTDART00000007018)	(3056-ENSDART00000011018)	
MAD_Dr_004_153066-1	(28707-NM_212747.1)	(28712-Dr.7400)	
MAD_Dr_004_153067-1	(28708-NM_001005931.2)	(28716-Dr.76729)	(29060-ENSDART00000025496)	
MAD_Dr_004_153068-1	(2871-ENSDART00000105754)	(2896-ENSDART00000033363)	
MAD_Dr_004_153070-1	(28711-NM_213314.1)	(28714-Dr.51625)	
MAD_Dr_004_153072-1	(28713-Dr.13171)	(30320-OTTDART00000028822)	(30464-ENSDART00000080445)	
MAD_Dr_004_153076-1	(2872-XM_001344831.2)	(2874-Dr.106474)	
MAD_Dr_004_153078-1	(28721-OTTDART00000024766)	(29733-NM_214714.1)	(29771-Dr.75208)	(30626-ENSDART00000113814)	
MAD_Dr_004_153089-1	(28734-XM_001920829.1)	(28743-Dr.82270)	
MAD_Dr_004_153090-1	(28737-NM_001012373.2)	(28748-Dr.94863)	
MAD_Dr_004_153091-1	(28738-NM_131022.2)	(28740-Dr.29762)	
MAD_Dr_004_153095-1	(28744-Dr.83114)	(29332-ENSDART00000047843)	
MAD_Dr_004_153109-1	(2876-NM_213347.1)	(2877-Dr.2779)	
MAD_Dr_004_153110-1	(28761-XM_001334583.2)	(28770-Dr.70258)	
MAD_Dr_004_153113-1	(28767-NM_001080620.1)	(28772-Dr.82393)	
MAD_Dr_004_153127-1	(28791-NM_001076775.1)	(28794-Dr.16486)	
MAD_Dr_004_153133-1	(28797-XM_681061.3)	(28800-Dr.43353)	
MAD_Dr_004_153134-1	(28798-XM_688664.3)	(28802-Dr.89598)	
MAD_Dr_004_153135-1	(28799-XM_001331926.2)	(28801-Dr.74741)	
MAD_Dr_004_153140-1	(28806-OTTDART00000038840)	(30533-ENSDART00000083947)	
MAD_Dr_004_153150-1	(28824-NM_001025452.1)	(28829-Dr.33507)	
MAD_Dr_004_153151-1	(28825-NM_214759.1)	(28828-Dr.32320)	
MAD_Dr_004_153162-1	(28843-OTTDART00000030684)	(29049-NM_001080058.1)	(29055-Dr.87302)	(29949-ENSDART00000065159)	
MAD_Dr_004_153167-1	(28852-NM_213221.1)	(28860-Dr.36703)	
MAD_Dr_004_153169-1	(28855-NM_205629.1)	(28863-Dr.82772)	
MAD_Dr_004_153184-1	(28874-XM_001331500.2)	(28890-Dr.152583)	
MAD_Dr_004_153185-1	(28875-XM_001337494.1)	(28889-Dr.117331)	
MAD_Dr_004_153191-1	(28883-Dr.7990)	(29819-OTTDART00000025009)	(30557-NM_200988.1)	(31210-ENSDART00000018678)	
MAD_Dr_004_153194-1	(28888-Dr.79878)	(30588-OTTDART00000030409)	
MAD_Dr_004_153202-1	(28896-NM_001077548.1)	(28901-Dr.40015)	
MAD_Dr_004_153214-1	(28911-ENSDART00000098285)	(28919-NM_001128731.1)	(28924-Dr.114932)	
MAD_Dr_004_153217-1	(28915-NM_001076672.1)	(28923-Dr.87599)	
MAD_Dr_004_153222-1	(28925-Dr.154572)	(34225-ENSDART00000091805)	
MAD_Dr_004_153227-1	(28932-OTTDART00000027862)	(30704-NM_206830.1)	(30715-Dr.5298)	(31134-ENSDART00000077631)	
MAD_Dr_004_153229-1	(28939-NM_001079961.1)	(28940-Dr.40150)	
MAD_Dr_004_153243-1	(28956-NM_213219.1)	(28971-Dr.105980)	
MAD_Dr_004_153245-1	(28958-NM_001039924.1)	(28968-Dr.42344)	(30111-ENSDART00000103343)	
MAD_Dr_004_153247-1	(28960-XM_001921409.1)	(31967-XM_001921169.1)	(34048-XR_045089.1)	(54331-XM_001342133.2)	
MAD_Dr_004_153250-1	(28967-NM_205669.1)	(28970-Dr.86665)	
MAD_Dr_004_153257-1	(28977-OTTDART00000030213)	(29018-ENSDART00000063235)	
MAD_Dr_004_153258-1	(28978-OTTDART00000033991)	(29026-XM_703255.2)	(29032-Dr.863)	
MAD_Dr_004_153265-1	(28987-NM_001033103.2)	(28988-Dr.83476)	
MAD_Dr_004_153273-1	(28999-XM_001923558.1)	(29006-Dr.81613)	
MAD_Dr_004_153275-1	(29000-NM_001077326.1)	(29007-Dr.134090)	(30142-ENSDART00000100000)	
MAD_Dr_004_153276-1	(29001-NM_001040378.1)	(29004-Dr.57549)	
MAD_Dr_004_153285-1	(29010-OTTDART00000028725)	(30287-ENSDART00000036302)	
MAD_Dr_004_153290-1	(29016-ENSDART00000030592)	(29096-ENSDART00000067070)	
MAD_Dr_004_153294-1	(2902-XM_686023.3)	(2906-Dr.40164)	
MAD_Dr_004_153298-1	(29025-XM_001340911.2)	(37637-ENSDART00000048432)	
MAD_Dr_004_153300-1	(29028-XM_001921714.1)	(29035-Dr.124465)	
MAD_Dr_004_153301-1	(29030-XM_694585.3)	(29034-Dr.120708)	
MAD_Dr_004_153302-1	(29031-NM_001008574.1)	(29036-Dr.150939)	
MAD_Dr_004_153317-1	(29048-NM_200031.1)	(29052-Dr.1302)	
MAD_Dr_004_153319-1	(29050-NM_212908.1)	(29054-Dr.85841)	
MAD_Dr_004_153333-1	(29063-XM_001344313.2)	(29082-Dr.77672)	(29097-ENSDART00000075497)	
MAD_Dr_004_153343-1	(29098-ENSDART00000082297)	(33484-XM_678329.3)	
MAD_Dr_004_153344-1	(29099-ENSDART00000101198)	(29783-ENSDART00000021610)	
MAD_Dr_004_153346-1	(2910-XM_683678.3)	(2911-Dr.109281)	
MAD_Dr_004_153349-1	(2912-XM_001921567.1)	(2915-Dr.150916)	
MAD_Dr_004_153350-1	(2913-NM_001003834.1)	(2914-Dr.31760)	
MAD_Dr_004_153353-1	(2916-XM_001921349.1)	(2917-Dr.89389)	
MAD_Dr_004_153358-1	(2918-Dr.144368)	(2926-ENSDART00000114611)	
MAD_Dr_004_153369-1	(29201-XM_001921648.1)	(29209-Dr.151395)	
MAD_Dr_004_153371-1	(29203-NM_201470.1)	(29207-Dr.76762)	
MAD_Dr_004_153372-1	(29204-NM_182866.2)	(29206-Dr.75165)	
MAD_Dr_004_153386-1	(2922-XM_691352.3)	(2925-Dr.108996)	
MAD_Dr_004_153396-1	(29232-NM_001080558.1)	(29243-Dr.91820)	
MAD_Dr_004_153397-1	(29233-NM_001110031.1)	(29241-Dr.45096)	
MAD_Dr_004_153399-1	(29237-XR_045110.1)	(31997-XM_001339877.2)	
MAD_Dr_004_153416-1	(29260-XM_001920920.1)	(29303-Dr.151650)	
MAD_Dr_004_153417-1	(29273-XM_688625.3)	(29305-Dr.152921)	
MAD_Dr_004_153420-1	(2929-XM_001340273.2)	(2930-Dr.120967)	
MAD_Dr_004_153422-1	(29292-NM_213492.1)	(29297-Dr.76249)	
MAD_Dr_004_153423-1	(29294-NM_001003587.1)	(29298-Dr.83354)	
MAD_Dr_004_153429-1	(29300-Dr.88466)	(31937-NM_201057.1)	
MAD_Dr_004_153437-1	(2931-OTTDART00000005845)	(2933-ENSDART00000049586)	
MAD_Dr_004_153439-1	(29311-ENSDART00000076496)	(35532-ENSDART00000100646)	
MAD_Dr_004_153441-1	(29314-XM_690901.3)	(29324-Dr.91601)	
MAD_Dr_004_153442-1	(29315-XM_689600.2)	(29326-Dr.109834)	
MAD_Dr_004_153443-1	(29316-XM_677740.3)	(29322-Dr.88513)	
MAD_Dr_004_153445-1	(29318-NM_200954.1)	(29320-Dr.13796)	
MAD_Dr_004_153447-1	(2932-OTTDART00000025489)	(2934-ENSDART00000058729)	(2939-NM_001128327.1)	(2940-Dr.5145)	
MAD_Dr_004_153455-1	(29328-OTTDART00000027939)	(29340-NM_001110118.1)	(29349-Dr.77541)	(29786-ENSDART00000053153)	
MAD_Dr_004_153464-1	(29337-ENSDART00000099234)	(29727-OTTDART00000038025)	(29728-ENSDART00000016273)	
MAD_Dr_004_153468-1	(29341-XM_691677.2)	(29346-Dr.32009)	
MAD_Dr_004_153469-1	(29342-XM_696242.3)	(29351-Dr.117393)	
MAD_Dr_004_153470-1	(29344-NM_207067.1)	(29350-Dr.79820)	
MAD_Dr_004_153471-1	(29345-Dr.30571)	(38435-ENSDART00000065646)	
MAD_Dr_004_153487-1	(2937-XM_001921912.1)	(2941-Dr.154115)	
MAD_Dr_004_153490-1	(294-XM_001333132.2)	(295-Dr.79223)	
MAD_Dr_004_153494-1	(29405-NM_001030145.1)	(29408-Dr.76972)	
MAD_Dr_004_153495-1	(29406-NM_001020690.1)	(29410-Dr.87142)	
MAD_Dr_004_153520-1	(29512-NM_200275.1)	(29517-Dr.77449)	
MAD_Dr_004_153524-1	(2952-ENSDART00000092613)	(2954-NM_001128337.1)	(2955-Dr.96985)	
MAD_Dr_004_153535-1	(29550-ENSDART00000103701)	(31565-ENSDART00000035010)	
MAD_Dr_004_153539-1	(2956-NM_131684.2)	(2957-Dr.77442)	
MAD_Dr_004_153542-1	(2959-XM_001341152.1)	(2963-Dr.38242)	
MAD_Dr_004_153544-1	(2961-XM_001922804.1)	(2962-Dr.12641)	
MAD_Dr_004_153546-1	(29625-NM_001013515.1)	(29633-Dr.79876)	
MAD_Dr_004_153547-1	(29628-NM_001003541.1)	(29631-Dr.33950)	
MAD_Dr_004_153548-1	(29629-NM_131324.1)	(29632-Dr.75807)	
MAD_Dr_004_153550-1	(29630-NM_001005771.1)	(29637-Dr.132201)	
MAD_Dr_004_153557-1	(29639-OTTDART00000012878)	(30195-ENSDART00000028820)	
MAD_Dr_004_153580-1	(2969-XM_685788.3)	(2970-Dr.96725)	
MAD_Dr_004_153585-1	(29698-OTTDART00000017376)	(29715-NM_001044759.1)	
MAD_Dr_004_153591-1	(29703-ENSDART00000091662)	(29714-NM_001003830.1)	(29719-Dr.76891)	
MAD_Dr_004_153607-1	(29726-OTTDART00000034234)	(29737-XM_001918893.1)	
MAD_Dr_004_153616-1	(2975-NM_001083123.1)	(2976-Dr.75914)	
MAD_Dr_004_153618-1	(29768-NM_199948.1)	(29774-Dr.80729)	
MAD_Dr_004_153620-1	(2977-OTTDART00000025818)	(2978-ENSDART00000047724)	(2982-NM_131709.1)	(2983-Dr.78569)	
MAD_Dr_004_153629-1	(29782-OTTDART00000036488)	(29811-Dr.90335)	(30401-ENSDART00000104716)	
MAD_Dr_004_153636-1	(2979-ENSDART00000100596)	(2988-NM_001024101.1)	
MAD_Dr_004_153641-1	(29797-XM_687164.3)	(29810-Dr.84745)	
MAD_Dr_004_153644-1	(29801-NM_205692.1)	(29809-Dr.83239)	(29839-OTTDART00000038605)	(31276-ENSDART00000053596)	
MAD_Dr_004_153645-1	(29802-NM_001113591.1)	(29812-Dr.104844)	
MAD_Dr_004_153658-1	(29822-OTTDART00000036603)	(30536-NM_001100143.1)	(30542-Dr.53536)	(30841-ENSDART00000112212)	
MAD_Dr_004_153660-1	(29824-ENSDART00000037817)	(29955-NM_213317.2)	(29966-Dr.5277)	
MAD_Dr_004_153662-1	(29826-NM_198875.1)	(29832-Dr.78302)	
MAD_Dr_004_153663-1	(29829-XM_001335374.2)	(29834-Dr.139360)	
MAD_Dr_004_153669-1	(29837-OTTDART00000027853)	(30654-ENSDART00000066391)	
MAD_Dr_004_153675-1	(29843-NM_212746.2)	(29847-Dr.80298)	
MAD_Dr_004_153680-1	(29850-ENSDART00000018478)	(30108-ENSDART00000040923)	(32735-ENSDART00000011715)	
MAD_Dr_004_153687-1	(299-NM_001115094.1)	(300-Dr.75826)	(307-ENSDART00000032967)	
MAD_Dr_004_153693-1	(2993-OTTDART00000034026)	(2995-ENSDART00000077740)	(2997-NM_001130400.1)	(2998-Dr.105819)	
MAD_Dr_004_153703-1	(29956-XM_690687.3)	(29973-Dr.133522)	
MAD_Dr_004_153705-1	(29960-NM_001040249.2)	(29967-Dr.18865)	
MAD_Dr_004_153706-1	(29964-NM_214691.1)	(29965-Dr.3932)	
MAD_Dr_004_153723-1	(29981-NM_001004560.1)	(29991-Dr.81554)	(30726-ENSDART00000012357)	
MAD_Dr_004_153724-1	(29982-XM_695112.3)	(29997-Dr.145251)	
MAD_Dr_004_153725-1	(29985-XM_693180.2)	(29992-Dr.82466)	(30067-OTTDART00000045034)	
MAD_Dr_004_153726-1	(29987-XM_697466.3)	(29988-XM_001922982.1)	(29995-Dr.120694)	(29998-Dr.154089)	
MAD_Dr_004_153728-1	(29989-NM_212585.1)	(29990-Dr.76387)	
MAD_Dr_004_153743-1	(3000-OTTDART00000017420)	(3001-ENSDART00000034084)	(3002-NM_001082805.1)	(3003-Dr.81759)	
MAD_Dr_004_153753-1	(30011-NM_001114482.1)	(30019-Dr.116874)	
MAD_Dr_004_153754-1	(30012-NM_001002389.1)	(30014-Dr.15620)	
MAD_Dr_004_153755-1	(30013-NM_213281.1)	(30017-Dr.76787)	
MAD_Dr_004_153769-1	(30028-NM_001013516.1)	(30035-Dr.36054)	
MAD_Dr_004_153770-1	(30029-XM_694827.3)	(30039-Dr.87308)	
MAD_Dr_004_153780-1	(30043-OTTDART00000039853)	(34783-OTTDART00000039851)	
MAD_Dr_004_153784-1	(30049-NM_001089477.1)	(30059-Dr.139310)	
MAD_Dr_004_153786-1	(30050-NM_207082.1)	(30052-Dr.30216)	
MAD_Dr_004_153788-1	(30053-Dr.35540)	(31938-NM_153669.2)	
MAD_Dr_004_153789-1	(30054-Dr.72252)	(30600-ENSDART00000040362)	
MAD_Dr_004_153793-1	(3006-NM_001080990.1)	(3007-Dr.134815)	
MAD_Dr_004_153797-1	(30065-OTTDART00000041739)	(30086-NM_001145623.1)	(30093-Dr.44609)	
MAD_Dr_004_153803-1	(30075-NM_001077795.1)	(30100-Dr.120665)	(34826-ENSDART00000105610)	
MAD_Dr_004_153804-1	(30077-XM_690102.3)	(30096-Dr.87811)	
MAD_Dr_004_153809-1	(30087-NM_214740.1)	(30094-Dr.81163)	
MAD_Dr_004_153819-1	(301-XM_693754.3)	(302-Dr.77834)	
MAD_Dr_004_153820-1	(3010-XM_001923992.1)	(3011-Dr.80671)	
MAD_Dr_004_153828-1	(30109-ENSDART00000056000)	(30118-XM_001918467.1)	(30226-OTTDART00000034821)	(30268-NM_001123302.1)	
MAD_Dr_004_153836-1	(30121-XM_001345466.2)	(30124-Dr.43961)	
MAD_Dr_004_153837-1	(30123-NM_001013268.1)	(30128-Dr.83926)	(30751-OTTDART00000009269)	(30754-ENSDART00000049061)	
MAD_Dr_004_153848-1	(3014-XM_695117.3)	(3016-Dr.54091)	
MAD_Dr_004_153851-1	(30144-NM_207075.1)	(30155-Dr.79312)	
MAD_Dr_004_153852-1	(30145-NM_001122618.1)	(30157-Dr.140274)	
MAD_Dr_004_153853-1	(30149-NM_001001837.1)	(30153-Dr.22887)	(30227-OTTDART00000037899)	(30232-ENSDART00000105760)	
MAD_Dr_004_153854-1	(3015-XM_688135.3)	(3018-Dr.81526)	
MAD_Dr_004_153856-1	(30151-Dr.1474)	(30589-ENSDART00000058737)	
MAD_Dr_004_153872-1	(30177-XM_001922112.1)	(30193-Dr.117005)	(30303-XM_695765.2)	
MAD_Dr_004_153876-1	(3019-NM_001111244.1)	(3020-Dr.80441)	
MAD_Dr_004_153887-1	(30204-NM_001012253.2)	(30218-Dr.81679)	
MAD_Dr_004_153888-1	(30207-NM_200431.1)	(30216-Dr.78604)	
MAD_Dr_004_153889-1	(30208-NM_131457.2)	(30221-Dr.121959)	
MAD_Dr_004_153890-1	(30209-NM_001080055.1)	(30219-Dr.84125)	
MAD_Dr_004_153892-1	(30210-NM_201194.1)	(30220-Dr.115928)	
MAD_Dr_004_153901-1	(30223-OTTDART00000006409)	(30269-NM_001045115.1)	(30273-Dr.43918)	
MAD_Dr_004_153911-1	(3027-NM_001135104.1)	(3028-Dr.67155)	
MAD_Dr_004_153920-1	(30283-OTTDART00000030480)	(30289-ENSDART00000080788)	(30301-NM_001100000.1)	
MAD_Dr_004_153921-1	(30284-OTTDART00000030625)	(30294-ENSDART00000102896)	(30308-NM_001128353.1)	
MAD_Dr_004_153927-1	(3029-XM_678918.3)	(3033-Dr.152634)	
MAD_Dr_004_153934-1	(3030-NM_001079971.1)	(3031-Dr.89992)	
MAD_Dr_004_153941-1	(30310-NM_201139.1)	(30312-Dr.12808)	
MAD_Dr_004_153944-1	(30314-NM_200658.1)	(31753-OTTDART00000036425)	
MAD_Dr_004_153949-1	(30321-OTTDART00000028913)	(30516-ENSDART00000067478)	
MAD_Dr_004_153957-1	(30330-XM_687770.3)	(30342-Dr.134221)	
MAD_Dr_004_153958-1	(30332-NM_212880.1)	(30341-Dr.82404)	
MAD_Dr_004_153960-1	(30337-NM_199658.1)	(30339-Dr.78397)	(33955-ENSDART00000075331)	
MAD_Dr_004_153986-1	(30370-XM_678415.3)	(30376-Dr.83131)	
MAD_Dr_004_153988-1	(30373-XM_691648.3)	(30378-Dr.152924)	
MAD_Dr_004_153991-1	(30377-XM_678124.3)	(34229-ENSDART00000112032)	
MAD_Dr_004_154004-1	(30393-NM_198979.1)	(30394-Dr.3984)	(30752-ENSDART00000013588)	
MAD_Dr_004_154007-1	(30398-OTTDART00000037215)	(31163-OTTDART00000037216)	
MAD_Dr_004_154014-1	(30406-NM_200415.1)	(30411-Dr.26600)	
MAD_Dr_004_154015-1	(30407-NM_001040309.1)	(30413-Dr.81812)	
MAD_Dr_004_154017-1	(3041-XM_681409.3)	(3042-Dr.9374)	
MAD_Dr_004_154019-1	(30412-Dr.81548)	(35937-NM_001045416.1)	
MAD_Dr_004_154024-1	(30418-OTTDART00000040960)	(31883-ENSDART00000109415)	(31951-ENSDART00000044274)	
MAD_Dr_004_154030-1	(30423-NM_001076765.1)	(30430-Dr.13838)	
MAD_Dr_004_154031-1	(30428-NM_001002733.1)	(30435-Dr.106453)	(31186-ENSDART00000042276)	
MAD_Dr_004_154032-1	(30429-NM_001003623.1)	(30433-Dr.76212)	
MAD_Dr_004_154041-1	(30439-OTTDART00000040847)	(30453-NM_001145617.1)	
MAD_Dr_004_154046-1	(30443-ENSDART00000074685)	(35518-OTTDART00000026933)	
MAD_Dr_004_154051-1	(30448-XM_001345577.2)	(30455-Dr.78149)	
MAD_Dr_004_154052-1	(3045-XM_001922019.1)	(3046-Dr.75324)	
MAD_Dr_004_154053-1	(30451-XM_001339385.2)	(30457-Dr.149335)	
MAD_Dr_004_154063-1	(30460-OTTDART00000026502)	(37392-OTTDART00000001981)	
MAD_Dr_004_154069-1	(30469-XM_686296.3)	(30477-Dr.87154)	
MAD_Dr_004_154070-1	(30471-NM_200443.1)	(30473-Dr.17695)	
MAD_Dr_004_154079-1	(30483-OTTDART00000016923)	(34065-OTTDART00000016914)	
MAD_Dr_004_154093-1	(3050-XM_687873.2)	(3051-Dr.79417)	
MAD_Dr_004_154101-1	(30514-OTTDART00000035304)	(30518-ENSDART00000077671)	(30524-NM_001126480.1)	(30528-Dr.104770)	
MAD_Dr_004_154107-1	(3052-XM_001922682.1)	(3054-Dr.78482)	
MAD_Dr_004_154109-1	(30522-XM_678867.3)	(30529-Dr.149099)	
MAD_Dr_004_154110-1	(30523-XM_679482.3)	(30526-Dr.66967)	
MAD_Dr_004_154112-1	(30525-NM_131435.1)	(30527-Dr.79639)	(31129-OTTDART00000006251)	(31185-ENSDART00000007584)	
MAD_Dr_004_154117-1	(3053-XM_681158.3)	(3055-Dr.119351)	
MAD_Dr_004_154124-1	(30537-XM_694448.2)	(30545-Dr.115541)	
MAD_Dr_004_154125-1	(30538-XM_001923786.1)	(30544-Dr.102495)	
MAD_Dr_004_154127-1	(30540-NM_212991.2)	(30541-Dr.47275)	(31332-ENSDART00000059790)	(33464-ENSDART00000065575)	
MAD_Dr_004_154146-1	(30560-XM_687830.3)	(30581-Dr.149179)	(31038-OTTDART00000040232)	
MAD_Dr_004_154147-1	(30561-XM_001918720.1)	(30575-Dr.82377)	
MAD_Dr_004_154148-1	(30563-XM_680973.3)	(30578-Dr.107668)	
MAD_Dr_004_154150-1	(30569-NM_200069.1)	(30574-Dr.79208)	
MAD_Dr_004_154163-1	(30583-OTTDART00000011889)	(32541-ENSDART00000015951)	
MAD_Dr_004_154172-1	(30593-XM_680999.3)	(30597-Dr.120360)	
MAD_Dr_004_154176-1	(30598-OTTDART00000012207)	(33322-OTTDART00000012206)	
MAD_Dr_004_154179-1	(3060-XM_001920311.1)	(3061-Dr.152454)	
MAD_Dr_004_154183-1	(30604-NM_001002727.1)	(30608-Dr.74633)	
MAD_Dr_004_154190-1	(30612-OTTDART00000010334)	(30619-ENSDART00000037069)	(30639-NM_001044896.1)	(30641-Dr.13979)	
MAD_Dr_004_154191-1	(30613-OTTDART00000027000)	(30640-NM_001003882.2)	(30643-Dr.32657)	(31326-ENSDART00000003296)	
MAD_Dr_004_154206-1	(30638-NM_214787.1)	(30649-Dr.91508)	
MAD_Dr_004_154208-1	(3064-XM_001337092.2)	(3065-Dr.154217)	
MAD_Dr_004_154220-1	(30653-OTTDART00000022579)	(30942-NM_130962.1)	
MAD_Dr_004_154223-1	(30656-ENSDART00000104172)	(30699-ENSDART00000081407)	
MAD_Dr_004_154224-1	(30657-NM_200039.1)	(30663-Dr.79812)	(31025-ENSDART00000034875)	
MAD_Dr_004_154225-1	(30658-XM_688785.3)	(30666-Dr.88476)	
MAD_Dr_004_154238-1	(30676-NM_199624.2)	(30680-Dr.74550)	
MAD_Dr_004_154239-1	(30677-NM_199533.1)	(30681-Dr.76648)	
MAD_Dr_004_154240-1	(30678-NM_152974.2)	(30679-Dr.18293)	
MAD_Dr_004_154249-1	(30689-OTTDART00000022369)	(30696-ENSDART00000006451)	
MAD_Dr_004_154252-1	(30692-OTTDART00000025333)	(30706-XM_001331581.1)	(30728-ENSDART00000024076)	(33713-XM_001331457.1)	
MAD_Dr_004_154260-1	(30701-ENSDART00000112282)	(30853-OTTDART00000039456)	
MAD_Dr_004_154261-1	(30702-ENSDART00000113358)	(30786-ENSDART00000083409)	
MAD_Dr_004_154262-1	(30703-NM_214684.1)	(30723-Dr.132288)	
MAD_Dr_004_154264-1	(30705-XM_001338635.2)	(30721-Dr.81487)	
MAD_Dr_004_154266-1	(30707-XM_690158.3)	(30722-Dr.119895)	
MAD_Dr_004_154267-1	(30708-XM_701036.3)	(30718-Dr.76465)	
MAD_Dr_004_154268-1	(30709-XM_691704.2)	(30720-Dr.80563)	
MAD_Dr_004_154269-1	(30712-NM_199613.1)	(30717-Dr.20571)	
MAD_Dr_004_154270-1	(30713-NM_201317.1)	(30719-Dr.77670)	(31302-OTTDART00000032967)	(31331-ENSDART00000055038)	
MAD_Dr_004_154293-1	(30737-XM_681818.3)	(30749-Dr.109839)	
MAD_Dr_004_154295-1	(30742-NM_001077255.1)	(30748-Dr.79902)	
MAD_Dr_004_154310-1	(30761-XM_001919949.1)	(30777-Dr.150508)	
MAD_Dr_004_154311-1	(30762-NM_001130606.1)	(30772-Dr.78779)	
MAD_Dr_004_154312-1	(30763-NM_001168264.1)	(30776-Dr.106574)	
MAD_Dr_004_154313-1	(30766-NM_001077174.1)	(30768-Dr.2321)	
MAD_Dr_004_154320-1	(30778-OTTDART00000024301)	(34086-ENSDART00000049240)	
MAD_Dr_004_154335-1	(30793-XM_685167.3)	(30808-Dr.151792)	
MAD_Dr_004_154337-1	(308-XM_001337295.2)	(309-Dr.34903)	
MAD_Dr_004_154348-1	(30815-OTTDART00000038020)	(35531-ENSDART00000099452)	
MAD_Dr_004_154352-1	(3082-XM_001338344.2)	(3083-Dr.120935)	
MAD_Dr_004_154354-1	(30821-XM_678130.3)	(30831-Dr.109793)	
MAD_Dr_004_154355-1	(30822-NM_001080165.2)	(30830-Dr.108644)	
MAD_Dr_004_154356-1	(30824-NM_001007435.1)	(30827-Dr.23596)	
MAD_Dr_004_154357-1	(30826-Dr.5030)	(31146-NM_201501.1)	
MAD_Dr_004_154369-1	(30840-ENSDART00000098885)	(31567-OTTDART00000025909)	
MAD_Dr_004_154373-1	(3085-OTTDART00000030466)	(3086-NM_001161601.1)	(3087-Dr.67395)	
MAD_Dr_004_154381-1	(30859-NM_199891.1)	(30868-Dr.80698)	(31475-ENSDART00000033025)	
MAD_Dr_004_154383-1	(30860-XM_001923419.1)	(30872-Dr.134205)	
MAD_Dr_004_154384-1	(30861-XM_697961.3)	(30870-Dr.114283)	
MAD_Dr_004_154385-1	(30863-XM_001331466.1)	(33865-OTTDART00000026633)	
MAD_Dr_004_154386-1	(30865-NM_207080.1)	(30866-Dr.30163)	
MAD_Dr_004_154401-1	(7868-OTTDART00000033718)	(30893-ENSDART00000114529)	
MAD_Dr_004_154402-1	(30894-NM_001002729.1)	(30940-Dr.2812)	
MAD_Dr_004_154404-1	(30929-XM_681066.3)	(30941-Dr.18724)	
MAD_Dr_004_154408-1	(3094-Dr.152216)	(3200-ENSDART00000104323)	
MAD_Dr_004_154420-1	(30954-OTTDART00000034915)	(31004-ENSDART00000114890)	
MAD_Dr_004_154428-1	(30973-XM_689046.3)	(30991-Dr.149657)	
MAD_Dr_004_154429-1	(30975-XM_695702.2)	(30985-Dr.91274)	
MAD_Dr_004_154430-1	(30978-XM_001921618.1)	(30990-Dr.124690)	(31079-OTTDART00000039458)	
MAD_Dr_004_154436-1	(3099-NM_001172683.1)	(3100-Dr.41669)	(3126-XM_689420.3)	(3133-ENSDART00000074228)	
MAD_Dr_004_154440-1	(30993-OTTDART00000022457)	(31001-ENSDART00000051114)	(31011-NM_001099974.1)	(31022-Dr.115039)	
MAD_Dr_004_154445-1	(310-XM_679329.2)	(311-Dr.105499)	
MAD_Dr_004_154452-1	(31008-XM_682532.3)	(31021-Dr.103251)	
MAD_Dr_004_154454-1	(3101-OTTDART00000020520)	(3102-ENSDART00000092138)	
MAD_Dr_004_154455-1	(31010-NM_001080683.1)	(31023-Dr.152043)	
MAD_Dr_004_154457-1	(31012-NM_131668.3)	(31018-Dr.76046)	
MAD_Dr_004_154458-1	(31013-NM_001079664.1)	(31016-Dr.37082)	
MAD_Dr_004_154464-1	(31019-Dr.76288)	(31704-ENSDART00000036668)	
MAD_Dr_004_154473-1	(31027-ENSDART00000102075)	(31028-ENSDART00000110950)	
MAD_Dr_004_154475-1	(31029-NM_001007459.1)	(31032-Dr.89620)	
MAD_Dr_004_154476-1	(3103-OTTDART00000027118)	(3397-OTTDART00000027119)	
MAD_Dr_004_154477-1	(31030-XM_001345664.2)	(31033-Dr.119495)	
MAD_Dr_004_154484-1	(3104-Dr.74227)	(3174-NM_001102676.2)	(3338-ENSDART00000113574)	
MAD_Dr_004_154493-1	(31055-NM_001007428.1)	(31533-OTTDART00000028533)	
MAD_Dr_004_154494-1	(31057-XM_692942.2)	(31067-Dr.17586)	
MAD_Dr_004_154497-1	(31064-NM_212825.2)	(31072-Dr.88554)	
MAD_Dr_004_154501-1	(31070-ENSDART00000089679)	(34440-OTTDART00000037928)	
MAD_Dr_004_154507-1	(3108-XM_694019.3)	(3109-Dr.110805)	
MAD_Dr_004_154513-1	(31088-NM_001012260.1)	(31104-Dr.93066)	
MAD_Dr_004_154530-1	(31120-XM_680341.3)	(31128-Dr.114851)	
MAD_Dr_004_154536-1	(3113-NM_001123008.1)	(3114-Dr.79454)	(3390-OTTDART00000045225)	
MAD_Dr_004_154544-1	(31139-XM_679714.3)	(31151-Dr.67264)	
MAD_Dr_004_154546-1	(31142-XM_001920205.1)	(31158-Dr.140823)	
MAD_Dr_004_154550-1	(3115-XM_677932.3)	(3118-Dr.20584)	
MAD_Dr_004_154558-1	(3116-XM_679771.1)	(3120-Dr.141198)	
MAD_Dr_004_154565-1	(31167-NM_001007400.1)	(31174-Dr.22212)	
MAD_Dr_004_154566-1	(31168-XM_001922105.1)	(31180-Dr.151006)	
MAD_Dr_004_154567-1	(3117-NM_001098180.1)	(3119-Dr.79679)	
MAD_Dr_004_154568-1	(31171-NM_200393.1)	(31177-Dr.82397)	
MAD_Dr_004_154570-1	(31175-NM_001114702.1)	(61133-OTTDART00000042357)	(61162-OTTDART00000007921)	
MAD_Dr_004_154580-1	(31187-ENSDART00000062738)	(35314-OTTDART00000006396)	
MAD_Dr_004_154581-1	(31188-NM_001113480.1)	(31201-Dr.114011)	
MAD_Dr_004_154582-1	(31189-XM_682712.3)	(31197-Dr.23682)	(34656-ENSDART00000083406)	
MAD_Dr_004_154585-1	(31191-XM_001919274.1)	(31202-Dr.117409)	
MAD_Dr_004_154586-1	(31195-NM_201204.1)	(31199-Dr.80707)	
MAD_Dr_004_154602-1	(31214-NM_200701.1)	(31226-Dr.112279)	
MAD_Dr_004_154603-1	(31216-XM_001920396.1)	(31227-Dr.118793)	
MAD_Dr_004_154605-1	(31220-NM_213349.1)	(31222-Dr.75641)	
MAD_Dr_004_154619-1	(31242-ENSDART00000108517)	(43432-ENSDART00000102748)	
MAD_Dr_004_154623-1	(31254-NM_001040387.1)	(31260-Dr.385)	
MAD_Dr_004_154626-1	(31267-XM_686657.3)	(34352-ENSDART00000112252)	
MAD_Dr_004_154636-1	(31282-ENSDART00000115239)	(33682-OTTDART00000035488)	(33690-ENSDART00000048856)	(33697-NM_001123314.1)	(33698-Dr.74075)	
MAD_Dr_004_154637-1	(31283-NM_001076579.1)	(31294-Dr.106782)	
MAD_Dr_004_154638-1	(31286-NM_001109855.1)	(31297-Dr.125324)	
MAD_Dr_004_154639-1	(31288-NM_200044.1)	(31289-Dr.883)	
MAD_Dr_004_154654-1	(31303-OTTDART00000036554)	(31366-ENSDART00000006843)	
MAD_Dr_004_154660-1	(31310-NM_212662.1)	(31318-Dr.78488)	
MAD_Dr_004_154661-1	(31311-NM_001083842.1)	(31317-Dr.52869)	
MAD_Dr_004_154663-1	(31315-NM_199722.1)	(31321-Dr.150518)	
MAD_Dr_004_154674-1	(31325-OTTDART00000039580)	(31327-ENSDART00000008778)	(31343-NM_001144802.1)	(31351-Dr.3211)	
MAD_Dr_004_154681-1	(31336-ENSDART00000101606)	(31337-NM_001030149.2)	(31363-Dr.150917)	
MAD_Dr_004_154686-1	(31344-NM_001040341.2)	(31355-Dr.80784)	(31779-ENSDART00000104118)	
MAD_Dr_004_154687-1	(31345-NM_001111229.1)	(31361-Dr.115208)	(32628-ENSDART00000099824)	
MAD_Dr_004_154688-1	(31346-NM_200422.1)	(31357-Dr.83940)	
MAD_Dr_004_154689-1	(31347-NM_200710.2)	(31356-Dr.80988)	
MAD_Dr_004_154690-1	(31348-NM_001080179.1)	(31358-Dr.87105)	
MAD_Dr_004_154692-1	(31350-NM_001002542.1)	(31352-Dr.12561)	
MAD_Dr_004_154711-1	(31373-ENSDART00000112415)	(31502-OTTDART00000030910)	
MAD_Dr_004_154713-1	(31376-NM_001002212.1)	(31400-Dr.118662)	
MAD_Dr_004_154714-1	(31377-NM_198371.1)	(31392-Dr.6103)	
MAD_Dr_004_154715-1	(31378-XM_680760.3)	(31380-XM_001342890.2)	(31395-Dr.42048)	(31401-Dr.134051)	(36509-OTTDART00000018004)	
MAD_Dr_004_154716-1	(31379-XM_001922768.1)	(31402-Dr.153356)	
MAD_Dr_004_154717-1	(3138-OTTDART00000003965)	(3139-ENSDART00000000087)	(3141-NM_207182.1)	(3142-Dr.134075)	
MAD_Dr_004_154719-1	(31385-NM_130912.1)	(31992-ENSDART00000007781)	
MAD_Dr_004_154720-1	(31386-NM_001013494.1)	(31396-Dr.76113)	(33213-ENSDART00000054054)	
MAD_Dr_004_154727-1	(314-NM_001161447.1)	(315-Dr.78039)	
MAD_Dr_004_154733-1	(31407-OTTDART00000025116)	(31819-NM_131850.1)	(31821-Dr.5206)	
MAD_Dr_004_154748-1	(31421-XM_692726.3)	(31435-Dr.97609)	
MAD_Dr_004_154749-1	(31425-NM_199851.1)	(31432-Dr.77165)	
MAD_Dr_004_154750-1	(31426-NM_001077611.1)	(31431-Dr.51867)	
MAD_Dr_004_154751-1	(31427-NM_199903.1)	(31430-Dr.6975)	
MAD_Dr_004_154752-1	(31428-NM_199582.1)	(31429-Dr.4186)	
MAD_Dr_004_154765-1	(31440-OTTDART00000040106)	(31535-ENSDART00000056169)	
MAD_Dr_004_154767-1	(31443-NM_200128.1)	(31445-Dr.77883)	(31936-ENSDART00000098850)	
MAD_Dr_004_154771-1	(31448-ENSDART00000045504)	(32632-OTTDART00000019206)	
MAD_Dr_004_154775-1	(31454-NM_200674.1)	(31461-Dr.81366)	
MAD_Dr_004_154776-1	(31456-NM_200600.1)	(31457-Dr.18537)	
MAD_Dr_004_154781-1	(31460-NM_199479.2)	(32976-OTTDART00000026422)	
MAD_Dr_004_154799-1	(31482-OTTDART00000021420)	(56956-OTTDART00000012789)	
MAD_Dr_004_154801-1	(31484-NM_200664.1)	(31499-Dr.132238)	
MAD_Dr_004_154802-1	(31485-XM_001333480.2)	(31495-Dr.28719)	
MAD_Dr_004_154804-1	(3149-OTTDART00000019493)	(3150-ENSDART00000089605)	(3151-NM_001127515.1)	(3152-Dr.78723)	
MAD_Dr_004_154806-1	(31492-NM_001080594.2)	(31742-Dr.69571)	(32623-OTTDART00000037520)	(32917-ENSDART00000080016)	
MAD_Dr_004_154822-1	(31511-NM_001045296.1)	(31529-Dr.83099)	
MAD_Dr_004_154823-1	(31512-NM_001020824.1)	(31526-Dr.21703)	
MAD_Dr_004_154825-1	(31518-NM_213137.1)	(31527-Dr.32765)	(34004-OTTDART00000013679)	(34151-ENSDART00000040645)	
MAD_Dr_004_154846-1	(31547-XM_001341666.2)	(31558-Dr.95459)	
MAD_Dr_004_154857-1	(31562-OTTDART00000026981)	(31871-ENSDART00000005366)	(34041-ENSDART00000104680)	
MAD_Dr_004_154862-1	(3157-XM_001921872.1)	(3158-Dr.119801)	
MAD_Dr_004_154863-1	(31574-NM_001017631.1)	(31589-Dr.92604)	
MAD_Dr_004_154864-1	(31575-XM_001922603.1)	(31591-Dr.124719)	
MAD_Dr_004_154866-1	(31581-NM_200103.1)	(31586-Dr.75191)	
MAD_Dr_004_154875-1	(31592-Dr.152505)	(32972-ENSDART00000050762)	(33051-XM_001918498.1)	(33099-Dr.133595)	(33196-NM_001020537.1)	(38742-OTTDART00000028823)	
MAD_Dr_004_154885-1	(31606-NM_001040380.1)	(31608-Dr.75556)	
MAD_Dr_004_154889-1	(3161-XM_001333800.2)	(3166-Dr.80079)	
MAD_Dr_004_154895-1	(3162-XM_679065.3)	(3165-Dr.29859)	
MAD_Dr_004_154897-1	(31623-ENSDART00000105661)	(31638-NM_001002450.2)	(31647-Dr.83318)	
MAD_Dr_004_154899-1	(31626-NM_001005399.1)	(31643-Dr.34263)	(33214-ENSDART00000059893)	(33217-ENSDART00000112801)	
MAD_Dr_004_154900-1	(31627-NM_152973.2)	(31645-Dr.80387)	
MAD_Dr_004_154901-1	(3163-NM_152952.1)	(3164-Dr.29018)	(4456-XM_001331399.2)	
MAD_Dr_004_154902-1	(31632-XM_692040.2)	(31649-Dr.113778)	
MAD_Dr_004_154906-1	(31636-XM_001342707.2)	(31653-Dr.140038)	
MAD_Dr_004_154909-1	(31639-NM_001002562.1)	(31646-Dr.81398)	
MAD_Dr_004_154920-1	(31656-OTTDART00000018904)	(31665-ENSDART00000103703)	(31678-NM_001044966.1)	(31683-Dr.27903)	
MAD_Dr_004_154921-1	(31657-OTTDART00000021343)	(31660-ENSDART00000005027)	(31679-NM_001080164.1)	(31693-Dr.133254)	
MAD_Dr_004_154928-1	(31669-XM_684217.3)	(31695-Dr.148725)	
MAD_Dr_004_154930-1	(31670-XM_001921590.1)	(31682-Dr.20243)	
MAD_Dr_004_154931-1	(31672-XM_001333238.2)	(31690-Dr.92032)	
MAD_Dr_004_154950-1	(317-XM_001921641.1)	(318-Dr.77904)	
MAD_Dr_004_154951-1	(3170-XM_001341349.2)	(3171-Dr.112241)	
MAD_Dr_004_154953-1	(31702-OTTDART00000045612)	(33993-ENSDART00000009500)	
MAD_Dr_004_154961-1	(31711-NM_001020725.1)	(31717-Dr.93312)	
MAD_Dr_004_154963-1	(31714-Dr.7974)	(33516-NM_213386.1)	(33581-OTTDART00000045448)	
MAD_Dr_004_154978-1	(31732-XM_001920362.1)	(31749-Dr.152390)	
MAD_Dr_004_154981-1	(31735-XM_686050.3)	(31747-Dr.134271)	
MAD_Dr_004_154982-1	(31736-NM_001076733.1)	(31964-ENSDART00000113770)	(32785-ENSDART00000063705)	
MAD_Dr_004_154984-1	(31738-NM_214780.1)	(31744-Dr.78231)	
MAD_Dr_004_154985-1	(31739-NM_001110402.1)	(31745-Dr.78436)	(33547-ENSDART00000013263)	
MAD_Dr_004_154994-1	(3175-NM_182968.2)	(3176-Dr.75575)	(3330-ENSDART00000042990)	
MAD_Dr_004_154999-1	(31758-XM_695416.3)	(31769-Dr.85147)	
MAD_Dr_004_155001-1	(31761-NM_001007303.1)	(31771-Dr.106742)	
MAD_Dr_004_155002-1	(31762-NM_212713.1)	(31772-Dr.116333)	(32855-ENSDART00000099887)	
MAD_Dr_004_155003-1	(31763-NM_001080750.2)	(31765-Dr.27174)	(33809-ENSDART00000044224)	
MAD_Dr_004_155004-1	(31764-NM_200763.1)	(31768-Dr.79172)	
MAD_Dr_004_155008-1	(31770-Dr.92648)	(33723-ENSDART00000079559)	
MAD_Dr_004_155018-1	(31780-NM_001007452.1)	(31791-Dr.106151)	
MAD_Dr_004_155019-1	(31782-NM_001111180.1)	(31790-Dr.90164)	
MAD_Dr_004_155020-1	(31784-XM_001919671.1)	(31792-Dr.122535)	
MAD_Dr_004_155021-1	(31785-NM_001017764.1)	(31787-Dr.77327)	
MAD_Dr_004_155045-1	(31818-NM_200278.1)	(31823-Dr.56668)	
MAD_Dr_004_155048-1	(31820-NM_001004527.3)	(31822-Dr.29419)	
MAD_Dr_004_155055-1	(31827-OTTDART00000026229)	(31907-ENSDART00000054620)	
MAD_Dr_004_155061-1	(31834-XM_695472.3)	(31840-Dr.42923)	
MAD_Dr_004_155062-1	(31836-NM_212710.2)	(32622-OTTDART00000036964)	
MAD_Dr_004_155063-1	(31837-NM_131216.1)	(31838-Dr.364)	(33381-ENSDART00000005641)	
MAD_Dr_004_155065-1	(3184-ENSDART00000074212)	(3187-NM_001007175.1)	(3189-Dr.41478)	
MAD_Dr_004_155071-1	(3185-XM_689820.3)	(3188-Dr.12550)	
MAD_Dr_004_155073-1	(31851-XM_001918544.1)	(31865-Dr.150410)	
MAD_Dr_004_155075-1	(31853-NM_001083001.1)	(31858-Dr.19956)	
MAD_Dr_004_155076-1	(31857-NM_001082840.1)	(31859-Dr.44411)	
MAD_Dr_004_155103-1	(31897-OTTDART00000014994)	(54379-OTTDART00000014917)	
MAD_Dr_004_155106-1	(31900-OTTDART00000033790)	(31908-ENSDART00000062940)	(31918-NM_001127404.1)	(31924-Dr.41061)	
MAD_Dr_004_155110-1	(31905-ENSDART00000025046)	(31919-NM_214811.2)	(31923-Dr.35904)	
MAD_Dr_004_155111-1	(31906-ENSDART00000041634)	(33811-ENSDART00000097427)	
MAD_Dr_004_155116-1	(31911-NM_001039838.1)	(31928-Dr.155257)	(33617-ENSDART00000005321)	
MAD_Dr_004_155117-1	(31913-NM_212974.1)	(31920-Dr.10199)	
MAD_Dr_004_155118-1	(31914-XM_001922678.1)	(31927-Dr.134028)	
MAD_Dr_004_155119-1	(31915-XM_001340647.2)	(31922-Dr.23153)	
MAD_Dr_004_155130-1	(3193-XM_001922191.1)	(3194-Dr.105248)	
MAD_Dr_004_155142-1	(31946-OTTDART00000022966)	(35356-NM_131281.2)	(35360-Dr.478)	(35524-ENSDART00000025583)	
MAD_Dr_004_155143-1	(31947-OTTDART00000025181)	(31965-NM_001014824.1)	
MAD_Dr_004_155146-1	(3195-ENSDART00000087862)	(3201-OTTDART00000021065)	
MAD_Dr_004_155150-1	(31954-ENSDART00000058640)	(31956-ENSDART00000076250)	
MAD_Dr_004_155163-1	(31972-NM_200884.1)	(31980-Dr.78247)	
MAD_Dr_004_155171-1	(31991-ENSDART00000003552)	(31996-ENSDART00000112902)	
MAD_Dr_004_155180-1	(32004-NM_001013462.3)	(32005-Dr.39118)	(35128-ENSDART00000089242)	
MAD_Dr_004_155187-1	(32013-ENSDART00000052081)	(32810-ENSDART00000098842)	
MAD_Dr_004_155188-1	(32014-NM_200940.1)	(32386-Dr.82635)	
MAD_Dr_004_155189-1	(32015-NM_201320.1)	(32383-Dr.78859)	
MAD_Dr_004_155190-1	(3202-Dr.78551)	(3308-ENSDART00000074215)	
MAD_Dr_004_155191-1	(3203-NM_001037236.1)	(3204-Dr.88584)	
MAD_Dr_004_155194-1	(3207-XM_686182.2)	(3208-Dr.106102)	
MAD_Dr_004_155197-1	(3209-XM_001339110.1)	(3210-Dr.84446)	
MAD_Dr_004_155198-1	(321-XM_682682.3)	(322-Dr.77979)	
MAD_Dr_004_155201-1	(32151-XM_001918847.1)	(34283-ENSDART00000058471)	
MAD_Dr_004_155206-1	(3225-NM_001146014.1)	(3226-Dr.12380)	
MAD_Dr_004_155210-1	(323-XM_687162.3)	(324-Dr.17322)	
MAD_Dr_004_155212-1	(3232-XM_001344506.2)	(3236-Dr.82720)	
MAD_Dr_004_155213-1	(3233-XR_045012.1)	(4747-XM_001332029.2)	
MAD_Dr_004_155216-1	(32379-NM_001002533.2)	(32382-Dr.31680)	
MAD_Dr_004_155224-1	(3240-XM_001919011.1)	(7077-ENSDART00000043737)	
MAD_Dr_004_155226-1	(3242-ENSDART00000052688)	(3262-ENSDART00000052683)	
MAD_Dr_004_155235-1	(3250-Dr.77293)	(3267-OTTDART00000023058)	(3280-ENSDART00000056213)	
MAD_Dr_004_155248-1	(3257-NM_001089329.1)	(3259-Dr.77946)	
MAD_Dr_004_155249-1	(32579-XM_683958.2)	(32582-Dr.77258)	
MAD_Dr_004_155266-1	(32604-NM_131669.3)	(32610-Dr.77891)	(33788-ENSDART00000008192)	(33791-ENSDART00000089402)	(41160-OTTDART00000042276)	
MAD_Dr_004_155267-1	(32606-NM_199653.1)	(32611-Dr.77975)	
MAD_Dr_004_155285-1	(32625-OTTDART00000038788)	(33500-NM_001089524.1)	(33504-Dr.78739)	
MAD_Dr_004_155290-1	(3263-NM_001080030.1)	(3264-Dr.132594)	(3306-ENSDART00000083296)	
MAD_Dr_004_155293-1	(32633-NM_001014360.1)	(32729-Dr.114518)	
MAD_Dr_004_155294-1	(32634-NM_001002063.1)	(32731-Dr.115961)	
MAD_Dr_004_155296-1	(3265-NM_200622.1)	(3266-Dr.27111)	
MAD_Dr_004_155299-1	(3268-OTTDART00000035596)	(3272-NM_001160126.1)	(3273-Dr.22056)	
MAD_Dr_004_155301-1	(327-NM_200276.2)	(328-Dr.40877)	
MAD_Dr_004_155303-1	(32716-XM_692376.3)	(32728-Dr.89018)	
MAD_Dr_004_155304-1	(32718-NM_205711.1)	(32727-Dr.82765)	
MAD_Dr_004_155307-1	(32720-NM_199888.1)	(32723-Dr.24762)	
MAD_Dr_004_155323-1	(32770-NM_173243.1)	(32774-Dr.76815)	
MAD_Dr_004_155324-1	(32771-NM_131094.1)	(32773-Dr.20061)	
MAD_Dr_004_155325-1	(32772-Dr.334)	(33556-OTTDART00000025728)	
MAD_Dr_004_155333-1	(32783-ENSDART00000017869)	(33216-OTTDART00000016999)	(33925-NM_131340.1)	
MAD_Dr_004_155336-1	(32786-ENSDART00000081966)	(45008-ENSDART00000081952)	
MAD_Dr_004_155343-1	(32797-NM_131728.2)	(32800-Dr.82483)	
MAD_Dr_004_155355-1	(3281-XM_001919874.1)	(3284-Dr.147362)	
MAD_Dr_004_155358-1	(32842-NM_001003543.1)	(32844-Dr.9484)	(36703-ENSDART00000014058)	
MAD_Dr_004_155363-1	(32849-OTTDART00000044419)	(34422-ENSDART00000012253)	
MAD_Dr_004_155371-1	(32857-NM_213038.1)	(32902-Dr.76747)	
MAD_Dr_004_155373-1	(3287-ENSDART00000084803)	(3879-ENSDART00000084798)	
MAD_Dr_004_155374-1	(3288-OTTDART00000040775)	(3639-ENSDART00000002858)	
MAD_Dr_004_155375-1	(32890-XM_001333846.2)	(32905-Dr.94435)	
MAD_Dr_004_155377-1	(32892-XM_001341211.2)	(32906-Dr.106214)	
MAD_Dr_004_155378-1	(32894-XM_683997.2)	(32904-Dr.85698)	
MAD_Dr_004_155379-1	(32896-XM_001918490.1)	(32911-Dr.150340)	
MAD_Dr_004_155381-1	(32899-NM_200828.1)	(32903-Dr.82827)	(33623-ENSDART00000052346)	
MAD_Dr_004_155383-1	(3290-OTTDART00000008052)	(3292-ENSDART00000067486)	(3293-NM_001045095.1)	(3296-Dr.152421)	(3348-NM_001044838.2)	
MAD_Dr_004_155393-1	(3291-OTTDART00000016024)	(3776-ENSDART00000087480)	
MAD_Dr_004_155401-1	(32919-NM_198363.1)	(32960-Dr.79310)	
MAD_Dr_004_155403-1	(32920-XM_703991.3)	(33147-ENSDART00000064468)	
MAD_Dr_004_155405-1	(3294-NM_001003833.2)	(3295-Dr.12108)	
MAD_Dr_004_155407-1	(32955-XM_686985.2)	(32961-Dr.108086)	
MAD_Dr_004_155409-1	(32958-NM_213299.1)	(32959-Dr.77166)	
MAD_Dr_004_155429-1	(33-XR_029492.2)	(34-OTTDART00000030900)	
MAD_Dr_004_155433-1	(3302-OTTDART00000038136)	(3303-ENSDART00000035865)	
MAD_Dr_004_155435-1	(3304-XM_689484.3)	(3305-Dr.81990)	
MAD_Dr_004_155439-1	(3307-ENSDART00000106152)	(3321-ENSDART00000106153)	
MAD_Dr_004_155446-1	(331-XM_001921097.1)	(332-Dr.153978)	
MAD_Dr_004_155453-1	(33144-OTTDART00000041857)	(33150-XM_679483.3)	(33202-Dr.88191)	
MAD_Dr_004_155454-1	(33145-OTTDART00000015389)	(38630-OTTDART00000015390)	
MAD_Dr_004_155458-1	(33149-NM_001077321.1)	(33200-Dr.49001)	
MAD_Dr_004_155460-1	(33151-XM_001919831.1)	(33207-Dr.133753)	
MAD_Dr_004_155461-1	(33152-XM_688910.3)	(33205-Dr.121152)	
MAD_Dr_004_155467-1	(33192-XM_001923064.1)	(33203-Dr.106156)	
MAD_Dr_004_155468-1	(33193-XM_001336556.2)	(33204-Dr.118713)	(39627-XM_001921301.1)	
MAD_Dr_004_155488-1	(33218-XM_681613.2)	(33225-Dr.78772)	
MAD_Dr_004_155490-1	(33220-NM_201002.1)	(33226-Dr.80581)	
MAD_Dr_004_155492-1	(33222-NM_001003864.1)	(33224-Dr.77952)	
MAD_Dr_004_155499-1	(33229-OTTDART00000044788)	(77513-ENSDART00000110277)	
MAD_Dr_004_155504-1	(33233-XM_001921054.1)	(33240-Dr.116437)	
MAD_Dr_004_155505-1	(33235-XM_001920917.1)	(33242-Dr.130238)	
MAD_Dr_004_155506-1	(33236-XM_001920149.1)	(33243-Dr.145944)	
MAD_Dr_004_155514-1	(33246-OTTDART00000004051)	(33308-NM_170765.1)	(33309-Dr.18844)	
MAD_Dr_004_155515-1	(33247-OTTDART00000024968)	(33250-ENSDART00000006393)	
MAD_Dr_004_155516-1	(33248-OTTDART00000038863)	(38717-ENSDART00000012540)	
MAD_Dr_004_155525-1	(33258-XM_001342645.2)	(33317-Dr.91355)	
MAD_Dr_004_155526-1	(3326-ENSDART00000102387)	(3342-ENSDART00000035522)	(3932-ENSDART00000100763)	
MAD_Dr_004_155528-1	(3328-XM_690137.2)	(3329-Dr.40634)	
MAD_Dr_004_155531-1	(333-XM_001343717.2)	(334-Dr.2851)	
MAD_Dr_004_155534-1	(33303-NM_200574.1)	(33315-Dr.84822)	
MAD_Dr_004_155535-1	(33305-NM_001017857.1)	(33318-Dr.116832)	
MAD_Dr_004_155536-1	(33306-NM_201051.1)	(33314-Dr.81712)	
MAD_Dr_004_155537-1	(33307-NM_207069.1)	(33319-Dr.121469)	
MAD_Dr_004_155554-1	(33324-OTTDART00000023937)	(43141-OTTDART00000023938)	
MAD_Dr_004_155555-1	(33325-OTTDART00000025638)	(76777-ENSDART00000060838)	
MAD_Dr_004_155563-1	(33338-NM_001076748.2)	(33345-Dr.77867)	(33379-OTTDART00000036685)	
MAD_Dr_004_155564-1	(33339-NM_001077578.1)	(33343-Dr.18508)	
MAD_Dr_004_155571-1	(33349-OTTDART00000019195)	(33356-ENSDART00000090200)	(33364-NM_001045148.1)	
MAD_Dr_004_155572-1	(3335-NM_175084.2)	(3337-Dr.77338)	
MAD_Dr_004_155585-1	(33368-NM_001039634.2)	(33370-Dr.91799)	
MAD_Dr_004_155591-1	(33373-OTTDART00000019214)	(39599-OTTDART00000019213)	
MAD_Dr_004_155592-1	(33374-OTTDART00000020715)	(33390-ENSDART00000081546)	(33401-NM_001083100.1)	(33408-Dr.119273)	
MAD_Dr_004_155596-1	(33378-OTTDART00000035003)	(33391-ENSDART00000101174)	(33399-NM_001128381.1)	(33410-Dr.134981)	
MAD_Dr_004_155607-1	(33388-ENSDART00000080602)	(33389-ENSDART00000080610)	
MAD_Dr_004_155609-1	(3339-XM_001919090.1)	(3341-Dr.121508)	(88051-XM_694622.3)	
MAD_Dr_004_155614-1	(33398-XM_001923705.1)	(33405-Dr.72608)	
MAD_Dr_004_155618-1	(33400-NM_001113644.1)	(33409-Dr.130414)	
MAD_Dr_004_155627-1	(33411-XM_681327.3)	(35777-OTTDART00000035088)	(35821-ENSDART00000080079)	
MAD_Dr_004_155636-1	(33426-NM_001114896.1)	(33438-Dr.90531)	
MAD_Dr_004_155637-1	(33428-XM_001335696.1)	(33437-Dr.87473)	
MAD_Dr_004_155638-1	(3343-XM_001919768.1)	(3345-Dr.88799)	
MAD_Dr_004_155652-1	(33447-XM_001336795.2)	(33454-Dr.91341)	
MAD_Dr_004_155653-1	(33449-NM_001017717.1)	(33452-Dr.43244)	
MAD_Dr_004_155655-1	(33450-NM_131445.1)	(33453-Dr.75091)	
MAD_Dr_004_155661-1	(33456-OTTDART00000024432)	(33854-NM_199862.2)	(33857-Dr.80656)	
MAD_Dr_004_155669-1	(33465-NM_213027.1)	(33479-Dr.33055)	
MAD_Dr_004_155672-1	(3347-Dr.121432)	(3542-OTTDART00000011970)	(3546-NM_001044913.1)	(3553-ENSDART00000061165)	
MAD_Dr_004_155673-1	(33472-XM_001920412.1)	(33486-Dr.117633)	
MAD_Dr_004_155692-1	(33498-XM_001335722.2)	(33505-Dr.80670)	
MAD_Dr_004_155693-1	(33499-NM_001128252.1)	(33509-Dr.118572)	
MAD_Dr_004_155696-1	(33501-NM_201028.1)	(33508-Dr.87766)	
MAD_Dr_004_155703-1	(3351-XM_001918992.1)	(3353-Dr.92043)	
MAD_Dr_004_155705-1	(33511-OTTDART00000037941)	(34243-NM_001004583.1)	(34245-Dr.36537)	(35435-ENSDART00000104057)	(35502-XM_001918428.1)	(35517-Dr.155212)	(35560-ENSDART00000055722)	
MAD_Dr_004_155719-1	(33531-NM_001002306.2)	(33539-Dr.82912)	
MAD_Dr_004_155720-1	(33532-NM_001127471.1)	(33538-Dr.75916)	(35186-ENSDART00000110458)	
MAD_Dr_004_155721-1	(33535-XM_001922173.1)	(33543-Dr.135647)	
MAD_Dr_004_155732-1	(33551-NM_213461.1)	(33553-Dr.1304)	
MAD_Dr_004_155738-1	(33558-OTTDART00000039817)	(42903-XM_679157.3)	
MAD_Dr_004_155741-1	(33568-NM_212789.3)	(33570-Dr.12949)	
MAD_Dr_004_155742-1	(3357-NM_205728.1)	(3358-Dr.99315)	
MAD_Dr_004_155744-1	(33571-Dr.32618)	(33863-OTTDART00000018138)	
MAD_Dr_004_155747-1	(33578-OTTDART00000024142)	(34019-Dr.21720)	(34566-ENSDART00000022549)	
MAD_Dr_004_155763-1	(33594-NM_001077280.1)	(33612-Dr.84106)	
MAD_Dr_004_155764-1	(33596-XM_695720.3)	(33614-Dr.149581)	
MAD_Dr_004_155766-1	(33599-XM_001923331.1)	(36282-OTTDART00000012811)	
MAD_Dr_004_155770-1	(33601-NM_212725.1)	(33610-Dr.77795)	
MAD_Dr_004_155776-1	(3361-XM_682999.3)	(3362-Dr.88195)	
MAD_Dr_004_155801-1	(33642-XM_001923121.1)	(33655-Dr.84761)	(35697-OTTDART00000036262)	
MAD_Dr_004_155802-1	(3365-XM_001920924.1)	(3366-Dr.75412)	(5512-OTTDART00000034608)	
MAD_Dr_004_155808-1	(33659-NM_213106.1)	(77944-ENSDART00000034376)	
MAD_Dr_004_155811-1	(33662-ENSDART00000003698)	(35451-ENSDART00000085507)	
MAD_Dr_004_155816-1	(33669-XM_001338221.2)	(33677-Dr.87163)	
MAD_Dr_004_155817-1	(3367-XM_692047.3)	(3368-Dr.92339)	
MAD_Dr_004_155820-1	(33675-NM_001040314.1)	(33678-Dr.108058)	
MAD_Dr_004_155828-1	(33684-OTTDART00000044019)	(35637-OTTDART00000044018)	
MAD_Dr_004_155830-1	(33687-ENSDART00000019809)	(34600-OTTDART00000030485)	
MAD_Dr_004_155832-1	(3369-XM_679369.2)	(3373-Dr.79953)	
MAD_Dr_004_155839-1	(3370-XM_001342847.2)	(3375-Dr.91313)	
MAD_Dr_004_155842-1	(33704-OTTDART00000025894)	(43134-NM_200453.1)	
MAD_Dr_004_155848-1	(33712-NM_001079657.1)	(33717-Dr.87407)	(34101-ENSDART00000102312)	
MAD_Dr_004_155851-1	(33715-XM_001344971.1)	(33719-Dr.116963)	
MAD_Dr_004_155854-1	(33718-Dr.90219)	(34571-ENSDART00000101205)	
MAD_Dr_004_155856-1	(3372-XM_001920937.1)	(3374-Dr.82335)	
MAD_Dr_004_155858-1	(33722-OTTDART00000035713)	(34883-ENSDART00000099214)	
MAD_Dr_004_155866-1	(33733-NM_199793.2)	(33755-Dr.105515)	
MAD_Dr_004_155868-1	(33742-NM_001128156.1)	(33760-Dr.145870)	
MAD_Dr_004_155879-1	(33761-XM_678490.3)	(49151-OTTDART00000010477)	
MAD_Dr_004_155884-1	(33767-ENSDART00000047653)	(34131-ENSDART00000048320)	
MAD_Dr_004_155887-1	(3377-NM_001017554.1)	(3378-Dr.150723)	
MAD_Dr_004_155888-1	(33770-ENSDART00000104020)	(33778-NM_001080573.1)	(33785-Dr.135353)	
MAD_Dr_004_155890-1	(33772-NM_001080695.1)	(33781-Dr.80265)	
MAD_Dr_004_155893-1	(33779-NM_001007342.1)	(33782-Dr.89368)	
MAD_Dr_004_155908-1	(33794-NM_200085.1)	(33803-Dr.82478)	
MAD_Dr_004_155909-1	(33795-XM_692554.3)	(33804-Dr.83423)	
MAD_Dr_004_155912-1	(338-XM_001922297.1)	(339-Dr.82030)	
MAD_Dr_004_155913-1	(33800-NM_001045463.1)	(33802-Dr.80015)	(34383-ENSDART00000077089)	
MAD_Dr_004_155927-1	(33821-XM_001344207.1)	(33837-Dr.116144)	
MAD_Dr_004_155928-1	(33823-XM_001332158.2)	(33835-Dr.69905)	
MAD_Dr_004_155931-1	(3383-OTTDART00000008868)	(4382-OTTDART00000008869)	
MAD_Dr_004_155943-1	(33843-ENSDART00000076209)	(34132-ENSDART00000103353)	
MAD_Dr_004_155945-1	(33845-NM_200937.1)	(33856-Dr.75864)	(35179-ENSDART00000037140)	
MAD_Dr_004_155946-1	(33846-NM_001002597.1)	(33860-Dr.120313)	
MAD_Dr_004_155949-1	(33850-XM_001921852.1)	(33855-Dr.45315)	
MAD_Dr_004_155950-1	(33851-NM_001098194.1)	(33858-Dr.80666)	
MAD_Dr_004_155971-1	(33874-NM_001003504.1)	(33886-Dr.33951)	
MAD_Dr_004_155972-1	(33875-NM_001012490.1)	(33891-Dr.83712)	
MAD_Dr_004_155973-1	(33876-XM_001335119.2)	(33888-Dr.81048)	
MAD_Dr_004_155974-1	(33877-XM_694156.3)	(33892-Dr.120706)	
MAD_Dr_004_155975-1	(33878-NM_001003458.1)	(33887-Dr.80852)	
MAD_Dr_004_155979-1	(33885-Dr.31877)	(37512-OTTDART00000029336)	
MAD_Dr_004_155995-1	(33904-NM_199632.1)	(33907-Dr.77580)	(34709-ENSDART00000103925)	
MAD_Dr_004_156007-1	(33920-NM_213460.2)	(33922-Dr.9125)	
MAD_Dr_004_156012-1	(33928-OTTDART00000018780)	(33933-ENSDART00000051717)	
MAD_Dr_004_156015-1	(33932-ENSDART00000005740)	(49662-OTTDART00000015661)	
MAD_Dr_004_156021-1	(3394-OTTDART00000040945)	(3399-XM_001920039.1)	(3401-Dr.77174)	
MAD_Dr_004_156024-1	(33943-NM_131406.2)	(33945-Dr.193)	
MAD_Dr_004_156026-1	(3395-OTTDART00000020521)	(3398-ENSDART00000092112)	(3400-NM_001083066.1)	(3402-Dr.77687)	
MAD_Dr_004_156040-1	(33969-XM_001920458.1)	(33986-Dr.152198)	
MAD_Dr_004_156042-1	(33974-NM_001037805.1)	(33979-Dr.81895)	
MAD_Dr_004_156048-1	(33982-XM_001922047.1)	(35717-XR_029327.2)	
MAD_Dr_004_156064-1	(33999-NM_212696.2)	(34001-Dr.75185)	
MAD_Dr_004_156066-1	(340-NM_001007109.1)	(341-Dr.78781)	
MAD_Dr_004_156072-1	(34006-ENSDART00000019290)	(35798-Dr.266)	(36325-OTTDART00000015660)	(36496-ENSDART00000078969)	(37772-NM_131301.1)	(49795-OTTDART00000015663)	
MAD_Dr_004_156078-1	(34011-ENSDART00000108611)	(34258-ENSDART00000003845)	(34695-OTTDART00000039743)	
MAD_Dr_004_156079-1	(34012-ENSDART00000114272)	(35216-ENSDART00000063573)	
MAD_Dr_004_156080-1	(34014-XM_689843.3)	(34022-Dr.117781)	
MAD_Dr_004_156081-1	(34017-NM_182889.1)	(34018-Dr.7230)	
MAD_Dr_004_156089-1	(34024-OTTDART00000008866)	(34034-ENSDART00000080426)	(34924-OTTDART00000008867)	(34933-ENSDART00000102010)	(34943-NM_001044820.1)	(34946-Dr.65799)	
MAD_Dr_004_156091-1	(34026-OTTDART00000024753)	(34935-NM_131452.1)	(34947-Dr.75059)	(35558-ENSDART00000040427)	
MAD_Dr_004_156097-1	(34031-ENSDART00000073809)	(34036-ENSDART00000093266)	
MAD_Dr_004_156102-1	(3404-NM_001163779.1)	(3405-Dr.80329)	
MAD_Dr_004_156105-1	(34044-XM_001342267.2)	(34064-Dr.154259)	
MAD_Dr_004_156111-1	(3406-ENSDART00000062563)	(3442-XM_678293.3)	(3443-Dr.50998)	
MAD_Dr_004_156119-1	(34069-ENSDART00000047660)	(42690-ENSDART00000111878)	(43326-ENSDART00000026090)	
MAD_Dr_004_156123-1	(34073-XM_001918469.1)	(34604-ENSDART00000036266)	
MAD_Dr_004_156125-1	(34075-NM_001002670.2)	(34078-Dr.80498)	(34605-ENSDART00000060989)	
MAD_Dr_004_156135-1	(34088-NM_001001407.1)	(34092-Dr.32964)	
MAD_Dr_004_156136-1	(34089-NM_213507.1)	(34093-Dr.75549)	
MAD_Dr_004_156138-1	(34090-NM_001077314.1)	(34094-Dr.115546)	
MAD_Dr_004_156148-1	(3410-OTTDART00000036598)	(3430-NM_214682.1)	(3431-Dr.76915)	(3476-ENSDART00000090771)	
MAD_Dr_004_156153-1	(34104-NM_001017913.1)	(34123-Dr.90988)	(35241-ENSDART00000054417)	
MAD_Dr_004_156154-1	(34105-NM_001089411.1)	(34119-Dr.72641)	
MAD_Dr_004_156155-1	(34106-XM_678579.3)	(34124-Dr.91297)	
MAD_Dr_004_156159-1	(34112-XM_001340889.1)	(34127-Dr.139428)	
MAD_Dr_004_156162-1	(34115-NM_201498.1)	(34120-Dr.76989)	
MAD_Dr_004_156164-1	(34117-NM_199639.1)	(34118-Dr.157)	
MAD_Dr_004_156178-1	(3413-XM_684112.3)	(3416-Dr.12854)	
MAD_Dr_004_156183-1	(34134-NM_001114897.1)	(34137-Dr.73991)	
MAD_Dr_004_156188-1	(3414-NM_001136487.1)	(3418-Dr.149198)	
MAD_Dr_004_156195-1	(3415-NM_001008576.1)	(3417-Dr.105024)	
MAD_Dr_004_156202-1	(3419-OTTDART00000009652)	(3464-ENSDART00000023575)	
MAD_Dr_004_156203-1	(342-XM_001341629.2)	(344-Dr.110856)	
MAD_Dr_004_156204-1	(34201-NM_130983.2)	(34207-Dr.78473)	
MAD_Dr_004_156211-1	(34214-XM_691097.3)	(35277-ENSDART00000062191)	
MAD_Dr_004_156225-1	(34230-ENSDART00000112679)	(34231-ENSDART00000113991)	
MAD_Dr_004_156227-1	(34233-NM_199863.1)	(34244-Dr.17837)	(34655-ENSDART00000005893)	
MAD_Dr_004_156228-1	(34234-XM_691604.3)	(34247-Dr.72008)	
MAD_Dr_004_156229-1	(34236-XM_001920015.1)	(34517-OTTDART00000029342)	
MAD_Dr_004_156231-1	(34238-XM_679194.3)	(34246-Dr.56007)	
MAD_Dr_004_156233-1	(3424-XM_684028.3)	(3427-Dr.16758)	
MAD_Dr_004_156234-1	(34240-NM_199536.2)	(34252-Dr.104448)	
MAD_Dr_004_156235-1	(34242-NM_200391.1)	(34251-Dr.88263)	(35033-ENSDART00000059533)	
MAD_Dr_004_156243-1	(3425-XM_691524.3)	(3428-Dr.62974)	
MAD_Dr_004_156252-1	(3426-XM_693709.3)	(3429-Dr.77991)	
MAD_Dr_004_156257-1	(34272-NM_201287.1)	(34273-Dr.4829)	
MAD_Dr_004_156268-1	(34288-NM_001013490.1)	(34306-Dr.84852)	(35863-OTTDART00000029729)	
MAD_Dr_004_156270-1	(34290-XM_690883.3)	(34300-Dr.31547)	
MAD_Dr_004_156273-1	(34296-NM_001003451.1)	(34304-Dr.81043)	
MAD_Dr_004_156275-1	(343-XM_001921076.1)	(345-Dr.154147)	
MAD_Dr_004_156280-1	(34307-Dr.86104)	(35097-ENSDART00000064546)	
MAD_Dr_004_156297-1	(34325-NM_194396.2)	(34339-Dr.77503)	
MAD_Dr_004_156300-1	(3433-ENSDART00000062780)	(3435-NM_001144800.1)	(3437-Dr.83567)	
MAD_Dr_004_156302-1	(34331-NM_001020762.1)	(34337-Dr.20507)	
MAD_Dr_004_156303-1	(34334-NM_001099416.1)	(34343-Dr.91772)	
MAD_Dr_004_156309-1	(3434-XM_692071.3)	(3436-Dr.65614)	
MAD_Dr_004_156313-1	(34347-ENSDART00000046169)	(34357-NM_001045163.1)	
MAD_Dr_004_156318-1	(34353-NM_001083831.1)	(34363-Dr.117184)	
MAD_Dr_004_156319-1	(34354-NM_001110376.1)	(34364-Dr.117379)	
MAD_Dr_004_156323-1	(34359-NM_001083873.1)	(34365-Dr.149729)	
MAD_Dr_004_156326-1	(34362-Dr.116325)	(34966-ENSDART00000100222)	
MAD_Dr_004_156334-1	(34373-NM_199534.1)	(34375-Dr.82707)	
MAD_Dr_004_156342-1	(34386-XM_001332974.2)	(59153-XM_001344773.2)	
MAD_Dr_004_156344-1	(34390-XM_001923723.1)	(34391-XM_001333020.2)	(34400-Dr.80602)	(34404-Dr.150663)	
MAD_Dr_004_156349-1	(3440-NM_001080169.1)	(3441-Dr.80159)	(3532-ENSDART00000091836)	
MAD_Dr_004_156362-1	(34415-NM_182967.1)	(34417-Dr.7638)	
MAD_Dr_004_156372-1	(34430-NM_201205.1)	(34432-Dr.18161)	(34516-OTTDART00000025624)	(34533-XM_697389.2)	(34673-ENSDART00000060883)	
MAD_Dr_004_156373-1	(34431-NM_131019.3)	(34434-Dr.75782)	
MAD_Dr_004_156379-1	(34438-OTTDART00000024412)	(35027-Dr.76373)	(35287-NM_001009889.1)	(35561-ENSDART00000081164)	(35573-ENSDART00000015368)	
MAD_Dr_004_156380-1	(34439-OTTDART00000026403)	(34448-ENSDART00000100386)	
MAD_Dr_004_156383-1	(34441-OTTDART00000042332)	(34474-ENSDART00000067531)	
MAD_Dr_004_156386-1	(34445-ENSDART00000038346)	(34894-NM_001017993.1)	(34897-Dr.75857)	(35529-ENSDART00000082289)	
MAD_Dr_004_156395-1	(34466-XM_695340.3)	(34858-ENSDART00000110233)	
MAD_Dr_004_156398-1	(3447-XM_001344108.2)	(3455-Dr.77361)	
MAD_Dr_004_156404-1	(34477-XM_683070.3)	(34482-Dr.32406)	
MAD_Dr_004_156405-1	(34478-XM_001923241.1)	(38238-XM_001923807.1)	(40296-XR_044773.1)	(61853-XM_001921683.1)	
MAD_Dr_004_156406-1	(34479-NM_199981.1)	(34483-Dr.155184)	
MAD_Dr_004_156407-1	(3448-XM_001922005.1)	(3456-Dr.80102)	
MAD_Dr_004_156408-1	(34480-NM_199480.1)	(34481-Dr.6104)	
MAD_Dr_004_156412-1	(34484-OTTDART00000022385)	(34492-ENSDART00000079879)	(34496-XM_001923888.1)	(34500-NM_001123277.1)	(34510-Dr.81392)	
MAD_Dr_004_156421-1	(34495-NM_201192.1)	(34508-Dr.76907)	(34785-ENSDART00000025885)	
MAD_Dr_004_156423-1	(34499-NM_001020735.1)	(34512-Dr.91983)	
MAD_Dr_004_156426-1	(34502-NM_213396.1)	(34513-Dr.106931)	(35118-OTTDART00000024283)	(35432-ENSDART00000087892)	
MAD_Dr_004_156445-1	(34528-NM_001003533.1)	(34550-Dr.79182)	
MAD_Dr_004_156446-1	(34529-XM_692334.3)	(34553-Dr.91477)	
MAD_Dr_004_156451-1	(34538-XM_001345687.2)	(34558-Dr.110416)	
MAD_Dr_004_156452-1	(34539-NM_001113658.1)	(34557-Dr.101143)	
MAD_Dr_004_156455-1	(34542-NM_201492.1)	(34546-Dr.33255)	
MAD_Dr_004_156456-1	(34544-NM_200258.1)	(34549-Dr.78389)	
MAD_Dr_004_156484-1	(34573-XM_686908.3)	(34584-Dr.118393)	
MAD_Dr_004_156485-1	(34574-XM_678300.3)	(34585-Dr.120177)	
MAD_Dr_004_156486-1	(34577-NM_001024098.1)	(34579-Dr.78374)	(35240-ENSDART00000051745)	
MAD_Dr_004_156497-1	(34593-NM_201496.1)	(34594-Dr.13371)	
MAD_Dr_004_156499-1	(34595-Dr.77104)	(36748-OTTDART00000034167)	(36759-XM_689230.3)	(37513-ENSDART00000022643)	
MAD_Dr_004_156500-1	(34597-OTTDART00000009123)	(34619-NM_001099454.1)	
MAD_Dr_004_156503-1	(346-XM_001919098.1)	(347-Dr.79941)	
MAD_Dr_004_156514-1	(34612-NM_001083843.1)	(34630-Dr.89988)	
MAD_Dr_004_156516-1	(34617-XM_682338.3)	(34623-Dr.75195)	
MAD_Dr_004_156521-1	(34627-NM_200009.1)	(36005-ENSDART00000016121)	
MAD_Dr_004_156527-1	(34634-OTTDART00000026042)	(40780-ENSDART00000080417)	
MAD_Dr_004_156535-1	(34646-XM_686712.3)	(40763-OTTDART00000017210)	
MAD_Dr_004_156546-1	(34659-XM_001920137.1)	(34669-Dr.152213)	
MAD_Dr_004_156548-1	(34661-NM_001076736.1)	(34665-Dr.7897)	(35371-ENSDART00000075086)	
MAD_Dr_004_156549-1	(34662-NM_199837.1)	(34664-Dr.6352)	
MAD_Dr_004_156556-1	(34670-OTTDART00000022113)	(34962-ENSDART00000079502)	
MAD_Dr_004_156562-1	(34676-NM_001080622.1)	(34684-Dr.110589)	
MAD_Dr_004_156563-1	(34678-XM_001921324.1)	(34683-Dr.87361)	
MAD_Dr_004_156566-1	(34680-NM_001089577.1)	(34685-Dr.115641)	
MAD_Dr_004_156567-1	(34681-NM_131076.2)	(34682-Dr.76466)	
MAD_Dr_004_156573-1	(34687-OTTDART00000024534)	(37630-OTTDART00000024535)	
MAD_Dr_004_156575-1	(34689-NM_198821.1)	(34699-Dr.9667)	
MAD_Dr_004_156578-1	(34697-NM_001076640.1)	(34701-Dr.133213)	
MAD_Dr_004_156586-1	(34708-ENSDART00000048256)	(34710-ENSDART00000106517)	
MAD_Dr_004_156591-1	(34712-NM_199547.1)	(34719-Dr.3463)	
MAD_Dr_004_156593-1	(34715-NM_200551.1)	(35124-ENSDART00000011943)	
MAD_Dr_004_156604-1	(34750-XM_001337672.2)	(34768-Dr.77371)	
MAD_Dr_004_156606-1	(34756-NM_001099254.1)	(34767-Dr.77254)	(35372-ENSDART00000098696)	
MAD_Dr_004_156608-1	(34761-NM_131524.1)	(34769-Dr.81259)	(34957-OTTDART00000017222)	(34961-ENSDART00000052603)	
MAD_Dr_004_156634-1	(34794-XM_001920318.1)	(34812-Dr.126467)	
MAD_Dr_004_156635-1	(34798-NM_001012488.1)	(34806-Dr.22144)	
MAD_Dr_004_156636-1	(34799-NM_001001951.1)	(34811-Dr.81118)	
MAD_Dr_004_156639-1	(34802-NM_200928.1)	(34805-Dr.12260)	
MAD_Dr_004_156640-1	(34803-NM_001003521.1)	(34810-Dr.77429)	
MAD_Dr_004_156659-1	(34827-NM_001009890.1)	(34838-Dr.38006)	
MAD_Dr_004_156662-1	(34836-NM_001001816.2)	(34846-Dr.79171)	(35527-ENSDART00000047218)	
MAD_Dr_004_156663-1	(34837-NM_131259.1)	(34839-Dr.67692)	
MAD_Dr_004_156673-1	(34859-ENSDART00000111280)	(36351-ENSDART00000035950)	
MAD_Dr_004_156674-1	(34860-NM_001002075.1)	(34873-Dr.83862)	(36002-OTTDART00000028600)	(37467-ENSDART00000115336)	
MAD_Dr_004_156675-1	(34861-XM_001338590.2)	(34874-Dr.118589)	
MAD_Dr_004_156676-1	(34862-XM_001920723.1)	(34872-Dr.82077)	
MAD_Dr_004_156677-1	(34866-NM_201220.1)	(34871-Dr.79601)	
MAD_Dr_004_156678-1	(34867-NM_213489.1)	(34869-Dr.2143)	(35323-ENSDART00000075080)	
MAD_Dr_004_156693-1	(34886-NM_001114411.1)	(34901-Dr.95217)	
MAD_Dr_004_156694-1	(34887-XR_045016.1)	(34888-XR_045019.1)	
MAD_Dr_004_156698-1	(34890-NM_205752.1)	(34902-Dr.140628)	
MAD_Dr_004_156701-1	(349-ENSDART00000029697)	(354-ENSDART00000057351)	(356-OTTDART00000013615)	
MAD_Dr_004_156705-1	(34903-OTTDART00000020070)	(42738-ENSDART00000059748)	(51960-NM_001033725.1)	(52006-Dr.148713)	
MAD_Dr_004_156706-1	(34904-OTTDART00000025729)	(34907-ENSDART00000008816)	
MAD_Dr_004_156711-1	(34913-NM_212796.1)	(34917-Dr.32677)	
MAD_Dr_004_156714-1	(3492-NM_001004111.1)	(3493-Dr.33953)	
MAD_Dr_004_156715-1	(34920-Dr.104270)	(36275-ENSDART00000044378)	
MAD_Dr_004_156721-1	(34927-OTTDART00000026126)	(34988-ENSDART00000042049)	
MAD_Dr_004_156729-1	(34937-XM_688303.3)	(34951-Dr.106017)	
MAD_Dr_004_156733-1	(34942-NM_001114583.1)	(34952-Dr.110810)	
MAD_Dr_004_156735-1	(34944-NM_001077769.1)	(34953-Dr.123501)	
MAD_Dr_004_156748-1	(34959-OTTDART00000026088)	(44285-ENSDART00000043292)	
MAD_Dr_004_156757-1	(34975-XM_693094.3)	(34982-Dr.149146)	
MAD_Dr_004_156760-1	(3498-XM_689703.3)	(3505-Dr.14785)	
MAD_Dr_004_156763-1	(34983-OTTDART00000011127)	(35023-NM_200060.2)	(35026-Dr.75985)	(35239-ENSDART00000031895)	
MAD_Dr_004_156769-1	(34989-ENSDART00000110973)	(35253-NM_001045050.1)	(35261-Dr.77519)	(35351-ENSDART00000089507)	
MAD_Dr_004_156770-1	(34990-ENSDART00000112214)	(35094-ENSDART00000019858)	
MAD_Dr_004_156772-1	(350-XM_680063.3)	(351-Dr.81606)	
MAD_Dr_004_156773-1	(3501-XM_001920046.1)	(3507-Dr.71417)	
MAD_Dr_004_156774-1	(3502-NM_001123238.1)	(3503-Dr.11302)	
MAD_Dr_004_156785-1	(35039-ENSDART00000100780)	(56609-ENSDART00000112036)	
MAD_Dr_004_156786-1	(3504-XM_001919080.1)	(4081-OTTDART00000022930)	
MAD_Dr_004_156791-1	(35046-XM_001922419.1)	(35061-Dr.114356)	
MAD_Dr_004_156794-1	(35054-XM_678842.3)	(35063-Dr.148904)	
MAD_Dr_004_156795-1	(35055-NM_001020533.1)	(35059-Dr.87796)	
MAD_Dr_004_156814-1	(35075-NM_001114925.1)	(35085-Dr.78541)	
MAD_Dr_004_156815-1	(35077-XM_001338002.2)	(35082-Dr.43403)	
MAD_Dr_004_156832-1	(35099-ENSDART00000110189)	(40113-ENSDART00000098888)	
MAD_Dr_004_156835-1	(35101-XM_685461.3)	(35117-Dr.148672)	
MAD_Dr_004_156838-1	(35105-NM_001099239.1)	(35112-Dr.75673)	
MAD_Dr_004_156839-1	(35106-NM_001002229.1)	(35113-Dr.79179)	
MAD_Dr_004_156850-1	(35121-OTTDART00000038537)	(39683-NM_001098185.1)	(39691-Dr.84123)	(41163-ENSDART00000056850)	
MAD_Dr_004_156860-1	(35132-XM_001921672.1)	(35146-Dr.153983)	
MAD_Dr_004_156861-1	(35134-XM_682140.3)	(35141-Dr.117716)	
MAD_Dr_004_156862-1	(35135-XM_683165.3)	(35143-Dr.119197)	
MAD_Dr_004_156873-1	(35152-OTTDART00000035732)	(36015-ENSDART00000084642)	
MAD_Dr_004_156880-1	(3516-XM_001921758.1)	(3518-Dr.150893)	
MAD_Dr_004_156886-1	(35168-XM_001920823.1)	(35175-Dr.131307)	
MAD_Dr_004_156887-1	(35169-XM_001922728.1)	(41199-XR_045033.1)	
MAD_Dr_004_156888-1	(3517-Dr.75302)	(3562-NM_001128230.1)	
MAD_Dr_004_156889-1	(35171-NM_001080186.1)	(35173-Dr.89399)	
MAD_Dr_004_156899-1	(35191-NM_001002095.1)	(35198-Dr.31087)	(36040-ENSDART00000032857)	
MAD_Dr_004_156900-1	(35193-NM_212916.1)	(35200-Dr.75201)	
MAD_Dr_004_156901-1	(35194-NM_001009900.1)	(35203-Dr.82175)	
MAD_Dr_004_156909-1	(3521-XM_678306.3)	(3523-Dr.32597)	
MAD_Dr_004_156918-1	(35223-XM_001919786.1)	(62736-XM_001919776.1)	
MAD_Dr_004_156920-1	(35226-NM_001025301.1)	(35233-Dr.106332)	(35555-OTTDART00000044686)	(35642-ENSDART00000079283)	
MAD_Dr_004_156925-1	(35236-OTTDART00000031075)	(35320-ENSDART00000033702)	
MAD_Dr_004_156929-1	(3524-Dr.66579)	(3568-NM_001080037.1)	(3662-OTTDART00000039057)	(3681-ENSDART00000088777)	
MAD_Dr_004_156932-1	(35243-OTTDART00000026944)	(35326-ENSDART00000104069)	
MAD_Dr_004_156936-1	(35249-XM_001920931.1)	(35267-Dr.152608)	
MAD_Dr_004_156937-1	(35252-NM_001014361.1)	(35255-Dr.43296)	
MAD_Dr_004_156939-1	(35254-NM_153657.1)	(35265-Dr.113864)	
MAD_Dr_004_156949-1	(3527-OTTDART00000044798)	(3575-OTTDART00000044799)	
MAD_Dr_004_156954-1	(35276-ENSDART00000027179)	(35286-XM_001922532.1)	
MAD_Dr_004_156959-1	(35282-NM_001013312.1)	(35291-Dr.84077)	
MAD_Dr_004_156961-1	(35285-XM_684976.2)	(35290-Dr.83330)	(42733-OTTDART00000019116)	
MAD_Dr_004_156966-1	(3529-OTTDART00000034055)	(3530-ENSDART00000006867)	(3533-NM_001126423.1)	(3534-Dr.104653)	
MAD_Dr_004_156979-1	(35302-NM_212776.1)	(35308-Dr.80305)	
MAD_Dr_004_156981-1	(35307-NM_001100092.2)	(35312-Dr.136156)	
MAD_Dr_004_156990-1	(35315-OTTDART00000008411)	(40026-NM_200897.1)	(40031-Dr.70350)	(42634-ENSDART00000019508)	
MAD_Dr_004_157002-1	(35328-ENSDART00000113742)	(36316-ENSDART00000113734)	
MAD_Dr_004_157004-1	(35332-NM_001037683.2)	(35339-Dr.87455)	
MAD_Dr_004_157005-1	(35333-NM_001023580.1)	(35336-Dr.7710)	(38875-ENSDART00000025581)	
MAD_Dr_004_157006-1	(35334-NM_001030197.1)	(35340-Dr.88828)	
MAD_Dr_004_157026-1	(35353-XM_001921340.1)	(35362-Dr.42945)	(36324-OTTDART00000013220)	(36422-ENSDART00000104681)	
MAD_Dr_004_157027-1	(35354-XM_001338910.2)	(35452-ENSDART00000090332)	
MAD_Dr_004_157029-1	(35357-NM_200105.1)	(35361-Dr.29053)	(36230-OTTDART00000036824)	(36330-ENSDART00000029565)	
MAD_Dr_004_157036-1	(35363-Dr.76130)	(35632-OTTDART00000020978)	
MAD_Dr_004_157040-1	(3537-NM_200794.2)	(3538-Dr.155174)	
MAD_Dr_004_157050-1	(35382-NM_001076659.1)	(35386-Dr.85110)	
MAD_Dr_004_157059-1	(35396-XR_045022.1)	(35399-XR_045029.1)	
MAD_Dr_004_157064-1	(3540-NM_201199.1)	(3541-Dr.26647)	(3576-ENSDART00000006120)	
MAD_Dr_004_157065-1	(35401-XM_001333732.2)	(35410-Dr.84395)	
MAD_Dr_004_157069-1	(35405-NM_001017839.1)	(35407-Dr.1688)	
MAD_Dr_004_157079-1	(35420-OTTDART00000028529)	(36419-ENSDART00000058970)	
MAD_Dr_004_157085-1	(3543-ENSDART00000053118)	(6275-NM_001039630.1)	
MAD_Dr_004_157092-1	(35438-NM_200106.1)	(35440-Dr.81393)	
MAD_Dr_004_157105-1	(35455-ENSDART00000109587)	(37568-XM_688822.2)	
MAD_Dr_004_157106-1	(35456-XM_682758.3)	(35473-Dr.87369)	
MAD_Dr_004_157109-1	(35463-NM_200601.1)	(35472-Dr.79740)	
MAD_Dr_004_157110-1	(35464-NM_001089370.2)	(35901-OTTDART00000009560)	
MAD_Dr_004_157111-1	(35466-NM_214752.1)	(35468-Dr.35325)	
MAD_Dr_004_157117-1	(35474-XM_001337079.2)	(43140-XM_001923265.1)	
MAD_Dr_004_157121-1	(35479-ENSDART00000109397)	(35574-ENSDART00000024967)	
MAD_Dr_004_157123-1	(35483-NM_001030263.1)	(35485-Dr.91131)	
MAD_Dr_004_157126-1	(35487-NM_001100057.2)	(35861-ENSDART00000013063)	
MAD_Dr_004_157134-1	(35495-ENSDART00000074979)	(37808-ENSDART00000114281)	
MAD_Dr_004_157141-1	(35504-XM_682548.2)	(35513-Dr.107895)	
MAD_Dr_004_157142-1	(35505-NM_212636.1)	(35512-Dr.77581)	
MAD_Dr_004_157167-1	(35536-NM_199782.1)	(35548-Dr.105784)	(36274-ENSDART00000031108)	(37129-OTTDART00000030765)	
MAD_Dr_004_157169-1	(3554-XM_701271.3)	(3557-Dr.140133)	
MAD_Dr_004_157170-1	(35540-XM_001923212.1)	(35550-Dr.153196)	
MAD_Dr_004_157171-1	(35541-NM_213128.1)	(35545-Dr.76913)	
MAD_Dr_004_157172-1	(35542-NM_201482.1)	(35544-Dr.76431)	
MAD_Dr_004_157179-1	(3555-NM_001127308.1)	(3556-Dr.86743)	
MAD_Dr_004_157195-1	(35565-NM_001005923.2)	(35566-Dr.79499)	(36603-OTTDART00000028257)	
MAD_Dr_004_157199-1	(35572-ENSDART00000003898)	(47701-OTTDART00000036609)	
MAD_Dr_004_157208-1	(35580-NM_200557.1)	(35592-Dr.77875)	
MAD_Dr_004_157210-1	(35584-XM_687977.3)	(35589-Dr.41195)	
MAD_Dr_004_157217-1	(35594-OTTDART00000010648)	(35613-ENSDART00000105849)	(35623-NM_001044870.1)	(35628-Dr.107461)	
MAD_Dr_004_157219-1	(35596-OTTDART00000029434)	(41281-Dr.44424)	(43083-ENSDART00000079778)	
MAD_Dr_004_157224-1	(3560-XM_001341422.2)	(3561-Dr.106923)	
MAD_Dr_004_157239-1	(35617-NM_201000.1)	(35630-Dr.117443)	
MAD_Dr_004_157253-1	(35633-OTTDART00000022347)	(35989-NM_199692.1)	(35993-Dr.1709)	(36514-ENSDART00000031270)	
MAD_Dr_004_157254-1	(35634-OTTDART00000022410)	(35871-XM_678539.3)	(35876-Dr.78607)	
MAD_Dr_004_157259-1	(35639-ENSDART00000011453)	(35647-NM_001030242.3)	(35660-Dr.126555)	
MAD_Dr_004_157264-1	(35644-NM_001020567.1)	(35654-Dr.66829)	
MAD_Dr_004_157266-1	(35648-NM_001034973.1)	(35652-Dr.19595)	
MAD_Dr_004_157267-1	(35649-NM_001030175.1)	(35657-Dr.77645)	
MAD_Dr_004_157268-1	(35650-NM_001080624.1)	(35658-Dr.79050)	
MAD_Dr_004_157277-1	(35662-OTTDART00000002003)	(39129-ENSDART00000098342)	
MAD_Dr_004_157278-1	(35663-OTTDART00000028109)	(38943-ENSDART00000006596)	(38949-ENSDART00000110768)	(38952-ENSDART00000113643)	
MAD_Dr_004_157280-1	(35665-OTTDART00000035252)	(36616-XM_001339566.2)	(36624-Dr.72097)	
MAD_Dr_004_157284-1	(35669-ENSDART00000078480)	(36432-XM_678706.3)	
MAD_Dr_004_157289-1	(35677-NM_199620.1)	(35688-Dr.77332)	
MAD_Dr_004_157290-1	(35678-NM_198361.2)	(35685-Dr.30875)	
MAD_Dr_004_157292-1	(35681-NM_001002454.1)	(35690-Dr.83150)	
MAD_Dr_004_157296-1	(3569-XM_680072.3)	(3570-Dr.151080)	
MAD_Dr_004_157300-1	(35694-OTTDART00000005127)	(36072-OTTDART00000005126)	
MAD_Dr_004_157310-1	(35714-XM_684039.3)	(35743-Dr.91635)	
MAD_Dr_004_157315-1	(35721-NM_001083825.1)	(35737-Dr.83079)	
MAD_Dr_004_157318-1	(35728-NM_131313.2)	(35729-Dr.598)	
MAD_Dr_004_157320-1	(3573-XM_001919141.1)	(3574-Dr.152730)	
MAD_Dr_004_157321-1	(35730-NM_131856.2)	(36190-ENSDART00000062587)	
MAD_Dr_004_157327-1	(35738-XM_692747.3)	(79426-OTTDART00000040314)	
MAD_Dr_004_157344-1	(35759-NM_001080023.1)	(35772-Dr.108453)	
MAD_Dr_004_157346-1	(35760-NM_001127478.1)	(35773-Dr.114336)	
MAD_Dr_004_157347-1	(35762-XM_685164.3)	(35771-Dr.103292)	
MAD_Dr_004_157348-1	(35763-NM_199611.2)	(35768-Dr.77297)	
MAD_Dr_004_157349-1	(35764-NM_200364.1)	(36314-ENSDART00000061981)	
MAD_Dr_004_157350-1	(35766-NM_001040394.2)	(35770-Dr.82922)	(36610-ENSDART00000065143)	
MAD_Dr_004_157353-1	(3577-NM_212868.1)	(3578-Dr.79833)	
MAD_Dr_004_157358-1	(35775-OTTDART00000018814)	(35781-ENSDART00000018328)	
MAD_Dr_004_157366-1	(35784-ENSDART00000064078)	(38005-ENSDART00000078179)	
MAD_Dr_004_157370-1	(35788-NM_001076671.1)	(35804-Dr.37374)	
MAD_Dr_004_157371-1	(35789-NM_001114905.1)	(35805-Dr.74556)	
MAD_Dr_004_157374-1	(35792-NM_200250.1)	(35810-Dr.117311)	
MAD_Dr_004_157375-1	(35793-NM_001079972.1)	(35808-Dr.79562)	
MAD_Dr_004_157376-1	(35795-NM_212721.1)	(35803-Dr.32980)	
MAD_Dr_004_157377-1	(35796-NM_001007309.1)	(35807-Dr.78429)	
MAD_Dr_004_157378-1	(35797-NM_001007431.1)	(35799-Dr.11082)	
MAD_Dr_004_157381-1	(358-OTTDART00000041102)	(359-NM_001145689.1)	(360-Dr.35358)	
MAD_Dr_004_157382-1	(3580-OTTDART00000037114)	(3680-ENSDART00000027612)	
MAD_Dr_004_157407-1	(35839-XM_685651.3)	(35847-Dr.12904)	
MAD_Dr_004_157412-1	(3585-NM_001172627.1)	(4234-OTTDART00000036821)	
MAD_Dr_004_157428-1	(35874-NM_001110200.1)	(35880-Dr.115386)	
MAD_Dr_004_157434-1	(35881-OTTDART00000010806)	(35907-XM_696546.1)	
MAD_Dr_004_157442-1	(35892-NM_212921.1)	(35894-Dr.81190)	
MAD_Dr_004_157451-1	(35902-ENSDART00000087002)	(39133-ENSDART00000110075)	
MAD_Dr_004_157453-1	(35904-ENSDART00000105064)	(37349-ENSDART00000040859)	
MAD_Dr_004_157459-1	(35911-NM_001005778.2)	(35915-Dr.81877)	
MAD_Dr_004_157464-1	(3592-OTTDART00000040780)	(3594-NM_001145601.1)	(3596-Dr.81531)	
MAD_Dr_004_157469-1	(3593-NM_001007307.1)	(3595-Dr.78934)	(3732-ENSDART00000065562)	
MAD_Dr_004_157470-1	(35931-NM_001020470.1)	(35941-Dr.77425)	
MAD_Dr_004_157471-1	(35932-NM_199576.1)	(35939-Dr.20792)	
MAD_Dr_004_157472-1	(35933-XM_001919507.1)	(35945-Dr.141917)	
MAD_Dr_004_157473-1	(35934-XM_001333067.2)	(35940-Dr.25904)	
MAD_Dr_004_157474-1	(35935-XM_001340825.2)	(35946-Dr.142575)	
MAD_Dr_004_157476-1	(35938-NM_131869.2)	(35943-Dr.81958)	(36852-ENSDART00000062363)	
MAD_Dr_004_157494-1	(35956-NM_001040323.1)	(35967-Dr.132567)	
MAD_Dr_004_157496-1	(35958-XM_001342699.2)	(35965-Dr.84104)	
MAD_Dr_004_157497-1	(35959-NM_199960.1)	(35964-Dr.80850)	
MAD_Dr_004_157504-1	(3597-OTTDART00000035819)	(3605-NM_001126437.2)	(3606-Dr.23828)	
MAD_Dr_004_157505-1	(35970-OTTDART00000024991)	(38855-NM_001004108.2)	(38857-Dr.10544)	(40435-ENSDART00000005195)	
MAD_Dr_004_157506-1	(35971-OTTDART00000027982)	(37428-ENSDART00000081046)	
MAD_Dr_004_157521-1	(35991-NM_001089326.1)	(35995-Dr.36861)	
MAD_Dr_004_157522-1	(35992-NM_001033107.2)	(35994-Dr.33715)	
MAD_Dr_004_157543-1	(36018-ENSDART00000111600)	(37594-ENSDART00000113749)	(62230-ENSDART00000100288)	
MAD_Dr_004_157544-1	(36021-NM_213515.1)	(36027-Dr.9101)	
MAD_Dr_004_157545-1	(36022-NM_001017856.1)	(36029-Dr.80282)	
MAD_Dr_004_157546-1	(36024-NM_001020640.1)	(36033-Dr.89386)	
MAD_Dr_004_157547-1	(36025-NM_200385.1)	(36031-Dr.84112)	
MAD_Dr_004_157556-1	(3604-XM_001336247.2)	(3607-Dr.69928)	
MAD_Dr_004_157563-1	(36049-NM_131594.1)	(36050-Dr.120421)	
MAD_Dr_004_157566-1	(36052-OTTDART00000025261)	(37906-NM_131634.1)	(37913-Dr.82517)	(38650-ENSDART00000104612)	
MAD_Dr_004_157571-1	(36059-XM_680925.3)	(36070-Dr.130324)	
MAD_Dr_004_157573-1	(36062-NM_201026.1)	(36067-Dr.90776)	
MAD_Dr_004_157584-1	(36075-OTTDART00000022292)	(45449-XM_001920775.1)	
MAD_Dr_004_157588-1	(36090-NM_199544.1)	(36092-Dr.5116)	
MAD_Dr_004_157589-1	(36091-NM_213118.1)	(36093-Dr.5379)	(37593-ENSDART00000104493)	
MAD_Dr_004_157598-1	(36109-OTTDART00000037497)	(41479-ENSDART00000078759)	(41514-Dr.76474)	
MAD_Dr_004_157602-1	(36124-NM_001020620.1)	(36143-Dr.80119)	
MAD_Dr_004_157603-1	(36126-NM_001089533.1)	(36140-Dr.37171)	(37555-ENSDART00000103480)	
MAD_Dr_004_157604-1	(36128-NM_205633.1)	(36139-Dr.13833)	
MAD_Dr_004_157605-1	(36129-NM_001002730.1)	(36142-Dr.78426)	
MAD_Dr_004_157606-1	(36130-NM_001002316.1)	(36145-Dr.84279)	
MAD_Dr_004_157616-1	(36149-OTTDART00000026393)	(36153-ENSDART00000010148)	
MAD_Dr_004_157617-1	(36150-OTTDART00000026825)	(36283-ENSDART00000109520)	
MAD_Dr_004_157623-1	(36158-ENSDART00000108778)	(56687-XM_692637.3)	
MAD_Dr_004_157626-1	(36165-XM_001342986.2)	(36170-Dr.60969)	
MAD_Dr_004_157627-1	(36168-NM_001002380.1)	(36174-Dr.78178)	(37004-ENSDART00000004585)	
MAD_Dr_004_157635-1	(36184-OTTDART00000008951)	(40505-NM_001002094.1)	(40508-Dr.77956)	
MAD_Dr_004_157636-1	(36185-OTTDART00000025602)	(36446-ENSDART00000003425)	
MAD_Dr_004_157647-1	(36208-NM_200673.1)	(36217-Dr.107192)	
MAD_Dr_004_157648-1	(36209-NM_001080686.1)	(36216-Dr.88445)	
MAD_Dr_004_157649-1	(36210-NM_001044709.2)	(36212-Dr.12251)	(36584-OTTDART00000021781)	
MAD_Dr_004_157669-1	(36247-NM_131008.3)	(36254-Dr.75777)	
MAD_Dr_004_157678-1	(36265-OTTDART00000028150)	(37835-NM_001040308.1)	(37837-Dr.39755)	(38224-ENSDART00000081129)	
MAD_Dr_004_157691-1	(36284-NM_001003634.1)	(36298-Dr.34028)	
MAD_Dr_004_157692-1	(36287-XM_001922527.1)	(36306-Dr.117140)	
MAD_Dr_004_157693-1	(36292-NM_001013568.1)	(36299-Dr.76566)	
MAD_Dr_004_157696-1	(363-XM_001919425.1)	(365-Dr.79858)	
MAD_Dr_004_157710-1	(36318-XM_692302.3)	(36322-Dr.90876)	
MAD_Dr_004_157716-1	(36326-OTTDART00000028845)	(50820-OTTDART00000045033)	
MAD_Dr_004_157718-1	(36328-OTTDART00000037069)	(37617-XM_696846.1)	
MAD_Dr_004_157723-1	(36338-NM_001122613.1)	(36344-Dr.88423)	
MAD_Dr_004_157724-1	(36339-NM_200204.1)	(36342-Dr.78093)	
MAD_Dr_004_157725-1	(36340-NM_001110039.1)	(36343-Dr.88249)	
MAD_Dr_004_157730-1	(36345-OTTDART00000021608)	(36522-XM_001336167.2)	(36537-Dr.90190)	
MAD_Dr_004_157743-1	(36364-NM_001079680.1)	(36383-Dr.84343)	
MAD_Dr_004_157745-1	(36369-NM_199826.1)	(36387-Dr.106686)	
MAD_Dr_004_157757-1	(36392-ENSDART00000003960)	(36542-ENSDART00000017075)	
MAD_Dr_004_157764-1	(3640-XM_680808.2)	(3641-Dr.109373)	
MAD_Dr_004_157766-1	(36403-NM_001130646.1)	(36414-Dr.93009)	
MAD_Dr_004_157767-1	(36404-NM_001089347.1)	(36410-Dr.23775)	
MAD_Dr_004_157768-1	(36407-NM_001025165.1)	(36411-Dr.77060)	
MAD_Dr_004_157784-1	(36426-XM_001923665.1)	(36507-OTTDART00000010349)	
MAD_Dr_004_157785-1	(36429-NM_212911.1)	(36433-Dr.30387)	
MAD_Dr_004_157786-1	(36430-NM_001105588.1)	(36434-Dr.33597)	
MAD_Dr_004_157794-1	(3644-XM_678294.3)	(3657-Dr.4322)	
MAD_Dr_004_157798-1	(36445-OTTDART00000045483)	(37573-NM_131453.2)	(37577-Dr.75061)	(37998-ENSDART00000028601)	
MAD_Dr_004_157802-1	(36449-ENSDART00000083007)	(36461-NM_001123252.1)	
MAD_Dr_004_157805-1	(36453-ENSDART00000114016)	(45637-ENSDART00000088445)	
MAD_Dr_004_157807-1	(36457-NM_001114921.1)	(36471-Dr.125326)	
MAD_Dr_004_157808-1	(36458-XM_686178.3)	(36473-Dr.149628)	
MAD_Dr_004_157809-1	(3646-XM_683880.3)	(3659-Dr.94375)	
MAD_Dr_004_157811-1	(36463-NM_131339.1)	(36466-Dr.23544)	(38288-OTTDART00000019700)	(38604-ENSDART00000049551)	
MAD_Dr_004_157823-1	(36482-NM_001002490.1)	(36487-Dr.88134)	
MAD_Dr_004_157834-1	(36500-NM_199861.1)	(36502-Dr.12800)	
MAD_Dr_004_157841-1	(36511-OTTDART00000040089)	(36956-ENSDART00000034639)	
MAD_Dr_004_157845-1	(36516-ENSDART00000083134)	(37862-OTTDART00000022718)	
MAD_Dr_004_157847-1	(36519-ENSDART00000109509)	(37546-ENSDART00000015532)	
MAD_Dr_004_157850-1	(36530-NM_001114348.1)	(36532-Dr.78747)	
MAD_Dr_004_157858-1	(36541-OTTDART00000037602)	(36547-ENSDART00000084766)	(36556-NM_001044746.1)	(36560-Dr.74129)	
MAD_Dr_004_157864-1	(36548-ENSDART00000101775)	(36576-NM_181765.1)	(36578-Dr.77310)	(38876-ENSDART00000057948)	
MAD_Dr_004_157872-1	(36566-OTTDART00000023145)	(68024-XM_683569.3)	
MAD_Dr_004_157877-1	(36572-NM_200098.1)	(36579-Dr.79940)	
MAD_Dr_004_157878-1	(36574-NM_213421.1)	(36577-Dr.20170)	
MAD_Dr_004_157879-1	(36575-NM_200284.1)	(36581-Dr.105276)	(36920-ENSDART00000079207)	
MAD_Dr_004_157900-1	(366-XM_001922501.1)	(367-Dr.104916)	
MAD_Dr_004_157913-1	(36615-NM_200609.1)	(36625-Dr.132934)	(38220-ENSDART00000022663)	
MAD_Dr_004_157916-1	(36618-NM_001080570.1)	(36623-Dr.42820)	
MAD_Dr_004_157920-1	(36621-NM_001006042.1)	(36622-Dr.36945)	
MAD_Dr_004_157925-1	(36626-OTTDART00000035028)	(37255-ENSDART00000009323)	
MAD_Dr_004_157926-1	(36627-OTTDART00000036317)	(37132-ENSDART00000005733)	
MAD_Dr_004_157930-1	(36634-ENSDART00000082415)	(36635-NM_001080074.1)	(36645-Dr.79635)	
MAD_Dr_004_157932-1	(36637-NM_205698.1)	(36648-Dr.88481)	
MAD_Dr_004_157933-1	(36638-NM_001007345.1)	(36643-Dr.16065)	
MAD_Dr_004_157935-1	(36641-NM_001089478.1)	(36646-Dr.79929)	
MAD_Dr_004_157952-1	(36662-NM_001004001.1)	(36684-Dr.34238)	
MAD_Dr_004_157954-1	(36667-NM_199585.2)	(36687-Dr.75363)	
MAD_Dr_004_157955-1	(36670-XM_680022.1)	(36685-Dr.74690)	
MAD_Dr_004_157958-1	(36674-XM_679831.3)	(36696-Dr.142326)	
MAD_Dr_004_157959-1	(36677-XM_693928.2)	(39049-ENSDART00000083100)	
MAD_Dr_004_157960-1	(36678-NM_001014343.1)	(36686-Dr.75243)	
MAD_Dr_004_157962-1	(36682-NM_001012383.1)	(38268-ENSDART00000019296)	
MAD_Dr_004_157963-1	(36683-NM_001030110.2)	(37919-OTTDART00000009678)	
MAD_Dr_004_157969-1	(3669-XM_688709.3)	(3674-Dr.77971)	
MAD_Dr_004_157978-1	(36699-OTTDART00000027169)	(37089-ENSDART00000066780)	
MAD_Dr_004_157981-1	(36702-ENSDART00000010190)	(36707-ENSDART00000082031)	
MAD_Dr_004_157988-1	(36713-NM_201342.1)	(36742-Dr.79414)	
MAD_Dr_004_157989-1	(36714-NM_001017557.1)	(36738-Dr.43287)	
MAD_Dr_004_157990-1	(36716-XM_001341955.2)	(36744-Dr.89280)	
MAD_Dr_004_157991-1	(36717-XM_686061.3)	(36734-Dr.23226)	
MAD_Dr_004_157995-1	(36724-NM_131403.1)	(36741-Dr.79087)	(38063-ENSDART00000114464)	
MAD_Dr_004_157996-1	(36725-NM_199567.1)	(36730-Dr.139)	
MAD_Dr_004_158004-1	(36743-Dr.81186)	(37094-ENSDART00000105770)	
MAD_Dr_004_158013-1	(36751-ENSDART00000023262)	(36761-XM_001922960.1)	(36766-NM_001100021.2)	(36776-Dr.115086)	(57404-OTTDART00000030094)	
MAD_Dr_004_158016-1	(36754-ENSDART00000056865)	(36762-XM_001918771.1)	
MAD_Dr_004_158022-1	(36765-NM_001109708.1)	(36770-Dr.81037)	
MAD_Dr_004_158024-1	(36767-NM_001045316.1)	(36774-Dr.114021)	(38440-ENSDART00000087054)	(38635-OTTDART00000027616)	
MAD_Dr_004_158025-1	(36768-NM_001033100.1)	(36771-Dr.85106)	
MAD_Dr_004_158047-1	(36841-ENSDART00000114099)	(37351-ENSDART00000058797)	
MAD_Dr_004_158050-1	(36844-XM_684195.2)	(36845-Dr.118505)	
MAD_Dr_004_158060-1	(36854-NM_212593.1)	(36870-Dr.76803)	
MAD_Dr_004_158061-1	(36855-NM_213514.1)	(36876-Dr.104867)	
MAD_Dr_004_158062-1	(36858-XM_678516.3)	(36866-Dr.30779)	
MAD_Dr_004_158064-1	(36862-NM_001105278.1)	(36874-Dr.87410)	
MAD_Dr_004_158065-1	(36863-NM_001076624.1)	(36869-Dr.72465)	
MAD_Dr_004_158066-1	(36864-NM_199708.1)	(36871-Dr.78068)	
MAD_Dr_004_158067-1	(36865-NM_001040343.1)	(36867-Dr.39775)	(37926-ENSDART00000051614)	(38632-OTTDART00000019258)	
MAD_Dr_004_158080-1	(36879-OTTDART00000017182)	(36884-ENSDART00000043924)	(36898-NM_001044777.1)	(36901-Dr.67769)	
MAD_Dr_004_158082-1	(36882-OTTDART00000040090)	(36885-ENSDART00000073668)	
MAD_Dr_004_158087-1	(36888-NM_212958.1)	(36903-Dr.88843)	(40403-OTTDART00000045706)	
MAD_Dr_004_158088-1	(36889-NM_199670.1)	(36902-Dr.78503)	
MAD_Dr_004_158089-1	(36891-XM_695356.3)	(36905-Dr.116339)	
MAD_Dr_004_158092-1	(36895-NM_001003986.1)	(36900-Dr.34246)	
MAD_Dr_004_158093-1	(36896-NM_001098754.1)	(36904-Dr.115508)	
MAD_Dr_004_158104-1	(36909-OTTDART00000027918)	(38575-NM_201083.2)	(38591-Dr.114403)	
MAD_Dr_004_158112-1	(3692-XM_001919873.1)	(3940-XM_001919042.1)	
MAD_Dr_004_158121-1	(36934-NM_001077162.1)	(36940-Dr.17069)	(38681-ENSDART00000098986)	
MAD_Dr_004_158131-1	(36951-OTTDART00000026566)	(37804-ENSDART00000099622)	
MAD_Dr_004_158138-1	(36962-ENSDART00000103704)	(36964-ENSDART00000114041)	
MAD_Dr_004_158141-1	(36968-NM_200320.1)	(36974-Dr.79596)	
MAD_Dr_004_158142-1	(36969-NM_001045121.2)	(36977-Dr.84203)	(37725-ENSDART00000061555)	
MAD_Dr_004_158147-1	(36978-OTTDART00000036485)	(36987-ENSDART00000104744)	(36992-NM_001080587.1)	(36998-Dr.82221)	
MAD_Dr_004_158149-1	(3698-XM_689599.3)	(3699-Dr.77064)	
MAD_Dr_004_158152-1	(36983-ENSDART00000081743)	(37061-NM_001034181.2)	(37077-Dr.87426)	
MAD_Dr_004_158156-1	(36988-NM_001080565.1)	(37000-Dr.89148)	
MAD_Dr_004_158161-1	(36995-XM_684205.3)	(46451-OTTDART00000035911)	
MAD_Dr_004_158169-1	(37002-OTTDART00000020303)	(37011-ENSDART00000100967)	(37016-NM_001044332.1)	
MAD_Dr_004_158177-1	(37015-NM_001110478.1)	(37034-Dr.89488)	
MAD_Dr_004_158182-1	(3702-XM_680913.3)	(3703-Dr.88415)	
MAD_Dr_004_158184-1	(37021-NM_200113.1)	(37028-Dr.78669)	
MAD_Dr_004_158191-1	(37037-OTTDART00000012903)	(37414-Dr.76842)	
MAD_Dr_004_158195-1	(37040-OTTDART00000030666)	(38187-XM_001337747.2)	(39697-OTTDART00000030664)	
MAD_Dr_004_158204-1	(37052-ENSDART00000057581)	(61824-ENSDART00000098079)	
MAD_Dr_004_158207-1	(37055-NM_001030202.1)	(37069-Dr.42722)	
MAD_Dr_004_158209-1	(37058-XM_678326.3)	(37074-Dr.80169)	
MAD_Dr_004_158210-1	(37059-NM_001037705.1)	(37076-Dr.84557)	
MAD_Dr_004_158213-1	(37062-NM_001014295.1)	(37071-Dr.78611)	(38263-OTTDART00000022058)	(39245-ENSDART00000065996)	
MAD_Dr_004_158214-1	(37063-NM_131507.1)	(37070-Dr.77477)	
MAD_Dr_004_158217-1	(37066-NM_200627.1)	(37078-Dr.118384)	
MAD_Dr_004_158219-1	(3707-XM_001346096.2)	(3710-Dr.149718)	
MAD_Dr_004_158239-1	(37101-ENSDART00000113824)	(37114-NM_001002037.2)	(37117-Dr.75202)	(38676-ENSDART00000062365)	
MAD_Dr_004_158249-1	(3713-NM_001123044.1)	(3714-Dr.79019)	
MAD_Dr_004_158267-1	(37152-XM_678063.3)	(37169-Dr.151727)	
MAD_Dr_004_158268-1	(37153-XM_688238.3)	(37166-Dr.117121)	
MAD_Dr_004_158269-1	(37156-XM_680721.3)	(37168-Dr.119586)	
MAD_Dr_004_158272-1	(37160-NM_001004573.1)	(37164-Dr.82622)	
MAD_Dr_004_158273-1	(37161-NM_001003885.1)	(37165-Dr.83661)	
MAD_Dr_004_158286-1	(37179-OTTDART00000045685)	(38896-ENSDART00000060657)	
MAD_Dr_004_158293-1	(37194-XM_001920636.1)	(37207-Dr.80244)	
MAD_Dr_004_158294-1	(37196-NM_213366.2)	(37206-Dr.79551)	(37610-OTTDART00000028390)	(37751-ENSDART00000100379)	
MAD_Dr_004_158301-1	(37211-OTTDART00000031171)	(38338-NM_001079991.1)	(38345-Dr.22150)	(39405-ENSDART00000054689)	
MAD_Dr_004_158314-1	(37225-NM_001113805.1)	(37251-Dr.143362)	
MAD_Dr_004_158316-1	(37228-XM_694309.3)	(37243-Dr.54272)	
MAD_Dr_004_158317-1	(3723-ENSDART00000017165)	(3726-NM_131777.1)	(3727-Dr.132753)	
MAD_Dr_004_158319-1	(37237-NM_130952.1)	(37240-Dr.8088)	
MAD_Dr_004_158330-1	(37252-OTTDART00000002001)	(37314-OTTDART00000002000)	
MAD_Dr_004_158331-1	(37253-OTTDART00000025075)	(37257-ENSDART00000045038)	
MAD_Dr_004_158339-1	(37268-XM_001921319.1)	(37283-Dr.42142)	
MAD_Dr_004_158344-1	(37279-NM_213120.1)	(37285-Dr.77513)	(39046-ENSDART00000038745)	
MAD_Dr_004_158348-1	(37284-Dr.77269)	(38671-OTTDART00000025606)	
MAD_Dr_004_158368-1	(37305-NM_199614.1)	(37309-Dr.75289)	
MAD_Dr_004_158369-1	(37306-NM_213477.1)	(37307-Dr.2278)	
MAD_Dr_004_158371-1	(37308-Dr.74453)	(37562-XM_001340722.2)	(38703-ENSDART00000074575)	
MAD_Dr_004_158374-1	(37310-OTTDART00000011469)	(37322-ENSDART00000110843)	
MAD_Dr_004_158385-1	(37327-NM_001025487.2)	(37337-Dr.79231)	(38088-ENSDART00000041965)	
MAD_Dr_004_158386-1	(37328-NM_001029956.1)	(37340-Dr.104703)	
MAD_Dr_004_158388-1	(37330-NM_001079679.1)	(37338-Dr.90993)	
MAD_Dr_004_158389-1	(37332-XM_686453.3)	(37335-Dr.76323)	
MAD_Dr_004_158390-1	(37333-NM_001004586.1)	(37336-Dr.76966)	
MAD_Dr_004_158395-1	(3734-ENSDART00000016087)	(3735-ENSDART00000047942)	(3738-NM_001136242.1)	(3740-Dr.104771)	
MAD_Dr_004_158399-1	(37344-OTTDART00000039574)	(37348-ENSDART00000028566)	(37367-XM_689068.3)	(37390-Dr.94379)	
MAD_Dr_004_158413-1	(37358-NM_001008591.1)	(37389-Dr.78542)	
MAD_Dr_004_158414-1	(37359-NM_001017689.1)	(37384-Dr.41983)	
MAD_Dr_004_158416-1	(37363-XM_001923028.1)	(37385-Dr.74763)	
MAD_Dr_004_158419-1	(37378-NM_199589.1)	(37388-Dr.77058)	
MAD_Dr_004_158421-1	(37380-NM_201454.1)	(37387-Dr.76947)	
MAD_Dr_004_158432-1	(37393-OTTDART00000006203)	(37408-NM_001044755.1)	
MAD_Dr_004_158433-1	(37394-OTTDART00000017137)	(38112-ENSDART00000020749)	
MAD_Dr_004_158434-1	(37395-OTTDART00000026128)	(38532-NM_212659.1)	(38543-Dr.11550)	(39243-ENSDART00000057525)	
MAD_Dr_004_158437-1	(37398-ENSDART00000057179)	(37644-XM_001346681.2)	
MAD_Dr_004_158439-1	(374-XM_001919773.1)	(375-Dr.41728)	
MAD_Dr_004_158442-1	(37401-XM_696934.3)	(37424-Dr.150597)	
MAD_Dr_004_158454-1	(37431-NM_001002182.1)	(37443-Dr.83427)	(37741-OTTDART00000028196)	(38641-ENSDART00000017307)	
MAD_Dr_004_158455-1	(37436-NM_001013313.1)	(37440-Dr.73230)	
MAD_Dr_004_158462-1	(37449-OTTDART00000018953)	(43795-ENSDART00000091463)	
MAD_Dr_004_158463-1	(37450-OTTDART00000024325)	(38439-ENSDART00000081963)	
MAD_Dr_004_158485-1	(37476-NM_199822.1)	(37484-Dr.80428)	
MAD_Dr_004_158487-1	(37479-NM_001007368.1)	(37485-Dr.81177)	
MAD_Dr_004_158488-1	(3748-OTTDART00000018835)	(3752-ENSDART00000086298)	
MAD_Dr_004_158489-1	(37480-NM_213245.1)	(37481-Dr.10250)	(38287-OTTDART00000005103)	(38366-ENSDART00000025509)	
MAD_Dr_004_158491-1	(37483-OTTDART00000022933)	(39093-ENSDART00000082872)	
MAD_Dr_004_158503-1	(37499-NM_200941.1)	(37510-Dr.82264)	(38296-ENSDART00000023153)	
MAD_Dr_004_158506-1	(37501-NM_201507.1)	(38443-ENSDART00000103746)	
MAD_Dr_004_158511-1	(37509-Dr.78445)	(38087-ENSDART00000024283)	
MAD_Dr_004_158523-1	(37531-NM_001080024.1)	(37537-Dr.132665)	
MAD_Dr_004_158532-1	(37548-ENSDART00000042874)	(39234-OTTDART00000009145)	
MAD_Dr_004_158541-1	(37560-NM_201019.1)	(37579-Dr.87517)	
MAD_Dr_004_158548-1	(37575-NM_001025168.1)	(37580-Dr.94065)	
MAD_Dr_004_158556-1	(37586-OTTDART00000028059)	(37800-ENSDART00000074033)	
MAD_Dr_004_158564-1	(37596-NM_001003595.1)	(37606-Dr.81537)	(38597-OTTDART00000029169)	(38602-ENSDART00000012672)	
MAD_Dr_004_158565-1	(37598-NM_200486.1)	(37608-Dr.132778)	
MAD_Dr_004_158568-1	(37603-Dr.14259)	(38473-ENSDART00000016793)	
MAD_Dr_004_158573-1	(37609-OTTDART00000013050)	(54511-OTTDART00000013052)	
MAD_Dr_004_158582-1	(37618-NM_001089474.1)	(37627-Dr.150856)	
MAD_Dr_004_158583-1	(37619-NM_001002088.1)	(37623-Dr.36067)	
MAD_Dr_004_158589-1	(37633-ENSDART00000033325)	(55360-ENSDART00000028862)	
MAD_Dr_004_158594-1	(37640-ENSDART00000111504)	(37642-ENSDART00000112625)	(40587-NM_001083568.1)	
MAD_Dr_004_158599-1	(37649-NM_001020618.1)	(37653-Dr.80551)	
MAD_Dr_004_158600-1	(37651-Dr.36462)	(38246-NM_001005580.1)	
MAD_Dr_004_158607-1	(37659-OTTDART00000024961)	(38013-NM_201298.1)	(38041-Dr.75920)	
MAD_Dr_004_158609-1	(37660-OTTDART00000025712)	(39450-ENSDART00000103980)	(39473-NM_213497.2)	
MAD_Dr_004_158611-1	(37662-OTTDART00000038105)	(37666-ENSDART00000090267)	(37672-NM_001077570.1)	(37698-Dr.29537)	
MAD_Dr_004_158613-1	(37665-ENSDART00000016502)	(37699-Dr.31625)	
MAD_Dr_004_158615-1	(3767-ENSDART00000115110)	(3930-NM_181603.1)	
MAD_Dr_004_158617-1	(37671-NM_199866.1)	(37702-Dr.80661)	(38136-OTTDART00000028803)	(38524-ENSDART00000062403)	
MAD_Dr_004_158622-1	(37697-NM_212707.1)	(37701-Dr.78695)	
MAD_Dr_004_158637-1	(37729-XM_001332805.2)	(37736-Dr.116244)	
MAD_Dr_004_158640-1	(37733-NM_001076665.1)	(37737-Dr.151736)	
MAD_Dr_004_158642-1	(37735-Dr.82373)	(38183-OTTDART00000030557)	
MAD_Dr_004_158649-1	(37743-OTTDART00000029033)	(39246-ENSDART00000079117)	
MAD_Dr_004_158650-1	(37744-OTTDART00000034968)	(37750-ENSDART00000091752)	(37771-NM_001123244.1)	
MAD_Dr_004_158653-1	(37747-ENSDART00000015891)	(37753-ENSDART00000110327)	(43089-ENSDART00000112691)	
MAD_Dr_004_158665-1	(3777-XM_001922451.1)	(3778-Dr.67082)	
MAD_Dr_004_158671-1	(37780-Dr.86379)	(38603-ENSDART00000037584)	
MAD_Dr_004_158675-1	(37792-OTTDART00000019456)	(38339-NM_199932.1)	(38347-Dr.75193)	
MAD_Dr_004_158677-1	(37794-OTTDART00000036290)	(37811-XM_001918453.1)	(37824-Dr.152401)	
MAD_Dr_004_158678-1	(37796-OTTDART00000038694)	(37799-ENSDART00000010325)	
MAD_Dr_004_158682-1	(378-XM_683182.3)	(379-Dr.94611)	
MAD_Dr_004_158684-1	(37801-ENSDART00000077136)	(39098-ENSDART00000114408)	
MAD_Dr_004_158685-1	(37802-ENSDART00000098893)	(39250-ENSDART00000098884)	
MAD_Dr_004_158686-1	(37803-ENSDART00000098982)	(37807-ENSDART00000110216)	
MAD_Dr_004_158693-1	(37810-NM_001077535.1)	(37817-Dr.76280)	
MAD_Dr_004_158695-1	(37812-XM_685336.2)	(37820-Dr.90624)	
MAD_Dr_004_158696-1	(37813-XM_686367.2)	(37822-Dr.133908)	(37896-OTTDART00000040925)	
MAD_Dr_004_158697-1	(37815-NM_001083853.1)	(37819-Dr.84621)	
MAD_Dr_004_158700-1	(3782-OTTDART00000009904)	(3783-ENSDART00000064140)	(3784-NM_001044956.1)	(3785-Dr.77776)	
MAD_Dr_004_158708-1	(37828-ENSDART00000066924)	(37830-NM_214799.1)	(37838-Dr.81919)	
MAD_Dr_004_158712-1	(37831-XM_001335786.2)	(37844-Dr.116329)	
MAD_Dr_004_158713-1	(37833-NM_001128234.1)	(37843-Dr.110401)	
MAD_Dr_004_158714-1	(37834-NM_001076760.1)	(37842-Dr.108159)	
MAD_Dr_004_158732-1	(37851-XM_001922149.1)	(37859-Dr.113743)	
MAD_Dr_004_158734-1	(37853-XM_693834.3)	(37860-Dr.149175)	
MAD_Dr_004_158736-1	(3786-XM_001921405.1)	(3787-Dr.80682)	
MAD_Dr_004_158739-1	(37863-OTTDART00000039022)	(37868-ENSDART00000087815)	
MAD_Dr_004_158749-1	(37879-XM_001337203.2)	(37892-Dr.89759)	
MAD_Dr_004_158750-1	(3788-XM_692654.3)	(3791-Dr.107641)	
MAD_Dr_004_158751-1	(37880-XM_001923522.1)	(37890-Dr.79770)	
MAD_Dr_004_158752-1	(37881-XM_693577.3)	(37889-Dr.31089)	
MAD_Dr_004_158753-1	(37885-NM_001077601.2)	(37893-Dr.141435)	
MAD_Dr_004_158756-1	(3789-XM_686064.3)	(3790-Dr.75701)	
MAD_Dr_004_158763-1	(37897-OTTDART00000045335)	(38169-XM_001335220.2)	(38194-Dr.89591)	
MAD_Dr_004_158769-1	(37901-ENSDART00000101047)	(39978-ENSDART00000062402)	
MAD_Dr_004_158770-1	(37902-NM_001002747.1)	(37917-Dr.148639)	
MAD_Dr_004_158771-1	(37903-NM_001114701.1)	(37916-Dr.146601)	
MAD_Dr_004_158773-1	(37907-NM_207058.1)	(37912-Dr.82071)	
MAD_Dr_004_158774-1	(37908-NM_130997.2)	(37911-Dr.75080)	
MAD_Dr_004_158775-1	(37909-Dr.8145)	(38388-NM_131433.1)	(38871-ENSDART00000009642)	
MAD_Dr_004_158785-1	(3792-OTTDART00000016283)	(3794-ENSDART00000086540)	(3795-NM_001080167.1)	(3796-Dr.20530)	
MAD_Dr_004_158792-1	(37929-ENSDART00000111041)	(39136-XR_029405.2)	(41616-OTTDART00000041954)	
MAD_Dr_004_158794-1	(37932-NM_201510.1)	(37959-Dr.104803)	
MAD_Dr_004_158795-1	(37933-NM_001020579.1)	(37956-Dr.80692)	(38111-ENSDART00000017798)	
MAD_Dr_004_158796-1	(37936-XM_678580.2)	(37950-Dr.14125)	
MAD_Dr_004_158797-1	(37938-XM_001337794.2)	(37962-Dr.115241)	
MAD_Dr_004_158801-1	(37943-NM_001040300.1)	(37963-Dr.152089)	
MAD_Dr_004_158802-1	(37946-NM_201479.1)	(37955-Dr.79907)	
MAD_Dr_004_158803-1	(37947-NM_200232.1)	(37951-Dr.20880)	
MAD_Dr_004_158820-1	(37967-OTTDART00000027759)	(39575-ENSDART00000014021)	
MAD_Dr_004_158827-1	(37975-NM_001037439.1)	(37985-Dr.82241)	
MAD_Dr_004_158828-1	(37976-XM_695077.3)	(37991-Dr.152860)	
MAD_Dr_004_158830-1	(37978-NM_001114413.1)	(37988-Dr.118039)	(38777-ENSDART00000074506)	
MAD_Dr_004_158831-1	(37981-NM_001076608.1)	(37987-Dr.87353)	(38695-OTTDART00000035830)	(38749-ENSDART00000085573)	
MAD_Dr_004_158840-1	(37992-OTTDART00000007060)	(37999-ENSDART00000039017)	
MAD_Dr_004_158841-1	(37993-OTTDART00000013699)	(38000-ENSDART00000048448)	(38010-ENSDART00000097611)	(38015-NM_001099426.1)	(38039-Dr.71947)	
MAD_Dr_004_158844-1	(38-XM_001920556.1)	(39-Dr.105708)	
MAD_Dr_004_158846-1	(3800-XM_679599.3)	(3801-Dr.16613)	
MAD_Dr_004_158850-1	(38004-ENSDART00000076316)	(40541-OTTDART00000028669)	(40599-Dr.134601)	(41220-ENSDART00000109020)	
MAD_Dr_004_158859-1	(3802-OTTDART00000031756)	(3819-ENSDART00000048657)	
MAD_Dr_004_158860-1	(38020-XM_691218.3)	(38046-Dr.120923)	
MAD_Dr_004_158865-1	(38030-NM_212898.1)	(38040-Dr.75863)	
MAD_Dr_004_158878-1	(38051-OTTDART00000005309)	(38056-ENSDART00000039907)	(38074-NM_001024815.2)	(38077-Dr.76922)	
MAD_Dr_004_158886-1	(38059-ENSDART00000085237)	(38214-OTTDART00000035570)	(38219-ENSDART00000018602)	(38245-NM_001126430.1)	(38253-Dr.18773)	
MAD_Dr_004_158891-1	(38067-NM_001040345.1)	(38082-Dr.153695)	
MAD_Dr_004_158893-1	(38071-NM_001109719.1)	(38080-Dr.133037)	
MAD_Dr_004_158895-1	(38073-NM_130992.1)	(38076-Dr.8123)	(40265-ENSDART00000063231)	
MAD_Dr_004_158910-1	(3809-XM_693742.3)	(3814-Dr.79996)	
MAD_Dr_004_158911-1	(38090-ENSDART00000097357)	(46835-OTTDART00000040091)	
MAD_Dr_004_158912-1	(38091-OTTDART00000040538)	(96086-OTTDART00000040532)	
MAD_Dr_004_158913-1	(38092-NM_131748.2)	(38098-Dr.551)	
MAD_Dr_004_158934-1	(38126-NM_200180.1)	(38130-Dr.83721)	
MAD_Dr_004_158956-1	(38163-OTTDART00000036688)	(38372-ENSDART00000074043)	
MAD_Dr_004_158962-1	(38180-NM_200510.1)	(38196-Dr.119910)	
MAD_Dr_004_158965-1	(38184-NM_131450.2)	(38189-Dr.75098)	
MAD_Dr_004_158979-1	(382-NM_001143840.1)	(383-Dr.76198)	
MAD_Dr_004_158983-1	(38206-NM_131510.2)	(38207-Dr.10334)	
MAD_Dr_004_158986-1	(3821-NM_001123047.1)	(3823-Dr.84101)	
MAD_Dr_004_159000-1	(38235-XM_684032.3)	(38259-Dr.103463)	
MAD_Dr_004_159009-1	(3825-XM_001921302.1)	(3826-Dr.8946)	
MAD_Dr_004_159011-1	(38256-ENSDART00000103860)	(38978-XM_001920586.1)	
MAD_Dr_004_159019-1	(38266-OTTDART00000036736)	(39091-ENSDART00000077395)	
MAD_Dr_004_159026-1	(38274-NM_201162.1)	(38281-Dr.17703)	
MAD_Dr_004_159027-1	(38275-NM_213343.1)	(38284-Dr.79112)	
MAD_Dr_004_159028-1	(38278-NM_001002385.1)	(38282-Dr.31778)	
MAD_Dr_004_159029-1	(38279-NM_131867.1)	(38280-Dr.12595)	(38629-OTTDART00000002447)	(38648-ENSDART00000075070)	
MAD_Dr_004_159030-1	(3828-XM_694317.3)	(3833-Dr.90414)	
MAD_Dr_004_159039-1	(38289-OTTDART00000022494)	(40051-NM_212560.1)	
MAD_Dr_004_159049-1	(3830-NM_200589.1)	(3831-Dr.24063)	
MAD_Dr_004_159052-1	(38302-NM_001080079.1)	(38310-Dr.87115)	
MAD_Dr_004_159053-1	(38305-NM_001007427.1)	(38309-Dr.86119)	
MAD_Dr_004_159060-1	(38313-OTTDART00000039243)	(38817-ENSDART00000092948)	
MAD_Dr_004_159070-1	(38326-NM_131588.1)	(38348-Dr.75767)	
MAD_Dr_004_159071-1	(38328-NM_212811.1)	(38350-Dr.80721)	
MAD_Dr_004_159073-1	(38331-XM_001337735.1)	(38356-Dr.139141)	
MAD_Dr_004_159074-1	(38332-XM_684049.2)	(38355-Dr.119305)	
MAD_Dr_004_159078-1	(38341-NM_201207.1)	(38349-Dr.77732)	
MAD_Dr_004_159099-1	(38368-ENSDART00000036729)	(41219-ENSDART00000093279)	
MAD_Dr_004_159106-1	(38380-NM_001024389.1)	(38395-Dr.106257)	
MAD_Dr_004_159107-1	(38381-NM_199744.1)	(38391-Dr.20155)	
MAD_Dr_004_159108-1	(38382-NM_001104942.1)	(38396-Dr.132687)	
MAD_Dr_004_159109-1	(38383-NM_001040390.1)	(38393-Dr.76258)	
MAD_Dr_004_159112-1	(38389-NM_001002371.1)	(38394-Dr.84342)	
MAD_Dr_004_159113-1	(38390-NM_001113661.1)	(38392-Dr.67298)	
MAD_Dr_004_159129-1	(38415-NM_131854.2)	(38421-Dr.83331)	
MAD_Dr_004_159130-1	(38416-NM_001045293.2)	(38419-Dr.17665)	
MAD_Dr_004_159131-1	(38417-NM_001040336.1)	(38420-Dr.43903)	
MAD_Dr_004_159140-1	(38431-ENSDART00000014825)	(38441-ENSDART00000087280)	(38458-NM_001083555.1)	(38467-Dr.110869)	
MAD_Dr_004_159144-1	(38438-ENSDART00000081051)	(38667-OTTDART00000030881)	
MAD_Dr_004_159153-1	(38454-XM_001344074.1)	(38468-Dr.139256)	(48052-XM_001921458.1)	
MAD_Dr_004_159154-1	(38455-NM_001077554.1)	(38460-Dr.2455)	
MAD_Dr_004_159164-1	(38469-OTTDART00000026140)	(38472-ENSDART00000014270)	
MAD_Dr_004_159166-1	(38471-ENSDART00000011399)	(38669-Dr.140574)	
MAD_Dr_004_159174-1	(3848-XM_693989.3)	(3849-Dr.78466)	(3963-ENSDART00000093108)	
MAD_Dr_004_159186-1	(38498-XM_001920619.1)	(38508-Dr.114772)	
MAD_Dr_004_159189-1	(38501-XM_001339063.2)	(38507-Dr.87939)	
MAD_Dr_004_159192-1	(38505-Dr.72357)	(60605-OTTDART00000038093)	(61279-ENSDART00000101563)	
MAD_Dr_004_159198-1	(38510-OTTDART00000005860)	(38852-XM_001918468.1)	
MAD_Dr_004_159199-1	(38513-OTTDART00000029527)	(38534-XM_001331168.1)	
MAD_Dr_004_159217-1	(3854-XM_001337743.1)	(3855-Dr.103087)	
MAD_Dr_004_159218-1	(38541-NM_200689.1)	(38545-Dr.84453)	(40069-ENSDART00000079158)	
MAD_Dr_004_159227-1	(38556-ENSDART00000003418)	(38563-ENSDART00000105197)	
MAD_Dr_004_159230-1	(3856-OTTDART00000009122)	(4898-ENSDART00000067007)	
MAD_Dr_004_159234-1	(38566-NM_131614.1)	(38589-Dr.110943)	
MAD_Dr_004_159235-1	(3857-XM_685432.3)	(3859-Dr.76655)	
MAD_Dr_004_159238-1	(38577-NM_001002475.1)	(38586-Dr.79658)	
MAD_Dr_004_159239-1	(3858-XM_689135.3)	(3860-Dr.86105)	
MAD_Dr_004_159252-1	(38595-OTTDART00000027507)	(50049-NM_200325.1)	
MAD_Dr_004_159256-1	(38599-OTTDART00000045088)	(38785-XM_695235.3)	(38800-Dr.91969)	
MAD_Dr_004_159269-1	(38615-NM_213407.1)	(38621-Dr.32820)	
MAD_Dr_004_159270-1	(38617-NM_199522.1)	(38627-Dr.106133)	
MAD_Dr_004_159271-1	(38618-NM_001002705.1)	(38620-Dr.21400)	
MAD_Dr_004_159272-1	(38619-NM_001077290.1)	(38626-Dr.92774)	(39946-ENSDART00000101134)	
MAD_Dr_004_159292-1	(38638-OTTDART00000036708)	(38776-ENSDART00000062855)	
MAD_Dr_004_159293-1	(38639-OTTDART00000044450)	(38655-XM_679517.3)	(38668-Dr.134412)	
MAD_Dr_004_159303-1	(38652-XM_685469.2)	(55977-OTTDART00000013676)	
MAD_Dr_004_159319-1	(3868-XM_001923004.1)	(3869-Dr.1990)	
MAD_Dr_004_159324-1	(6317-OTTDART00000035931)	(6318-NM_001113648.1)	(6319-XM_001333039.2)	(6320-XM_001922935.1)	(6321-Dr.65674)	(6322-Dr.110017)	(6323-Dr.149826)	(38689-OTTDART00000031740)	
MAD_Dr_004_159329-1	(38694-OTTDART00000028493)	(39661-Dr.80566)	
MAD_Dr_004_159339-1	(3871-XM_001922489.1)	(3872-Dr.85943)	
MAD_Dr_004_159342-1	(38716-OTTDART00000042053)	(40183-XM_692063.3)	
MAD_Dr_004_159351-1	(38729-NM_001160358.1)	(38737-Dr.79043)	
MAD_Dr_004_159353-1	(38732-NM_001002184.1)	(38734-Dr.76612)	
MAD_Dr_004_159360-1	(38744-OTTDART00000038273)	(39395-Dr.76899)	
MAD_Dr_004_159366-1	(38754-NM_201045.1)	(38765-Dr.122870)	
MAD_Dr_004_159367-1	(38755-XM_695914.3)	(38763-Dr.113746)	
MAD_Dr_004_159368-1	(38756-XM_695503.2)	(38764-Dr.113771)	
MAD_Dr_004_159370-1	(3876-XM_684300.3)	(3877-Dr.12947)	
MAD_Dr_004_159385-1	(38781-NM_200942.1)	(38793-Dr.13095)	
MAD_Dr_004_159386-1	(38782-NM_200337.1)	(38794-Dr.26464)	
MAD_Dr_004_159387-1	(38783-NM_001109828.1)	(38802-Dr.121058)	
MAD_Dr_004_159405-1	(38804-OTTDART00000006431)	(39170-ENSDART00000027851)	
MAD_Dr_004_159406-1	(38805-OTTDART00000008704)	(38819-NM_001045057.1)	
MAD_Dr_004_159408-1	(38808-ENSDART00000022369)	(48026-OTTDART00000001808)	
MAD_Dr_004_159417-1	(3882-NM_131189.1)	(3883-Dr.25162)	
MAD_Dr_004_159418-1	(38820-NM_213412.1)	(38842-Dr.123796)	
MAD_Dr_004_159420-1	(38823-XM_001919289.1)	(38845-Dr.135732)	
MAD_Dr_004_159422-1	(38827-NM_001002613.1)	(38834-Dr.33416)	
MAD_Dr_004_159424-1	(38831-NM_001005591.1)	(38835-Dr.45927)	
MAD_Dr_004_159425-1	(38832-NM_200700.1)	(38833-Dr.11107)	
MAD_Dr_004_159430-1	(38837-Dr.77160)	(38937-NM_001037438.1)	
MAD_Dr_004_159431-1	(3884-OTTDART00000021627)	(3885-NM_001102672.1)	(3887-Dr.75411)	
MAD_Dr_004_159437-1	(38846-OTTDART00000043112)	(39071-XM_690488.3)	
MAD_Dr_004_159443-1	(38853-XR_045090.1)	(71053-ENSDART00000109212)	
MAD_Dr_004_159445-1	(38856-NM_001017798.1)	(38862-Dr.151498)	
MAD_Dr_004_159449-1	(3886-XM_001919169.1)	(3888-Dr.151769)	
MAD_Dr_004_159466-1	(38879-NM_200788.1)	(38885-Dr.84693)	
MAD_Dr_004_159476-1	(38890-OTTDART00000044053)	(39027-NM_214717.1)	(39034-Dr.81080)	
MAD_Dr_004_159483-1	(38897-ENSDART00000081891)	(39242-ENSDART00000046371)	
MAD_Dr_004_159486-1	(389-OTTDART00000026752)	(410-NM_001164394.1)	
MAD_Dr_004_159489-1	(38904-XM_001339033.2)	(38918-Dr.119568)	
MAD_Dr_004_159500-1	(38921-OTTDART00000025877)	(38926-ENSDART00000000069)	
MAD_Dr_004_159503-1	(38924-OTTDART00000044079)	(41247-XM_001923081.1)	(41253-Dr.56536)	
MAD_Dr_004_159504-1	(38925-OTTDART00000045323)	(39061-NM_001089357.1)	(39073-Dr.90982)	
MAD_Dr_004_159506-1	(38927-ENSDART00000003211)	(39082-OTTDART00000029131)	
MAD_Dr_004_159512-1	(38932-ENSDART00000114173)	(41259-OTTDART00000025680)	
MAD_Dr_004_159514-1	(38935-NM_213333.1)	(38938-Dr.76719)	(39856-ENSDART00000024819)	
MAD_Dr_004_159519-1	(38942-OTTDART00000037368)	(40071-ENSDART00000091617)	
MAD_Dr_004_159528-1	(38951-ENSDART00000113515)	(39121-XM_687843.3)	
MAD_Dr_004_159536-1	(3897-XM_684813.3)	(3898-Dr.118578)	
MAD_Dr_004_159538-1	(38971-NM_200370.1)	(38988-Dr.150526)	
MAD_Dr_004_159544-1	(38980-NM_200881.1)	(38981-Dr.29406)	
MAD_Dr_004_159557-1	(38998-NM_001037408.1)	(39007-Dr.92616)	
MAD_Dr_004_159558-1	(38999-XM_001344745.1)	(39008-Dr.151413)	
MAD_Dr_004_159560-1	(390-OTTDART00000016919)	(391-ENSDART00000052915)	
MAD_Dr_004_159561-1	(3900-ENSDART00000021977)	(3907-ENSDART00000078973)	
MAD_Dr_004_159563-1	(39004-NM_001002059.1)	(39172-ENSDART00000067022)	
MAD_Dr_004_159568-1	(3901-XM_685587.3)	(3902-Dr.77481)	
MAD_Dr_004_159574-1	(39020-XM_001922849.1)	(39029-Dr.22939)	(39106-OTTDART00000037719)	
MAD_Dr_004_159577-1	(39025-XM_001922079.1)	(39036-Dr.120371)	(39958-XM_001922167.1)	
MAD_Dr_004_159579-1	(39028-NM_214718.1)	(39515-OTTDART00000036623)	(39701-ENSDART00000021520)
[truncated: 372,609 more chars]
