# Supplementary material for: Integrating heterogeneous sequence information for transcriptome-wide microarray design; a Zebrafish example
Source: BMC Res Notes. 2010 Jul 13;3:192. doi: 10.1186/1756-0500-3-192 (PMC2913925; doi:10.1186/1756-0500-3-192)
Supplement: Additional file 6 — Zebrafish Microarray Design - Perfect hit only cross-hybridizing probes. Tabulated are the probes that have an exclusive 100% similarity to the probes they cross-hybridize with. The probes are given together with the sequences they are designed on and between brackets the TCs they cross-hybridize with plus the sequence the TC has been designed on. Subsequences are abbreviated by 'subs'. [file 1756-0500-3-192-S6.TXT]

MAD_Dr_004_100000-1	ENSDART00000017677	(9-OTTDART00000002029) (4-OTTDART00000026737)
MAD_Dr_004_100001-1	Dr.76440	(97-ENSDART00000044835) (69-OTTDART00000042443) (103-NM_001012247.1) (101-ENSDART00000039157) (100-Dr.76440)
MAD_Dr_004_100002-1	ENSDART00000033957	(998-ENSDART00000010266) (420-Dr.82049) (419-XM_001920465.1)
MAD_Dr_004_100004-1	XM_001922575.1	(96269-Dr.125860)
MAD_Dr_004_100005-1	NM_001004675.1	(97347-Dr.108187)
MAD_Dr_004_100007-1	Dr.48209	(99390-Dr.134874)
MAD_Dr_004_100013-1	XM_001920987.1	(10003-Dr.116064) (10001-XM_001920987.1)
MAD_Dr_004_100025-1	ENSDART00000113048	(89602-OTTDART00000041010)
MAD_Dr_004_100035-1	Dr.118264	(107146-XM_001335978.2)
MAD_Dr_004_100055-1	Dr.134835	(104421-Dr.128002)
MAD_Dr_004_100072-1	OTTDART00000020844	(94058-OTTDART00000039856) (91917-Dr.120880) (88942-OTTDART00000006120) (88084-OTTDART00000013122) (79225-Dr.123389) (71114-OTTDART00000015712) (62607-OTTDART00000033992) (54511-OTTDART00000013052) (53981-OTTDART00000018909) (41564-OTTDART00000018905) (41530-OTTDART00000013051) (37609-OTTDART00000013050) (34783-OTTDART00000039851) (30043-OTTDART00000039853) (28781-OTTDART00000039852) (25041-OTTDA…
MAD_Dr_004_100076-1	ENSDART00000083876	(9860-Dr.121455) (9854-NM_001045314.1)
MAD_Dr_004_100077-1	OTTDART00000028075	(62642-OTTDART00000028071) (43714-Dr.46194)
MAD_Dr_004_100078-1	OTTDART00000029291	(105147-ENSDART00000065397)
MAD_Dr_004_100079-1	OTTDART00000032428	(2342-XM_001342429.2)
MAD_Dr_004_100082-1	OTTDART00000038532	(44847-ENSDART00000017176) (43145-OTTDART00000038529) (35994-Dr.33715) (35992-NM_001033107.2)
MAD_Dr_004_100083-1	OTTDART00000039015	(82558-ENSDART00000014983) (79358-OTTDART00000039012) (100078-OTTDART00000039019)
MAD_Dr_004_100089-1	OTTDART00000044519	(27482-ENSDART00000018868) (27203-OTTDART00000027206)
MAD_Dr_004_100090-1	OTTDART00000045382	(91883-OTTDART00000045376) (66424-ENSDART00000104299) (16847-OTTDART00000045374) (15565-Dr.76537) (15564-XM_704218.3)
MAD_Dr_004_100091-1	ENSDART00000019898	(98114-NM_001002556.1)
MAD_Dr_004_100092-1	ENSDART00000067461	(99971-OTTDART00000008083)
MAD_Dr_004_100093-1	ENSDART00000073883	(95684-NM_001037110.1)
MAD_Dr_004_100096-1	NM_201008.1	(10020-Dr.24973) (10011-NM_201008.1)
MAD_Dr_004_100098-1	ENSDART00000111737	(2739-Dr.54166) (2735-XM_001921388.1) (24450-OTTDART00000010077)
MAD_Dr_004_100100-1	NM_001017583.1	(97247-Dr.104593) (103890-ENSDART00000043305) (100144-NM_001017583.1)
MAD_Dr_004_100101-1	NM_001003456.1	(105564-OTTDART00000037799)
MAD_Dr_004_100105-1	Dr.18311	(133337-OTTDART00000018165)
MAD_Dr_004_100110-1	Dr.78105	(116479-OTTDART00000045013) (113665-NM_213427.1) (112643-OTTDART00000045012)
MAD_Dr_004_100126-1	NM_199583.1	(10317-ENSDART00000025326) (10053-OTTDART00000023690) (10019-Dr.6448) (10017-NM_199583.1)
MAD_Dr_004_100139-1	Dr.134016	(106482-OTTDART00000028906)
MAD_Dr_004_100152-1	Dr.153056	(97467-OTTDART00000033539) (111119-OTTDART00000033993) (106098-OTTDART00000035524)
MAD_Dr_004_100154-1	OTTDART00000026092	(38223-OTTDART00000026089)
MAD_Dr_004_100155-1	OTTDART00000028469	(19656-OTTDART00000028468)
MAD_Dr_004_100156-1	OTTDART00000029306	(100872-OTTDART00000029307)
MAD_Dr_004_100157-1	OTTDART00000030626	(28537-ENSDART00000103665) (28447-NM_213348.3) (28436-ENSDART00000044838) (28435-OTTDART00000030624)
MAD_Dr_004_100160-1	OTTDART00000034219	(99119-OTTDART00000033752) (100201-OTTDART00000034219)
MAD_Dr_004_100162-1	OTTDART00000035452	(53863-OTTDART00000035450)
MAD_Dr_004_100164-1	OTTDART00000041258	(92815-ENSDART00000054925) (91163-OTTDART00000041257) (89937-ENSDART00000054923) (88094-OTTDART00000041256) (82824-Dr.15829) (82818-NM_001006035.1) (82278-ENSDART00000101586) (77235-OTTDART00000041255)
MAD_Dr_004_100167-1	Dr.29852	(10928-ENSDART00000005884) (10603-OTTDART00000025000) (10542-NM_194416.1)
MAD_Dr_004_100168-1	ENSDART00000066583	(80490-OTTDART00000029109)
MAD_Dr_004_100170-1	OTTDART00000040127	(1959-Dr.81102) (1958-XM_001919326.1)
MAD_Dr_004_100173-1	ENSDART00000099666	(27533-XM_001346112.2) (23885-XM_001346082.2) (21033-XM_684754.2) (139814-ENSDART00000099380) (139813-ENSDART00000024625) (118095-OTTDART00000031932) (104444-XM_001920452.1) (100221-ENSDART00000099666)
MAD_Dr_004_100175-1	ENSDART00000110210	(93260-ENSDART00000066556) (87892-Dr.91149)
MAD_Dr_004_100177-1	ENSDART00000114685	(38028-XM_693640.3) (23922-Dr.82019) (23908-NM_001089480.1)
MAD_Dr_004_100178-1	ENSDART00000014103	(95690-Dr.82236)
MAD_Dr_004_100181-1	XM_690037.2	(101267-OTTDART00000043349) (100234-XM_690037.2)
MAD_Dr_004_100183-1	XM_001334865.2	(100245-Dr.79142) (100236-XM_001334865.2)
MAD_Dr_004_100185-1	NM_001007784.1	(91908-Dr.88049)
MAD_Dr_004_100188-1	Dr.74759	(56024-OTTDART00000018186) (55960-ENSDART00000103810) (48984-XR_044762.1) (110554-OTTDART00000031398)
MAD_Dr_004_100198-1	Dr.116151	(82652-XM_001343754.2) (81429-OTTDART00000035753)
MAD_Dr_004_100236-1	OTTDART00000013958	(113195-OTTDART00000013959)
MAD_Dr_004_100238-1	OTTDART00000026164	(40474-ENSDART00000115032) (39751-NM_131204.1) (38944-ENSDART00000035096) (38100-Dr.32911) (37295-OTTDART00000026163)
MAD_Dr_004_100241-1	OTTDART00000035726	(72787-XM_001923262.1) (72647-XM_001923353.1)
MAD_Dr_004_100242-1	OTTDART00000035757	(98823-OTTDART00000033233) (112070-OTTDART00000042891) (112063-OTTDART00000035758) (111989-OTTDART00000022927) (104892-Dr.126061) (100292-OTTDART00000035757)
MAD_Dr_004_100244-1	OTTDART00000038171	(108932-OTTDART00000038172)
MAD_Dr_004_100246-1	OTTDART00000038842	(99772-OTTDART00000038843)
MAD_Dr_004_100249-1	ENSDART00000056432	(892-Dr.78955) (891-NM_001145707.1) (890-OTTDART00000029620)
MAD_Dr_004_100250-1	ENSDART00000011876	(10048-Dr.107962) (10037-NM_001118894.1) (10030-ENSDART00000011876)
MAD_Dr_004_100251-1	OTTDART00000018622	(82868-Dr.75502)
MAD_Dr_004_100259-1	Dr.76810	(57139-NM_001007361.1)
MAD_Dr_004_100275-1	Dr.112199	(104779-OTTDART00000034542)
MAD_Dr_004_100276-1	ENSDART00000088315	(8620-XM_689025.3)
MAD_Dr_004_100278-1	Dr.113496	(108806-Dr.127765)
MAD_Dr_004_100279-1	XM_680845.3	(88558-ENSDART00000019925)
MAD_Dr_004_100308-1	ENSDART00000112343	(5395-Dr.20641)
MAD_Dr_004_100322-1	OTTDART00000026932	(79200-ENSDART00000103283) (65836-ENSDART00000061996) (54239-OTTDART00000026931)
MAD_Dr_004_100325-1	OTTDART00000030930	(95978-OTTDART00000030933) (76867-OTTDART00000030928) (102061-OTTDART00000030934)
MAD_Dr_004_100326-1	OTTDART00000035185	(95931-Dr.28291) (104548-OTTDART00000035184) (100376-OTTDART00000035185)
MAD_Dr_004_100327-1	OTTDART00000036279	(94778-OTTDART00000036278) (63158-ENSDART00000009605) (59193-OTTDART00000036277)
MAD_Dr_004_100329-1	XM_682803.3	(10045-Dr.22874) (10038-XM_682803.3)
MAD_Dr_004_100330-1	OTTDART00000037632	(96956-ENSDART00000038015) (80323-OTTDART00000037631)
MAD_Dr_004_100331-1	OTTDART00000038391	(36475-OTTDART00000038389) (28497-ENSDART00000028885) (27904-Dr.75367) (27899-NM_213168.2) (22799-OTTDART00000038388)
MAD_Dr_004_100333-1	OTTDART00000038832	(40137-OTTDART00000038831)
MAD_Dr_004_100334-1	OTTDART00000040269	(54125-ENSDART00000112281) (53212-OTTDART00000040268) (3791-Dr.107641) (3788-XM_692654.3)
MAD_Dr_004_100336-1	OTTDART00000042534	(97474-OTTDART00000042535) (94719-OTTDART00000042533) (70517-Dr.75470) (54919-OTTDART00000042532)
MAD_Dr_004_100340-1	ENSDART00000037346	(96065-OTTDART00000036811) (118445-Dr.125643)
MAD_Dr_004_100341-1	ENSDART00000056926	(51197-NM_001030104.1)
MAD_Dr_004_100343-1	NM_001098752.1	(73595-ENSDART00000104548) (52211-OTTDART00000020546)
MAD_Dr_004_100344-1	NM_001005969.1	(105373-OTTDART00000040095)
MAD_Dr_004_100347-1	ENSDART00000044970	(95587-NM_001003998.1) (94115-OTTDART00000029113) (89808-OTTDART00000029112)
MAD_Dr_004_100375-1	Dr.125798	(89372-OTTDART00000040864)
MAD_Dr_004_100402-1	OTTDART00000039614	(95322-OTTDART00000039615) (91301-Dr.297)
MAD_Dr_004_100403-1	OTTDART00000018938	(99720-Dr.119937)
MAD_Dr_004_100413-1	OTTDART00000035591	(9821-OTTDART00000025182) (20898-ENSDART00000025024) (20381-Dr.32995) (20378-NM_001002648.1)
MAD_Dr_004_100417-1	OTTDART00000043136	(40360-NM_214681.1) (39669-OTTDART00000043135)
MAD_Dr_004_100420-1	ENSDART00000015940	(98265-NM_200745.1)
MAD_Dr_004_100421-1	ENSDART00000020082	(47887-XM_001331584.2)
MAD_Dr_004_100422-1	ENSDART00000062537	(97478-NM_001002404.1) (95445-Dr.88731)
MAD_Dr_004_100423-1	ENSDART00000063247	(110449-ENSDART00000032808) (101668-ENSDART00000100072)
MAD_Dr_004_100429-1	ENSDART00000103852	(63448-XM_001922845.1)
MAD_Dr_004_100430-1	ENSDART00000115107	(100491-ENSDART00000115369) (100490-ENSDART00000115107)
MAD_Dr_004_100434-1	XM_686336.3	(100519-Dr.119372) (100495-XM_686336.3)
MAD_Dr_004_100435-1	Dr.13325	(96061-OTTDART00000028439)
MAD_Dr_004_100438-1	XM_001922086.1	(1006-Dr.75389) (1005-XM_001922086.1)
MAD_Dr_004_100441-1	Dr.77370	(108853-OTTDART00000027192) (100502-Dr.77370)
MAD_Dr_004_100443-1	Dr.79237	(20124-XR_044928.1)
MAD_Dr_004_100489-1	XM_001341112.2	(49129-XM_001918689.1) (45848-ENSDART00000106561) (102233-Dr.152727)
MAD_Dr_004_100494-1	Dr.153497	(94208-Dr.82528)
MAD_Dr_004_100498-1	OTTDART00000015732	(94341-ENSDART00000099333) (71400-Dr.76735) (71396-NM_205650.1)
MAD_Dr_004_100500-1	OTTDART00000024916	(95673-OTTDART00000024915) (89565-ENSDART00000002962) (110659-OTTDART00000024920)
MAD_Dr_004_100502-1	OTTDART00000040472	(9822-ENSDART00000059443) (5473-Dr.52445) (5471-NM_001145554.1) (5469-OTTDART00000040471)
MAD_Dr_004_100506-1	OTTDART00000036788	(56159-NM_001098749.1) (44540-OTTDART00000012884) (140961-ENSDART00000108873) (140960-ENSDART00000060395)
MAD_Dr_004_100508-1	OTTDART00000039220	(98176-OTTDART00000039218) (38993-OTTDART00000039217) (100741-OTTDART00000039219)
MAD_Dr_004_100511-1	OTTDART00000045697	(46924-OTTDART00000045696)
MAD_Dr_004_100514-1	NM_001013281.1	(96577-Dr.82699)
MAD_Dr_004_100515-1	XM_001344121.2	(62988-ENSDART00000014606) (52060-ENSDART00000065861) (51918-ENSDART00000035961)
MAD_Dr_004_100516-1	ENSDART00000016582	(10076-Dr.84574) (10068-NM_001007762.1) (10059-ENSDART00000081898) (10058-ENSDART00000016582)
MAD_Dr_004_100532-1	ENSDART00000112187	(10287-ENSDART00000111802)
MAD_Dr_004_100543-1	XM_001919166.1	(10063-Dr.97733) (10061-XM_001919166.1)
MAD_Dr_004_100551-1	Dr.129147	(29047-ENSDART00000074478) (28746-OTTDART00000045369) (101922-Dr.126182)
MAD_Dr_004_100552-1	Dr.131555	(107508-ENSDART00000097289) (100618-Dr.131555)
MAD_Dr_004_100568-1	Dr.153214	(69258-Dr.113941) (69246-XM_001335254.2) (66149-ENSDART00000051489) (65156-Dr.13267) (65146-NM_001017660.1) (64959-OTTDART00000019822)
MAD_Dr_004_100570-1	OTTDART00000014239	(81749-OTTDART00000016185)
MAD_Dr_004_100571-1	OTTDART00000015827	(74447-OTTDART00000015824)
MAD_Dr_004_100574-1	OTTDART00000020772	(77624-OTTDART00000016463)
MAD_Dr_004_100575-1	OTTDART00000022378	(62691-OTTDART00000022341) (40459-OTTDART00000022342)
MAD_Dr_004_100579-1	OTTDART00000027156	(89654-OTTDART00000027153) (78373-OTTDART00000027155) (69464-NM_213185.1) (43590-OTTDART00000027152)
MAD_Dr_004_100584-1	OTTDART00000031453	(93409-OTTDART00000031359) (82535-OTTDART00000031452) (81754-OTTDART00000031360)
MAD_Dr_004_100585-1	OTTDART00000034319	(75532-ENSDART00000052431) (4646-ENSDART00000039415) (4555-Dr.78226) (4554-XM_695225.3) (2610-OTTDART00000034316)
MAD_Dr_004_100587-1	OTTDART00000035418	(88460-ENSDART00000021218) (52794-OTTDART00000035416)
MAD_Dr_004_100589-1	OTTDART00000036205	(98577-NM_001109710.1)
MAD_Dr_004_100592-1	OTTDART00000038776	(30956-ENSDART00000053562) (30877-OTTDART00000038774) (27369-Dr.2613) (27362-NM_001077719.1)
MAD_Dr_004_100594-1	OTTDART00000042780	(29645-OTTDART00000027006)
MAD_Dr_004_100597-1	ENSDART00000014723	(94393-OTTDART00000038151) (105582-NM_173264.1) (100666-ENSDART00000014723)
MAD_Dr_004_100598-1	ENSDART00000067606	(95417-ENSDART00000089963) (101577-XM_001331055.2) (100667-ENSDART00000067606)
MAD_Dr_004_100601-1	ENSDART00000111221	(95979-OTTDART00000032041) (12619-Dr.120096) (12615-XM_685658.3)
MAD_Dr_004_100602-1	XM_001334526.2	(65239-ENSDART00000109825)
MAD_Dr_004_100603-1	Dr.4264	(118053-ENSDART00000105176)
MAD_Dr_004_100652-1	NM_001006661.1	(9402-ENSDART00000113300) (10075-Dr.18062) (10072-NM_001006661.1)
MAD_Dr_004_100659-1	Dr.153134	(14125-ENSDART00000021208)
MAD_Dr_004_100660-1	OTTDART00000017634	(81779-ENSDART00000104008) (80431-Dr.90718) (80421-NM_001044814.2)
MAD_Dr_004_100661-1	NM_131517.1	(9083-OTTDART00000024860) (10110-ENSDART00000031828) (10074-Dr.565) (10073-NM_131517.1)
MAD_Dr_004_100663-1	OTTDART00000022694	(82990-Dr.92617) (82965-XM_701111.2)
MAD_Dr_004_100665-1	OTTDART00000027363	(38606-ENSDART00000080749) (38053-OTTDART00000027362) (37440-Dr.73230) (37436-NM_001013313.1)
MAD_Dr_004_100667-1	OTTDART00000029006	(56400-OTTDART00000029005) (141355-ENSDART00000114247) (141354-ENSDART00000073679)
MAD_Dr_004_100672-1	OTTDART00000039219	(38993-OTTDART00000039217)
MAD_Dr_004_100674-1	OTTDART00000043450	(46288-OTTDART00000009733)
MAD_Dr_004_100676-1	OTTDART00000044122	(64831-ENSDART00000008593) (63182-OTTDART00000044121)
MAD_Dr_004_100678-1	ENSDART00000021726	(67251-ENSDART00000099803)
MAD_Dr_004_100681-1	ENSDART00000063717	(98766-NM_001111179.1) (98748-OTTDART00000035505) (96565-Dr.14504) (54466-Dr.907) (100750-ENSDART00000063717)
MAD_Dr_004_100682-1	ENSDART00000078938	(8752-ENSDART00000013001) (8741-OTTDART00000037722) (8642-Dr.107658)
MAD_Dr_004_100685-1	ENSDART00000081615	(96810-OTTDART00000010716) (94462-Dr.144424)
MAD_Dr_004_100687-1	ENSDART00000105007	(65092-Dr.114147) (65071-XM_694685.2)
MAD_Dr_004_100688-1	OTTDART00000014390	(61504-XM_688054.3)
MAD_Dr_004_100689-1	OTTDART00000014311	(8483-XM_001922363.1)
MAD_Dr_004_100690-1	ENSDART00000024215	(9782-Dr.76168) (9780-NM_001081629.1) (9032-OTTDART00000036259)
MAD_Dr_004_100692-1	OTTDART00000038562	(97520-Dr.132255)
MAD_Dr_004_100696-1	NM_001006038.1	(109736-ENSDART00000057945) (104252-ENSDART00000089978) (104171-XM_001330946.1) (100777-NM_001006038.1)
MAD_Dr_004_100697-1	NM_001002704.1	(92560-Dr.78321)
MAD_Dr_004_100699-1	NM_194372.1	(10079-Dr.15418) (10078-NM_194372.1)
MAD_Dr_004_100700-1	ENSDART00000115076	(88795-OTTDART00000030810)
MAD_Dr_004_100704-1	XM_001921074.1	(61978-ENSDART00000111331) (61821-ENSDART00000084104)
MAD_Dr_004_100707-1	XM_001343878.1	(97160-Dr.119613)
MAD_Dr_004_100709-1	XM_001919255.1	(92873-Dr.154472) (122963-OTTDART00000014742)
MAD_Dr_004_100712-1	NM_001110347.1	(10082-Dr.70147) (10080-NM_001110347.1)
MAD_Dr_004_100715-1	NM_001008588.1	(111572-ENSDART00000053180) (100812-Dr.37833) (100808-NM_001008588.1)
MAD_Dr_004_100716-1	OTTDART00000009263	(88246-ENSDART00000066988)
MAD_Dr_004_100726-1	Dr.78238	(114665-OTTDART00000012600)
MAD_Dr_004_100729-1	Dr.80341	(99382-Dr.129281) (107549-Dr.123103)
MAD_Dr_004_100744-1	OTTDART00000008754	(10097-Dr.88269) (10094-NM_001030095.1) (10086-ENSDART00000014897) (10084-OTTDART00000008754)
MAD_Dr_004_100745-1	Dr.120039	(109935-XM_691701.2)
MAD_Dr_004_100746-1	XM_001342442.1	(75355-OTTDART00000010809)
MAD_Dr_004_100756-1	Dr.127993	(105073-Dr.96586) (100851-Dr.127993)
MAD_Dr_004_100776-1	ENSDART00000017376	(5311-OTTDART00000025726)
MAD_Dr_004_100777-1	OTTDART00000028461	(22027-ENSDART00000015040) (21418-Dr.8916) (21416-NM_001020629.1) (19310-OTTDART00000028460)
MAD_Dr_004_100779-1	OTTDART00000029307	(100198-OTTDART00000029306)
MAD_Dr_004_100781-1	OTTDART00000030386	(67622-OTTDART00000018053) (66956-OTTDART00000001470) (135148-Dr.129896) (130653-OTTDART00000001471) (109350-Dr.84138) (101921-Dr.126135)
MAD_Dr_004_100782-1	OTTDART00000030396	(22552-OTTDART00000030394)
MAD_Dr_004_100784-1	OTTDART00000033275	(60443-ENSDART00000056782) (56788-OTTDART00000027490)
MAD_Dr_004_100787-1	ENSDART00000033914	(9112-OTTDART00000031058) (8756-Dr.79098) (12517-ENSDART00000035629) (10088-ENSDART00000033914)
MAD_Dr_004_100790-1	ENSDART00000105504	(127202-OTTDART00000017472) (108565-ENSDART00000061769) (100883-ENSDART00000105504)
MAD_Dr_004_100791-1	XM_001919254.1	(76530-Dr.76927)
MAD_Dr_004_100818-1	Dr.119508	(104687-OTTDART00000029941)
MAD_Dr_004_100820-1	Dr.125020	(9917-Dr.76273) (9915-XM_001342005.2)
MAD_Dr_004_100823-1	Dr.127022	(3134-XM_681639.3) (112832-Dr.128824)
MAD_Dr_004_100848-1	Dr.152182	(44166-ENSDART00000013059)
MAD_Dr_004_100853-1	OTTDART00000020043	(125013-ENSDART00000083254)
MAD_Dr_004_100856-1	OTTDART00000024244	(17723-ENSDART00000064558) (17536-OTTDART00000024241)
MAD_Dr_004_100858-1	OTTDART00000027871	(54382-OTTDART00000027870)
MAD_Dr_004_100861-1	OTTDART00000029014	(58815-ENSDART00000040955) (57751-OTTDART00000029013) (57603-Dr.83602) (57589-NM_001002367.1)
MAD_Dr_004_100862-1	Dr.4095	(10142-NM_001004603.1)
MAD_Dr_004_100863-1	OTTDART00000030849	(18858-ENSDART00000049514) (18261-Dr.78139) (18258-NM_001161351.1) (18251-OTTDART00000030848)
MAD_Dr_004_100864-1	OTTDART00000031149	(91409-Dr.122526) (117906-OTTDART00000033816) (102733-OTTDART00000031151) (100951-OTTDART00000031149)
MAD_Dr_004_100867-1	OTTDART00000036750	(106106-OTTDART00000036749)
MAD_Dr_004_100872-1	OTTDART00000043930	(97498-Dr.92645) (107709-XM_001335040.2)
MAD_Dr_004_100874-1	ENSDART00000004023	(46313-XM_696938.3)
MAD_Dr_004_100875-1	ENSDART00000086001	(89537-Dr.83083) (89521-XM_684052.3) (89102-OTTDART00000044096) (101568-ENSDART00000085997) (100965-ENSDART00000086001)
MAD_Dr_004_100876-1	ENSDART00000092471	(18806-ENSDART00000036656) (100966-ENSDART00000092471)
MAD_Dr_004_100882-1	XM_001921105.1	(98776-Dr.87635) (104846-ENSDART00000108803) (104837-ENSDART00000048733) (101268-OTTDART00000044912) (100976-XM_001921105.1)
MAD_Dr_004_100885-1	XM_001345184.1	(6245-OTTDART00000043073)
MAD_Dr_004_100886-1	NM_178287.5	(93150-Dr.10201) (109734-ENSDART00000050884)
MAD_Dr_004_100896-1	ENSDART00000013605	(9826-Dr.43865) (9824-NM_001080604.1)
MAD_Dr_004_100901-1	OTTDART00000009440	(102980-ENSDART00000064223)
MAD_Dr_004_100906-1	NM_001003744.1	(1011-Dr.20193) (1010-NM_001003744.1)
MAD_Dr_004_100907-1	XM_693945.3	(10101-Dr.78819) (10100-XM_693945.3)
MAD_Dr_004_100919-1	Dr.116481	(49641-ENSDART00000100928) (41348-OTTDART00000034058) (23756-XR_045039.1)
MAD_Dr_004_100929-1	OTTDART00000002296	(9963-Dr.72367) (9960-NM_001025517.2) (13158-ENSDART00000016105)
MAD_Dr_004_100930-1	Dr.132974	(22677-OTTDART00000009657)
MAD_Dr_004_100939-1	Dr.144726	(22778-Dr.82017) (22773-NM_001003552.1)
MAD_Dr_004_100940-1	ENSDART00000051224	(9797-Dr.133419)
MAD_Dr_004_100951-1	OTTDART00000004066	(104568-NM_198354.1) (104534-OTTDART00000002342) (103677-XM_001923574.1) (103070-ENSDART00000053334) (103069-ENSDART00000053329) (103044-OTTDART00000004102) (101040-OTTDART00000004066)
MAD_Dr_004_100952-1	OTTDART00000012299	(109583-OTTDART00000012298)
MAD_Dr_004_100958-1	XM_688286.3	(10107-Dr.54164) (10105-XM_688286.3)
MAD_Dr_004_100960-1	OTTDART00000035527	(110352-OTTDART00000035523)
MAD_Dr_004_100961-1	OTTDART00000036115	(115808-OTTDART00000036116)
MAD_Dr_004_100966-1	OTTDART00000039897	(60855-XM_687931.3)
MAD_Dr_004_100967-1	NM_001161470.1	(10109-Dr.132711) (10106-NM_001161470.1)
MAD_Dr_004_100969-1	OTTDART00000042247	(23308-ENSDART00000110670) (18776-Dr.23964) (18768-XM_001343481.2) (15639-OTTDART00000042246)
MAD_Dr_004_100971-1	OTTDART00000043481	(97262-Dr.132895)
MAD_Dr_004_100972-1	OTTDART00000043603	(94788-OTTDART00000043601) (106116-OTTDART00000043604)
MAD_Dr_004_100976-1	ENSDART00000017640	(79514-XM_001340648.2)
MAD_Dr_004_100978-1	ENSDART00000037072	(87991-NM_001003427.1)
MAD_Dr_004_100981-1	OTTDART00000025370	(96016-Dr.82157) (96002-NM_182937.2)
MAD_Dr_004_100982-1	ENSDART00000077942	(51108-OTTDART00000024629) (47381-Dr.75187) (47377-NM_212972.1)
MAD_Dr_004_100986-1	ENSDART00000097311	(78192-XM_681174.2)
MAD_Dr_004_100987-1	ENSDART00000098117	(86629-XM_001922631.1)
MAD_Dr_004_100988-1	OTTDART00000013182	(28319-XM_001338457.1)
MAD_Dr_004_100989-1	ENSDART00000114574	(97818-ENSDART00000075729) (59480-XM_001340625.2) (54279-XM_001922747.1) (54251-XM_001922740.1) (53392-XM_001341594.1) (39584-XM_679051.3) (26247-XM_679326.2) (139905-ENSDART00000115104) (139904-ENSDART00000099429) (101079-ENSDART00000086277)
MAD_Dr_004_100990-1	ENSDART00000115026	(44025-XM_695359.2)
MAD_Dr_004_100995-1	XM_001341262.2	(101157-Dr.149086) (101095-XM_001341262.2)
MAD_Dr_004_100998-1	NM_001006005.1	(107911-OTTDART00000045121) (104247-OTTDART00000045122)
MAD_Dr_004_101001-1	NM_001005953.1	(104362-OTTDART00000017273)
MAD_Dr_004_101002-1	NM_001045038.2	(103954-OTTDART00000009295) (103587-ENSDART00000066977)
MAD_Dr_004_101008-1	Dr.80611	(20801-OTTDART00000001994)
MAD_Dr_004_101011-1	ENSDART00000058020	(9794-Dr.34689) (9791-XM_001336741.2) (6257-OTTDART00000016464)
MAD_Dr_004_101022-1	NM_212684.1	(9266-OTTDART00000024266) (10259-ENSDART00000025971) (10119-Dr.78788) (10112-NM_212684.1)
MAD_Dr_004_101041-1	OTTDART00000012848	(75364-ENSDART00000064242)
MAD_Dr_004_101042-1	XM_679943.3	(10120-Dr.80399) (10114-XM_679943.3)
MAD_Dr_004_101063-1	Dr.151456	(98870-Dr.127144) (115493-Dr.136307)
MAD_Dr_004_101064-1	NM_001034977.2	(10118-Dr.48538) (10116-NM_001034977.2)
MAD_Dr_004_101066-1	Dr.152159	(8952-Dr.134232) (8951-NM_001089471.1) (8645-OTTDART00000038590)
MAD_Dr_004_101070-1	Dr.153657	(81963-OTTDART00000001964) (30725-OTTDART00000006510) (112270-Dr.123387)
MAD_Dr_004_101072-1	OTTDART00000013925	(49640-ENSDART00000088356) (45507-OTTDART00000013924) (23850-Dr.75142) (23844-XM_678211.3)
MAD_Dr_004_101073-1	OTTDART00000013960	(81463-XM_679782.2) (139921-ENSDART00000115043) (139920-ENSDART00000061781)
MAD_Dr_004_101075-1	NM_212672.1	(10645-ENSDART00000017646) (10222-OTTDART00000024248) (10121-Dr.114200) (10117-NM_212672.1)
MAD_Dr_004_101077-1	OTTDART00000027191	(39508-OTTDART00000027189)
MAD_Dr_004_101078-1	OTTDART00000028905	(8758-ENSDART00000106212) (7437-OTTDART00000028901) (7316-Dr.132741) (7315-XM_001923671.1)
MAD_Dr_004_101079-1	OTTDART00000030346	(68592-XM_688386.3)
MAD_Dr_004_101081-1	OTTDART00000032627	(118532-OTTDART00000018753) (105810-Dr.112871)
MAD_Dr_004_101083-1	OTTDART00000038743	(81496-ENSDART00000075197) (81071-OTTDART00000038742) (80477-Dr.46445) (80474-NM_001045374.2)
MAD_Dr_004_101084-1	OTTDART00000040470	(25697-XM_001921269.1)
MAD_Dr_004_101087-1	OTTDART00000042146	(76655-OTTDART00000008782) (73755-OTTDART00000044528) (71540-Dr.38244) (101182-OTTDART00000042146)
MAD_Dr_004_101088-1	OTTDART00000043035	(94786-OTTDART00000043033) (88493-OTTDART00000043031) (66649-ENSDART00000080395) (55505-OTTDART00000043030) (104246-OTTDART00000043034)
MAD_Dr_004_101089-1	OTTDART00000045290	(94759-Dr.125079) (20603-OTTDART00000045289)
MAD_Dr_004_101090-1	ENSDART00000027313	(91657-Dr.76085)
MAD_Dr_004_101091-1	ENSDART00000081549	(36665-NM_205617.1)
MAD_Dr_004_101092-1	OTTDART00000041289	(16860-Dr.111367) (16856-XM_001333711.2)
MAD_Dr_004_101093-1	NM_001006027.1	(94977-Dr.89765)
MAD_Dr_004_101096-1	XM_001920260.1	(101219-Dr.112568) (101191-XM_001920260.1)
MAD_Dr_004_101098-1	OTTDART00000040799	(81063-Dr.117582) (78251-OTTDART00000040798)
MAD_Dr_004_101099-1	Dr.13012	(8349-Dr.117553) (8346-NM_001001840.2) (18670-ENSDART00000056499) (15295-ENSDART00000078289) (10985-OTTDART00000026035)
MAD_Dr_004_101104-1	Dr.29977	(69-OTTDART00000042443) (287-Dr.146702) (286-XM_001921534.1)
MAD_Dr_004_101107-1	Dr.31101	(97731-OTTDART00000020685) (107244-ENSDART00000054664)
MAD_Dr_004_101126-1	Dr.108978	(54365-Dr.75572)
MAD_Dr_004_101154-1	Dr.148926	(110019-OTTDART00000037431) (105770-NM_001082411.1) (101243-Dr.148926)
MAD_Dr_004_101159-1	Dr.151840	(39740-ENSDART00000114722) (1189-Dr.79298) (1188-XM_001919955.1)
MAD_Dr_004_101161-1	NM_001114437.1	(10221-ENSDART00000111642) (10129-Dr.124901) (10125-NM_001114437.1)
MAD_Dr_004_101166-1	Dr.154518	(92796-Dr.150407) (3164-Dr.29018) (3163-NM_152952.1)
MAD_Dr_004_101170-1	OTTDART00000021449	(34350-ENSDART00000052126) (26062-OTTDART00000019207) (25337-Dr.81609)
MAD_Dr_004_101171-1	OTTDART00000021965	(90352-Dr.144150) (51219-ENSDART00000014582) (46621-Dr.81084) (26567-OTTDART00000021964)
MAD_Dr_004_101172-1	NM_001145893.1	(10348-NM_001145894.1) (10127-Dr.33092) (10126-NM_001145893.1)
MAD_Dr_004_101175-1	OTTDART00000027249	(68206-ENSDART00000012974) (66110-OTTDART00000027248)
MAD_Dr_004_101177-1	OTTDART00000033770	(97902-OTTDART00000035134) (96939-Dr.154375) (92002-OTTDART00000035131) (89541-Dr.125542) (76575-OTTDART00000035132) (62823-OTTDART00000016338) (61133-OTTDART00000042357) (60490-OTTDART00000010523) (46832-OTTDART00000021438) (45809-OTTDART00000010815) (43169-OTTDART00000012165) (17667-OTTDART00000042354) (116635-Dr.125888)
MAD_Dr_004_101179-1	OTTDART00000040454	(70623-XM_001331753.2) (101266-OTTDART00000040454)
MAD_Dr_004_101184-1	OTTDART00000045531	(43353-XM_001339030.1)
MAD_Dr_004_101187-1	XM_001338849.2	(83375-Dr.148701) (83337-XM_001338984.2)
MAD_Dr_004_101189-1	NM_001002534.1	(97197-OTTDART00000029176) (103391-ENSDART00000065208)
MAD_Dr_004_101201-1	Dr.87404	(13748-Dr.30395)
MAD_Dr_004_101202-1	Dr.89240	(65243-NM_001039998.1) (63358-NM_205593.1)
MAD_Dr_004_101215-1	Dr.101861	(15575-XR_045096.1) (14872-Dr.78816)
MAD_Dr_004_101217-1	NM_001039461.1	(1014-Dr.41439) (1013-NM_001039461.1)
MAD_Dr_004_101223-1	Dr.122607	(96704-Dr.123090)
MAD_Dr_004_101229-1	OTTDART00000031949	(4110-XM_681322.3)
MAD_Dr_004_101240-1	XM_001923998.1	(6538-Dr.42087) (6530-NM_001122844.1) (6476-ENSDART00000085295)
MAD_Dr_004_101251-1	OTTDART00000025961	(10149-ENSDART00000018514)
MAD_Dr_004_101253-1	OTTDART00000024694	(22055-OTTDART00000024689) (22032-ENSDART00000103385) (21028-Dr.75253) (21025-NM_213408.1)
MAD_Dr_004_101254-1	OTTDART00000030164	(17587-ENSDART00000011004) (16880-Dr.30980) (16878-NM_001002713.1) (16478-OTTDART00000028114)
MAD_Dr_004_101255-1	OTTDART00000034368	(19423-OTTDART00000034366)
MAD_Dr_004_101258-1	OTTDART00000038129	(20976-ENSDART00000055054) (20927-OTTDART00000038128) (20475-Dr.75329) (20472-NM_001002641.1)
MAD_Dr_004_101260-1	OTTDART00000039989	(30106-OTTDART00000039987) (140737-ENSDART00000105796) (140736-ENSDART00000077728)
MAD_Dr_004_101261-1	OTTDART00000042754	(7198-ENSDART00000039551) (6948-ENSDART00000099134) (5806-Dr.3182) (5805-NM_131312.2) (1669-OTTDART00000042752) (10644-OTTDART00000042753)
MAD_Dr_004_101262-1	OTTDART00000044142	(82323-OTTDART00000044141)
MAD_Dr_004_101264-1	ENSDART00000049267	(13814-Dr.119579) (13803-XM_680817.3)
MAD_Dr_004_101265-1	ENSDART00000053265	(93295-Dr.31063) (93294-NM_001002101.1) (70065-OTTDART00000029057)
MAD_Dr_004_101266-1	ENSDART00000056447	(48210-NM_173246.1)
MAD_Dr_004_101270-1	ENSDART00000026966	(9875-Dr.113919) (9873-NM_200120.1) (9405-OTTDART00000024474)
MAD_Dr_004_101271-1	ENSDART00000079428	(65091-Dr.113876) (65070-XM_001345914.2) (64680-Dr.91494) (64667-XM_001345897.2) (64654-OTTDART00000031824) (64598-OTTDART00000031823) (64597-OTTDART00000031822) (6112-Dr.113875) (6111-XM_001345888.1)
MAD_Dr_004_101272-1	ENSDART00000080604	(97660-OTTDART00000025667) (50508-OTTDART00000025668)
MAD_Dr_004_101273-1	ENSDART00000097504	(7948-XM_693956.3)
MAD_Dr_004_101274-1	ENSDART00000098508	(94671-OTTDART00000001388)
MAD_Dr_004_101275-1	ENSDART00000099942	(95075-OTTDART00000038609) (42971-OTTDART00000044164)
MAD_Dr_004_101278-1	ENSDART00000109103	(56450-Dr.120982) (56418-NM_001114902.1)
MAD_Dr_004_101279-1	ENSDART00000113682	(6498-ENSDART00000114647) (6430-OTTDART00000011965) (6288-ENSDART00000078216) (6199-Dr.135804) (6198-NM_001102671.1) (10136-ENSDART00000113682)
MAD_Dr_004_101280-1	ENSDART00000111005	(7603-ENSDART00000020116) (7478-Dr.80165) (7477-NM_001002871.1) (7001-OTTDART00000024984)
MAD_Dr_004_101281-1	OTTDART00000032831	(34464-XM_001345675.2)
MAD_Dr_004_101282-1	ENSDART00000112439	(98642-OTTDART00000033104) (94133-ENSDART00000056417) (51627-XM_693632.1) (101363-ENSDART00000112439)
MAD_Dr_004_101287-1	XM_001923724.1	(101574-XM_001343548.2) (101419-Dr.113475) (101369-XM_001923724.1)
MAD_Dr_004_101288-1	XM_001344071.2	(12133-ENSDART00000005449) (12120-OTTDART00000033226) (10145-Dr.86951) (10137-XM_001344071.2)
MAD_Dr_004_101289-1	ENSDART00000110699	(82053-OTTDART00000023451)
MAD_Dr_004_101291-1	XM_001345456.2	(93934-XM_001345511.1)
MAD_Dr_004_101293-1	XM_695244.3	(117911-ENSDART00000042410)
MAD_Dr_004_101294-1	XM_001920450.1	(4156-ENSDART00000113702) (3796-Dr.20530) (3795-NM_001080167.1) (3794-ENSDART00000086540) (3792-OTTDART00000016283) (24134-ENSDART00000086541)
MAD_Dr_004_101296-1	XM_001921318.1	(10144-Dr.80435) (10138-XM_001921318.1)
MAD_Dr_004_101297-1	NM_001002590.1	(103170-ENSDART00000062246)
MAD_Dr_004_101298-1	NM_001045327.1	(120346-OTTDART00000012261) (115797-OTTDART00000012260) (101400-Dr.86483) (101382-NM_001045327.1)
MAD_Dr_004_101311-1	Dr.80543	(33497-OTTDART00000040040)
MAD_Dr_004_101312-1	Dr.81227	(45748-OTTDART00000016855) (35345-OTTDART00000016856)
MAD_Dr_004_101335-1	Dr.108263	(102210-Dr.125508)
MAD_Dr_004_101339-1	NM_001004603.1	(10095-Dr.4095)
MAD_Dr_004_101351-1	Dr.129090	(101751-OTTDART00000039272) (101431-Dr.129090)
MAD_Dr_004_101382-1	OTTDART00000027752	(64773-ENSDART00000002644)
MAD_Dr_004_101386-1	OTTDART00000037246	(19415-Dr.92802) (19404-XM_694936.3)
MAD_Dr_004_101396-1	XM_001346192.1	(101497-Dr.39821) (101487-XM_001346192.1)
MAD_Dr_004_101397-1	XM_001337582.2	(97300-ENSDART00000100427) (97299-ENSDART00000100419) (96403-XM_001336951.2) (96402-XM_001337816.2) (102558-ENSDART00000100426) (102557-ENSDART00000100424) (102556-ENSDART00000100423) (101490-XM_001337190.2) (101489-XM_001337427.2) (101488-XM_001337582.2)
MAD_Dr_004_101399-1	ENSDART00000018514	(10133-OTTDART00000025961)
MAD_Dr_004_101401-1	XM_001336784.2	(92875-OTTDART00000011418) (102555-ENSDART00000100418) (101491-XM_001336784.2)
MAD_Dr_004_101409-1	NM_131029.2	(1016-Dr.545) (1015-NM_131029.2)
MAD_Dr_004_101410-1	ENSDART00000020532	(10401-ENSDART00000093185) (10399-OTTDART00000019351) (10167-Dr.76343) (10165-NM_001002651.1) (10150-ENSDART00000020532)
MAD_Dr_004_101411-1	Dr.63225	(106447-Dr.128028)
MAD_Dr_004_101432-1	ENSDART00000099351	(9329-Dr.81552) (9328-NM_001080057.1)
MAD_Dr_004_101443-1	XM_695841.3	(10158-Dr.121250) (10153-XM_695841.3)
MAD_Dr_004_101449-1	Dr.150295	(93740-Dr.76389) (115520-OTTDART00000001845) (103598-NM_001077770.1) (101535-Dr.150295)
MAD_Dr_004_101459-1	OTTDART00000025699	(45837-OTTDART00000025698)
MAD_Dr_004_101461-1	OTTDART00000029310	(140818-OTTDART00000029309) (140817-ENSDART00000040190)
MAD_Dr_004_101462-1	OTTDART00000029599	(5397-OTTDART00000029597) (34902-Dr.140628) (34890-NM_205752.1)
MAD_Dr_004_101464-1	OTTDART00000033101	(63833-ENSDART00000022008) (54444-Dr.152968) (54421-XM_693658.1)
MAD_Dr_004_101466-1	OTTDART00000036343	(89036-OTTDART00000036344)
MAD_Dr_004_101470-1	OTTDART00000040526	(49786-XM_685953.2)
MAD_Dr_004_101473-1	NM_001077579.1	(10346-ENSDART00000074256) (10293-OTTDART00000036675) (10159-Dr.132394) (10156-NM_001077579.1)
MAD_Dr_004_101474-1	OTTDART00000043056	(90512-OTTDART00000043058) (101560-OTTDART00000043056)
MAD_Dr_004_101475-1	ENSDART00000053156	(42601-Dr.92040) (42594-NM_001130605.1)
MAD_Dr_004_101481-1	OTTDART00000020261	(47294-ENSDART00000100042) (45194-OTTDART00000020260)
MAD_Dr_004_101483-1	XM_001919877.1	(101641-Dr.154424) (101575-XM_001919877.1)
MAD_Dr_004_101484-1	XM_689610.3	(96485-Dr.85245) (101576-XM_689610.3)
MAD_Dr_004_101487-1	XM_001921983.1	(110263-OTTDART00000041011)
MAD_Dr_004_101489-1	XM_001922813.1	(79469-Dr.134181)
MAD_Dr_004_101490-1	NM_130979.2	(108436-OTTDART00000026179) (101592-Dr.75841) (101586-NM_130979.2)
MAD_Dr_004_101496-1	Dr.75396	(7013-OTTDART00000017539)
MAD_Dr_004_101502-1	Dr.85005	(78569-ENSDART00000102756)
MAD_Dr_004_101506-1	ENSDART00000090712	(9910-OTTDART00000040607)
MAD_Dr_004_101509-1	Dr.92661	(106401-NM_001110760.1) (106394-ENSDART00000073776) (106377-OTTDART00000023833)
MAD_Dr_004_101530-1	Dr.128402	(110156-Dr.153426)
MAD_Dr_004_101531-1	Dr.128803	(2607-OTTDART00000029217) (2514-OTTDART00000029218) (1414-OTTDART00000029216)
MAD_Dr_004_101545-1	XM_690609.3	(10169-Dr.94903) (10164-XM_690609.3)
MAD_Dr_004_101549-1	OTTDART00000024457	(96882-ENSDART00000066704) (93333-OTTDART00000024455) (92952-OTTDART00000024456)
MAD_Dr_004_101550-1	OTTDART00000024644	(22222-NM_001009897.1) (21551-OTTDART00000024643)
MAD_Dr_004_101551-1	OTTDART00000026521	(17203-ENSDART00000101616) (16077-OTTDART00000026520)
MAD_Dr_004_101553-1	OTTDART00000028211	(81353-Dr.151596) (81324-XM_001918405.1) (72215-NM_001002388.1) (3200-ENSDART00000104323) (3094-Dr.152216)
MAD_Dr_004_101556-1	NM_001002651.1	(10401-ENSDART00000093185) (10399-OTTDART00000019351) (10167-Dr.76343) (10150-ENSDART00000020532) (10165-NM_001002651.1)
MAD_Dr_004_101557-1	OTTDART00000030316	(77078-Dr.151578) (77059-XM_001923789.1)
MAD_Dr_004_101558-1	OTTDART00000035559	(92880-OTTDART00000035558) (116475-OTTDART00000035562)
MAD_Dr_004_101562-1	OTTDART00000041495	(79560-OTTDART00000041494)
MAD_Dr_004_101563-1	OTTDART00000044171	(3286-OTTDART00000044169) (2212-Dr.80136) (2211-XM_682325.3) (13743-ENSDART00000114544) (121024-OTTDART00000044170)
MAD_Dr_004_101564-1	OTTDART00000042819	(98375-NM_178302.2)
MAD_Dr_004_101565-1	ENSDART00000033404	(59328-XM_693874.3)
MAD_Dr_004_101567-1	ENSDART00000059607	(40583-XM_001921523.1) (33252-ENSDART00000059602)
MAD_Dr_004_101569-1	ENSDART00000063719	(94911-Dr.86554) (64960-OTTDART00000020076)
MAD_Dr_004_101570-1	OTTDART00000009685	(36591-XM_683991.3)
MAD_Dr_004_101572-1	ENSDART00000080989	(77886-XM_001343033.2)
MAD_Dr_004_101573-1	ENSDART00000100072	(110449-ENSDART00000032808) (100478-ENSDART00000063247)
MAD_Dr_004_101576-1	ENSDART00000106406	(95247-ENSDART00000106425) (73242-XM_001919534.1) (109140-OTTDART00000039808)
MAD_Dr_004_101583-1	XM_687353.3	(4182-OTTDART00000043051)
MAD_Dr_004_101596-1	Dr.94896	(132136-Dr.121911) (120804-Dr.153556) (101691-Dr.94896)
MAD_Dr_004_101605-1	ENSDART00000015664	(782-Dr.41892) (781-XM_001923960.1) (628-OTTDART00000040705)
MAD_Dr_004_101606-1	ENSDART00000020425	(9903-OTTDART00000026064)
MAD_Dr_004_101614-1	Dr.124457	(7759-NM_001166154.1) (24575-OTTDART00000023473)
MAD_Dr_004_101617-1	ENSDART00000081957	(8959-ENSDART00000047614) (6743-XM_001921438.1)
MAD_Dr_004_101646-1	OTTDART00000005194	(101763-ENSDART00000053350) (101737-OTTDART00000005194)
MAD_Dr_004_101647-1	OTTDART00000012410	(89186-OTTDART00000012408)
MAD_Dr_004_101648-1	OTTDART00000015925	(97399-ENSDART00000098917) (88852-Dr.87674) (88830-XM_001339961.2) (88829-XM_001923084.1)
MAD_Dr_004_101649-1	OTTDART00000026905	(96870-OTTDART00000026903) (34314-OTTDART00000026902) (107497-OTTDART00000026904)
MAD_Dr_004_101653-1	OTTDART00000033641	(21434-OTTDART00000033640) (18247-Dr.79069) (18241-XM_691721.3)
MAD_Dr_004_101665-1	OTTDART00000045170	(73593-ENSDART00000060404) (73500-ENSDART00000109818) (71402-NM_201195.1) (66703-OTTDART00000045168)
MAD_Dr_004_101667-1	ENSDART00000010143	(87652-Dr.115431)
MAD_Dr_004_101670-1	ENSDART00000059673	(108121-OTTDART00000004135) (101764-ENSDART00000059673)
MAD_Dr_004_101671-1	ENSDART00000088369	(49640-ENSDART00000088356) (45507-OTTDART00000013924) (23850-Dr.75142) (23844-XM_678211.3) (101167-OTTDART00000013925)
MAD_Dr_004_101672-1	OTTDART00000019111	(9051-XM_685460.3)
MAD_Dr_004_101680-1	NM_001002678.2	(109740-ENSDART00000100321)
MAD_Dr_004_101681-1	XM_693791.3	(9844-ENSDART00000007754) (10680-OTTDART00000012998) (10180-Dr.39601) (10178-XM_693791.3)
MAD_Dr_004_101689-1	Dr.51690	(86893-NM_205667.1)
MAD_Dr_004_101701-1	OTTDART00000021541	(1023-Dr.124365) (1022-NM_001114548.1) (1020-ENSDART00000047719) (1019-ENSDART00000043135) (1018-OTTDART00000021541)
MAD_Dr_004_101715-1	Dr.127697	(107714-Dr.58743)
MAD_Dr_004_101719-1	Dr.129726	(124516-Dr.129554) (108277-Dr.131347) (101816-Dr.129726)
MAD_Dr_004_101720-1	Dr.131158	(43226-OTTDART00000030935) (127884-Dr.154306) (124690-Dr.130088) (124158-OTTDART00000030937) (117906-OTTDART00000033816) (115923-Dr.131171) (104545-OTTDART00000030936) (103765-OTTDART00000035774) (103764-OTTDART00000035772) (102961-OTTDART00000032244) (102733-OTTDART00000031151) (100951-OTTDART00000031149)
MAD_Dr_004_101742-1	OTTDART00000012760	(106642-ENSDART00000037824) (101838-OTTDART00000012760)
MAD_Dr_004_101743-1	OTTDART00000012905	(37414-Dr.76842) (37037-OTTDART00000012903)
MAD_Dr_004_101746-1	OTTDART00000021411	(99991-OTTDART00000045771) (96058-OTTDART00000021409)
MAD_Dr_004_101747-1	OTTDART00000022498	(104473-ENSDART00000097569)
MAD_Dr_004_101752-1	OTTDART00000026956	(24090-ENSDART00000085811) (23977-OTTDART00000026954) (23883-ENSDART00000085764)
MAD_Dr_004_101754-1	OTTDART00000029688	(62472-OTTDART00000029680) (60467-OTTDART00000029679)
MAD_Dr_004_101755-1	NM_001002298.2	(4684-OTTDART00000027958)
MAD_Dr_004_101756-1	OTTDART00000030915	(102651-OTTDART00000030914)
MAD_Dr_004_101763-1	OTTDART00000044785	(140872-OTTDART00000044784) (140871-ENSDART00000100527) (102747-OTTDART00000044786)
MAD_Dr_004_101765-1	XM_693440.3	(10193-Dr.151021) (10186-XM_693440.3)
MAD_Dr_004_101766-1	ENSDART00000075407	(74981-OTTDART00000028289)
MAD_Dr_004_101767-1	ENSDART00000087478	(77790-XM_001918639.1) (74086-Dr.91606) (74067-NM_001089496.1)
MAD_Dr_004_101768-1	NM_001161669.1	(6991-Dr.65436) (6990-NM_001161670.1) (3403-OTTDART00000040994) (10188-NM_001161669.1)
MAD_Dr_004_101769-1	NM_001005578.1	(101893-Dr.36850) (101890-NM_001005578.1)
MAD_Dr_004_101776-1	Dr.79403	(55-OTTDART00000023881)
MAD_Dr_004_101827-1	Dr.150358	(10517-NM_001004581.1)
MAD_Dr_004_101833-1	Dr.155310	(137317-Dr.130110)
MAD_Dr_004_101834-1	Dr.155310	(137317-Dr.130110)
MAD_Dr_004_101837-1	OTTDART00000026153	(87808-OTTDART00000026152)
MAD_Dr_004_101838-1	OTTDART00000029813	(91801-Dr.154257) (75815-OTTDART00000029814) (66547-OTTDART00000029811) (59501-Dr.85878)
MAD_Dr_004_101843-1	OTTDART00000032316	(97805-OTTDART00000027061) (91996-OTTDART00000023286) (91350-OTTDART00000032315) (82373-OTTDART00000022415) (101807-Dr.123068)
MAD_Dr_004_101844-1	OTTDART00000033082	(93929-XM_001923314.1) (89370-OTTDART00000033083) (81399-ENSDART00000098463) (80463-OTTDART00000033080)
MAD_Dr_004_101848-1	OTTDART00000040412	(52806-ENSDART00000113450) (51753-Dr.79262) (50384-OTTDART00000026468)
MAD_Dr_004_101850-1	ENSDART00000115057	(7605-OTTDART00000034870)
MAD_Dr_004_101852-1	ENSDART00000005903	(95982-OTTDART00000036477)
MAD_Dr_004_101854-1	ENSDART00000022839	(98444-ENSDART00000066629) (92375-NM_001003422.2)
MAD_Dr_004_101856-1	ENSDART00000045182	(81947-XM_001920310.1)
MAD_Dr_004_101857-1	OTTDART00000041727	(97375-XM_687574.2)
MAD_Dr_004_101859-1	ENSDART00000097631	(92530-XM_001919823.1) (101979-ENSDART00000097631)
MAD_Dr_004_101860-1	OTTDART00000030029	(65220-XM_001920964.1)
MAD_Dr_004_101864-1	XM_001333095.2	(60473-ENSDART00000101649) (59765-OTTDART00000041235) (58972-Dr.113661)
MAD_Dr_004_101890-1	XM_687110.3	(114882-ENSDART00000115233)
MAD_Dr_004_101903-1	Dr.131014	(79248-ENSDART00000112896)
MAD_Dr_004_101909-1	XM_691716.3	(10211-Dr.104557) (10204-XM_691716.3)
MAD_Dr_004_101918-1	Dr.143240	(42632-OTTDART00000024699)
MAD_Dr_004_101921-1	Dr.150705	(92555-Dr.33889) (122717-NM_001003431.1)
MAD_Dr_004_101922-1	Dr.150920	(108909-Dr.150584)
MAD_Dr_004_101927-1	OTTDART00000024375	(106790-OTTDART00000024376)
MAD_Dr_004_101928-1	OTTDART00000027477	(27358-ENSDART00000078634) (26405-Dr.32300) (26401-NM_213262.1) (25168-OTTDART00000027475)
MAD_Dr_004_101930-1	OTTDART00000030934	(76867-OTTDART00000030928)
MAD_Dr_004_101933-1	OTTDART00000035828	(37430-ENSDART00000013434) (21170-OTTDART00000025446)
MAD_Dr_004_101935-1	OTTDART00000039109	(99692-XM_001344096.1) (95701-Dr.115661)
MAD_Dr_004_101937-1	OTTDART00000041296	(16860-Dr.111367) (16856-XM_001333711.2)
MAD_Dr_004_101938-1	OTTDART00000045260	(101065-OTTDART00000045259)
MAD_Dr_004_101939-1	ENSDART00000020884	(95605-Dr.86558) (73139-OTTDART00000022391)
MAD_Dr_004_101941-1	XM_001918869.1	(25259-NM_212656.2) (25146-ENSDART00000114314) (24371-Dr.16524) (102138-Dr.151102) (102072-XM_001918869.1)
MAD_Dr_004_101944-1	Dr.14409	(123961-NM_001013517.1)
MAD_Dr_004_101970-1	ENSDART00000087250	(60775-XM_001919706.1) (468-OTTDART00000012324)
MAD_Dr_004_101985-1	Dr.128848	(129581-OTTDART00000017122)
MAD_Dr_004_101991-1	Dr.131795	(109378-Dr.132078)
MAD_Dr_004_101993-1	OTTDART00000015334	(6211-XM_681838.3)
MAD_Dr_004_102004-1	ENSDART00000110968	(9029-ENSDART00000114888) (10893-ENSDART00000034242) (10708-Dr.75269) (10703-NM_001003741.1)
MAD_Dr_004_102016-1	XM_001923652.1	(6825-XM_001333228.2) (6780-XM_001335163.1) (6494-XM_001922604.1) (3954-XM_001923500.1) (21133-XM_001921769.1) (1696-XM_001334411.1) (1678-XM_001923863.1) (1671-Dr.119851) (1670-XR_029228.1) (13238-XM_001919581.1) (10214-XM_001923652.1)
MAD_Dr_004_102017-1	OTTDART00000016254	(106487-OTTDART00000016258) (102140-OTTDART00000016254)
MAD_Dr_004_102023-1	OTTDART00000026213	(106715-ENSDART00000005879)
MAD_Dr_004_102025-1	OTTDART00000028773	(74146-OTTDART00000028772)
MAD_Dr_004_102026-1	ENSDART00000112165	(5839-OTTDART00000037471) (10305-ENSDART00000111796) (10294-ENSDART00000058666) (10215-ENSDART00000112165)
MAD_Dr_004_102027-1	OTTDART00000029537	(63533-OTTDART00000029536)
MAD_Dr_004_102029-1	OTTDART00000032741	(7740-OTTDART00000032740) (19155-ENSDART00000087714) (12954-XR_045234.1)
MAD_Dr_004_102037-1	OTTDART00000043113	(127515-OTTDART00000043114) (102160-OTTDART00000043113)
MAD_Dr_004_102039-1	OTTDART00000045718	(26525-ENSDART00000063562) (20306-ENSDART00000061535) (19757-OTTDART00000045715) (19670-Dr.81664) (19668-NM_200598.2)
MAD_Dr_004_102040-1	ENSDART00000013762	(95419-XM_677867.3)
MAD_Dr_004_102041-1	ENSDART00000044446	(41465-XM_695012.3)
MAD_Dr_004_102042-1	ENSDART00000052773	(70018-Dr.36660) (70011-NM_001076730.1)
MAD_Dr_004_102044-1	OTTDART00000029181	(94684-Dr.86818)
MAD_Dr_004_102045-1	OTTDART00000028057	(89788-Dr.90388)
MAD_Dr_004_102046-1	ENSDART00000114413	(96944-OTTDART00000024581) (102169-ENSDART00000114413)
MAD_Dr_004_102047-1	ENSDART00000112322	(133410-OTTDART00000030822) (102170-ENSDART00000112322)
MAD_Dr_004_102048-1	ENSDART00000113057	(119611-OTTDART00000027383) (102171-ENSDART00000113057)
MAD_Dr_004_102051-1	OTTDART00000017480	(89151-Dr.78872) (141697-ENSDART00000105485)
MAD_Dr_004_102059-1	Dr.80237	(112163-NM_178291.2)
MAD_Dr_004_102066-1	Dr.85784	(26989-ENSDART00000104763) (25983-Dr.151510) (25971-NM_001033735.1)
MAD_Dr_004_102090-1	ENSDART00000111642	(10129-Dr.124901) (10125-NM_001114437.1)
MAD_Dr_004_102091-1	Dr.125508	(101416-Dr.108263)
MAD_Dr_004_102093-1	Dr.126123	(117961-Dr.125953) (117226-Dr.129141) (115777-Dr.121762) (113167-Dr.121836) (112951-Dr.121625) (112447-Dr.122211) (110631-Dr.138274) (109877-Dr.131153) (109794-Dr.131596) (108500-Dr.127053) (107295-Dr.129097) (104628-OTTDART00000022176)
MAD_Dr_004_102101-1	OTTDART00000024248	(10645-ENSDART00000017646) (10121-Dr.114200) (10117-NM_212672.1)
MAD_Dr_004_102120-1	OTTDART00000022893	(55948-OTTDART00000019501)
MAD_Dr_004_102124-1	OTTDART00000032383	(102338-Dr.130912)
MAD_Dr_004_102126-1	OTTDART00000034449	(102376-OTTDART00000034450) (102249-OTTDART00000034449)
MAD_Dr_004_102127-1	NM_200646.1	(10227-Dr.78308) (10225-NM_200646.1)
MAD_Dr_004_102128-1	OTTDART00000038175	(108932-OTTDART00000038172) (104553-OTTDART00000038173)
MAD_Dr_004_102129-1	OTTDART00000040880	(9184-Dr.89754) (20579-ENSDART00000012457) (19538-XM_685501.3) (19531-OTTDART00000040879)
MAD_Dr_004_102133-1	ENSDART00000019541	(3137-ENSDART00000077357)
MAD_Dr_004_102134-1	ENSDART00000020456	(97377-Dr.149865) (97328-XM_001339733.2) (102256-ENSDART00000020456)
MAD_Dr_004_102135-1	OTTDART00000033107	(55039-XM_693733.1) (100089-ENSDART00000074027)
MAD_Dr_004_102136-1	ENSDART00000060112	(91769-OTTDART00000037975)
MAD_Dr_004_102137-1	ENSDART00000074810	(91596-Dr.78156) (91581-NM_001077299.1)
MAD_Dr_004_102139-1	ENSDART00000110052	(11411-XM_684679.3)
MAD_Dr_004_102144-1	XM_001331555.2	(102979-ENSDART00000061761)
MAD_Dr_004_102151-1	OTTDART00000022618	(89448-XM_001921627.1)
MAD_Dr_004_102152-1	NM_130927.1	(95267-Dr.4077) (82701-Dr.150240) (103976-ENSDART00000110761) (102294-NM_130927.1)
MAD_Dr_004_102153-1	Dr.6703	(105452-ENSDART00000109743) (104639-OTTDART00000032335) (102295-Dr.6703)
MAD_Dr_004_102169-1	Dr.95006	(110309-Dr.129270)
MAD_Dr_004_102178-1	Dr.111349	(108563-OTTDART00000042895)
MAD_Dr_004_102179-1	Dr.113858	(105711-Dr.129707) (104742-Dr.151038)
MAD_Dr_004_102187-1	XM_001919627.1	(10245-Dr.144338) (10233-XM_001919627.1)
MAD_Dr_004_102190-1	Dr.127146	(102111-Dr.128788)
MAD_Dr_004_102196-1	Dr.130912	(102247-OTTDART00000032383)
MAD_Dr_004_102217-1	Dr.149094	(51554-XM_678195.3)
MAD_Dr_004_102220-1	XM_001921599.1	(10244-Dr.140604) (10236-XM_001921599.1)
MAD_Dr_004_102224-1	OTTDART00000016558	(16253-OTTDART00000016353)
MAD_Dr_004_102225-1	OTTDART00000020803	(34036-ENSDART00000093266) (34031-ENSDART00000073809) (33612-Dr.84106) (33594-NM_001077280.1) (106015-ENSDART00000112004) (106013-ENSDART00000103296) (102364-OTTDART00000020803)
MAD_Dr_004_102228-1	OTTDART00000025983	(42356-OTTDART00000025980)
MAD_Dr_004_102232-1	OTTDART00000028618	(31936-ENSDART00000098850) (31445-Dr.77883) (31443-NM_200128.1) (30835-OTTDART00000028617)
MAD_Dr_004_102233-1	OTTDART00000029159	(88242-OTTDART00000029158) (102371-OTTDART00000029159)
MAD_Dr_004_102235-1	OTTDART00000030095	(57404-OTTDART00000030094) (36776-Dr.115086) (36766-NM_001100021.2) (36761-XM_001922960.1) (36751-ENSDART00000023262)
MAD_Dr_004_102238-1	OTTDART00000034875	(102157-OTTDART00000034876)
MAD_Dr_004_102239-1	OTTDART00000036069	(107245-ENSDART00000081325) (102378-OTTDART00000036069)
MAD_Dr_004_102244-1	ENSDART00000023803	(93348-Dr.37643)
MAD_Dr_004_102245-1	ENSDART00000040287	(41818-ENSDART00000032474) (19419-OTTDART00000040203) (19023-Dr.99377) (19019-NM_200882.1) (110943-OTTDART00000040204)
MAD_Dr_004_102246-1	OTTDART00000032923	(97219-XM_001921153.1) (95598-Dr.79682) (102468-OTTDART00000019007) (102387-OTTDART00000032923)
MAD_Dr_004_102248-1	ENSDART00000106101	(63098-Dr.89953) (63083-XM_695180.3) (61765-OTTDART00000020816)
MAD_Dr_004_102249-1	ENSDART00000111940	(62319-ENSDART00000110000) (58935-OTTDART00000031299)
MAD_Dr_004_102250-1	ENSDART00000112999	(92338-Dr.119446) (102473-NM_001130794.1) (102391-ENSDART00000112999)
MAD_Dr_004_102251-1	XM_687629.1	(103179-ENSDART00000109900)
MAD_Dr_004_102252-1	XM_001340611.2	(102401-Dr.83140) (102393-XM_001340611.2)
MAD_Dr_004_102254-1	NM_001007357.1	(107112-ENSDART00000058971)
MAD_Dr_004_102263-1	ENSDART00000064545	(8607-OTTDART00000024246)
MAD_Dr_004_102270-1	ENSDART00000114192	(8255-OTTDART00000040630) (10241-ENSDART00000114192)
MAD_Dr_004_102271-1	Dr.98180	(105497-Dr.124982)
MAD_Dr_004_102277-1	Dr.114661	(118347-XM_689282.3)
MAD_Dr_004_102278-1	Dr.118493	(114640-OTTDART00000034118)
MAD_Dr_004_102284-1	Dr.127081	(97467-OTTDART00000033539) (97009-OTTDART00000013047) (96629-OTTDART00000013049) (91031-Dr.118557) (24989-OTTDART00000006113) (113194-OTTDART00000013044) (110536-OTTDART00000013046) (104157-OTTDART00000033529)
MAD_Dr_004_102306-1	OTTDART00000008705	(102475-NM_001045054.1) (102465-ENSDART00000067263) (102441-OTTDART00000008705)
MAD_Dr_004_102311-1	OTTDART00000024680	(106311-ENSDART00000050000)
MAD_Dr_004_102316-1	OTTDART00000027441	(15134-ENSDART00000099735) (14977-OTTDART00000027439) (14715-Dr.107256) (14707-NM_001040384.1)
MAD_Dr_004_102320-1	OTTDART00000030907	(56-ENSDART00000079941) (52-ENSDART00000061293) (51773-ENSDART00000032130) (36315-OTTDART00000030901) (34-OTTDART00000030900) (33-XR_029492.2) (31507-ENSDART00000101711) (30857-ENSDART00000101710)
MAD_Dr_004_102323-1	OTTDART00000037964	(99770-OTTDART00000037965)
MAD_Dr_004_102327-1	OTTDART00000039651	(102471-XM_001330922.1) (102461-OTTDART00000039651)
MAD_Dr_004_102330-1	ENSDART00000064112	(107078-Dr.154467)
MAD_Dr_004_102332-1	ENSDART00000074552	(89865-OTTDART00000039643)
MAD_Dr_004_102333-1	ENSDART00000078476	(88682-Dr.117178) (88646-XM_691587.3)
MAD_Dr_004_102335-1	ENSDART00000110931	(75590-XM_001919181.1) (45363-XM_687284.3) (37790-XM_001344693.2) (36979-OTTDART00000041421) (36197-XM_690800.3) (33489-OTTDART00000022073) (141706-ENSDART00000113850) (141705-ENSDART00000101483) (141704-ENSDART00000065491)
MAD_Dr_004_102337-1	NM_001089569.1	(102518-Dr.154548) (102470-NM_001089569.1)
MAD_Dr_004_102339-1	XM_001922930.1	(102486-Dr.87438) (102472-XM_001922930.1)
MAD_Dr_004_102341-1	OTTDART00000018403	(99146-Dr.77986)
MAD_Dr_004_102347-1	OTTDART00000026111	(9763-Dr.74559) (9762-XM_001344339.2)
MAD_Dr_004_102358-1	OTTDART00000045592	(9924-Dr.104489) (9922-NM_131036.2) (9920-ENSDART00000077178)
MAD_Dr_004_102366-1	Dr.126038	(104547-OTTDART00000033817) (102828-OTTDART00000031157)
MAD_Dr_004_102368-1	Dr.127047	(97884-Dr.137182) (96708-Dr.128443) (94034-Dr.123058) (104320-Dr.137995)
MAD_Dr_004_102372-1	Dr.129634	(113967-XM_001920896.1)
MAD_Dr_004_102376-1	Dr.136707	(113033-Dr.128754)
MAD_Dr_004_102380-1	XM_690988.3	(10254-Dr.26777) (10251-XM_690988.3)
MAD_Dr_004_102387-1	Dr.152762	(105926-XM_001919596.1)
MAD_Dr_004_102390-1	Dr.155305	(78671-Dr.125055) (114951-Dr.128932)
MAD_Dr_004_102392-1	OTTDART00000031783	(99070-Dr.113859)
MAD_Dr_004_102393-1	OTTDART00000022301	(43466-ENSDART00000051184) (43374-OTTDART00000022300) (42417-Dr.76170) (42412-NM_201099.1) (126297-OTTDART00000022305) (102756-ENSDART00000097706)
MAD_Dr_004_102398-1	OTTDART00000031753	(99928-Dr.113852)
MAD_Dr_004_102399-1	OTTDART00000034147	(35166-OTTDART00000001940) (27785-OTTDART00000026515)
MAD_Dr_004_102400-1	OTTDART00000035615	(94771-OTTDART00000025256) (90800-Dr.26808)
MAD_Dr_004_102402-1	OTTDART00000037729	(47875-OTTDART00000037727) (104551-OTTDART00000037728)
MAD_Dr_004_102406-1	OTTDART00000043911	(119109-OTTDART00000043912) (118766-NM_212760.1)
MAD_Dr_004_102410-1	OTTDART00000006672	(89967-Dr.83707)
MAD_Dr_004_102411-1	ENSDART00000054097	(102471-XM_001330922.1) (102461-OTTDART00000039651)
MAD_Dr_004_102412-1	ENSDART00000056858	(95997-XM_001345258.2)
MAD_Dr_004_102413-1	ENSDART00000081176	(103480-ENSDART00000056804) (102546-ENSDART00000081176)
MAD_Dr_004_102416-1	ENSDART00000082787	(64410-XM_001921547.1)
MAD_Dr_004_102419-1	OTTDART00000019519	(95571-XM_001344418.1)
MAD_Dr_004_102424-1	OTTDART00000039260	(82720-OTTDART00000039261)
MAD_Dr_004_102425-1	XM_691647.2	(9648-OTTDART00000042179) (10299-ENSDART00000078805) (10256-XM_691647.2)
MAD_Dr_004_102427-1	ENSDART00000101976	(90985-ENSDART00000082433)
MAD_Dr_004_102428-1	ENSDART00000102505	(18840-Dr.143562) (18824-NM_001122624.1) (17336-XR_029400.2)
MAD_Dr_004_102429-1	ENSDART00000105010	(103151-OTTDART00000014466) (102563-ENSDART00000105010)
MAD_Dr_004_102430-1	OTTDART00000045701	(94066-OTTDART00000045702)
MAD_Dr_004_102432-1	ENSDART00000112891	(34551-XM_001339206.2)
MAD_Dr_004_102433-1	XM_001344002.1	(89191-OTTDART00000031307) (81268-Dr.4413) (103177-ENSDART00000109200)
MAD_Dr_004_102437-1	XM_001920998.1	(89124-XM_001919527.1) (68882-XM_001346432.2) (121566-Dr.117893) (102571-XM_001920998.1)
MAD_Dr_004_102439-1	XM_001335130.1	(97204-OTTDART00000043931) (110452-ENSDART00000058489) (102609-Dr.119783) (102574-XM_001335130.1)
MAD_Dr_004_102442-1	NM_001077330.1	(98955-Dr.78921) (109430-ENSDART00000084570) (105657-OTTDART00000038867) (101468-OTTDART00000038868)
MAD_Dr_004_102448-1	Dr.81942	(108776-XM_693075.3)
MAD_Dr_004_102451-1	ENSDART00000025971	(9266-OTTDART00000024266) (10119-Dr.78788) (10112-NM_212684.1)
MAD_Dr_004_102462-1	OTTDART00000038452	(1028-Dr.62387) (1027-NM_001079970.1) (1026-OTTDART00000038452)
MAD_Dr_004_102469-1	Dr.117533	(39685-XR_044904.1)
MAD_Dr_004_102474-1	NM_001007313.1	(10262-Dr.78485) (10261-NM_001007313.1)
MAD_Dr_004_102493-1	Dr.151849	(97705-Dr.105394) (7715-ENSDART00000104536) (7344-Dr.78655) (7342-NM_212678.1)
MAD_Dr_004_102494-1	Dr.151932	(4200-NM_178303.2) (3832-Dr.31427) (14894-Dr.116399)
MAD_Dr_004_102499-1	OTTDART00000022572	(4507-ENSDART00000074789) (4496-OTTDART00000022570)
MAD_Dr_004_102500-1	OTTDART00000022971	(117589-OTTDART00000043611) (104104-Dr.114272) (103566-OTTDART00000022911) (100061-Dr.151951) (102635-OTTDART00000022971)
MAD_Dr_004_102502-1	OTTDART00000027211	(80498-ENSDART00000108919) (102637-OTTDART00000027211)
MAD_Dr_004_102503-1	OTTDART00000029079	(46845-OTTDART00000002245)
MAD_Dr_004_102504-1	OTTDART00000005920	(10277-Dr.17472) (10273-NM_001045193.1) (10269-ENSDART00000024821) (10264-OTTDART00000005920)
MAD_Dr_004_102505-1	OTTDART00000033824	(113876-OTTDART00000033825)
MAD_Dr_004_102508-1	OTTDART00000036686	(97117-OTTDART00000036687) (35952-ENSDART00000057223) (33379-OTTDART00000036685) (33345-Dr.77867) (33338-NM_001076748.2)
MAD_Dr_004_102510-1	OTTDART00000038232	(99850-OTTDART00000038233) (17061-OTTDART00000038228)
MAD_Dr_004_102512-1	OTTDART00000042288	(98559-OTTDART00000042290) (64827-OTTDART00000042287)
MAD_Dr_004_102513-1	OTTDART00000043859	(95818-OTTDART00000043858)
MAD_Dr_004_102514-1	OTTDART00000012616	(8824-ENSDART00000044559) (8588-Dr.78310) (8584-NM_213097.1) (10295-ENSDART00000086336) (10265-OTTDART00000012616)
MAD_Dr_004_102516-1	OTTDART00000030914	(101850-OTTDART00000030915)
MAD_Dr_004_102538-1	Dr.97474	(54213-XM_001344044.2)
MAD_Dr_004_102546-1	Dr.110822	(103662-OTTDART00000040759) (102685-Dr.110822)
MAD_Dr_004_102578-1	Dr.150921	(10000-ENSDART00000085724)
MAD_Dr_004_102588-1	OTTDART00000017885	(97517-Dr.126093)
MAD_Dr_004_102589-1	OTTDART00000021720	(67563-OTTDART00000021719)
MAD_Dr_004_102590-1	OTTDART00000023123	(140754-OTTDART00000023122)
MAD_Dr_004_102592-1	OTTDART00000026558	(12119-OTTDART00000026557)
MAD_Dr_004_102597-1	OTTDART00000030738	(112233-OTTDART00000016045) (102732-OTTDART00000030738)
MAD_Dr_004_102605-1	OTTDART00000037569	(73429-ENSDART00000015694) (72909-Dr.77063) (72905-NM_200970.1) (70407-OTTDART00000037568)
MAD_Dr_004_102607-1	OTTDART00000038296	(8809-NM_001024461.1) (67468-OTTDART00000038294) (48539-OTTDART00000038293)
MAD_Dr_004_102609-1	OTTDART00000042422	(80762-XM_678937.3)
MAD_Dr_004_102610-1	OTTDART00000042496	(127457-OTTDART00000042498)
MAD_Dr_004_102612-1	OTTDART00000044786	(140872-OTTDART00000044784) (140871-ENSDART00000100527) (101857-OTTDART00000044785)
MAD_Dr_004_102613-1	OTTDART00000045299	(68045-OTTDART00000045298) (519-ENSDART00000114690)
MAD_Dr_004_102614-1	OTTDART00000045300	(792-XR_029048.2) (519-ENSDART00000114690) (1657-OTTDART00000039513)
MAD_Dr_004_102616-1	ENSDART00000046249	(6986-XM_682950.3)
MAD_Dr_004_102617-1	ENSDART00000051207	(67950-XM_691963.3)
MAD_Dr_004_102618-1	OTTDART00000009607	(94433-Dr.24294)
MAD_Dr_004_102619-1	ENSDART00000080413	(40871-NM_213015.1) (40780-ENSDART00000080417) (39877-Dr.75732) (34634-OTTDART00000026042)
MAD_Dr_004_102620-1	ENSDART00000097706	(43466-ENSDART00000051184) (43374-OTTDART00000022300) (42417-Dr.76170) (42412-NM_201099.1) (126297-OTTDART00000022305) (102522-OTTDART00000022301)
MAD_Dr_004_102623-1	XM_001339752.1	(5806-Dr.3182) (5805-NM_131312.2)
MAD_Dr_004_102625-1	XM_001338327.1	(107810-ENSDART00000016515) (102765-XM_001338327.1)
MAD_Dr_004_102633-1	Dr.75698	(123607-ENSDART00000015372)
MAD_Dr_004_102640-1	Dr.88288	(104062-ENSDART00000104289) (103642-OTTDART00000012765) (102780-Dr.88288)
MAD_Dr_004_102650-1	ENSDART00000053804	(4364-OTTDART00000027101)
MAD_Dr_004_102662-1	Dr.87388	(10434-NM_001083866.1) (10280-Dr.87388)
MAD_Dr_004_102688-1	OTTDART00000026347	(30422-ENSDART00000057192) (28828-Dr.32320) (28825-NM_214759.1) (28281-OTTDART00000026346)
MAD_Dr_004_102689-1	OTTDART00000028347	(97076-Dr.91833) (106121-ENSDART00000064212) (103091-NM_001037672.1)
MAD_Dr_004_102690-1	OTTDART00000031157	(104547-OTTDART00000033817) (102497-Dr.126038)
MAD_Dr_004_102691-1	OTTDART00000032521	(28434-OTTDART00000020961)
MAD_Dr_004_102694-1	OTTDART00000034685	(80700-ENSDART00000060361) (80322-OTTDART00000025767) (79626-Dr.134555) (79614-NM_001007058.1)
MAD_Dr_004_102695-1	OTTDART00000035300	(20803-OTTDART00000035249) (121019-OTTDART00000035297)
MAD_Dr_004_102697-1	OTTDART00000038685	(102867-XM_689974.3)
MAD_Dr_004_102700-1	ENSDART00000004341	(94134-OTTDART00000025868) (82983-Dr.23079) (82982-NM_213394.1) (81590-OTTDART00000037589) (52332-Dr.149722) (52314-NM_001109731.1)
MAD_Dr_004_102704-1	ENSDART00000056619	(99888-NM_001004669.1)
MAD_Dr_004_102705-1	ENSDART00000058171	(22412-XM_695711.3)
MAD_Dr_004_102707-1	ENSDART00000063313	(69474-XM_001342493.2)
MAD_Dr_004_102709-1	NM_201293.1	(10660-ENSDART00000078795) (10286-Dr.116121) (10247-OTTDART00000025275) (10285-NM_201293.1)
MAD_Dr_004_102710-1	ENSDART00000088611	(61472-XM_001344407.2)
MAD_Dr_004_102714-1	ENSDART00000108895	(96919-Dr.120908) (46522-Dr.126607) (46510-NM_001025176.3)
MAD_Dr_004_102715-1	ENSDART00000110360	(98837-NM_001111210.1)
MAD_Dr_004_102720-1	ENSDART00000114090	(7665-OTTDART00000039687) (7271-Dr.76322) (7270-XM_001339697.2)
MAD_Dr_004_102721-1	ENSDART00000106627	(88774-Dr.82481)
MAD_Dr_004_102724-1	XM_001334404.2	(88940-Dr.150912) (44206-ENSDART00000098209)
MAD_Dr_004_102725-1	XM_689974.3	(99524-OTTDART00000038851) (99523-OTTDART00000038686) (96342-Dr.13764) (113349-OTTDART00000038853) (112637-OTTDART00000038855) (109601-OTTDART00000038852) (108016-OTTDART00000038854) (104951-ENSDART00000075170) (104043-OTTDART00000038850) (103427-Dr.118007) (102834-OTTDART00000038685) (102867-XM_689974.3)
MAD_Dr_004_102726-1	XM_001343569.2	(134919-ENSDART00000061757) (108035-OTTDART00000017473) (102869-XM_001343569.2)
MAD_Dr_004_102727-1	ENSDART00000111802	(10060-ENSDART00000112187)
MAD_Dr_004_102728-1	XM_690335.3	(102879-NM_001168463.1) (102870-XM_690335.3)
MAD_Dr_004_102729-1	XM_001922995.1	(104389-XM_001922993.1) (102871-XM_001922995.1)
MAD_Dr_004_102730-1	XM_686736.3	(102952-Dr.150356) (102872-XM_686736.3)
MAD_Dr_004_102731-1	XM_001921625.1	(116025-ENSDART00000104701) (102949-Dr.149371) (102873-XM_001921625.1)
MAD_Dr_004_102735-1	ENSDART00000114436	(87792-Dr.134098)
MAD_Dr_004_102737-1	XM_688678.3	(9724-OTTDART00000042028) (10288-XM_688678.3)
MAD_Dr_004_102739-1	NM_131692.1	(105449-ENSDART00000048395) (105427-OTTDART00000022932)
MAD_Dr_004_102748-1	NM_001080627.1	(10292-Dr.122598) (10289-NM_001080627.1)
MAD_Dr_004_102760-1	NM_001001889.1	(9889-Dr.29035) (10386-ENSDART00000081675)
MAD_Dr_004_102794-1	OTTDART00000036675	(10346-ENSDART00000074256)
MAD_Dr_004_102824-1	OTTDART00000017551	(98385-Dr.119288)
MAD_Dr_004_102825-1	OTTDART00000018340	(90102-ENSDART00000073705) (12636-ENSDART00000112123) (12094-OTTDART00000018339) (11952-ENSDART00000048977)
MAD_Dr_004_102830-1	OTTDART00000034177	(122247-OTTDART00000039503)
MAD_Dr_004_102831-1	OTTDART00000034520	(107246-ENSDART00000085763)
MAD_Dr_004_102835-1	OTTDART00000036683	(54665-ENSDART00000083070) (53972-Dr.79834) (53962-NM_001089394.1) (219-OTTDART00000036679)
MAD_Dr_004_102836-1	OTTDART00000039170	(53911-OTTDART00000039169)
MAD_Dr_004_102841-1	OTTDART00000044752	(97709-XM_001339226.2)
MAD_Dr_004_102842-1	OTTDART00000045030	(33420-OTTDART00000028842)
MAD_Dr_004_102846-1	ENSDART00000061761	(102282-XM_001331555.2)
MAD_Dr_004_102847-1	XM_001919036.1	(14987-ENSDART00000111152)
MAD_Dr_004_102849-1	ENSDART00000102744	(3329-Dr.40634) (3328-XM_690137.2)
MAD_Dr_004_102850-1	XM_001342665.2	(103042-Dr.153060) (102983-XM_001342665.2)
MAD_Dr_004_102851-1	ENSDART00000112317	(87172-OTTDART00000044638)
MAD_Dr_004_102861-1	Dr.90581	(95899-Dr.152484)
MAD_Dr_004_102866-1	XM_001923603.1	(1031-Dr.28957) (1030-XM_001923603.1)
MAD_Dr_004_102884-1	XM_001923866.1	(10303-Dr.35926) (10302-XM_001923866.1)
MAD_Dr_004_102906-1	ENSDART00000109710	(8722-Dr.103454) (8720-XM_689606.3)
MAD_Dr_004_102910-1	OTTDART00000001432	(103105-Dr.89728) (103088-NM_198355.1) (103043-OTTDART00000001432)
MAD_Dr_004_102912-1	OTTDART00000013652	(103993-Dr.115995)
MAD_Dr_004_102913-1	OTTDART00000020490	(111187-OTTDART00000020489) (103046-OTTDART00000020490)
MAD_Dr_004_102916-1	OTTDART00000023114	(725-Dr.88335) (724-XM_001920168.1) (139839-ENSDART00000108661) (139838-ENSDART00000108484)
MAD_Dr_004_102918-1	OTTDART00000024104	(19027-OTTDART00000024103)
MAD_Dr_004_102919-1	OTTDART00000024749	(38533-XM_704577.2)
MAD_Dr_004_102923-1	OTTDART00000026679	(43630-OTTDART00000026677)
MAD_Dr_004_102927-1	NM_212706.1	(10540-ENSDART00000062339) (10420-ENSDART00000101718) (10414-OTTDART00000037801) (10311-Dr.79316) (10306-NM_212706.1)
MAD_Dr_004_102930-1	OTTDART00000035806	(22209-OTTDART00000028575)
MAD_Dr_004_102932-1	OTTDART00000036960	(68421-OTTDART00000012326)
MAD_Dr_004_102934-1	OTTDART00000039350	(96607-Dr.134263) (106392-OTTDART00000039349)
MAD_Dr_004_102935-1	OTTDART00000040939	(71276-XM_001920007.1)
MAD_Dr_004_102940-1	ENSDART00000103399	(79844-ENSDART00000080053) (37873-ENSDART00000101130) (37824-Dr.152401) (37811-XM_001918453.1) (37794-OTTDART00000036290) (37389-Dr.78542) (37358-NM_001008591.1)
MAD_Dr_004_102944-1	XM_001920306.1	(10315-Dr.140986) (10308-XM_001920306.1)
MAD_Dr_004_102946-1	XM_001918756.1	(60030-NM_130919.1)
MAD_Dr_004_102948-1	XM_001337594.2	(94408-ENSDART00000092064)
MAD_Dr_004_102951-1	NM_001037123.1	(89086-Dr.14498) (105141-OTTDART00000040966)
MAD_Dr_004_102952-1	NM_207094.1	(10419-ENSDART00000062432) (10407-ENSDART00000115193) (10312-Dr.88845) (10309-NM_207094.1)
MAD_Dr_004_102953-1	NM_001030000.1	(106214-ENSDART00000020174) (104346-OTTDART00000026703) (103090-NM_001030000.1)
MAD_Dr_004_102954-1	NM_001037672.1	(97076-Dr.91833) (106121-ENSDART00000064212) (102827-OTTDART00000028347)
MAD_Dr_004_102955-1	NM_001004011.1	(94365-Dr.88725)
MAD_Dr_004_102964-1	NM_001098386.1	(19736-ENSDART00000104295) (10531-ENSDART00000065293) (10314-Dr.115281) (10310-NM_001098386.1)
MAD_Dr_004_102966-1	Dr.84616	(107124-ENSDART00000100135)
MAD_Dr_004_102987-1	Dr.125865	(98218-Dr.127733) (103122-Dr.125865)
MAD_Dr_004_102989-1	Dr.127368	(98887-Dr.137064) (103141-Dr.138197)
MAD_Dr_004_103008-1	Dr.138197	(98887-Dr.137064) (103124-Dr.127368)
MAD_Dr_004_103012-1	Dr.149344	(95871-Dr.82950) (95845-NM_001004655.1)
MAD_Dr_004_103021-1	OTTDART00000021852	(57598-XM_689924.3)
MAD_Dr_004_103025-1	OTTDART00000031489	(4898-ENSDART00000067007) (3856-OTTDART00000009122) (3105-XR_044853.1)
MAD_Dr_004_103028-1	OTTDART00000042935	(10435-Dr.19662) (10432-XM_001334348.2) (10316-OTTDART00000042935)
MAD_Dr_004_103032-1	OTTDART00000040990	(75293-XM_001343682.2) (72862-OTTDART00000040985)
MAD_Dr_004_103034-1	ENSDART00000002639	(14016-OTTDART00000023504) (12751-XM_695612.3)
MAD_Dr_004_103035-1	ENSDART00000010512	(96945-OTTDART00000029193) (95502-Dr.83409)
MAD_Dr_004_103036-1	ENSDART00000021609	(1370-OTTDART00000027090) (1369-Dr.81033) (1368-NM_001017708.2)
MAD_Dr_004_103037-1	ENSDART00000054599	(116049-Dr.88278)
MAD_Dr_004_103038-1	ENSDART00000057865	(93796-Dr.2869)
MAD_Dr_004_103040-1	ENSDART00000062246	(101381-NM_001002590.1)
MAD_Dr_004_103041-1	ENSDART00000077861	(92489-Dr.83896) (80118-Dr.142777) (80078-XM_001344175.2)
MAD_Dr_004_103042-1	OTTDART00000005889	(43616-XM_693189.3)
MAD_Dr_004_103043-1	ENSDART00000097651	(116987-XM_001920188.1)
MAD_Dr_004_103044-1	ENSDART00000097895	(56113-XM_001342180.2)
MAD_Dr_004_103046-1	ENSDART00000109200	(89191-OTTDART00000031307) (81268-Dr.4413) (102568-XM_001344002.1)
MAD_Dr_004_103047-1	ENSDART00000109757	(105573-XM_001336254.1) (104068-ENSDART00000114769) (103178-ENSDART00000109757)
MAD_Dr_004_103048-1	ENSDART00000109900	(102392-XM_687629.1)
MAD_Dr_004_103050-1	NM_212784.1	(78108-OTTDART00000039082)
MAD_Dr_004_103058-1	OTTDART00000039738	(92480-OTTDART00000039739)
MAD_Dr_004_103059-1	NM_001044712.1	(105050-ENSDART00000006606) (103205-Dr.84678) (103198-NM_001044712.1)
MAD_Dr_004_103061-1	ENSDART00000015238	(303-XM_677925.3)
MAD_Dr_004_103063-1	Dr.51121	(102859-OTTDART00000020289)
MAD_Dr_004_103075-1	Dr.94499	(111309-XM_001342459.1) (103213-Dr.94499)
MAD_Dr_004_103091-1	OTTDART00000008412	(10334-Dr.78654) (10330-NM_001045147.2) (10325-ENSDART00000007196) (10323-OTTDART00000008412)
MAD_Dr_004_103125-1	OTTDART00000045657	(9527-NM_001080987.1)
MAD_Dr_004_103137-1	ENSDART00000098265	(4708-ENSDART00000098267) (4637-Dr.132331) (4628-NM_205674.1)
MAD_Dr_004_103144-1	OTTDART00000012281	(89071-OTTDART00000012280)
MAD_Dr_004_103145-1	OTTDART00000017514	(103304-NM_001083107.1) (103300-ENSDART00000104079) (103278-OTTDART00000017514)
MAD_Dr_004_103146-1	OTTDART00000021836	(63290-XM_001921930.1)
MAD_Dr_004_103151-1	OTTDART00000026329	(113290-ENSDART00000080103) (103284-OTTDART00000026329)
MAD_Dr_004_103157-1	NM_001111218.1	(10333-Dr.69635) (10329-NM_001111218.1)
MAD_Dr_004_103158-1	OTTDART00000037820	(78802-OTTDART00000037819) (77540-NM_001001833.2)
MAD_Dr_004_103159-1	OTTDART00000038377	(71548-OTTDART00000019729) (44548-ENSDART00000086985) (16277-OTTDART00000019725) (107591-OTTDART00000019727)
MAD_Dr_004_103162-1	OTTDART00000041035	(60215-NM_001163312.1)
MAD_Dr_004_103163-1	ENSDART00000016727	(97683-NM_200468.1) (94057-OTTDART00000029415) (82910-OTTDART00000029418) (124148-OTTDART00000029419) (103296-ENSDART00000016727)
MAD_Dr_004_103166-1	OTTDART00000040020	(99281-Dr.121252) (103301-OTTDART00000040020)
MAD_Dr_004_103167-1	ENSDART00000112372	(95012-OTTDART00000040902) (80675-XM_685710.2)
MAD_Dr_004_103169-1	ENSDART00000111395	(75669-OTTDART00000026957)
MAD_Dr_004_103172-1	XM_001921674.1	(91048-Dr.152376)
MAD_Dr_004_103173-1	NM_001100104.1	(105903-ENSDART00000112388) (103364-Dr.141498) (103309-NM_001100104.1)
MAD_Dr_004_103174-1	NM_001030199.1	(105051-ENSDART00000051699)
MAD_Dr_004_103184-1	Dr.85079	(106546-NM_001003549.2)
MAD_Dr_004_103237-1	Dr.153198	(97783-Dr.134966)
MAD_Dr_004_103244-1	OTTDART00000020362	(90586-ENSDART00000053641) (90564-OTTDART00000020361)
MAD_Dr_004_103245-1	ENSDART00000079487	(8307-XM_001921943.1)
MAD_Dr_004_103247-1	OTTDART00000030378	(48162-OTTDART00000030377)
MAD_Dr_004_103254-1	OTTDART00000015734	(96014-Dr.79799)
MAD_Dr_004_103255-1	ENSDART00000065208	(97197-OTTDART00000029176) (101275-NM_001002534.1)
MAD_Dr_004_103256-1	ENSDART00000106530	(71112-XM_001345353.2)
MAD_Dr_004_103257-1	ENSDART00000106657	(97615-Dr.90648)
MAD_Dr_004_103272-1	Dr.81113	(108931-OTTDART00000036442)
MAD_Dr_004_103274-1	Dr.84023	(105553-OTTDART00000040647)
MAD_Dr_004_103297-1	Dr.127131	(97539-Dr.153151) (95959-Dr.129381) (90688-Dr.154395)
MAD_Dr_004_103304-1	OTTDART00000044034	(9026-ENSDART00000048211) (2970-Dr.96725) (2969-XM_685788.3)
MAD_Dr_004_103305-1	Dr.132547	(4194-OTTDART00000023939)
MAD_Dr_004_103315-1	ENSDART00000061912	(8981-OTTDART00000043784)
MAD_Dr_004_103320-1	Dr.148371	(126905-Dr.115791)
MAD_Dr_004_103325-1	Dr.152659	(107512-XM_678327.3)
MAD_Dr_004_103327-1	ENSDART00000074256	(10293-OTTDART00000036675) (10159-Dr.132394) (10156-NM_001077579.1)
MAD_Dr_004_103332-1	OTTDART00000025367	(27435-NM_201098.1)
MAD_Dr_004_103334-1	OTTDART00000027746	(44738-ENSDART00000039265) (44050-Dr.75948) (44045-NM_001017632.1) (42768-OTTDART00000027743)
MAD_Dr_004_103338-1	OTTDART00000035882	(71615-OTTDART00000008081) (48682-Dr.155154) (48671-NM_001159585.1)
MAD_Dr_004_103339-1	OTTDART00000036144	(61773-ENSDART00000019704)
MAD_Dr_004_103341-1	OTTDART00000040662	(322-Dr.77979) (321-XM_682682.3) (1719-OTTDART00000040661)
MAD_Dr_004_103344-1	ENSDART00000003994	(91610-Dr.114377) (103477-ENSDART00000003994)
MAD_Dr_004_103349-1	ENSDART00000062608	(16291-OTTDART00000035706)
MAD_Dr_004_103351-1	ENSDART00000081505	(51443-Dr.78336) (51433-NM_001030255.1)
MAD_Dr_004_103352-1	ENSDART00000082068	(64289-XM_001340600.2)
MAD_Dr_004_103353-1	ENSDART00000097146	(3697-ENSDART00000026535)
MAD_Dr_004_103355-1	OTTDART00000016108	(59694-XM_690937.2)
MAD_Dr_004_103357-1	ENSDART00000108648	(125276-Dr.121263)
MAD_Dr_004_103360-1	ENSDART00000110054	(2414-Dr.79695) (2413-XM_695505.3)
MAD_Dr_004_103364-1	NM_001110540.1	(59041-ENSDART00000093583) (57706-Dr.94103)
MAD_Dr_004_103365-1	NM_200034.1	(93421-Dr.76296)
MAD_Dr_004_103367-1	XM_682861.3	(1036-Dr.77393) (1035-XM_682861.3)
MAD_Dr_004_103370-1	XM_001333783.2	(112420-ENSDART00000054069)
MAD_Dr_004_103385-1	NM_001002228.1	(59580-XM_001921961.1) (10578-OTTDART00000013804)
MAD_Dr_004_103407-1	OTTDART00000015025	(12473-ENSDART00000028938)
MAD_Dr_004_103428-1	OTTDART00000044157	(10389-XM_680564.3)
MAD_Dr_004_103434-1	OTTDART00000001473	(74933-ENSDART00000077802)
MAD_Dr_004_103436-1	OTTDART00000023851	(59146-ENSDART00000101224) (53967-OTTDART00000023850)
MAD_Dr_004_103437-1	OTTDART00000025186	(49811-OTTDART00000025185)
MAD_Dr_004_103440-1	OTTDART00000027990	(109609-ENSDART00000040723)
MAD_Dr_004_103441-1	OTTDART00000028371	(81436-OTTDART00000028369) (112058-OTTDART00000028370)
MAD_Dr_004_103442-1	OTTDART00000029227	(67633-ENSDART00000025612) (66340-Dr.85356) (66333-NM_001007445.1) (62198-OTTDART00000029226)
MAD_Dr_004_103443-1	OTTDART00000029493	(92001-OTTDART00000029491) (131006-OTTDART00000029497) (103574-OTTDART00000029493)
MAD_Dr_004_103445-1	OTTDART00000030636	(133975-OTTDART00000030635)
MAD_Dr_004_103449-1	ENSDART00000045295	(3510-OTTDART00000035846)
MAD_Dr_004_103451-1	OTTDART00000039466	(21050-OTTDART00000020678) (133094-Dr.143525)
MAD_Dr_004_103452-1	OTTDART00000040147	(103590-ENSDART00000098620) (103582-OTTDART00000040147)
MAD_Dr_004_103455-1	OTTDART00000045183	(80366-ENSDART00000060426) (76283-Dr.133741) (76258-NM_001002083.1) (75126-OTTDART00000045182)
MAD_Dr_004_103456-1	ENSDART00000063943	(94021-Dr.81210)
MAD_Dr_004_103457-1	ENSDART00000066977	(103954-OTTDART00000009295) (101101-NM_001045038.2)
MAD_Dr_004_103458-1	ENSDART00000081278	(76250-OTTDART00000012845)
MAD_Dr_004_103459-1	ENSDART00000098210	(55352-XM_685049.3)
MAD_Dr_004_103460-1	ENSDART00000100952	(9701-Dr.91265)
MAD_Dr_004_103464-1	ENSDART00000112143	(81825-ENSDART00000100755) (81728-ENSDART00000113663) (108854-ENSDART00000115238)
MAD_Dr_004_103479-1	NM_213528.2	(10364-Dr.80528) (10361-NM_213528.2)
MAD_Dr_004_103514-1	OTTDART00000009016	(107784-OTTDART00000009015)
MAD_Dr_004_103518-1	OTTDART00000022355	(107811-ENSDART00000058914)
MAD_Dr_004_103520-1	OTTDART00000026264	(6677-ENSDART00000028108) (6658-OTTDART00000026263) (6628-ENSDART00000104154) (6562-Dr.75993) (6559-NM_213342.1)
MAD_Dr_004_103525-1	OTTDART00000029318	(68043-OTTDART00000029317)
MAD_Dr_004_103527-1	OTTDART00000032485	(94726-ENSDART00000089943) (59198-OTTDART00000032483) (123487-OTTDART00000032486) (103654-OTTDART00000032485)
MAD_Dr_004_103528-1	OTTDART00000032827	(103669-ENSDART00000062598) (103655-OTTDART00000032827)
MAD_Dr_004_103532-1	ENSDART00000052938	(7656-XM_693259.3)
MAD_Dr_004_103538-1	ENSDART00000060880	(72978-ENSDART00000060877) (72625-OTTDART00000025623) (71590-NM_001009902.2)
MAD_Dr_004_103540-1	ENSDART00000100756	(72830-NM_001105597.1) (69477-Dr.108030)
MAD_Dr_004_103541-1	ENSDART00000101076	(74651-OTTDART00000040233) (57015-Dr.75594) (56995-XM_687678.2)
MAD_Dr_004_103545-1	XM_001337110.2	(91069-XM_694672.3) (73450-XM_001922025.1)
MAD_Dr_004_103546-1	NM_200008.1	(96223-OTTDART00000026980) (109030-ENSDART00000043076) (105357-OTTDART00000026979) (103679-NM_200008.1)
MAD_Dr_004_103557-1	Dr.84512	(115330-ENSDART00000057774) (108015-OTTDART00000037590)
MAD_Dr_004_103585-1	Dr.127130	(18122-ENSDART00000020463) (16722-Dr.83478) (16710-NM_200402.1)
MAD_Dr_004_103599-1	Dr.75293	(10780-ENSDART00000051065) (10445-NM_131037.3) (10373-Dr.75293)
MAD_Dr_004_103610-1	Dr.139603	(93988-Dr.154201) (51443-Dr.78336) (51433-NM_001030255.1)
MAD_Dr_004_103618-1	ENSDART00000039828	(6888-OTTDART00000037483)
MAD_Dr_004_103623-1	OTTDART00000012409	(89186-OTTDART00000012408)
MAD_Dr_004_103624-1	OTTDART00000017333	(35529-ENSDART00000082289) (34925-OTTDART00000017332) (34897-Dr.75857) (34894-NM_001017993.1) (34445-ENSDART00000038346)
MAD_Dr_004_103626-1	OTTDART00000022843	(48342-NM_131874.1) (35632-OTTDART00000020978) (35363-Dr.76130)
MAD_Dr_004_103630-1	OTTDART00000032608	(99173-Dr.125572) (98831-ENSDART00000097199) (98822-OTTDART00000032609)
MAD_Dr_004_103632-1	OTTDART00000035594	(49803-ENSDART00000039080) (49701-OTTDART00000025183) (49214-Dr.23314) (49212-NM_199938.1)
MAD_Dr_004_103633-1	OTTDART00000035772	(91409-Dr.122526) (43226-OTTDART00000030935) (117906-OTTDART00000033816) (115923-Dr.131171) (104545-OTTDART00000030936) (103765-OTTDART00000035774) (102733-OTTDART00000031151) (100951-OTTDART00000031149) (103764-OTTDART00000035772)
MAD_Dr_004_103636-1	OTTDART00000041769	(121950-OTTDART00000041770) (105588-Dr.74734)
MAD_Dr_004_103640-1	OTTDART00000044384	(45225-XM_001341460.2)
MAD_Dr_004_103641-1	OTTDART00000045309	(94135-ENSDART00000059945)
MAD_Dr_004_103642-1	ENSDART00000019803	(10906-OTTDART00000025343)
MAD_Dr_004_103643-1	ENSDART00000066459	(58122-ENSDART00000093571) (57556-XM_001331629.1) (104961-ENSDART00000113891)
MAD_Dr_004_103644-1	ENSDART00000074168	(94225-ENSDART00000074169) (14806-NM_001032366.3) (14803-OTTDART00000007436)
MAD_Dr_004_103646-1	ENSDART00000110406	(53075-Dr.135135) (53064-XM_001923436.1)
MAD_Dr_004_103648-1	ENSDART00000111057	(95836-ENSDART00000101495) (94410-ENSDART00000109603) (93496-ENSDART00000109700) (82507-ENSDART00000097503) (76678-ENSDART00000115332) (76677-ENSDART00000113896) (76676-ENSDART00000113612) (76675-ENSDART00000112514) (76674-ENSDART00000111311) (76670-ENSDART00000097502) (76423-ENSDART00000100879) (76422-ENSDART00000100876) (75832-NM_001102646.1) (75302-Dr.151544) (59544-XM_001923445.1) (54973-Dr.1…
MAD_Dr_004_103649-1	OTTDART00000042406	(9183-Dr.79824) (9180-XM_681670.3)
MAD_Dr_004_103650-1	ENSDART00000111442	(103495-ENSDART00000113886)
MAD_Dr_004_103653-1	NM_001020752.1	(103098-Dr.83510)
MAD_Dr_004_103654-1	NM_001083013.1	(10382-Dr.23447) (10379-NM_001083013.1)
MAD_Dr_004_103657-1	XM_001335421.2	(98257-ENSDART00000102939)
MAD_Dr_004_103663-1	ENSDART00000051558	(360-Dr.35358) (359-NM_001145689.1) (358-OTTDART00000041102)
MAD_Dr_004_103664-1	NM_001114719.1	(10383-Dr.117940) (10380-NM_001114719.1)
MAD_Dr_004_103666-1	Dr.23665	(111030-OTTDART00000045799) (107338-NM_212594.1) (105889-OTTDART00000045800) (103802-Dr.23665)
MAD_Dr_004_103674-1	XR_044959.1	(6960-XR_044760.1) (6923-XM_001921193.1)
MAD_Dr_004_103675-1	Dr.81191	(124247-ENSDART00000091100) (119714-XM_001333186.2)
MAD_Dr_004_103693-1	Dr.105330	(97513-Dr.124574)
MAD_Dr_004_103694-1	Dr.111066	(38082-Dr.153695) (38067-NM_001040345.1)
MAD_Dr_004_103697-1	Dr.118319	(108780-NM_001159983.1)
MAD_Dr_004_103707-1	OTTDART00000023273	(8399-ENSDART00000084890) (7811-Dr.114982) (7801-XM_690205.3)
MAD_Dr_004_103728-1	ENSDART00000081675	(9889-Dr.29035) (10290-NM_001001889.1)
MAD_Dr_004_103729-1	Dr.152257	(83300-Dr.104534) (132077-Dr.119064)
MAD_Dr_004_103735-1	OTTDART00000024637	(71045-ENSDART00000019845) (69712-Dr.13393) (69692-NM_205537.1) (35294-OTTDART00000024636)
MAD_Dr_004_103736-1	OTTDART00000025540	(62713-ENSDART00000013050) (50129-ENSDART00000103456) (44374-OTTDART00000025539)
MAD_Dr_004_103739-1	OTTDART00000027764	(56715-OTTDART00000027763)
MAD_Dr_004_103740-1	OTTDART00000028729	(73856-OTTDART00000028728)
MAD_Dr_004_103746-1	OTTDART00000034650	(3976-ENSDART00000090782) (1472-Dr.78000) (1471-NM_001128231.1) (1470-ENSDART00000009920) (1469-OTTDART00000034642) (1467-ENSDART00000109777) (1415-ENSDART00000113895) (1316-ENSDART00000114620)
MAD_Dr_004_103748-1	XM_001922464.1	(10390-Dr.78213) (10388-XM_001922464.1)
MAD_Dr_004_103751-1	OTTDART00000037051	(41533-OTTDART00000037049) (40373-OTTDART00000037048)
MAD_Dr_004_103754-1	OTTDART00000038984	(61615-OTTDART00000038983)
MAD_Dr_004_103755-1	OTTDART00000039161	(55983-ENSDART00000079101) (17384-XM_001919029.1)
MAD_Dr_004_103757-1	ENSDART00000011977	(74026-ENSDART00000054801) (103893-ENSDART00000109161) (103889-ENSDART00000011977)
MAD_Dr_004_103758-1	XM_680564.3	(10356-OTTDART00000044157)
MAD_Dr_004_103763-1	ENSDART00000111485	(71495-OTTDART00000041970)
MAD_Dr_004_103764-1	ENSDART00000112690	(322-Dr.77979) (321-XM_682682.3) (1719-OTTDART00000040661)
MAD_Dr_004_103765-1	ENSDART00000050345	(97151-Dr.91712) (103896-ENSDART00000050345)
MAD_Dr_004_103766-1	OTTDART00000041451	(100590-Dr.78234)
MAD_Dr_004_103768-1	XM_680992.3	(1041-Dr.75851) (1039-XM_680992.3)
MAD_Dr_004_103774-1	Dr.89875	(19905-XR_044916.1) (19904-XR_044906.1)
MAD_Dr_004_103781-1	Dr.114935	(104027-OTTDART00000021601)
MAD_Dr_004_103800-1	Dr.129845	(17444-Dr.9166) (17443-NM_213006.2)
MAD_Dr_004_103812-1	XM_001920392.1	(7964-OTTDART00000043125) (10396-Dr.84200) (10394-XM_001920392.1)
MAD_Dr_004_103823-1	NM_001004558.1	(10575-ENSDART00000011652) (10398-Dr.152708) (10395-NM_001004558.1)
MAD_Dr_004_103827-1	OTTDART00000002420	(95541-OTTDART00000002421) (94605-NM_001097585.1) (103953-OTTDART00000002420)
MAD_Dr_004_103828-1	OTTDART00000009295	(103587-ENSDART00000066977) (101101-NM_001045038.2)
MAD_Dr_004_103829-1	OTTDART00000017486	(111052-XM_001920166.1) (109655-ENSDART00000078442) (103955-OTTDART00000017486)
MAD_Dr_004_103830-1	OTTDART00000019532	(38465-OTTDART00000017688)
MAD_Dr_004_103832-1	OTTDART00000023789	(71507-ENSDART00000004233) (47456-OTTDART00000023788)
MAD_Dr_004_103840-1	OTTDART00000031946	(73546-OTTDART00000030317)
MAD_Dr_004_103842-1	OTTDART00000033584	(30649-Dr.91508) (30638-NM_214787.1)
MAD_Dr_004_103843-1	OTTDART00000036733	(13006-OTTDART00000036732)
MAD_Dr_004_103846-1	OTTDART00000044840	(94273-OTTDART00000044841)
MAD_Dr_004_103850-1	OTTDART00000021539	(95032-Dr.75448)
MAD_Dr_004_103851-1	ENSDART00000049148	(34007-ENSDART00000036891) (31744-Dr.78231) (31738-NM_214780.1)
MAD_Dr_004_103858-1	ENSDART00000111515	(82071-XM_001338784.1)
MAD_Dr_004_103866-1	Dr.105014	(106156-Dr.125384)
MAD_Dr_004_103872-1	Dr.125832	(81385-Dr.77893)
MAD_Dr_004_103873-1	Dr.127041	(99307-Dr.134921) (98399-Dr.127042)
MAD_Dr_004_103876-1	ENSDART00000103262	(55-OTTDART00000023881)
MAD_Dr_004_103877-1	XM_001338177.2	(1042-Dr.87569) (1040-XM_001338177.2)
MAD_Dr_004_103878-1	OTTDART00000026412	(10810-ENSDART00000079583) (10709-NM_131714.2) (10400-OTTDART00000026412)
MAD_Dr_004_103907-1	OTTDART00000022470	(50661-OTTDART00000022469)
MAD_Dr_004_103909-1	XM_678704.3	(8127-ENSDART00000104603) (7981-NM_001077276.1) (7809-Dr.85758)
MAD_Dr_004_103912-1	OTTDART00000028869	(16479-OTTDART00000028868)
MAD_Dr_004_103913-1	OTTDART00000029692	(49548-OTTDART00000029689)
MAD_Dr_004_103916-1	OTTDART00000031417	(14496-ENSDART00000105721) (14489-OTTDART00000031414) (13747-NM_212940.2)
MAD_Dr_004_103920-1	OTTDART00000037702	(9979-NM_200680.1)
MAD_Dr_004_103921-1	OTTDART00000037826	(58636-OTTDART00000037825)
MAD_Dr_004_103924-1	OTTDART00000038850	(99524-OTTDART00000038851) (99523-OTTDART00000038686) (96342-Dr.13764) (113349-OTTDART00000038853) (112637-OTTDART00000038855) (109601-OTTDART00000038852) (108016-OTTDART00000038854) (104951-ENSDART00000075170) (103427-Dr.118007) (102867-XM_689974.3) (102834-OTTDART00000038685) (104043-OTTDART00000038850)
MAD_Dr_004_103927-1	OTTDART00000041291	(99132-ENSDART00000101620) (98567-ENSDART00000111978) (97473-OTTDART00000041293) (95426-NM_001009898.1) (92532-OTTDART00000024098) (90655-Dr.81568)
MAD_Dr_004_103928-1	OTTDART00000043336	(94128-OTTDART00000043335) (66845-ENSDART00000099535) (64828-OTTDART00000043333)
MAD_Dr_004_103929-1	OTTDART00000043567	(23362-ENSDART00000077887) (22513-Dr.107265) (22501-NM_207077.1) (22430-OTTDART00000043566)
MAD_Dr_004_103932-1	OTTDART00000044729	(66782-Dr.25381) (66773-XM_701099.3) (51839-OTTDART00000044728) (104050-OTTDART00000044729)
MAD_Dr_004_103933-1	ENSDART00000006948	(93569-OTTDART00000026218)
MAD_Dr_004_103938-1	ENSDART00000090646	(857-Dr.109337) (856-NM_001080009.1)
MAD_Dr_004_103939-1	OTTDART00000014683	(9786-XM_685224.3)
MAD_Dr_004_103940-1	OTTDART00000014682	(9786-XM_685224.3)
MAD_Dr_004_103942-1	ENSDART00000105945	(61741-ENSDART00000106103) (104824-OTTDART00000013224) (104063-ENSDART00000105945)
MAD_Dr_004_103946-1	ENSDART00000114615	(107432-ENSDART00000113512)
MAD_Dr_004_103948-1	ENSDART00000115193	(10419-ENSDART00000062432) (10312-Dr.88845) (10309-NM_207094.1) (10407-ENSDART00000115193)
MAD_Dr_004_103949-1	OTTDART00000008169	(71190-OTTDART00000009860) (104070-OTTDART00000008169)
MAD_Dr_004_103953-1	ENSDART00000064387	(88905-Dr.121486)
MAD_Dr_004_103954-1	OTTDART00000002272	(61915-OTTDART00000024964)
MAD_Dr_004_103981-1	Dr.114272	(117589-OTTDART00000043611) (103566-OTTDART00000022911) (102635-OTTDART00000022971) (100061-Dr.151951)
MAD_Dr_004_103983-1	Dr.115522	(140128-ENSDART00000103373) (107610-XM_001338780.1) (104106-Dr.115522)
MAD_Dr_004_103987-1	Dr.119246	(48903-XM_001332079.1)
MAD_Dr_004_103993-1	Dr.125108	(100064-Dr.154242)
MAD_Dr_004_103998-1	Dr.126408	(46461-XM_694031.3) (45537-NM_001077274.1)
MAD_Dr_004_104001-1	Dr.132109	(110199-Dr.45458)
MAD_Dr_004_104019-1	OTTDART00000037801	(10540-ENSDART00000062339) (10420-ENSDART00000101718) (10311-Dr.79316) (10306-NM_212706.1)
MAD_Dr_004_104026-1	OTTDART00000022119	(95531-Dr.131180) (68348-OTTDART00000023511) (67622-OTTDART00000018053) (66956-OTTDART00000001470) (135148-Dr.129896) (130653-OTTDART00000001471) (129204-Dr.129995) (121057-Dr.122243) (118298-Dr.154109) (109350-Dr.84138) (104742-Dr.151038) (104625-Dr.152731) (101921-Dr.126135) (100908-Dr.124656) (100874-OTTDART00000030386)
MAD_Dr_004_104027-1	OTTDART00000026321	(75727-ENSDART00000109470) (69188-OTTDART00000026320) (105880-OTTDART00000034772)
MAD_Dr_004_104029-1	OTTDART00000028087	(50735-ENSDART00000103934) (48635-Dr.26556) (48626-NM_212590.1) (16515-OTTDART00000028086)
MAD_Dr_004_104030-1	OTTDART00000030076	(23695-Dr.82461) (23693-XM_690528.3) (107510-ENSDART00000108870) (104152-OTTDART00000030076)
MAD_Dr_004_104031-1	OTTDART00000030943	(109225-OTTDART00000030944) (104153-OTTDART00000030943)
MAD_Dr_004_104032-1	OTTDART00000031337	(38374-OTTDART00000031335) (35074-ENSDART00000109561)
MAD_Dr_004_104037-1	OTTDART00000034424	(2717-XM_001919376.1)
MAD_Dr_004_104039-1	OTTDART00000035250	(101388-Dr.74828)
MAD_Dr_004_104040-1	OTTDART00000039103	(106495-OTTDART00000039104)
MAD_Dr_004_104042-1	OTTDART00000041782	(95509-Dr.90478)
MAD_Dr_004_104043-1	OTTDART00000043091	(55673-ENSDART00000021240) (55205-ENSDART00000100526) (54813-OTTDART00000024023) (54364-Dr.43659) (54359-NM_199428.1) (124377-OTTDART00000024026)
MAD_Dr_004_104044-1	OTTDART00000044383	(45225-XM_001341460.2)
MAD_Dr_004_104046-1	OTTDART00000040890	(47953-XM_680019.1)
MAD_Dr_004_104048-1	ENSDART00000110826	(108042-XM_695734.2) (102735-OTTDART00000033035) (104169-ENSDART00000110826)
MAD_Dr_004_104054-1	NM_131770.1	(37734-Dr.75668)
MAD_Dr_004_104065-1	Dr.76357	(126734-OTTDART00000028875) (122660-NM_001033102.1)
MAD_Dr_004_104072-1	Dr.91478	(130283-OTTDART00000033582)
MAD_Dr_004_104082-1	ENSDART00000101718	(10540-ENSDART00000062339) (10414-OTTDART00000037801) (10311-Dr.79316) (10306-NM_212706.1) (10420-ENSDART00000101718)
MAD_Dr_004_104084-1	Dr.110334	(128848-ENSDART00000112638)
MAD_Dr_004_104107-1	Dr.142228	(108183-OTTDART00000030418) (104223-Dr.142228)
MAD_Dr_004_104108-1	Dr.148620	(99307-Dr.134921) (99185-Dr.134345) (98399-Dr.127042) (97875-Dr.123971) (97713-Dr.129118) (31694-Dr.144709) (106959-Dr.129180) (106337-Dr.125333) (104424-Dr.129274)
MAD_Dr_004_104115-1	OTTDART00000024417	(112538-OTTDART00000024418)
MAD_Dr_004_104121-1	OTTDART00000033833	(57135-OTTDART00000033823) (105037-OTTDART00000033834)
MAD_Dr_004_104125-1	OTTDART00000039876	(55314-XM_001922781.1)
MAD_Dr_004_104126-1	OTTDART00000039906	(140957-OTTDART00000039905) (140956-ENSDART00000074975)
MAD_Dr_004_104128-1	OTTDART00000041710	(7745-OTTDART00000041708) (17165-ENSDART00000112329) (12842-ENSDART00000011809)
MAD_Dr_004_104130-1	OTTDART00000045122	(95744-OTTDART00000045123)
MAD_Dr_004_104131-1	ENSDART00000064227	(78685-ENSDART00000049926) (104248-ENSDART00000064227)
MAD_Dr_004_104132-1	XM_001334140.2	(9298-Dr.117295) (9293-XM_001338836.2) (21039-XR_029095.2) (16514-OTTDART00000017215) (11907-Dr.116479) (11906-NM_001113633.1) (11902-OTTDART00000034515) (11892-ENSDART00000114863) (10429-Dr.136099) (10425-XM_001334140.2)
MAD_Dr_004_104134-1	ENSDART00000109704	(76818-XM_688063.3)
MAD_Dr_004_104136-1	ENSDART00000113149	(47896-Dr.11834) (47894-NM_001003779.1) (47152-OTTDART00000025001)
MAD_Dr_004_104138-1	XM_001342296.2	(40902-Dr.79693) (40894-NM_001001838.1)
MAD_Dr_004_104140-1	XM_682449.2	(10427-Dr.77533) (10426-XM_682449.2)
MAD_Dr_004_104141-1	NM_200298.2	(104777-ENSDART00000065590)
MAD_Dr_004_104163-1	Dr.97198	(56012-Dr.43101)
MAD_Dr_004_104180-1	Dr.126418	(116325-Dr.130482) (106578-Dr.117165)
MAD_Dr_004_104181-1	ENSDART00000089671	(1053-Dr.86282) (1052-NM_001115123.1) (1043-ENSDART00000089671)
MAD_Dr_004_104194-1	NM_199651.1	(10547-ENSDART00000105586) (10436-Dr.77943) (10431-NM_199651.1)
MAD_Dr_004_104204-1	Dr.137995	(97884-Dr.137182) (96708-Dr.128443)
MAD_Dr_004_104213-1	Dr.153031	(98168-OTTDART00000029976) (100698-Dr.122509) (104329-Dr.153031)
MAD_Dr_004_104216-1	Dr.153663	(129105-Dr.129071)
MAD_Dr_004_104217-1	OTTDART00000008837	(74030-ENSDART00000067176) (104334-OTTDART00000008837)
MAD_Dr_004_104219-1	OTTDART00000017413	(60974-ENSDART00000031485)
MAD_Dr_004_104220-1	OTTDART00000021838	(103153-OTTDART00000021852)
MAD_Dr_004_104224-1	OTTDART00000022466	(79536-XM_001334830.2)
MAD_Dr_004_104225-1	OTTDART00000022614	(109127-Dr.152710)
MAD_Dr_004_104230-1	OTTDART00000028734	(34485-OTTDART00000028732) (33811-ENSDART00000097427) (31906-ENSDART00000041634) (30035-Dr.36054) (30028-NM_001013516.1)
MAD_Dr_004_104238-1	OTTDART00000039095	(68912-OTTDART00000039094) (44148-ENSDART00000075973) (128517-OTTDART00000039096)
MAD_Dr_004_104239-1	OTTDART00000040551	(139941-ENSDART00000109775) (139940-ENSDART00000109114)
MAD_Dr_004_104240-1	OTTDART00000040795	(82826-XM_691595.3)
MAD_Dr_004_104241-1	OTTDART00000041282	(100566-OTTDART00000041283)
MAD_Dr_004_104242-1	OTTDART00000041430	(81529-OTTDART00000041429)
MAD_Dr_004_104245-1	OTTDART00000017273	(101100-NM_001005953.1)
MAD_Dr_004_104248-1	ENSDART00000034135	(12290-Dr.154323) (12277-XM_001921821.1)
MAD_Dr_004_104251-1	ENSDART00000090486	(21954-XM_001340131.2)
MAD_Dr_004_104254-1	ENSDART00000114738	(98140-XM_001343707.1)
MAD_Dr_004_104256-1	OTTDART00000014464	(90480-Dr.74098)
MAD_Dr_004_104262-1	OTTDART00000025411	(6484-ENSDART00000058685)
MAD_Dr_004_104269-1	OTTDART00000005859	(43-XR_029221.2)
MAD_Dr_004_104270-1	ENSDART00000026314	(9882-XM_689807.3) (6591-OTTDART00000032784) (10440-ENSDART00000026314)
MAD_Dr_004_104283-1	Dr.105053	(388-OTTDART00000045267)
MAD_Dr_004_104290-1	NM_205563.1	(10569-ENSDART00000048739) (10447-Dr.81088) (10442-NM_205563.1)
MAD_Dr_004_104292-1	Dr.128002	(96713-Dr.133297) (96704-Dr.123090) (121850-Dr.138835) (111514-Dr.126671) (101304-Dr.122607)
MAD_Dr_004_104295-1	Dr.129274	(99307-Dr.134921) (99185-Dr.134345) (98399-Dr.127042) (97875-Dr.123971) (97713-Dr.129118) (31694-Dr.144709) (106959-Dr.129180) (106337-Dr.125333) (104224-Dr.148620)
MAD_Dr_004_104296-1	Dr.129828	(102914-Dr.126359)
MAD_Dr_004_104301-1	ENSDART00000029699	(7040-OTTDART00000019414)
MAD_Dr_004_104312-1	Dr.138466	(12003-Dr.151537) (11999-NM_001077736.1) (104441-Dr.138466)
MAD_Dr_004_104314-1	XM_001920452.1	(27533-XM_001346112.2)
MAD_Dr_004_104326-1	OTTDART00000024918	(89565-ENSDART00000002962)
MAD_Dr_004_104330-1	OTTDART00000029156	(27459-Dr.84734) (22272-OTTDART00000029155)
MAD_Dr_004_104333-1	OTTDART00000032599	(89117-ENSDART00000110535)
MAD_Dr_004_104336-1	OTTDART00000041446	(114040-NM_001145608.1) (114030-OTTDART00000041444) (113881-ENSDART00000073717) (112236-ENSDART00000073718) (111692-Dr.113770) (104500-Dr.110982) (104478-NM_001145609.1) (104465-OTTDART00000041446)
MAD_Dr_004_104337-1	OTTDART00000041493	(6194-ENSDART00000102322) (6125-XM_001923590.1) (6119-OTTDART00000041491) (6099-Dr.56035) (6097-NM_001122755.1)
MAD_Dr_004_104338-1	OTTDART00000042990	(44882-OTTDART00000042989)
MAD_Dr_004_104343-1	ENSDART00000074099	(117907-OTTDART00000038454)
MAD_Dr_004_104344-1	ENSDART00000097569	(101842-OTTDART00000022498)
MAD_Dr_004_104346-1	XM_001336431.2	(100815-Dr.73952)
MAD_Dr_004_104347-1	XM_001343736.2	(103275-Dr.155231)
MAD_Dr_004_104350-1	NM_001004664.1	(106120-ENSDART00000063976)
MAD_Dr_004_104351-1	OTTDART00000042909	(9123-ENSDART00000101661) (8633-Dr.150590) (8631-NM_199984.1)
MAD_Dr_004_104356-1	Dr.76427	(5359-OTTDART00000029445)
MAD_Dr_004_104357-1	Dr.78624	(131786-Dr.121918) (104485-Dr.78624)
MAD_Dr_004_104372-1	XM_001922655.1	(1046-Dr.89636) (1045-XM_001922655.1)
MAD_Dr_004_104373-1	ENSDART00000042514	(4565-XM_692563.3)
MAD_Dr_004_104389-1	Dr.136164	(106588-Dr.129131) (104514-Dr.136164)
MAD_Dr_004_104402-1	Dr.148660	(4641-OTTDART00000023579)
MAD_Dr_004_104409-1	OTTDART00000002342	(104568-NM_198354.1) (104534-OTTDART00000002342)
MAD_Dr_004_104410-1	OTTDART00000020677	(81060-Dr.78526) (109920-ENSDART00000104334)
MAD_Dr_004_104411-1	OTTDART00000021543	(74667-OTTDART00000021481) (103644-OTTDART00000021544)
MAD_Dr_004_104416-1	OTTDART00000028283	(10911-OTTDART00000028278)
MAD_Dr_004_104419-1	OTTDART00000029685	(62472-OTTDART00000029680) (60467-OTTDART00000029679)
MAD_Dr_004_104422-1	OTTDART00000033817	(102828-OTTDART00000031157) (102497-Dr.126038)
MAD_Dr_004_104423-1	OTTDART00000035184	(95931-Dr.28291) (100376-OTTDART00000035185)
MAD_Dr_004_104425-1	OTTDART00000036950	(89008-Dr.80949)
MAD_Dr_004_104426-1	OTTDART00000037728	(47875-OTTDART00000037727)
MAD_Dr_004_104427-1	OTTDART00000038047	(93781-OTTDART00000038045) (71455-ENSDART00000052726) (69044-NM_001160409.1) (28631-Dr.85986) (26651-OTTDART00000038044) (110260-OTTDART00000038046)
MAD_Dr_004_104428-1	OTTDART00000038173	(108932-OTTDART00000038172) (104553-OTTDART00000038173)
MAD_Dr_004_104431-1	OTTDART00000039696	(90088-OTTDART00000039695) (80118-Dr.142777) (80078-XM_001344175.2)
MAD_Dr_004_104434-1	OTTDART00000045824	(119433-OTTDART00000045826)
MAD_Dr_004_104435-1	ENSDART00000110086	(75766-ENSDART00000112181) (74817-ENSDART00000109759) (73751-OTTDART00000037853) (73562-NM_001110387.1) (72455-Dr.39237)
MAD_Dr_004_104436-1	XM_001344897.1	(104576-Dr.69607) (104564-XM_001344897.1)
MAD_Dr_004_104437-1	XM_685254.3	(104596-Dr.118178) (104565-XM_685254.3)
MAD_Dr_004_104438-1	NM_001089372.1	(104042-OTTDART00000038623)
MAD_Dr_004_104440-1	NM_001003993.1	(107506-ENSDART00000013404)
MAD_Dr_004_104442-1	NM_001089413.1	(89793-Dr.117597) (111195-OTTDART00000037671) (102457-OTTDART00000037672)
MAD_Dr_004_104449-1	Dr.78926	(1499-Dr.99636) (1498-NM_001127465.1)
MAD_Dr_004_104452-1	XM_001342457.1	(13129-ENSDART00000113637) (10458-XM_001342457.1)
MAD_Dr_004_104462-1	Dr.99949	(104805-Dr.128833)
MAD_Dr_004_104463-1	NM_200414.1	(10699-OTTDART00000025535) (10467-Dr.81013) (10459-NM_200414.1)
MAD_Dr_004_104475-1	Dr.125851	(106338-Dr.125473)
MAD_Dr_004_104485-1	XM_001345849.2	(10469-Dr.103290) (10461-XM_001345849.2)
MAD_Dr_004_104497-1	XM_001923816.1	(42479-Dr.123441) (42473-XM_001921206.1)
MAD_Dr_004_104501-1	Dr.152731	(95531-Dr.131180) (68348-OTTDART00000023511) (129204-Dr.129995) (121057-Dr.122243) (118298-Dr.154109) (104742-Dr.151038) (104148-OTTDART00000022119) (100908-Dr.124656)
MAD_Dr_004_104503-1	OTTDART00000022176	(117961-Dr.125953) (117226-Dr.129141) (115777-Dr.121762) (113167-Dr.121836) (112951-Dr.121625) (112447-Dr.122211) (110631-Dr.138274) (109877-Dr.131153) (109794-Dr.131596) (108500-Dr.127053) (107295-Dr.129097) (102212-Dr.126123)
MAD_Dr_004_104504-1	OTTDART00000024077	(50386-ENSDART00000011701) (45670-OTTDART00000024075) (109216-OTTDART00000024078)
MAD_Dr_004_104511-1	OTTDART00000029223	(20642-ENSDART00000100369) (20641-ENSDART00000029599) (20615-OTTDART00000029222)
MAD_Dr_004_104513-1	OTTDART00000032335	(105452-ENSDART00000109743) (102295-Dr.6703)
MAD_Dr_004_104514-1	OTTDART00000035563	(92880-OTTDART00000035558)
MAD_Dr_004_104515-1	OTTDART00000035836	(35496-ENSDART00000099166) (33936-OTTDART00000002318)
MAD_Dr_004_104518-1	OTTDART00000042272	(7229-OTTDART00000042270) (17389-ENSDART00000003412)
MAD_Dr_004_104519-1	ENSDART00000021456	(80830-XM_687530.1)
MAD_Dr_004_104522-1	ENSDART00000092202	(67111-OTTDART00000012456)
MAD_Dr_004_104523-1	OTTDART00000030650	(68401-Dr.89393) (68395-XM_001344864.2)
MAD_Dr_004_104526-1	ENSDART00000112865	(56537-XM_677838.3) (47546-ENSDART00000114899)
MAD_Dr_004_104527-1	ENSDART00000113581	(66389-OTTDART00000038626) (61226-Dr.84231) (61216-XM_001922513.1)
MAD_Dr_004_104529-1	XM_001922356.1	(111887-XM_001922193.1)
MAD_Dr_004_104531-1	XM_001345692.2	(36224-Dr.135000)
MAD_Dr_004_104532-1	XM_001921370.1	(104748-Dr.154613) (104679-XM_001921370.1)
MAD_Dr_004_104534-1	XM_001341685.1	(110465-ENSDART00000111304)
MAD_Dr_004_104536-1	XM_694476.3	(53220-ENSDART00000065377) (104716-Dr.120003) (104682-XM_694476.3)
MAD_Dr_004_104537-1	XM_001920202.1	(99199-Dr.153532)
MAD_Dr_004_104538-1	ENSDART00000045677	(98692-Dr.86663)
MAD_Dr_004_104539-1	OTTDART00000029941	(100907-Dr.119508)
MAD_Dr_004_104540-1	NM_001037706.1	(104706-Dr.94427) (104688-NM_001037706.1)
MAD_Dr_004_104554-1	NM_131432.1	(14965-ENSDART00000040431) (14722-ENSDART00000081659) (10714-OTTDART00000025004)
MAD_Dr_004_104555-1	Dr.77459	(20635-Dr.107123) (20626-NM_213000.1)
MAD_Dr_004_104568-1	XM_001918919.1	(80070-ENSDART00000113540)
MAD_Dr_004_104570-1	Dr.117593	(109440-NM_001145620.1) (109423-OTTDART00000040796) (108942-ENSDART00000112097) (104715-Dr.117593)
MAD_Dr_004_104574-1	Dr.124672	(97992-Dr.154470) (97902-OTTDART00000035134) (92002-OTTDART00000035131) (79840-OTTDART00000023831) (76575-OTTDART00000035132) (62823-OTTDART00000016338) (62470-OTTDART00000007922) (61162-OTTDART00000007921) (60490-OTTDART00000010523) (59445-OTTDART00000007923) (46832-OTTDART00000021438) (45809-OTTDART00000010815) (43169-OTTDART00000012165) (31175-NM_001114702.1) (29009-OTTDART00000021521) (26419-…
MAD_Dr_004_104581-1	Dr.130775	(24934-OTTDART00000026975)
MAD_Dr_004_104595-1	Dr.148500	(753-XR_029062.2) (38683-XM_001919089.1)
MAD_Dr_004_104596-1	Dr.151038	(105711-Dr.129707)
MAD_Dr_004_104599-1	Dr.153188	(895-XR_045001.1)
MAD_Dr_004_104601-1	Dr.153744	(14914-OTTDART00000043513)
MAD_Dr_004_104606-1	OTTDART00000016326	(91318-Dr.84878) (104780-NM_001079826.1) (104778-ENSDART00000100716) (104751-OTTDART00000016326)
MAD_Dr_004_104610-1	OTTDART00000024690	(118535-OTTDART00000024691)
MAD_Dr_004_104613-1	OTTDART00000027758	(48412-OTTDART00000027757)
MAD_Dr_004_104615-1	OTTDART00000028182	(109221-OTTDART00000028181)
MAD_Dr_004_104620-1	OTTDART00000038013	(30285-OTTDART00000038012)
MAD_Dr_004_104624-1	OTTDART00000042151	(17876-XM_692570.3)
MAD_Dr_004_104626-1	OTTDART00000043898	(64905-ENSDART00000078620) (64556-XM_695246.3)
MAD_Dr_004_104628-1	ENSDART00000036456	(90077-OTTDART00000028151)
MAD_Dr_004_104630-1	ENSDART00000065590	(104260-NM_200298.2)
MAD_Dr_004_104632-1	OTTDART00000034542	(100329-Dr.112199)
MAD_Dr_004_104634-1	NM_001114915.1	(111010-OTTDART00000012520) (109406-OTTDART00000012521)
MAD_Dr_004_104659-1	Dr.128833	(104589-Dr.99949)
MAD_Dr_004_104682-1	OTTDART00000024348	(26924-OTTDART00000024346) (114977-OTTDART00000024349) (109717-OTTDART00000024347) (104936-OTTDART00000024352)
MAD_Dr_004_104684-1	OTTDART00000010368	(10490-NM_001040332.2) (10485-ENSDART00000104112) (10483-OTTDART00000010368)
MAD_Dr_004_104685-1	OTTDART00000028292	(48728-ENSDART00000075400) (48535-Dr.155062) (48521-NM_213502.1) (47458-OTTDART00000028291)
MAD_Dr_004_104687-1	OTTDART00000035388	(493-Dr.105318) (492-XM_687458.3) (105053-ENSDART00000102374)
MAD_Dr_004_104688-1	OTTDART00000036617	(57674-OTTDART00000036616) (53356-Dr.86859)
MAD_Dr_004_104690-1	OTTDART00000038547	(72810-ENSDART00000063089) (71971-OTTDART00000038546) (68598-Dr.92602)
MAD_Dr_004_104693-1	ENSDART00000103154	(5163-OTTDART00000038804) (114259-Dr.77582) (104845-ENSDART00000108747) (104844-ENSDART00000103154)
MAD_Dr_004_104696-1	ENSDART00000112687	(78134-ENSDART00000053906) (77398-NM_001020758.1) (107919-ENSDART00000109462) (104848-ENSDART00000112687)
MAD_Dr_004_104697-1	ENSDART00000114149	(9611-OTTDART00000017123) (9182-Dr.34948) (9179-XM_686823.3) (28873-ENSDART00000115058)
MAD_Dr_004_104699-1	XM_001345641.2	(90432-Dr.119336) (34424-ENSDART00000022621) (30312-Dr.12808) (30310-NM_201139.1)
MAD_Dr_004_104700-1	XM_001921632.1	(23126-ENSDART00000080097)
MAD_Dr_004_104701-1	OTTDART00000019443	(88076-Dr.91827)
MAD_Dr_004_104708-1	Dr.76372	(110950-ENSDART00000074216) (104863-Dr.76372)
MAD_Dr_004_104715-1	XM_001922432.1	(8039-Dr.85810)
MAD_Dr_004_104734-1	XM_686311.3	(10493-Dr.82738) (10489-XM_686311.3)
MAD_Dr_004_104767-1	Dr.14207	(10490-NM_001040332.2) (10485-ENSDART00000104112) (10483-OTTDART00000010368)
MAD_Dr_004_104770-1	Dr.152666	(99408-Dr.152892) (99346-NM_001020651.1) (121951-ENSDART00000112065) (120576-Dr.36402) (104922-Dr.152666)
MAD_Dr_004_104775-1	OTTDART00000013121	(94058-OTTDART00000039856) (91917-Dr.120880) (88942-OTTDART00000006120) (88084-OTTDART00000013122) (79225-Dr.123389) (71114-OTTDART00000015712) (62607-OTTDART00000033992) (54511-OTTDART00000013052) (53981-OTTDART00000018909) (41564-OTTDART00000018905) (41530-OTTDART00000013051) (37609-OTTDART00000013050) (34783-OTTDART00000039851) (30043-OTTDART00000039853) (28781-OTTDART00000039852) (25041-OTTDA…
MAD_Dr_004_104776-1	OTTDART00000016148	(5891-Dr.7499) (5889-XM_691693.3)
MAD_Dr_004_104777-1	OTTDART00000016397	(58922-XM_683316.3)
MAD_Dr_004_104781-1	OTTDART00000023392	(38387-OTTDART00000023391)
MAD_Dr_004_104783-1	OTTDART00000024159	(13261-ENSDART00000006671) (12732-Dr.76843) (12729-NM_212599.1) (12552-OTTDART00000024158)
MAD_Dr_004_104787-1	OTTDART00000031954	(110087-OTTDART00000043082) (104939-OTTDART00000031954)
MAD_Dr_004_104788-1	XM_692998.3	(6601-XM_001920117.1)
MAD_Dr_004_104793-1	OTTDART00000038627	(66389-OTTDART00000038626) (61226-Dr.84231) (61216-XM_001922513.1)
MAD_Dr_004_104795-1	OTTDART00000042215	(28725-ENSDART00000010258)
MAD_Dr_004_104796-1	OTTDART00000042675	(98084-OTTDART00000042676)
MAD_Dr_004_104800-1	ENSDART00000074468	(89192-OTTDART00000037916) (114250-OTTDART00000037917)
MAD_Dr_004_104802-1	OTTDART00000016797	(78990-XM_001921163.1)
MAD_Dr_004_104803-1	ENSDART00000093244	(35589-Dr.41195) (35584-XM_687977.3)
MAD_Dr_004_104805-1	ENSDART00000105439	(18586-OTTDART00000032510)
MAD_Dr_004_104810-1	ENSDART00000113891	(58122-ENSDART00000093571) (57556-XM_001331629.1) (103774-ENSDART00000066459)
MAD_Dr_004_104814-1	XM_001345702.1	(104982-Dr.91250) (104966-XM_001345702.1)
MAD_Dr_004_104815-1	XM_693473.3	(107433-ENSDART00000114805) (104968-XM_693473.3)
MAD_Dr_004_104816-1	XM_001919576.1	(96354-Dr.94371)
MAD_Dr_004_104817-1	ENSDART00000089646	(9984-Dr.78888) (9980-NM_207053.1)
MAD_Dr_004_104819-1	XM_001920272.1	(93270-OTTDART00000038520)
MAD_Dr_004_104827-1	Dr.84706	(42479-Dr.123441) (42473-XM_001921206.1) (104980-Dr.84706)
MAD_Dr_004_104830-1	XM_001345866.2	(30866-Dr.30163) (30865-NM_207080.1)
MAD_Dr_004_104846-1	OTTDART00000042239	(39-Dr.105708) (38-XM_001920556.1)
MAD_Dr_004_104848-1	NM_213167.1	(10503-Dr.155180) (10500-NM_213167.1)
MAD_Dr_004_104857-1	Dr.132771	(108624-Dr.137309)
MAD_Dr_004_104881-1	OTTDART00000028270	(52348-OTTDART00000028269)
MAD_Dr_004_104882-1	OTTDART00000029471	(50755-Dr.135387) (50743-NM_001014367.1) (22632-OTTDART00000029470)
MAD_Dr_004_104883-1	OTTDART00000031387	(44876-OTTDART00000023394)
MAD_Dr_004_104887-1	OTTDART00000033317	(99211-OTTDART00000033316) (80275-OTTDART00000030128) (130555-Dr.128727) (109828-OTTDART00000033315) (109784-Dr.126817) (105036-OTTDART00000033317)
MAD_Dr_004_104888-1	OTTDART00000033834	(57135-OTTDART00000033823) (104237-OTTDART00000033833)
MAD_Dr_004_104890-1	OTTDART00000034681	(80406-OTTDART00000001900) (20887-ENSDART00000059453) (13334-ENSDART00000059448) (13325-OTTDART00000034680) (13090-Dr.79572) (13088-NM_182881.2) (12848-OTTDART00000026440)
MAD_Dr_004_104892-1	OTTDART00000037002	(51647-OTTDART00000037001)
MAD_Dr_004_104895-1	OTTDART00000039788	(140030-ENSDART00000115135) (140029-ENSDART00000115035)
MAD_Dr_004_104901-1	OTTDART00000043232	(4206-ENSDART00000110751) (1465-OTTDART00000043231) (1315-XM_001924009.1)
MAD_Dr_004_104902-1	NM_001002699.2	(11004-OTTDART00000012167) (10604-ENSDART00000061131) (10508-Dr.15223) (10505-NM_001002699.2)
MAD_Dr_004_104903-1	ENSDART00000006606	(103205-Dr.84678) (103198-NM_001044712.1)
MAD_Dr_004_104904-1	ENSDART00000051699	(103310-NM_001030199.1)
MAD_Dr_004_104906-1	ENSDART00000102374	(493-Dr.105318) (492-XM_687458.3) (104833-OTTDART00000035388)
MAD_Dr_004_104911-1	Dr.28781	(129104-Dr.129053) (106754-Dr.127923) (105058-Dr.28781)
MAD_Dr_004_104913-1	XM_682170.3	(10510-Dr.134370) (10506-XM_682170.3)
MAD_Dr_004_104980-1	Dr.152462	(60599-XM_689364.3)
MAD_Dr_004_104984-1	Dr.154265	(72643-XM_001920457.1)
MAD_Dr_004_104986-1	OTTDART00000019191	(54246-ENSDART00000079842) (53005-OTTDART00000019190) (51484-NM_199546.1)
MAD_Dr_004_104991-1	OTTDART00000028295	(140925-OTTDART00000028294) (140924-ENSDART00000031121)
MAD_Dr_004_104993-1	OTTDART00000036475	(34221-ENSDART00000020261) (34218-OTTDART00000036474) (33453-Dr.75091) (33450-NM_131445.1)
MAD_Dr_004_104998-1	OTTDART00000040966	(89086-Dr.14498) (103089-NM_001037123.1)
MAD_Dr_004_105000-1	ENSDART00000065397	(100071-OTTDART00000029291)
MAD_Dr_004_105002-1	NM_001020553.1	(99143-Dr.33734) (107109-ENSDART00000026846) (106639-OTTDART00000037882)
MAD_Dr_004_105010-1	NM_001113615.1	(10520-Dr.106062) (10516-NM_001113615.1)
MAD_Dr_004_105036-1	Dr.127330	(109448-Dr.62013)
MAD_Dr_004_105037-1	Dr.127994	(115920-Dr.129296)
MAD_Dr_004_105040-1	ENSDART00000103038	(90702-OTTDART00000019662) (114460-ENSDART00000103134) (105187-ENSDART00000103038)
MAD_Dr_004_105065-1	OTTDART00000030383	(14810-ENSDART00000020400) (14607-OTTDART00000030382) (14351-Dr.12583) (14350-NM_205751.2)
MAD_Dr_004_105070-1	OTTDART00000035718	(6110-OTTDART00000035717) (6077-Dr.77190) (6076-NM_001004554.2)
MAD_Dr_004_105071-1	OTTDART00000037096	(90839-OTTDART00000037097) (65925-OTTDART00000037090) (104942-OTTDART00000037099)
MAD_Dr_004_105072-1	ENSDART00000011662	(9790-OTTDART00000027872)
MAD_Dr_004_105073-1	OTTDART00000038096	(51269-OTTDART00000038095)
MAD_Dr_004_105076-1	OTTDART00000041879	(32010-OTTDART00000041878)
MAD_Dr_004_105078-1	OTTDART00000044670	(91848-Dr.92223) (127222-ENSDART00000105771)
MAD_Dr_004_105079-1	OTTDART00000045161	(54951-OTTDART00000045156) (37220-ENSDART00000064028) (35520-OTTDART00000045160)
MAD_Dr_004_105082-1	ENSDART00000041880	(3518-Dr.150893) (3516-XM_001921758.1)
MAD_Dr_004_105083-1	ENSDART00000077796	(76323-XM_678845.2)
MAD_Dr_004_105084-1	ENSDART00000077799	(9809-OTTDART00000036179) (25358-Dr.18487) (25350-XM_001332506.2)
MAD_Dr_004_105085-1	ENSDART00000102942	(37028-Dr.78669) (37021-NM_200113.1)
MAD_Dr_004_105088-1	ENSDART00000104455	(55921-OTTDART00000017020)
MAD_Dr_004_105093-1	XM_001345778.2	(77516-XM_001345752.2)
MAD_Dr_004_105094-1	XM_001922445.1	(83086-NM_001105604.1) (81358-ENSDART00000111121) (72621-XM_001923114.1) (141641-ENSDART00000109421) (141640-ENSDART00000112523) (141639-ENSDART00000113175) (120665-XM_001921068.1) (105251-XM_001922445.1)
MAD_Dr_004_105097-1	XM_001921325.1	(65996-ENSDART00000093290)
MAD_Dr_004_105100-1	ENSDART00000073766	(30512-OTTDART00000028523) (10526-ENSDART00000073766)
MAD_Dr_004_105102-1	XM_001921964.1	(82319-OTTDART00000022134) (76096-ENSDART00000113075) (74380-OTTDART00000022142) (73312-Dr.116208) (64496-Dr.116219) (141542-NM_001105146.1) (129976-XM_001922666.1) (128806-XM_001920705.1) (128199-XM_001923067.1) (122880-XM_001923123.1) (118643-XM_001921917.1) (109055-XM_001922586.1) (105924-XM_001919880.1) (105266-XM_001921964.1)
MAD_Dr_004_105104-1	ENSDART00000110820	(10823-ENSDART00000101799)
MAD_Dr_004_105110-1	Dr.62670	(140213-ENSDART00000111340) (120603-OTTDART00000023614) (105290-Dr.62670)
MAD_Dr_004_105119-1	Dr.88784	(79045-XR_044951.1)
MAD_Dr_004_105131-1	Dr.104738	(115577-Dr.100071) (105309-Dr.104738)
MAD_Dr_004_105138-1	XM_683326.3	(80902-ENSDART00000099568)
MAD_Dr_004_105143-1	XM_001918432.1	(7728-OTTDART00000001855) (10537-Dr.87564) (10532-XM_001918432.1)
MAD_Dr_004_105144-1	Dr.126860	(119192-Dr.126995) (105320-Dr.126860)
MAD_Dr_004_105145-1	Dr.126874	(114078-Dr.137984)
MAD_Dr_004_105161-1	NM_001100103.1	(105661-ENSDART00000003434) (105442-OTTDART00000037339)
MAD_Dr_004_105164-1	XM_692494.3	(60540-OTTDART00000030184)
MAD_Dr_004_105165-1	NM_001080701.1	(10536-Dr.84809) (10534-NM_001080701.1)
MAD_Dr_004_105171-1	XM_001923607.1	(115260-OTTDART00000032432) (114024-OTTDART00000011828) (105349-XM_001923607.1)
MAD_Dr_004_105172-1	NM_001045300.1	(10872-ENSDART00000077390) (10538-Dr.88991) (10535-NM_001045300.1)
MAD_Dr_004_105173-1	OTTDART00000008682	(66355-OTTDART00000008681) (61330-OTTDART00000036959)
MAD_Dr_004_105174-1	OTTDART00000018939	(109466-Dr.114829) (107494-OTTDART00000018940) (107490-Dr.152249) (107041-Dr.120881) (105351-OTTDART00000018939)
MAD_Dr_004_105179-1	OTTDART00000026289	(42387-NM_213110.1) (42324-ENSDART00000030211) (37966-OTTDART00000026288)
MAD_Dr_004_105184-1	OTTDART00000030182	(80669-OTTDART00000030180)
MAD_Dr_004_105186-1	OTTDART00000039465	(21050-OTTDART00000020678) (108017-OTTDART00000039468) (105362-OTTDART00000039465)
MAD_Dr_004_105189-1	OTTDART00000042900	(18482-OTTDART00000042899) (16787-XM_693147.3)
MAD_Dr_004_105190-1	OTTDART00000043264	(3872-Dr.85943) (3871-XM_001922489.1)
MAD_Dr_004_105192-1	OTTDART00000045484	(37638-ENSDART00000110171)
MAD_Dr_004_105193-1	OTTDART00000019945	(99053-Dr.81879)
MAD_Dr_004_105195-1	ENSDART00000084639	(68613-ENSDART00000084631)
MAD_Dr_004_105196-1	OTTDART00000039209	(107105-OTTDART00000039210) (105371-OTTDART00000039209)
MAD_Dr_004_105198-1	OTTDART00000040095	(100398-NM_001005969.1)
MAD_Dr_004_105199-1	XM_001918573.1	(55084-Dr.87314) (55059-NM_001076636.1)
MAD_Dr_004_105241-1	Dr.138092	(4680-OTTDART00000034274)
MAD_Dr_004_105242-1	Dr.141562	(58826-XM_001923628.1) (50749-Dr.76671) (50737-NM_001122836.1) (50731-ENSDART00000079262) (50723-OTTDART00000037076)
MAD_Dr_004_105251-1	NM_194416.1	(10928-ENSDART00000005884) (10603-OTTDART00000025000) (10021-Dr.29852)
MAD_Dr_004_105252-1	OTTDART00000006626	(7699-OTTDART00000006625)
MAD_Dr_004_105253-1	OTTDART00000017861	(97769-Dr.118154) (76575-OTTDART00000035132) (69486-OTTDART00000042355) (16451-OTTDART00000022639) (100633-Dr.153214)
MAD_Dr_004_105256-1	OTTDART00000021673	(89074-OTTDART00000030445)
MAD_Dr_004_105259-1	OTTDART00000022932	(105449-ENSDART00000048395) (105427-OTTDART00000022932)
MAD_Dr_004_105263-1	OTTDART00000025465	(14399-OTTDART00000025463)
MAD_Dr_004_105267-1	OTTDART00000028611	(78715-OTTDART00000028609)
MAD_Dr_004_105269-1	OTTDART00000034393	(36942-ENSDART00000110651) (27990-OTTDART00000034391)
MAD_Dr_004_105270-1	OTTDART00000034669	(94776-OTTDART00000034667) (80781-OTTDART00000034664) (56167-ENSDART00000111214) (55421-Dr.98360) (55413-NM_001110120.1) (48963-OTTDART00000034665)
MAD_Dr_004_105274-1	OTTDART00000037339	(105661-ENSDART00000003434) (105336-NM_001100103.1)
MAD_Dr_004_105275-1	OTTDART00000039383	(92425-OTTDART00000039381)
MAD_Dr_004_105278-1	OTTDART00000042609	(105825-Dr.125363)
MAD_Dr_004_105279-1	OTTDART00000042948	(4003-ENSDART00000111088) (3128-OTTDART00000042944) (3122-XM_686358.3)
MAD_Dr_004_105282-1	ENSDART00000112404	(4426-NM_001044762.1) (4423-ENSDART00000081611) (4422-OTTDART00000020430) (4272-Dr.77163)
MAD_Dr_004_105283-1	ENSDART00000098869	(74489-OTTDART00000016044)
MAD_Dr_004_105284-1	ENSDART00000105522	(64191-NM_001003944.1) (115269-ENSDART00000112016)
MAD_Dr_004_105286-1	XM_001336350.2	(46531-ENSDART00000062281)
MAD_Dr_004_105287-1	XM_001923235.1	(62441-OTTDART00000030415)
MAD_Dr_004_105288-1	XM_001333283.2	(105489-Dr.119248) (105458-XM_001333283.2)
MAD_Dr_004_105289-1	NM_001130638.1	(105911-ENSDART00000114465) (105884-OTTDART00000039829) (105530-Dr.148350) (105459-NM_001130638.1)
MAD_Dr_004_105290-1	OTTDART00000038477	(9864-ENSDART00000044735) (8295-OTTDART00000038475) (8285-Dr.87682) (8283-NM_205730.2)
MAD_Dr_004_105301-1	ENSDART00000105586	(10436-Dr.77943) (10431-NM_199651.1)
MAD_Dr_004_105312-1	ENSDART00000113240	(10681-OTTDART00000019018) (10548-ENSDART00000113240)
MAD_Dr_004_105315-1	Dr.105605	(105704-Dr.124954)
MAD_Dr_004_105324-1	Dr.121752	(109116-Dr.140884) (105531-Dr.151417)
MAD_Dr_004_105325-1	Dr.121997	(59262-XM_001918427.1) (10517-NM_001004581.1)
MAD_Dr_004_105332-1	NM_199900.1	(1099-ENSDART00000066446) (1062-ENSDART00000011102) (1061-Dr.81414) (1060-XM_001922580.1) (1056-Dr.150767) (1055-NM_199900.1)
MAD_Dr_004_105333-1	NM_001017545.1	(10552-Dr.29884) (10550-NM_001017545.1)
MAD_Dr_004_105367-1	Dr.151417	(109116-Dr.140884) (105492-Dr.121752)
MAD_Dr_004_105374-1	Dr.154479	(140281-ENSDART00000113223)
MAD_Dr_004_105378-1	OTTDART00000018859	(77679-XM_001923266.1) (77650-XM_001342051.2) (105603-Dr.119417) (105571-NM_001083088.1) (105570-ENSDART00000115226) (105541-OTTDART00000018859)
MAD_Dr_004_105380-1	OTTDART00000026382	(51539-OTTDART00000026381)
MAD_Dr_004_105381-1	OTTDART00000033623	(57677-OTTDART00000033622)
MAD_Dr_004_105385-1	OTTDART00000040647	(47451-XM_001332163.2)
MAD_Dr_004_105392-1	ENSDART00000102903	(211-OTTDART00000044458) (10757-OTTDART00000044463) (10556-ENSDART00000102903)
MAD_Dr_004_105395-1	ENSDART00000036741	(76496-Dr.11342) (76476-NM_199637.1) (105568-ENSDART00000111731) (105562-ENSDART00000036741)
MAD_Dr_004_105396-1	ENSDART00000057492	(62418-OTTDART00000045185) (57593-Dr.14216) (57582-XM_001345097.1)
MAD_Dr_004_105399-1	OTTDART00000030169	(88413-XM_001340902.1)
MAD_Dr_004_105402-1	ENSDART00000114927	(10811-XR_029112.2) (10557-ENSDART00000114927)
MAD_Dr_004_105407-1	XM_001343824.2	(116213-ENSDART00000053460) (105632-Dr.149190) (105574-XM_001343824.2)
MAD_Dr_004_105412-1	XM_001919161.1	(69482-OTTDART00000022072) (36197-XM_690800.3) (17558-XM_001922247.1) (105581-XM_001919161.1)
MAD_Dr_004_105419-1	Dr.74734	(121950-OTTDART00000041770) (103768-OTTDART00000041769)
MAD_Dr_004_105453-1	ENSDART00000018037	(3018-Dr.81526) (3015-XM_688135.3)
MAD_Dr_004_105455-1	XM_001919142.1	(114514-ENSDART00000106386) (105621-XM_001919142.1)
MAD_Dr_004_105470-1	Dr.153077	(56337-Dr.80105) (56320-NM_199752.1) (105668-XM_001918804.1)
MAD_Dr_004_105473-1	OTTDART00000011353	(43591-ENSDART00000032268)
MAD_Dr_004_105477-1	OTTDART00000024894	(73095-OTTDART00000024892)
MAD_Dr_004_105479-1	OTTDART00000026592	(18327-OTTDART00000026591) (128268-OTTDART00000026598)
MAD_Dr_004_105480-1	OTTDART00000027525	(72310-ENSDART00000056735) (71004-Dr.86107) (71001-NM_001002431.1) (67023-OTTDART00000027523)
MAD_Dr_004_105481-1	OTTDART00000027775	(18414-ENSDART00000053932) (18265-OTTDART00000027773) (17894-Dr.82555) (17892-NM_001111232.1)
MAD_Dr_004_105482-1	OTTDART00000029174	(115878-OTTDART00000029175)
MAD_Dr_004_105487-1	OTTDART00000032700	(107037-Dr.116295) (105651-OTTDART00000032700)
MAD_Dr_004_105488-1	OTTDART00000033663	(47106-XM_693845.3) (124306-OTTDART00000033669) (105652-OTTDART00000033663)
MAD_Dr_004_105493-1	OTTDART00000038867	(98955-Dr.78921) (109430-ENSDART00000084570) (102578-NM_001077330.1) (101468-OTTDART00000038868) (105657-OTTDART00000038867)
MAD_Dr_004_105498-1	ENSDART00000003434	(105442-OTTDART00000037339)
MAD_Dr_004_105499-1	ENSDART00000013626	(61469-XM_679433.3)
MAD_Dr_004_105501-1	XM_685794.3	(89059-Dr.110747)
MAD_Dr_004_105503-1	XM_001918804.1	(56337-Dr.80105) (56320-NM_199752.1)
MAD_Dr_004_105504-1	XM_001345564.2	(105717-Dr.134963) (105673-XM_001344580.2) (105669-XM_001345564.2)
MAD_Dr_004_105515-1	Dr.75700	(129472-OTTDART00000037958) (124474-OTTDART00000037957) (119118-XM_688824.3)
MAD_Dr_004_105524-1	ENSDART00000048739	(10447-Dr.81088) (10442-NM_205563.1)
MAD_Dr_004_105528-1	Dr.109054	(78210-ENSDART00000083622)
MAD_Dr_004_105534-1	Dr.114615	(121212-OTTDART00000009021) (105698-Dr.114615)
MAD_Dr_004_105536-1	ENSDART00000067321	(205-Dr.82663) (204-XM_001337978.2)
MAD_Dr_004_105541-1	Dr.124954	(105482-Dr.105605)
MAD_Dr_004_105547-1	XM_001920615.1	(10574-Dr.94881) (10571-XM_001920615.1)
MAD_Dr_004_105574-1	Dr.152869	(91630-Dr.151568) (89473-OTTDART00000033712) (114303-OTTDART00000033691)
MAD_Dr_004_105584-1	OTTDART00000027606	(31477-OTTDART00000027605) (30964-ENSDART00000111130)
MAD_Dr_004_105587-1	ENSDART00000011652	(10398-Dr.152708) (10395-NM_001004558.1)
MAD_Dr_004_105589-1	OTTDART00000035263	(120737-OTTDART00000035259)
MAD_Dr_004_105590-1	OTTDART00000035940	(24536-OTTDART00000035939)
MAD_Dr_004_105593-1	NM_131564.1	(9764-Dr.79604) (10576-NM_131564.1)
MAD_Dr_004_105594-1	OTTDART00000042962	(77320-OTTDART00000042961)
MAD_Dr_004_105595-1	OTTDART00000044214	(30776-Dr.106574) (30763-NM_001168264.1) (16660-OTTDART00000044213)
MAD_Dr_004_105597-1	ENSDART00000053776	(111676-NM_001012249.1) (111649-OTTDART00000001491) (105763-ENSDART00000053776)
MAD_Dr_004_105598-1	OTTDART00000028632	(9965-ENSDART00000063434) (9807-Dr.81343) (9806-NM_213078.1)
MAD_Dr_004_105600-1	NM_001002067.1	(108937-OTTDART00000006507)
MAD_Dr_004_105601-1	OTTDART00000013804	(59580-XM_001921961.1) (10352-NM_001002228.1)
MAD_Dr_004_105605-1	OTTDART00000025493	(97282-OTTDART00000025494) (88498-OTTDART00000025491) (82287-XM_001923824.1)
MAD_Dr_004_105624-1	NM_201305.1	(10944-ENSDART00000034456) (10583-Dr.75173) (10580-NM_201305.1)
MAD_Dr_004_105637-1	ENSDART00000073626	(21963-Dr.80625) (21958-NM_001020519.1)
MAD_Dr_004_105638-1	XM_001344828.1	(89236-OTTDART00000043039)
MAD_Dr_004_105640-1	Dr.120020	(88166-OTTDART00000043212)
MAD_Dr_004_105642-1	Dr.10904	(9351-OTTDART00000012558) (10711-OTTDART00000012557)
MAD_Dr_004_105643-1	Dr.120369	(50081-OTTDART00000018093)
MAD_Dr_004_105648-1	Dr.125363	(105446-OTTDART00000042609)
MAD_Dr_004_105655-1	Dr.129114	(14241-ENSDART00000102858) (14199-ENSDART00000102861) (13942-Dr.76746) (13937-NM_001004601.1)
MAD_Dr_004_105671-1	Dr.148473	(112319-ENSDART00000059194) (112159-XM_001918475.1) (110644-OTTDART00000016000) (109660-NM_001017582.1) (105848-Dr.148473)
MAD_Dr_004_105674-1	Dr.150885	(4182-OTTDART00000043051)
MAD_Dr_004_105682-1	OTTDART00000025711	(10871-ENSDART00000010274)
MAD_Dr_004_105683-1	NM_213371.1	(10746-ENSDART00000078401) (10643-OTTDART00000019755) (10591-Dr.78785) (10587-NM_213371.1)
MAD_Dr_004_105684-1	OTTDART00000022467	(83126-Dr.134661) (83111-XM_001922931.1) (83100-XM_001923709.1) (64228-XM_001921997.1) (58952-Dr.139397) (58942-XM_001922110.1) (41248-XR_045056.1) (18965-Dr.113494) (18956-XM_001921897.1) (141166-XM_001919236.1) (141165-XM_001921348.1) (13125-Dr.115031) (13124-XM_001921098.1) (13093-Dr.125223) (13082-XM_001923464.1) (12520-XM_001923456.1) (105871-OTTDART00000022467)
MAD_Dr_004_105685-1	OTTDART00000023062	(57440-OTTDART00000023061)
MAD_Dr_004_105686-1	OTTDART00000023884	(17269-OTTDART00000023883)
MAD_Dr_004_105692-1	OTTDART00000030070	(9003-OTTDART00000030069) (19872-ENSDART00000002279)
MAD_Dr_004_105693-1	XM_001342476.2	(10592-Dr.86306) (10588-XM_001342476.2)
MAD_Dr_004_105699-1	OTTDART00000040998	(6422-ENSDART00000058876) (6263-OTTDART00000040997) (13361-NM_001145604.1)
MAD_Dr_004_105700-1	OTTDART00000042519	(78170-OTTDART00000028104) (124711-OTTDART00000042520)
MAD_Dr_004_105701-1	OTTDART00000044210	(91364-OTTDART00000044209)
MAD_Dr_004_105705-1	ENSDART00000061824	(105915-XM_678773.3) (105891-ENSDART00000061824)
MAD_Dr_004_105706-1	OTTDART00000043873	(98092-ENSDART00000065699)
MAD_Dr_004_105707-1	ENSDART00000090644	(55268-XM_001923381.1) (19126-Dr.106750) (19114-XM_001923384.1)
MAD_Dr_004_105709-1	ENSDART00000101241	(91915-Dr.119767) (91897-NM_001166121.1) (91876-OTTDART00000002319) (105897-ENSDART00000101241)
MAD_Dr_004_105711-1	NM_203480.1	(10593-Dr.134948) (10590-NM_203480.1)
MAD_Dr_004_105715-1	ENSDART00000112792	(42078-Dr.88903) (42074-NM_205734.1)
MAD_Dr_004_105722-1	XM_001920053.1	(105945-Dr.107726) (105923-XM_001920053.1)
MAD_Dr_004_105724-1	XM_001919596.1	(17697-ENSDART00000114325)
MAD_Dr_004_105750-1	OTTDART00000031344	(5739-NM_001115122.1)
MAD_Dr_004_105786-1	OTTDART00000015393	(39873-OTTDART00000015392) (30579-Dr.119094)
MAD_Dr_004_105788-1	OTTDART00000024626	(50762-ENSDART00000077938)
MAD_Dr_004_105790-1	OTTDART00000024858	(82054-OTTDART00000024852)
MAD_Dr_004_105791-1	OTTDART00000025019	(20796-ENSDART00000101447) (20654-Dr.10736) (20644-NM_131843.2) (18900-OTTDART00000025017)
MAD_Dr_004_105792-1	NM_001161671.1	(7493-NM_001099998.2) (6991-Dr.65436) (6990-NM_001161670.1) (10188-NM_001161669.1)
MAD_Dr_004_105793-1	OTTDART00000027863	(31134-ENSDART00000077631) (30715-Dr.5298) (30704-NM_206830.1) (28932-OTTDART00000027862)
MAD_Dr_004_105795-1	OTTDART00000029467	(76873-ENSDART00000010975) (49385-NM_200457.1) (47280-OTTDART00000029466)
MAD_Dr_004_105798-1	OTTDART00000030089	(87523-OTTDART00000031056) (105997-OTTDART00000030089)
MAD_Dr_004_105801-1	XM_001923864.1	(98-OTTDART00000038190) (107-Dr.76202) (106-XM_001923864.1)
MAD_Dr_004_105804-1	OTTDART00000037500	(50941-ENSDART00000074064) (41479-ENSDART00000078759) (36109-OTTDART00000037497)
MAD_Dr_004_105806-1	OTTDART00000038558	(34420-OTTDART00000038555)
MAD_Dr_004_105809-1	OTTDART00000044140	(43384-ENSDART00000009484) (30607-OTTDART00000044139)
MAD_Dr_004_105810-1	OTTDART00000045198	(113209-OTTDART00000045197)
MAD_Dr_004_105813-1	OTTDART00000045787	(120616-OTTDART00000045786)
MAD_Dr_004_105815-1	ENSDART00000063382	(10552-Dr.29884) (10550-NM_001017545.1)
MAD_Dr_004_105819-1	OTTDART00000006621	(66519-ENSDART00000109557) (52396-Dr.89926)
MAD_Dr_004_105831-1	OTTDART00000025000	(10928-ENSDART00000005884) (10542-NM_194416.1) (10021-Dr.29852)
MAD_Dr_004_105842-1	ENSDART00000061131	(11004-OTTDART00000012167) (10508-Dr.15223) (10505-NM_001002699.2)
MAD_Dr_004_105848-1	Dr.125159	(21493-NM_131616.1) (12243-Dr.81268)
MAD_Dr_004_105874-1	ENSDART00000112368	(8464-XM_001922023.1)
MAD_Dr_004_105888-1	OTTDART00000024769	(30626-ENSDART00000113814) (30603-ENSDART00000112882) (29771-Dr.75208) (29733-NM_214714.1) (28721-OTTDART00000024766) (114242-OTTDART00000024770)
MAD_Dr_004_105889-1	OTTDART00000025722	(87533-OTTDART00000025720) (106301-OTTDART00000025721) (104756-OTTDART00000025723) (106084-OTTDART00000025722)
MAD_Dr_004_105890-1	OTTDART00000026017	(21127-OTTDART00000026016)
MAD_Dr_004_105891-1	OTTDART00000026607	(75196-OTTDART00000026605)
MAD_Dr_004_105893-1	OTTDART00000027925	(28665-OTTDART00000027923) (21399-ENSDART00000075511)
MAD_Dr_004_105896-1	OTTDART00000033829	(12735-OTTDART00000033827)
MAD_Dr_004_105897-1	OTTDART00000034070	(115261-OTTDART00000034069) (106095-OTTDART00000034070)
MAD_Dr_004_105898-1	OTTDART00000034689	(31902-ENSDART00000007189) (31868-OTTDART00000027664) (31457-Dr.18537) (31456-NM_200600.1)
MAD_Dr_004_105899-1	OTTDART00000035001	(30871-XM_001922310.1) (106398-ENSDART00000114118)
MAD_Dr_004_105902-1	OTTDART00000036307	(12155-OTTDART00000036306)
MAD_Dr_004_105903-1	OTTDART00000036749	(100954-OTTDART00000036750)
MAD_Dr_004_105904-1	OTTDART00000037942	(35560-ENSDART00000055722) (35517-Dr.155212) (35502-XM_001918428.1) (35435-ENSDART00000104057) (34245-Dr.36537) (34243-NM_001004583.1) (33511-OTTDART00000037941)
MAD_Dr_004_105907-1	ENSDART00000102640	(7810-Dr.87592) (7803-NM_001077745.1)
MAD_Dr_004_105909-1	OTTDART00000041164	(97670-OTTDART00000041163) (51884-OTTDART00000041162)
MAD_Dr_004_105910-1	OTTDART00000041362	(116097-OTTDART00000041361)
MAD_Dr_004_105914-1	OTTDART00000043890	(73840-OTTDART00000011792) (48059-Dr.83316) (48056-NM_200193.1) (47019-OTTDART00000011791)
MAD_Dr_004_105915-1	OTTDART00000031736	(1567-XM_677653.3)
MAD_Dr_004_105916-1	OTTDART00000041168	(10063-Dr.97733) (10061-XM_001919166.1)
MAD_Dr_004_105917-1	NM_001013538.1	(6310-OTTDART00000028249) (10898-ENSDART00000002728) (10717-OTTDART00000028250) (10613-Dr.39103) (10612-NM_001013538.1)
MAD_Dr_004_105918-1	ENSDART00000063976	(104479-NM_001004664.1)
MAD_Dr_004_105919-1	ENSDART00000064212	(97076-Dr.91833) (103091-NM_001037672.1) (102827-OTTDART00000028347)
MAD_Dr_004_105920-1	ENSDART00000064214	(105877-OTTDART00000028339)
MAD_Dr_004_105921-1	ENSDART00000075513	(53452-Dr.133085) (53437-XM_693638.2)
MAD_Dr_004_105923-1	ENSDART00000098418	(106401-NM_001110760.1) (106394-ENSDART00000073776) (106377-OTTDART00000023833)
MAD_Dr_004_105924-1	ENSDART00000112166	(45089-Dr.105901) (45073-XM_696932.3) (31500-Dr.150524)
MAD_Dr_004_105926-1	XM_001918580.1	(40362-Dr.75989) (40351-NM_001077304.1)
MAD_Dr_004_105927-1	Dr.31900	(110856-ENSDART00000029579) (108769-NM_001003589.1)
MAD_Dr_004_105931-1	Dr.86767	(79025-OTTDART00000044909) (73971-Dr.152157) (73956-XM_001345821.2)
MAD_Dr_004_105933-1	Dr.89829	(107333-OTTDART00000044700)
MAD_Dr_004_105949-1	OTTDART00000040834	(56454-OTTDART00000026156) (47193-OTTDART00000026157)
MAD_Dr_004_105950-1	Dr.112697	(109343-NM_001145243.1) (108018-OTTDART00000041734) (107814-ENSDART00000114345) (106150-Dr.112697)
MAD_Dr_004_105959-1	Dr.126739	(107806-OTTDART00000042191)
MAD_Dr_004_105960-1	ENSDART00000042209	(800-Dr.75373) (799-XM_680607.3)
MAD_Dr_004_105970-1	Dr.129813	(108281-Dr.133319)
MAD_Dr_004_105972-1	Dr.131721	(93087-Dr.121712)
MAD_Dr_004_105976-1	Dr.135786	(71887-ENSDART00000079956)
MAD_Dr_004_105981-1	ENSDART00000112284	(10695-ENSDART00000060519) (10694-ENSDART00000028380) (10618-ENSDART00000112284)
MAD_Dr_004_105993-1	OTTDART00000002166	(98693-XM_684063.2) (95237-OTTDART00000042553)
MAD_Dr_004_105994-1	OTTDART00000004998	(71554-ENSDART00000063942) (68107-Dr.144120) (68069-NM_001122745.1) (68059-ENSDART00000104137)
MAD_Dr_004_105997-1	OTTDART00000024003	(60106-Dr.21244) (60104-NM_131176.1) (59272-OTTDART00000024002)
MAD_Dr_004_105998-1	OTTDART00000024171	(62445-OTTDART00000024170)
MAD_Dr_004_106000-1	OTTDART00000025930	(45818-ENSDART00000051180) (44099-OTTDART00000025928) (41604-ENSDART00000102471)
MAD_Dr_004_106002-1	NM_212723.1	(10734-OTTDART00000027437) (10658-ENSDART00000027782) (10622-Dr.6680) (10620-NM_212723.1)
MAD_Dr_004_106004-1	OTTDART00000027941	(46002-ENSDART00000053157) (40367-OTTDART00000027940)
MAD_Dr_004_106007-1	OTTDART00000032993	(13953-Dr.76791) (13951-NM_001126482.1) (13948-ENSDART00000078152) (13945-OTTDART00000032992)
MAD_Dr_004_106008-1	OTTDART00000033110	(99784-XR_045224.1) (108012-OTTDART00000033109)
MAD_Dr_004_106010-1	OTTDART00000034990	(8133-OTTDART00000028395)
MAD_Dr_004_106011-1	OTTDART00000035814	(73634-OTTDART00000035813)
MAD_Dr_004_106012-1	OTTDART00000037512	(12375-OTTDART00000037302)
MAD_Dr_004_106013-1	NM_001113338.2	(10624-Dr.99783) (10621-NM_001113338.2)
MAD_Dr_004_106014-1	OTTDART00000039474	(99564-OTTDART00000039473) (106210-OTTDART00000039474)
MAD_Dr_004_106016-1	OTTDART00000042085	(23492-ENSDART00000105135) (22951-Dr.121451) (22949-NM_205589.1)
MAD_Dr_004_106017-1	OTTDART00000042262	(109519-OTTDART00000042261)
MAD_Dr_004_106018-1	ENSDART00000020174	(104346-OTTDART00000026703) (103090-NM_001030000.1)
MAD_Dr_004_106020-1	ENSDART00000045618	(4368-XM_688921.3)
MAD_Dr_004_106022-1	ENSDART00000100142	(92005-OTTDART00000038512) (106218-ENSDART00000100142)
MAD_Dr_004_106023-1	ENSDART00000105015	(98097-ENSDART00000110654) (15470-XM_001919309.1)
MAD_Dr_004_106025-1	ENSDART00000106162	(93694-ENSDART00000083470) (106220-ENSDART00000106162)
MAD_Dr_004_106026-1	ENSDART00000109330	(18496-Dr.14029) (18492-XM_001338263.2)
MAD_Dr_004_106027-1	ENSDART00000109816	(119120-OTTDART00000043713)
MAD_Dr_004_106030-1	NM_001024407.1	(108440-ENSDART00000082458)
MAD_Dr_004_106050-1	XM_001344524.2	(10839-OTTDART00000030233)
MAD_Dr_004_106100-1	NM_001105129.1	(10632-Dr.78402) (10630-NM_001105129.1)
MAD_Dr_004_106104-1	OTTDART00000028325	(26179-OTTDART00000028324)
MAD_Dr_004_106107-1	OTTDART00000036625	(39701-ENSDART00000021520) (39515-OTTDART00000036623) (39028-NM_214718.1) (33884-Dr.2876) (33665-ENSDART00000045775) (30955-OTTDART00000036622)
MAD_Dr_004_106111-1	ENSDART00000005260	(78962-Dr.14573) (78961-NM_205663.1) (78933-ENSDART00000091865)
MAD_Dr_004_106112-1	ENSDART00000050000	(102447-OTTDART00000024680)
MAD_Dr_004_106113-1	ENSDART00000075145	(1211-ENSDART00000099132)
MAD_Dr_004_106115-1	NM_001003429.1	(96405-Dr.730) (108341-ENSDART00000005639) (107414-OTTDART00000025443) (106315-NM_001003429.1)
MAD_Dr_004_106121-1	Dr.81324	(1359-OTTDART00000007000)
MAD_Dr_004_106122-1	Dr.81324	(114399-Dr.143133) (106320-Dr.81324)
MAD_Dr_004_106140-1	Dr.125333	(99381-Dr.128399) (94833-Dr.123078)
MAD_Dr_004_106167-1	Dr.140812	(123119-XM_001923410.1)
MAD_Dr_004_106181-1	OTTDART00000023833	(106401-NM_001110760.1) (106394-ENSDART00000073776) (106377-OTTDART00000023833)
MAD_Dr_004_106184-1	NM_001020515.1	(10642-Dr.82862) (10638-NM_001020515.1)
MAD_Dr_004_106185-1	OTTDART00000028873	(73487-OTTDART00000028872)
MAD_Dr_004_106188-1	OTTDART00000036394	(80899-OTTDART00000036390)
MAD_Dr_004_106190-1	OTTDART00000036971	(61693-OTTDART00000036970) (60240-NM_001006087.1)
MAD_Dr_004_106193-1	OTTDART00000042380	(46374-OTTDART00000028118)
MAD_Dr_004_106197-1	OTTDART00000039349	(96607-Dr.134263) (103066-OTTDART00000039350)
MAD_Dr_004_106198-1	ENSDART00000062577	(88870-OTTDART00000014040) (87884-Dr.14298) (107140-NM_001002203.1)
MAD_Dr_004_106201-1	OTTDART00000012861	(78115-OTTDART00000012860) (106397-ENSDART00000104351) (106396-OTTDART00000012861)
MAD_Dr_004_106203-1	ENSDART00000114118	(30871-XM_001922310.1) (106097-OTTDART00000035001)
MAD_Dr_004_106204-1	NM_131481.1	(1065-Dr.11719) (1064-NM_131481.1)
MAD_Dr_004_106205-1	XM_001334548.2	(106430-Dr.115131) (106400-XM_001334548.2)
MAD_Dr_004_106209-1	Dr.18298	(113823-ENSDART00000033904) (112480-OTTDART00000031090) (109590-OTTDART00000031089) (106404-Dr.18298)
MAD_Dr_004_106219-1	Dr.76016	(99508-Dr.153531) (94387-Dr.152676) (120596-Dr.139541) (115236-Dr.123792) (109794-Dr.131596) (108500-Dr.127053) (107295-Dr.129097) (106413-Dr.76016)
MAD_Dr_004_106222-1	Dr.77532	(111272-OTTDART00000035057)
MAD_Dr_004_106248-1	OTTDART00000042753	(7198-ENSDART00000039551) (6948-ENSDART00000099134) (5806-Dr.3182) (5805-NM_131312.2) (1669-OTTDART00000042752) (10134-OTTDART00000042754) (10644-OTTDART00000042753)
MAD_Dr_004_106256-1	Dr.128028	(101500-Dr.63225)
MAD_Dr_004_106259-1	ENSDART00000017646	(10222-OTTDART00000024248) (10121-Dr.114200) (10117-NM_212672.1)
MAD_Dr_004_106270-1	ENSDART00000033825	(4041-OTTDART00000009599)
MAD_Dr_004_106278-1	XM_678968.3	(51155-ENSDART00000018144)
MAD_Dr_004_106279-1	Dr.152819	(77967-XM_001922882.1)
MAD_Dr_004_106288-1	OTTDART00000024181	(44063-ENSDART00000022765) (41300-OTTDART00000024180)
MAD_Dr_004_106291-1	OTTDART00000027234	(92416-OTTDART00000027233)
MAD_Dr_004_106293-1	OTTDART00000028906	(100182-Dr.134016)
MAD_Dr_004_106298-1	OTTDART00000033604	(93435-Dr.109797) (111818-OTTDART00000033605) (106489-OTTDART00000033604)
MAD_Dr_004_106299-1	XM_683812.3	(10654-Dr.63529) (10649-XM_683812.3)
MAD_Dr_004_106300-1	OTTDART00000033624	(57677-OTTDART00000033622) (105547-OTTDART00000033623)
MAD_Dr_004_106301-1	OTTDART00000036557	(57362-OTTDART00000036555)
MAD_Dr_004_106304-1	OTTDART00000039104	(104161-OTTDART00000039103)
MAD_Dr_004_106306-1	OTTDART00000042584	(47186-Dr.104432) (47168-XM_678494.3)
MAD_Dr_004_106307-1	OTTDART00000042636	(88494-OTTDART00000042635) (70641-OTTDART00000042634)
MAD_Dr_004_106309-1	OTTDART00000044401	(81387-XM_701292.3) (61204-OTTDART00000044400)
MAD_Dr_004_106310-1	ENSDART00000056027	(6824-XM_001920236.1)
MAD_Dr_004_106311-1	ENSDART00000058258	(99526-OTTDART00000039715) (70298-Dr.9659) (109130-Dr.155135)
MAD_Dr_004_106313-1	ENSDART00000080276	(34125-XM_001921444.1)
MAD_Dr_004_106314-1	ENSDART00000088098	(49203-XM_686100.3)
MAD_Dr_004_106317-1	ENSDART00000103630	(60175-Dr.118492) (60145-XM_001921055.1)
MAD_Dr_004_106318-1	ENSDART00000109941	(65029-Dr.19538) (65016-XM_684316.3)
MAD_Dr_004_106321-1	OTTDART00000034488	(118052-OTTDART00000034489)
MAD_Dr_004_106322-1	ENSDART00000114227	(59988-ENSDART00000046981) (50119-OTTDART00000029643)
MAD_Dr_004_106325-1	NM_200837.1	(109205-Dr.150924)
MAD_Dr_004_106326-1	XM_001918572.1	(97567-ENSDART00000074924) (58105-Dr.88043) (58086-NM_001076634.1) (42790-NM_001100050.2) (41463-Dr.89831)
MAD_Dr_004_106327-1	XM_001920889.1	(115103-OTTDART00000023060) (106576-Dr.107363) (106542-XM_001920889.1)
MAD_Dr_004_106330-1	XM_678337.3	(106577-Dr.110849) (106545-XM_678337.3)
MAD_Dr_004_106331-1	NM_001003549.2	(103325-Dr.85079)
MAD_Dr_004_106333-1	XM_001343610.1	(80326-OTTDART00000043436)
MAD_Dr_004_106337-1	Dr.15633	(110958-XM_701464.3)
MAD_Dr_004_106364-1	Dr.117165	(116325-Dr.130482) (104299-Dr.126418)
MAD_Dr_004_106366-1	ENSDART00000027782	(10734-OTTDART00000027437) (10622-Dr.6680) (10620-NM_212723.1)
MAD_Dr_004_106388-1	NM_131863.1	(1130-OTTDART00000037586) (1067-Dr.12589) (1066-NM_131863.1)
MAD_Dr_004_106395-1	OTTDART00000012859	(73747-OTTDART00000012858)
MAD_Dr_004_106398-1	OTTDART00000001986	(10929-ENSDART00000029386) (10841-Dr.114267) (10840-NM_198338.1) (10246-OTTDART00000024328)
MAD_Dr_004_106407-1	XM_001339139.2	(92448-ENSDART00000110382)
MAD_Dr_004_106409-1	Dr.153274	(106761-Dr.133906)
MAD_Dr_004_106411-1	Dr.154250	(114924-Dr.82038)
MAD_Dr_004_106413-1	Dr.154687	(123176-ENSDART00000113344)
MAD_Dr_004_106415-1	OTTDART00000008573	(57283-ENSDART00000067386) (55939-Dr.81375) (55936-NM_001044338.2) (46368-OTTDART00000014851)
MAD_Dr_004_106416-1	OTTDART00000010532	(28687-Dr.80519) (28677-XM_001346265.2)
MAD_Dr_004_106420-1	OTTDART00000026654	(39677-OTTDART00000026651) (104633-OTTDART00000026653)
MAD_Dr_004_106423-1	OTTDART00000031481	(41678-OTTDART00000009119)
MAD_Dr_004_106424-1	OTTDART00000034749	(125786-OTTDART00000034750)
MAD_Dr_004_106425-1	OTTDART00000035317	(34977-Dr.41321) (16538-OTTDART00000035315) (106635-OTTDART00000035317)
MAD_Dr_004_106428-1	OTTDART00000037072	(62205-OTTDART00000037070)
MAD_Dr_004_106429-1	OTTDART00000037882	(99143-Dr.33734) (107109-ENSDART00000026846) (105152-NM_001020553.1) (106639-OTTDART00000037882)
MAD_Dr_004_106434-1	ENSDART00000102725	(16123-OTTDART00000040146)
MAD_Dr_004_106435-1	OTTDART00000034985	(93646-XM_001923285.1)
MAD_Dr_004_106436-1	ENSDART00000112231	(93690-OTTDART00000039935)
MAD_Dr_004_106450-1	OTTDART00000034164	(10943-ENSDART00000017977) (10863-Dr.75831) (10862-NM_131345.1) (10666-OTTDART00000034164)
MAD_Dr_004_106478-1	Dr.133274	(3145-OTTDART00000033761)
MAD_Dr_004_106490-1	Dr.141896	(47953-XM_680019.1)
MAD_Dr_004_106496-1	Dr.154178	(76229-ENSDART00000109003) (66207-OTTDART00000045417)
MAD_Dr_004_106499-1	OTTDART00000024761	(6576-OTTDART00000024758)
MAD_Dr_004_106506-1	OTTDART00000038213	(69857-OTTDART00000038212)
MAD_Dr_004_106507-1	OTTDART00000038387	(49754-ENSDART00000030643) (49601-OTTDART00000038386)
MAD_Dr_004_106508-1	OTTDART00000038979	(95234-OTTDART00000038978)
MAD_Dr_004_106509-1	OTTDART00000039013	(97558-OTTDART00000039016) (122861-OTTDART00000039017)
MAD_Dr_004_106511-1	ENSDART00000005879	(102147-OTTDART00000026213)
MAD_Dr_004_106512-1	ENSDART00000010684	(27657-NM_212748.1)
MAD_Dr_004_106513-1	ENSDART00000048968	(98679-NM_200303.1) (95907-OTTDART00000039275)
MAD_Dr_004_106514-1	ENSDART00000049375	(61259-Dr.118688)
MAD_Dr_004_106515-1	OTTDART00000029864	(16553-Dr.106802) (16548-NM_001002654.1)
MAD_Dr_004_106517-1	OTTDART00000032841	(35060-XM_001920946.1)
MAD_Dr_004_106519-1	ENSDART00000108556	(95981-OTTDART00000035952) (95759-XR_045049.1) (95270-Dr.38495) (92259-OTTDART00000035953) (106723-ENSDART00000108556)
MAD_Dr_004_106520-1	ENSDART00000113534	(92630-Dr.85603)
MAD_Dr_004_106537-1	NM_200559.1	(11689-OTTDART00000039700) (10676-Dr.107708) (10674-NM_200559.1)
MAD_Dr_004_106548-1	Dr.87145	(12623-ENSDART00000059143)
MAD_Dr_004_106550-1	Dr.124662	(10130-Dr.142523)
MAD_Dr_004_106589-1	OTTDART00000022136	(121013-OTTDART00000022109) (119329-OTTDART00000022152) (118733-OTTDART00000022140) (104453-OTTDART00000022138)
MAD_Dr_004_106591-1	OTTDART00000024376	(102058-OTTDART00000024375)
MAD_Dr_004_106592-1	OTTDART00000024807	(71596-Dr.83988) (71557-NM_001012386.2) (65123-OTTDART00000024806)
MAD_Dr_004_106593-1	OTTDART00000025101	(44688-OTTDART00000025100)
MAD_Dr_004_106594-1	OTTDART00000026772	(59708-Dr.3168) (59687-NM_199694.1) (58956-OTTDART00000026771)
MAD_Dr_004_106595-1	OTTDART00000027035	(55840-OTTDART00000027033)
MAD_Dr_004_106596-1	OTTDART00000027364	(38606-ENSDART00000080749) (38053-OTTDART00000027362) (37440-Dr.73230) (37436-NM_001013313.1) (100733-OTTDART00000027363)
MAD_Dr_004_106601-1	XM_679834.3	(1069-Dr.149078) (1068-XM_679834.3)
MAD_Dr_004_106605-1	OTTDART00000035691	(43622-OTTDART00000035692) (42829-NM_001030284.1) (42812-ENSDART00000082504) (42729-OTTDART00000035687) (42407-ENSDART00000082506) (106803-OTTDART00000035691)
MAD_Dr_004_106607-1	OTTDART00000036804	(88197-OTTDART00000036803) (80244-OTTDART00000036802)
MAD_Dr_004_106610-1	OTTDART00000040574	(42196-OTTDART00000040572) (42026-ENSDART00000114911) (41828-ENSDART00000109760) (22287-Dr.83035) (22279-XM_679933.3)
MAD_Dr_004_106612-1	OTTDART00000040984	(93429-XM_001920804.1)
MAD_Dr_004_106613-1	OTTDART00000041000	(6422-ENSDART00000058876) (6263-OTTDART00000040997) (57809-ENSDART00000112057)
MAD_Dr_004_106614-1	OTTDART00000043904	(48045-OTTDART00000043903)
MAD_Dr_004_106615-1	OTTDART00000044680	(51537-ENSDART00000017427) (50235-Dr.79649) (50213-NM_001039930.1) (49948-OTTDART00000044657) (49947-OTTDART00000029043)
MAD_Dr_004_106617-1	ENSDART00000040336	(64269-XM_001339638.2)
MAD_Dr_004_106618-1	ENSDART00000053514	(108241-XM_001343082.2) (106817-ENSDART00000053514)
MAD_Dr_004_106619-1	ENSDART00000058720	(115118-NM_001083822.1) (106818-ENSDART00000058720)
MAD_Dr_004_106626-1	ENSDART00000110777	(95673-OTTDART00000024915)
MAD_Dr_004_106627-1	OTTDART00000033756	(93673-OTTDART00000033757)
MAD_Dr_004_106631-1	XM_001920895.1	(92032-ENSDART00000082171) (89108-ENSDART00000082170)
MAD_Dr_004_106632-1	XM_001921136.1	(95993-ENSDART00000113820) (90539-Dr.77192)
MAD_Dr_004_106634-1	OTTDART00000036800	(94331-OTTDART00000036801)
MAD_Dr_004_106688-1	Dr.153032	(106877-Dr.126050)
MAD_Dr_004_106694-1	OTTDART00000010085	(17117-Dr.9230) (17114-XM_001921482.1)
MAD_Dr_004_106695-1	OTTDART00000022530	(29654-OTTDART00000022528)
MAD_Dr_004_106696-1	OTTDART00000023386	(23255-NM_001099978.1) (23249-ENSDART00000082192) (23242-OTTDART00000023385) (22523-Dr.4097)
MAD_Dr_004_106698-1	OTTDART00000024086	(72517-ENSDART00000050603) (63493-OTTDART00000024085)
MAD_Dr_004_106700-1	XM_001921100.1	(6456-XM_691562.3)
MAD_Dr_004_106701-1	OTTDART00000028427	(80495-ENSDART00000011823) (80416-XM_696834.2) (80407-OTTDART00000028426) (79216-Dr.80074) (79212-NM_001020749.1)
MAD_Dr_004_106703-1	OTTDART00000035240	(91932-Dr.141245) (91895-XM_001344873.1)
MAD_Dr_004_106705-1	OTTDART00000038007	(58407-OTTDART00000038005)
MAD_Dr_004_106710-1	ENSDART00000039027	(82524-Dr.93540) (82511-XM_691079.3)
MAD_Dr_004_106711-1	OTTDART00000024183	(8761-Dr.82354) (8760-NM_200923.2) (8757-ENSDART00000023766)
MAD_Dr_004_106712-1	ENSDART00000051777	(76990-NM_001006084.1)
MAD_Dr_004_106713-1	ENSDART00000113465	(25003-XM_691690.3)
MAD_Dr_004_106714-1	ENSDART00000113746	(69154-Dr.89549) (69131-XM_001332489.1)
MAD_Dr_004_106716-1	OTTDART00000041267	(81968-OTTDART00000041268)
MAD_Dr_004_106720-1	Dr.76378	(133040-NM_201191.1) (132736-OTTDART00000038126) (114861-OTTDART00000038127)
MAD_Dr_004_106746-1	Dr.122355	(12240-Dr.11461) (12238-NM_001077788.2)
MAD_Dr_004_106755-1	Dr.129180	(99307-Dr.134921) (99185-Dr.134345) (97875-Dr.123971) (106337-Dr.125333) (106959-Dr.129180)
MAD_Dr_004_106756-1	ENSDART00000074883	(10930-ENSDART00000055886) (10696-ENSDART00000074883)
MAD_Dr_004_106781-1	Dr.152392	(110030-Dr.76549)
MAD_Dr_004_106785-1	OTTDART00000017522	(88912-OTTDART00000017527) (87903-OTTDART00000021386) (124465-OTTDART00000021385)
MAD_Dr_004_106786-1	OTTDART00000024743	(58310-ENSDART00000058955) (56381-Dr.1214) (55978-OTTDART00000024741)
MAD_Dr_004_106790-1	OTTDART00000029009	(93805-Dr.82163)
MAD_Dr_004_106791-1	OTTDART00000029977	(98168-OTTDART00000029976) (104329-Dr.153031)
MAD_Dr_004_106796-1	OTTDART00000037743	(31533-OTTDART00000028533) (31055-NM_001007428.1) (18743-OTTDART00000037742) (18137-Dr.83801)
MAD_Dr_004_106797-1	OTTDART00000037763	(21909-ENSDART00000084381) (21527-Dr.56633) (21526-NM_001077173.1) (18266-OTTDART00000037762)
MAD_Dr_004_106801-1	ENSDART00000089070	(901-Dr.107310) (900-NM_001114686.2) (899-OTTDART00000023995)
MAD_Dr_004_106802-1	OTTDART00000038929	(54115-OTTDART00000038927) (107000-OTTDART00000038929)
MAD_Dr_004_106803-1	OTTDART00000039114	(82719-OTTDART00000039115) (111310-XR_045067.1) (108938-ENSDART00000052856)
MAD_Dr_004_106804-1	OTTDART00000040253	(91418-Dr.141270) (121471-ENSDART00000099131)
MAD_Dr_004_106834-1	NM_001003741.1	(9029-ENSDART00000114888) (10893-ENSDART00000034242) (10708-Dr.75269) (10213-ENSDART00000110968) (10703-NM_001003741.1)
MAD_Dr_004_106845-1	XM_693665.3	(9957-OTTDART00000034553) (9914-ENSDART00000108750) (10710-Dr.83297) (10704-XM_693665.3)
MAD_Dr_004_106858-1	Dr.127970	(2330-Dr.82733) (2329-XM_689398.3)
MAD_Dr_004_106874-1	Dr.140402	(32784-ENSDART00000042250) (30681-Dr.76648) (30677-NM_199533.1) (17754-OTTDART00000009289)
MAD_Dr_004_106885-1	Dr.154467	(102464-ENSDART00000064112)
MAD_Dr_004_106890-1	OTTDART00000021453	(32632-OTTDART00000019206) (31448-ENSDART00000045504)
MAD_Dr_004_106891-1	OTTDART00000021801	(107152-NM_001126413.1) (107123-ENSDART00000097850) (107083-OTTDART00000021801)
MAD_Dr_004_106893-1	OTTDART00000022950	(60308-ENSDART00000064983) (59733-ENSDART00000028855)
MAD_Dr_004_106894-1	OTTDART00000024147	(40985-ENSDART00000100170) (40932-NM_181559.1) (40734-OTTDART00000024146) (40507-Dr.76758)
MAD_Dr_004_106898-1	OTTDART00000027538	(43418-OTTDART00000027540) (18146-OTTDART00000027531)
MAD_Dr_004_106900-1	OTTDART00000030833	(92257-OTTDART00000030840) (47459-OTTDART00000030832) (46597-ENSDART00000075905) (45665-Dr.20495)
MAD_Dr_004_106902-1	OTTDART00000031941	(56063-XM_001920490.1)
MAD_Dr_004_106903-1	OTTDART00000032830	(106873-Dr.113952)
MAD_Dr_004_106905-1	OTTDART00000035239	(122791-ENSDART00000100295)
MAD_Dr_004_106906-1	OTTDART00000009736	(1079-ENSDART00000016938) (1071-OTTDART00000009736)
MAD_Dr_004_106910-1	OTTDART00000037692	(76941-OTTDART00000037691)
MAD_Dr_004_106912-1	OTTDART00000038793	(93219-Dr.91828) (107104-OTTDART00000038793)
MAD_Dr_004_106915-1	OTTDART00000044469	(36569-OTTDART00000044464) (126125-OTTDART00000044470) (10757-OTTDART00000044463) (10556-ENSDART00000102903) (107107-OTTDART00000044469)
MAD_Dr_004_106917-1	ENSDART00000026846	(99143-Dr.33734) (106639-OTTDART00000037882) (105152-NM_001020553.1)
MAD_Dr_004_106918-1	OTTDART00000012557	(9351-OTTDART00000012558) (10582-Dr.10904)
MAD_Dr_004_106920-1	ENSDART00000055134	(58620-XM_690891.2) (3750-OTTDART00000041999)
MAD_Dr_004_106921-1	ENSDART00000058971	(102395-NM_001007357.1)
MAD_Dr_004_106924-1	ENSDART00000097426	(30944-Dr.79684)
MAD_Dr_004_106926-1	ENSDART00000100135	(103101-Dr.84616)
MAD_Dr_004_106927-1	ENSDART00000100233	(107132-ENSDART00000106465) (105717-Dr.134963) (105673-XM_001344580.2) (105669-XM_001345564.2) (107125-ENSDART00000100233)
MAD_Dr_004_106928-1	ENSDART00000101812	(54379-OTTDART00000014917) (49766-XR_029398.2) (40237-XR_045014.1) (31897-OTTDART00000014994)
MAD_Dr_004_106929-1	ENSDART00000103528	(34613-XM_680956.2)
MAD_Dr_004_106930-1	ENSDART00000077929	(11128-XM_001920363.1) (10713-ENSDART00000077929)
MAD_Dr_004_106933-1	OTTDART00000033648	(17307-XM_678321.3)
MAD_Dr_004_106936-1	ENSDART00000114129	(88341-OTTDART00000031231)
MAD_Dr_004_106938-1	ENSDART00000114547	(75752-XM_001921906.1)
MAD_Dr_004_106939-1	ENSDART00000114635	(109332-ENSDART00000111108)
MAD_Dr_004_106940-1	OTTDART00000025004	(14965-ENSDART00000040431) (14722-ENSDART00000081659) (10714-OTTDART00000025004)
MAD_Dr_004_106941-1	NM_001002203.1	(88870-OTTDART00000014040) (87884-Dr.14298) (106393-ENSDART00000062577)
MAD_Dr_004_106944-1	XM_001918566.1	(79019-OTTDART00000030816)
MAD_Dr_004_106947-1	XM_001921982.1	(101096-XM_001920066.1)
MAD_Dr_004_106951-1	XM_001923165.1	(10520-Dr.106062) (10516-NM_001113615.1)
MAD_Dr_004_106952-1	NM_001013495.1	(112871-ENSDART00000077978) (112707-OTTDART00000028514)
MAD_Dr_004_106961-1	OTTDART00000018749	(10799-ENSDART00000087662)
MAD_Dr_004_106972-1	OTTDART00000028250	(6310-OTTDART00000028249) (10898-ENSDART00000002728) (10613-Dr.39103) (10612-NM_001013538.1)
MAD_Dr_004_106992-1	Dr.124934	(107282-Dr.124933)
MAD_Dr_004_107005-1	XM_001919969.1	(1073-Dr.150392) (1072-XM_001919969.1)
MAD_Dr_004_107006-1	ENSDART00000053858	(10887-Dr.25690) (10886-NM_205758.2) (10884-ENSDART00000104540) (10881-OTTDART00000004462) (10720-ENSDART00000053858)
MAD_Dr_004_107018-1	OTTDART00000017654	(9721-XM_686642.3)
MAD_Dr_004_107030-1	OTTDART00000002276	(96054-OTTDART00000014396) (94769-OTTDART00000009883) (93094-Dr.134954) (87902-OTTDART00000014395) (82260-OTTDART00000009882) (81964-OTTDART00000007364) (81749-OTTDART00000016185) (79837-OTTDART00000001383) (64529-OTTDART00000002277) (58974-OTTDART00000002278) (117457-OTTDART00000007365) (114155-OTTDART00000001384) (100635-OTTDART00000014239) (107219-OTTDART00000002276)
MAD_Dr_004_107031-1	ENSDART00000114560	(133914-Dr.136068)
MAD_Dr_004_107034-1	OTTDART00000024032	(62423-OTTDART00000024031) (14560-OTTDART00000042863)
MAD_Dr_004_107038-1	OTTDART00000025618	(76216-OTTDART00000025619) (63647-OTTDART00000025617)
MAD_Dr_004_107041-1	XM_001340205.2	(9315-XM_001920745.1)
MAD_Dr_004_107046-1	OTTDART00000036844	(53309-ENSDART00000076103) (51872-OTTDART00000036843) (50620-Dr.75361) (50613-NM_213517.1) (109514-OTTDART00000036846)
MAD_Dr_004_107047-1	OTTDART00000037703	(9979-NM_200680.1) (10404-OTTDART00000037702)
MAD_Dr_004_107051-1	OTTDART00000039872	(66082-XM_001337351.2)
MAD_Dr_004_107052-1	OTTDART00000041236	(40760-XM_678756.1)
MAD_Dr_004_107054-1	ENSDART00000054664	(97731-OTTDART00000020685) (101200-Dr.31101)
MAD_Dr_004_107056-1	ENSDART00000085763	(102963-OTTDART00000034520)
MAD_Dr_004_107057-1	ENSDART00000097276	(107421-OTTDART00000039839) (107247-ENSDART00000097276)
MAD_Dr_004_107058-1	ENSDART00000103417	(108569-ENSDART00000066491) (107248-ENSDART00000103417)
MAD_Dr_004_107059-1	OTTDART00000041438	(38764-Dr.113771) (38756-XM_695503.2)
MAD_Dr_004_107061-1	ENSDART00000109622	(34631-XM_686582.3)
MAD_Dr_004_107062-1	XM_001920975.1	(107259-Dr.45963) (107252-XM_001920975.1)
MAD_Dr_004_107064-1	ENSDART00000051750	(97456-OTTDART00000018803) (107255-ENSDART00000051750)
MAD_Dr_004_107065-1	NM_001002584.1	(91865-Dr.133611) (101058-OTTDART00000039755)
MAD_Dr_004_107080-1	XM_686772.3	(10733-Dr.114708) (10727-XM_686772.3)
MAD_Dr_004_107100-1	Dr.127205	(108277-Dr.131347)
MAD_Dr_004_107101-1	NM_194415.2	(10730-Dr.79532) (10729-NM_194415.2)
MAD_Dr_004_107110-1	Dr.134839	(96500-Dr.125336)
MAD_Dr_004_107117-1	Dr.143491	(56051-OTTDART00000026993)
MAD_Dr_004_107123-1	Dr.152512	(21504-ENSDART00000026254) (19608-ENSDART00000102611)
MAD_Dr_004_107130-1	OTTDART00000008538	(75785-OTTDART00000008537) (107316-OTTDART00000008538)
MAD_Dr_004_107131-1	OTTDART00000009848	(91007-ENSDART00000066963) (89258-NM_001002526.1) (87088-Dr.82645)
MAD_Dr_004_107132-1	OTTDART00000015730	(69267-ENSDART00000099326)
MAD_Dr_004_107134-1	XM_689111.2	(57250-OTTDART00000032069)
MAD_Dr_004_107136-1	OTTDART00000026377	(29730-OTTDART00000026376)
MAD_Dr_004_107137-1	OTTDART00000027338	(48778-XM_001330914.1) (47833-Dr.114476) (47807-NM_001004556.1) (44278-OTTDART00000027337)
MAD_Dr_004_107139-1	OTTDART00000028771	(124930-OTTDART00000028769)
MAD_Dr_004_107140-1	OTTDART00000033925	(62085-XM_700803.2)
MAD_Dr_004_107141-1	OTTDART00000034660	(94073-OTTDART00000034659)
MAD_Dr_004_107142-1	OTTDART00000032322	(116149-OTTDART00000032323)
MAD_Dr_004_107146-1	OTTDART00000039382	(98049-Dr.125219) (92425-OTTDART00000039381)
MAD_Dr_004_107147-1	OTTDART00000044420	(5463-ENSDART00000081595) (5334-OTTDART00000027149) (34422-ENSDART00000012253) (32849-OTTDART00000044419)
MAD_Dr_004_107152-1	NM_212594.1	(111030-OTTDART00000045799) (105889-OTTDART00000045800) (103802-Dr.23665)
MAD_Dr_004_107153-1	XM_001923232.1	(141417-ENSDART00000053404)
MAD_Dr_004_107154-1	OTTDART00000027437	(10658-ENSDART00000027782) (10622-Dr.6680) (10620-NM_212723.1)
MAD_Dr_004_107159-1	Dr.85328	(109306-OTTDART00000030836)
MAD_Dr_004_107175-1	Dr.103259	(7020-XR_029356.2)
MAD_Dr_004_107178-1	Dr.116760	(48493-OTTDART00000043319)
MAD_Dr_004_107189-1	Dr.129736	(98870-Dr.127144) (103120-Dr.125350)
MAD_Dr_004_107197-1	Dr.135985	(131364-Dr.138017) (129691-OTTDART00000030022) (129637-OTTDART00000035556) (121466-OTTDART00000030023) (119501-OTTDART00000034193) (115603-OTTDART00000022697) (115038-OTTDART00000035554) (113274-OTTDART00000022696) (112992-OTTDART00000034136) (112479-OTTDART00000030657) (112295-OTTDART00000023429) (111555-OTTDART00000023667) (110753-OTTDART00000022699) (109909-OTTDART00000035555) (109900-OTTDART0…
MAD_Dr_004_107205-1	NM_001114727.1	(7092-OTTDART00000041395) (11487-ENSDART00000030435) (10742-Dr.40552) (10739-NM_001114727.1)
MAD_Dr_004_107223-1	OTTDART00000005496	(95875-Dr.92961) (95825-ENSDART00000062154) (107439-NM_001044781.1) (107405-OTTDART00000005496)
MAD_Dr_004_107224-1	OTTDART00000015897	(77589-OTTDART00000015896) (107406-OTTDART00000015897)
MAD_Dr_004_107228-1	OTTDART00000024322	(30994-OTTDART00000024319) (14927-ENSDART00000011865)
MAD_Dr_004_107232-1	OTTDART00000025443	(96405-Dr.730) (108341-ENSDART00000005639)
MAD_Dr_004_107239-1	OTTDART00000039380	(100297-OTTDART00000039387)
MAD_Dr_004_107244-1	OTTDART00000044624	(80160-ENSDART00000038824) (107425-OTTDART00000044624)
MAD_Dr_004_107245-1	ENSDART00000061749	(97837-XM_001342597.2) (116212-OTTDART00000012065) (111053-XM_001345039.1)
MAD_Dr_004_107246-1	ENSDART00000089158	(24238-XM_001922002.1) (19011-OTTDART00000045834)
MAD_Dr_004_107247-1	ENSDART00000097135	(89776-XM_001338826.2)
MAD_Dr_004_107250-1	ENSDART00000102590	(110767-ENSDART00000041399)
MAD_Dr_004_107251-1	ENSDART00000113512	(104067-ENSDART00000114615)
MAD_Dr_004_107253-1	XM_679508.1	(107697-ENSDART00000087297) (107434-XM_679508.1)
MAD_Dr_004_107255-1	XM_001344812.2	(107454-Dr.118503) (102757-ENSDART00000105014) (107436-XM_001344812.2)
MAD_Dr_004_107258-1	OTTDART00000045008	(8338-XM_001922823.1) (8319-Dr.65333) (8318-XM_001922821.1)
MAD_Dr_004_107259-1	NM_131533.1	(61487-OTTDART00000037291)
MAD_Dr_004_107272-1	Dr.100977	(115116-XM_001339301.2)
MAD_Dr_004_107277-1	Dr.122091	(96923-Dr.124680) (91033-Dr.121843) (110679-OTTDART00000045627)
MAD_Dr_004_107278-1	Dr.124939	(97986-Dr.152545) (107458-Dr.124939)
MAD_Dr_004_107291-1	XM_001920021.1	(10756-Dr.150922) (10747-XM_001920021.1)
MAD_Dr_004_107302-1	XM_689219.3	(10809-OTTDART00000035512) (10754-Dr.108565) (10748-XM_689219.3)
MAD_Dr_004_107312-1	Dr.151570	(1685-ENSDART00000003080)
MAD_Dr_004_107317-1	OTTDART00000008978	(78949-ENSDART00000067035) (107513-NM_001030141.1) (107493-OTTDART00000008978)
MAD_Dr_004_107320-1	OTTDART00000024818	(31598-ENSDART00000098357) (30391-ENSDART00000109180) (29295-Dr.16483) (22617-OTTDART00000024817)
MAD_Dr_004_107321-1	OTTDART00000026904	(96870-OTTDART00000026903) (34314-OTTDART00000026902) (101742-OTTDART00000026905)
MAD_Dr_004_107322-1	OTTDART00000029299	(67749-OTTDART00000029298)
MAD_Dr_004_107328-1	OTTDART00000038577	(64908-ENSDART00000101051) (64016-Dr.79802) (63992-NM_001080176.1) (63326-OTTDART00000038576)
MAD_Dr_004_107329-1	OTTDART00000041152	(81689-ENSDART00000102111) (78435-Dr.75674) (77436-OTTDART00000041150) (41466-Dr.116170) (41446-XM_001334922.2)
MAD_Dr_004_107330-1	OTTDART00000042431	(135529-OTTDART00000042432)
MAD_Dr_004_107331-1	ENSDART00000013404	(104569-NM_001003993.1)
MAD_Dr_004_107332-1	ENSDART00000060025	(78316-OTTDART00000029731) (76699-OTTDART00000029732) (69568-NM_001025558.2) (57212-OTTDART00000029733)
MAD_Dr_004_107334-1	ENSDART00000103887	(100464-OTTDART00000032451)
MAD_Dr_004_107335-1	NM_130924.1	(10752-Dr.8290) (10751-NM_130924.1)
MAD_Dr_004_107337-1	XM_678327.3	(103458-Dr.152659)
MAD_Dr_004_107374-1	Dr.113709	(115951-OTTDART00000041697) (114453-XM_001343051.2) (107546-Dr.113709)
MAD_Dr_004_107381-1	Dr.125792	(128329-OTTDART00000039948)
MAD_Dr_004_107392-1	Dr.133344	(107495-OTTDART00000024443)
MAD_Dr_004_107412-1	Dr.150699	(38920-Dr.150707)
MAD_Dr_004_107418-1	Dr.153414	(115767-Dr.79555)
MAD_Dr_004_107421-1	OTTDART00000016706	(49693-OTTDART00000016058)
MAD_Dr_004_107422-1	OTTDART00000018555	(76551-OTTDART00000018554)
MAD_Dr_004_107423-1	OTTDART00000019727	(71548-OTTDART00000019729) (44548-ENSDART00000086985) (16277-OTTDART00000019725)
MAD_Dr_004_107426-1	OTTDART00000025662	(96292-OTTDART00000025663)
MAD_Dr_004_107427-1	OTTDART00000027133	(50143-NM_194408.1) (22887-ENSDART00000007066) (22511-Dr.82150) (20384-OTTDART00000027132)
MAD_Dr_004_107428-1	OTTDART00000027594	(95404-OTTDART00000027595) (28994-OTTDART00000027592)
MAD_Dr_004_107431-1	OTTDART00000030622	(97575-ENSDART00000089547) (78686-ENSDART00000052952) (76108-Dr.14852) (76104-NM_001080087.1) (72659-OTTDART00000018629)
MAD_Dr_004_107432-1	XM_001337498.2	(1077-Dr.42209) (1076-XM_001337498.2)
MAD_Dr_004_107434-1	OTTDART00000034788	(96598-Dr.125133) (119628-ENSDART00000101923) (114097-OTTDART00000034789)
MAD_Dr_004_107435-1	OTTDART00000036289	(58777-OTTDART00000036288)
MAD_Dr_004_107437-1	OTTDART00000035938	(6323-Dr.149826) (6318-NM_001113648.1) (6317-OTTDART00000035931)
MAD_Dr_004_107441-1	NM_001018149.1	(10871-ENSDART00000010274) (10762-Dr.78726) (10586-OTTDART00000025711) (10761-NM_001018149.1)
MAD_Dr_004_107444-1	Dr.226	(113014-NM_131349.1) (107614-Dr.226)
MAD_Dr_004_107483-1	Dr.126447	(4442-OTTDART00000026519)
MAD_Dr_004_107505-1	Dr.152809	(43367-NM_001013574.1)
MAD_Dr_004_107508-1	OTTDART00000010920	(80457-XM_001919331.1)
MAD_Dr_004_107509-1	OTTDART00000012849	(78991-XM_001332032.1)
MAD_Dr_004_107511-1	OTTDART00000019470	(42641-ENSDART00000051548)
MAD_Dr_004_107514-1	XM_001920102.1	(10774-Dr.68707) (10768-XM_001920102.1)
MAD_Dr_004_107518-1	OTTDART00000025645	(124385-ENSDART00000061853) (118916-OTTDART00000025644)
MAD_Dr_004_107519-1	OTTDART00000026587	(57617-ENSDART00000003508) (52340-OTTDART00000026586)
MAD_Dr_004_107521-1	OTTDART00000032924	(108637-OTTDART00000019008)
MAD_Dr_004_107523-1	OTTDART00000034451	(95715-Dr.135228)
MAD_Dr_004_107525-1	XM_692943.3	(10775-Dr.119931) (10769-XM_692943.3)
MAD_Dr_004_107527-1	ENSDART00000022605	(91767-Dr.83458)
MAD_Dr_004_107529-1	ENSDART00000060785	(50753-XM_001919916.1)
MAD_Dr_004_107530-1	ENSDART00000065805	(79832-XM_001339543.1)
MAD_Dr_004_107533-1	ENSDART00000100680	(46192-XM_684056.2) (107698-ENSDART00000100680)
MAD_Dr_004_107534-1	ENSDART00000100981	(78952-ENSDART00000086648)
MAD_Dr_004_107537-1	ENSDART00000106213	(1099-ENSDART00000066446) (1062-ENSDART00000011102) (1061-Dr.81414) (1060-XM_001922580.1) (1056-Dr.150767) (1055-NM_199900.1)
MAD_Dr_004_107539-1	ENSDART00000111222	(108372-Dr.114077) (107703-ENSDART00000111222)
MAD_Dr_004_107542-1	OTTDART00000040841	(13593-ENSDART00000076533)
MAD_Dr_004_107543-1	XM_001340335.2	(88897-Dr.78083) (77247-ENSDART00000092502) (76009-Dr.151925) (75995-NM_001080690.1)
MAD_Dr_004_107544-1	XM_001335040.2	(97498-Dr.92645) (100959-OTTDART00000043930)
MAD_Dr_004_107546-1	XM_001343762.2	(26075-ENSDART00000109365)
MAD_Dr_004_107549-1	Dr.58743	(101812-Dr.127697)
MAD_Dr_004_107557-1	Dr.90060	(103875-OTTDART00000029898)
MAD_Dr_004_107590-1	Dr.127995	(25962-Dr.89140) (25948-XM_684115.3)
MAD_Dr_004_107597-1	XM_001923968.1	(29953-ENSDART00000102987) (26564-Dr.131895) (26555-NM_001126485.1) (26548-OTTDART00000030214) (13181-XM_001346380.2) (12466-XR_044767.1) (11058-XM_001923392.1)
MAD_Dr_004_107600-1	Dr.131622	(114693-Dr.131238) (114616-Dr.154445) (114416-Dr.154335) (112763-Dr.137947) (111873-Dr.130539) (110903-Dr.128617) (109777-Dr.124601) (109478-Dr.112740) (108088-Dr.127374)
MAD_Dr_004_107624-1	OTTDART00000020218	(77432-OTTDART00000020217)
MAD_Dr_004_107625-1	OTTDART00000022328	(74497-OTTDART00000022327)
MAD_Dr_004_107626-1	OTTDART00000024765	(33790-ENSDART00000060169) (33605-NM_199559.1) (25818-OTTDART00000024762)
MAD_Dr_004_107627-1	OTTDART00000025391	(38316-OTTDART00000025390)
MAD_Dr_004_107629-1	OTTDART00000038004	(10907-ENSDART00000076764)
MAD_Dr_004_107633-1	OTTDART00000027837	(46803-ENSDART00000057288) (31930-OTTDART00000027835) (122853-OTTDART00000027839) (111730-OTTDART00000027838) (103570-OTTDART00000027836) (107793-OTTDART00000027837)
MAD_Dr_004_107636-1	OTTDART00000029806	(64508-ENSDART00000055554) (42398-OTTDART00000029803)
MAD_Dr_004_107637-1	OTTDART00000031810	(72147-OTTDART00000031815) (113776-XM_001919342.1)
MAD_Dr_004_107639-1	OTTDART00000034371	(99779-OTTDART00000022365) (80812-OTTDART00000025890)
MAD_Dr_004_107642-1	OTTDART00000034887	(80216-XM_695032.3) (2275-OTTDART00000034885)
MAD_Dr_004_107644-1	OTTDART00000038289	(15260-ENSDART00000088520) (15232-Dr.76162) (15227-XM_001918717.1) (15221-OTTDART00000038288) (14895-Dr.141816) (14892-NM_001114428.1)
MAD_Dr_004_107647-1	OTTDART00000041818	(89234-OTTDART00000041817) (61647-OTTDART00000041816)
MAD_Dr_004_107654-1	ENSDART00000058914	(103645-OTTDART00000022355)
MAD_Dr_004_107658-1	NM_001076726.1	(109616-ENSDART00000067593)
MAD_Dr_004_107659-1	XM_001334043.2	(111298-ENSDART00000092000)
MAD_Dr_004_107660-1	XM_692981.3	(107830-Dr.78111) (107817-XM_692981.3)
MAD_Dr_004_107662-1	NM_001004681.2	(91515-Dr.91722) (111475-ENSDART00000066452)
MAD_Dr_004_107673-1	XM_001921141.1	(9273-XM_001921410.1)
MAD_Dr_004_107681-1	Dr.89784	(42-XR_044980.1)
MAD_Dr_004_107694-1	OTTDART00000023741	(11263-ENSDART00000015154)
MAD_Dr_004_107696-1	Dr.118313	(113103-Dr.119989) (109398-Dr.152190)
MAD_Dr_004_107704-1	Dr.126791	(99171-Dr.125089) (75300-Dr.134663) (117806-Dr.124817)
MAD_Dr_004_107705-1	OTTDART00000025020	(16338-ENSDART00000004288) (10786-OTTDART00000025020)
MAD_Dr_004_107716-1	ENSDART00000078093	(7988-OTTDART00000045077)
MAD_Dr_004_107727-1	NM_213030.1	(10931-ENSDART00000066177) (10792-Dr.77191) (10788-NM_213030.1)
MAD_Dr_004_107734-1	Dr.153496	(22554-Dr.118099) (22544-NM_200916.1)
MAD_Dr_004_107736-1	OTTDART00000021469	(31720-OTTDART00000021470) (140-Dr.26686) (139-XM_695597.3)
MAD_Dr_004_107738-1	OTTDART00000030446	(110252-OTTDART00000021812)
MAD_Dr_004_107740-1	OTTDART00000023456	(97011-OTTDART00000023454) (91766-Dr.81940) (115690-ENSDART00000051950)
MAD_Dr_004_107748-1	OTTDART00000035054	(36706-OTTDART00000035051)
MAD_Dr_004_107749-1	OTTDART00000036748	(106106-OTTDART00000036749)
MAD_Dr_004_107750-1	OTTDART00000037123	(38560-OTTDART00000037122)
MAD_Dr_004_107752-1	OTTDART00000040267	(91886-ENSDART00000059837) (90510-OTTDART00000040264) (103661-OTTDART00000040265) (107906-OTTDART00000040267)
MAD_Dr_004_107753-1	OTTDART00000040757	(68009-ENSDART00000110745)
MAD_Dr_004_107754-1	OTTDART00000041310	(100174-Dr.125809)
MAD_Dr_004_107759-1	ENSDART00000052005	(88214-Dr.3685)
MAD_Dr_004_107761-1	ENSDART00000083638	(7174-NM_001145594.1) (2810-OTTDART00000040535) (16025-XM_001921889.1)
MAD_Dr_004_107762-1	ENSDART00000086733	(76345-Dr.82602) (76334-XM_001332703.2) (115888-ENSDART00000086737) (112794-ENSDART00000086738)
MAD_Dr_004_107766-1	NM_001013463.1	(110573-ENSDART00000097813) (107933-Dr.79203) (107924-NM_001013463.1)
MAD_Dr_004_107771-1	Dr.69636	(117946-ENSDART00000111383)
MAD_Dr_004_107793-1	ENSDART00000110996	(9372-ENSDART00000111899) (7701-OTTDART00000034493) (10933-ENSDART00000113352)
MAD_Dr_004_107794-1	Dr.113460	(90650-Dr.47052) (26215-OTTDART00000036282)
MAD_Dr_004_107804-1	OTTDART00000018442	(9711-ENSDART00000073700) (14149-ENSDART00000052115)
MAD_Dr_004_107815-1	OTTDART00000024316	(121933-OTTDART00000024317)
MAD_Dr_004_107820-1	Dr.136083	(119475-Dr.128586)
MAD_Dr_004_107827-1	Dr.138268	(50046-ENSDART00000092773) (49125-Dr.84092) (49117-NM_001003778.1)
MAD_Dr_004_107830-1	Dr.150207	(11106-OTTDART00000023933)
MAD_Dr_004_107837-1	ENSDART00000087662	(10716-OTTDART00000018749)
MAD_Dr_004_107841-1	OTTDART00000011834	(104801-Dr.125091)
MAD_Dr_004_107845-1	OTTDART00000025267	(80936-OTTDART00000025271) (102825-OTTDART00000025266)
MAD_Dr_004_107846-1	OTTDART00000025402	(13120-ENSDART00000003891) (12942-OTTDART00000025401)
MAD_Dr_004_107848-1	ENSDART00000102963	(846-Dr.77782) (811-OTTDART00000027024) (1160-ENSDART00000054641) (1080-ENSDART00000102963)
MAD_Dr_004_107850-1	OTTDART00000025553	(105551-OTTDART00000035915)
MAD_Dr_004_107851-1	OTTDART00000026672	(40652-OTTDART00000026670)
MAD_Dr_004_107854-1	OTTDART00000029331	(46430-OTTDART00000029330)
MAD_Dr_004_107856-1	OTTDART00000029642	(56709-ENSDART00000033090) (52050-OTTDART00000029641) (112557-ENSDART00000113981)
MAD_Dr_004_107857-1	OTTDART00000030323	(14018-ENSDART00000085454) (13363-OTTDART00000030322) (13182-Dr.51536) (13180-XM_001336814.2)
MAD_Dr_004_107860-1	ENSDART00000099513	(9725-ENSDART00000090696) (11034-OTTDART00000020980) (10801-ENSDART00000099513)
MAD_Dr_004_107862-1	OTTDART00000031957	(96295-OTTDART00000031956)
MAD_Dr_004_107863-1	OTTDART00000033109	(99784-XR_045224.1) (106205-OTTDART00000033110)
MAD_Dr_004_107867-1	OTTDART00000038854	(99523-OTTDART00000038686)
MAD_Dr_004_107870-1	OTTDART00000044293	(5657-XR_029569.2)
MAD_Dr_004_107871-1	XM_688958.3	(11800-ENSDART00000110065) (10802-XM_688958.3)
MAD_Dr_004_107873-1	ENSDART00000010135	(74288-Dr.114529) (74255-XM_001343208.2)
MAD_Dr_004_107875-1	ENSDART00000057102	(1837-Dr.2940) (1836-XM_001921860.1)
MAD_Dr_004_107879-1	ENSDART00000067586	(90531-NM_001007394.1)
MAD_Dr_004_107881-1	ENSDART00000101139	(110189-XM_001919598.1)
MAD_Dr_004_107887-1	ENSDART00000111922	(79399-XM_694418.2) (78691-ENSDART00000098995)
MAD_Dr_004_107888-1	XM_691162.3	(2690-ENSDART00000041685) (10807-Dr.118999) (10804-XM_691162.3)
MAD_Dr_004_107889-1	OTTDART00000040527	(49786-XM_685953.2) (108040-OTTDART00000040527)
MAD_Dr_004_107890-1	OTTDART00000010535	(39097-ENSDART00000106300) (39096-ENSDART00000105927)
MAD_Dr_004_107895-1	XM_686654.2	(114450-OTTDART00000044073) (108048-XM_686654.2)
MAD_Dr_004_107900-1	NM_001127336.1	(83124-Dr.113987)
MAD_Dr_004_107905-1	Dr.68831	(10988-ENSDART00000059882)
MAD_Dr_004_107909-1	Dr.82254	(7638-XM_001923147.1) (7338-XM_001923151.1)
MAD_Dr_004_107929-1	Dr.121148	(136391-Dr.135858) (108081-Dr.121148)
MAD_Dr_004_107936-1	Dr.127374	(111873-Dr.130539) (109478-Dr.112740)
MAD_Dr_004_107945-1	XM_001332824.2	(93397-OTTDART00000043400)
MAD_Dr_004_107949-1	ENSDART00000109742	(95-XM_688205.3) (348-ENSDART00000113452) (297-ENSDART00000112772) (251-ENSDART00000109154) (170-ENSDART00000041824)
MAD_Dr_004_107973-1	NM_001111197.1	(10998-ENSDART00000089834) (10932-ENSDART00000109558) (10813-Dr.82691) (10812-NM_001111197.1)
MAD_Dr_004_107974-1	Dr.153655	(94787-OTTDART00000043455) (88874-OTTDART00000034809) (88306-OTTDART00000035359) (88058-OTTDART00000041405) (87861-OTTDART00000042258) (111116-OTTDART00000030916) (110169-OTTDART00000032649) (108849-OTTDART00000038875) (107046-Dr.127057)
MAD_Dr_004_107977-1	OTTDART00000012617	(81593-ENSDART00000040761) (80479-Dr.78166) (80475-NM_205574.2)
MAD_Dr_004_107978-1	OTTDART00000008497	(98636-OTTDART00000006115) (96629-OTTDART00000013049) (96057-OTTDART00000020039) (28781-OTTDART00000039852) (119372-OTTDART00000015715) (118812-OTTDART00000044823) (108125-OTTDART00000008497)
MAD_Dr_004_107984-1	OTTDART00000026045	(34634-OTTDART00000026042)
MAD_Dr_004_107989-1	OTTDART00000031766	(572-XM_691071.3) (1361-OTTDART00000031765)
MAD_Dr_004_107990-1	OTTDART00000032565	(8113-OTTDART00000019093) (14753-ENSDART00000020725)
MAD_Dr_004_107991-1	XM_001922341.1	(10820-Dr.84937) (10819-XM_001922341.1)
MAD_Dr_004_107995-1	OTTDART00000034798	(63231-OTTDART00000027652) (38674-OTTDART00000027651)
MAD_Dr_004_107998-1	OTTDART00000036085	(72632-OTTDART00000036084)
MAD_Dr_004_108000-1	ENSDART00000101799	(10527-ENSDART00000110820)
MAD_Dr_004_108003-1	OTTDART00000019590	(62928-XM_690756.2)
MAD_Dr_004_108004-1	ENSDART00000073712	(96999-Dr.149323)
MAD_Dr_004_108005-1	ENSDART00000109524	(97675-ENSDART00000061904) (96873-OTTDART00000031469) (73614-OTTDART00000031468)
MAD_Dr_004_108010-1	NM_001013344.1	(89992-OTTDART00000029329) (110358-ENSDART00000019408) (108244-NM_001013344.1)
MAD_Dr_004_108017-1	Dr.79157	(47462-ENSDART00000019047)
MAD_Dr_004_108027-1	NM_001100152.1	(10832-Dr.86603) (10826-NM_001100152.1)
MAD_Dr_004_108033-1	Dr.122397	(312-OTTDART00000024602)
MAD_Dr_004_108038-1	XM_001918631.1	(7786-ENSDART00000067764)
MAD_Dr_004_108069-1	ENSDART00000063468	(4040-Dr.84070) (4038-XM_691421.3) (1078-ENSDART00000109599) (1083-ENSDART00000063468)
MAD_Dr_004_108074-1	Dr.152711	(96133-Dr.126209) (77902-OTTDART00000045462) (77307-OTTDART00000044178) (40905-OTTDART00000019624) (35811-OTTDART00000002094) (33409-Dr.130414) (33400-NM_001113644.1) (29779-OTTDART00000015852) (29417-OTTDART00000015851) (26623-OTTDART00000021635) (22760-OTTDART00000039543) (118011-OTTDART00000016669) (111995-OTTDART00000045463) (106453-Dr.135278)
MAD_Dr_004_108080-1	OTTDART00000020340	(8392-Dr.114793) (8389-NM_001111254.1)
MAD_Dr_004_108082-1	OTTDART00000024251	(22352-ENSDART00000030205) (21782-Dr.78270) (21777-NM_205571.2) (21745-OTTDART00000024250)
MAD_Dr_004_108084-1	OTTDART00000025064	(86885-OTTDART00000034902) (56679-NM_001003879.1) (56270-Dr.116025) (55875-ENSDART00000002764) (55094-OTTDART00000025063)
MAD_Dr_004_108086-1	OTTDART00000025754	(87785-Dr.17446)
MAD_Dr_004_108092-1	OTTDART00000030678	(70535-ENSDART00000062749) (108329-OTTDART00000030678)
MAD_Dr_004_108093-1	OTTDART00000031311	(49749-OTTDART00000022515)
MAD_Dr_004_108095-1	OTTDART00000032261	(84144-OTTDART00000032260)
MAD_Dr_004_108098-1	OTTDART00000039686	(90710-ENSDART00000051812) (88879-ENSDART00000037265) (76274-Dr.79910) (76268-NM_001003486.1) (70639-OTTDART00000029238)
MAD_Dr_004_108101-1	OTTDART00000042149	(62773-XM_001920247.1) (40907-OTTDART00000038340)
MAD_Dr_004_108102-1	OTTDART00000042266	(5274-XM_686846.3)
MAD_Dr_004_108103-1	ENSDART00000017292	(7754-OTTDART00000030909)
MAD_Dr_004_108105-1	ENSDART00000005639	(96405-Dr.730) (107414-OTTDART00000025443) (106315-NM_001003429.1)
MAD_Dr_004_108106-1	ENSDART00000067510	(95036-Dr.83594) (108342-ENSDART00000067510)
MAD_Dr_004_108108-1	OTTDART00000039938	(45267-OTTDART00000039937)
MAD_Dr_004_108109-1	OTTDART00000040461	(90818-Dr.117478)
MAD_Dr_004_108134-1	NM_201173.1	(10838-Dr.80049) (10837-NM_201173.1)
MAD_Dr_004_108157-1	OTTDART00000030233	(10625-XM_001344524.2)
MAD_Dr_004_108167-1	Dr.152245	(129031-XM_001922614.1)
MAD_Dr_004_108168-1	ENSDART00000093098	(9147-ENSDART00000093094)
MAD_Dr_004_108169-1	NM_198338.1	(10929-ENSDART00000029386) (10841-Dr.114267) (10661-OTTDART00000001986) (10246-OTTDART00000024328) (10840-NM_198338.1)
MAD_Dr_004_108174-1	OTTDART00000015331	(73450-XM_001922025.1) (35717-XR_029327.2) (33982-XM_001922047.1) (127078-ENSDART00000100425) (109290-OTTDART00000011417) (108404-OTTDART00000015331)
MAD_Dr_004_108176-1	OTTDART00000019278	(68456-OTTDART00000019277) (67267-XM_001330918.1) (66920-NM_001004607.1)
MAD_Dr_004_108180-1	OTTDART00000024081	(25467-OTTDART00000024079) (140682-OTTDART00000024036) (140681-ENSDART00000110362)
MAD_Dr_004_108181-1	OTTDART00000025128	(68513-OTTDART00000025127)
MAD_Dr_004_108182-1	OTTDART00000025295	(43333-NM_200259.1) (43037-ENSDART00000006619) (42966-OTTDART00000025289) (127888-OTTDART00000025294)
MAD_Dr_004_108185-1	OTTDART00000026527	(61265-OTTDART00000026524)
MAD_Dr_004_108187-1	OTTDART00000027237	(132734-OTTDART00000027238)
MAD_Dr_004_108189-1	OTTDART00000029401	(19195-Dr.29779)
MAD_Dr_004_108190-1	NM_200024.1	(10845-Dr.76186) (10842-NM_200024.1)
MAD_Dr_004_108193-1	OTTDART00000035824	(941-XM_001922751.1) (710-OTTDART00000035823) (685-Dr.32574) (684-XM_001922748.1) (1379-ENSDART00000109885)
MAD_Dr_004_108194-1	OTTDART00000037104	(42919-ENSDART00000009477) (42399-OTTDART00000037103) (40218-Dr.75181) (40215-NM_201062.1)
MAD_Dr_004_108200-1	OTTDART00000043330	(6246-OTTDART00000043329)
MAD_Dr_004_108201-1	XM_001337212.1	(10846-Dr.116336) (10843-XM_001337212.1)
MAD_Dr_004_108202-1	ENSDART00000028334	(77429-XM_001919153.1) (16345-OTTDART00000043797)
MAD_Dr_004_108204-1	OTTDART00000026179	(101592-Dr.75841) (101586-NM_130979.2)
MAD_Dr_004_108205-1	ENSDART00000077349	(27533-XM_001346112.2) (23885-XM_001346082.2) (21033-XM_684754.2) (139814-ENSDART00000099380) (139813-ENSDART00000024625) (118095-OTTDART00000031932) (104444-XM_001920452.1) (100221-ENSDART00000099666)
MAD_Dr_004_108206-1	ENSDART00000079070	(81684-ENSDART00000047302) (74979-OTTDART00000020804) (108438-ENSDART00000079070)
MAD_Dr_004_108207-1	ENSDART00000081849	(94157-ENSDART00000081854) (53257-OTTDART00000024904)
MAD_Dr_004_108208-1	XR_044816.1	(1059-ENSDART00000023584)
MAD_Dr_004_108209-1	ENSDART00000082458	(106231-NM_001024407.1)
MAD_Dr_004_108210-1	ENSDART00000112420	(63457-OTTDART00000043612)
MAD_Dr_004_108215-1	XM_001923733.1	(70055-Dr.85310) (70046-XM_701282.3)
MAD_Dr_004_108218-1	ENSDART00000053293	(24105-ENSDART00000023674) (23123-OTTDART00000024515) (22905-Dr.75786)
MAD_Dr_004_108235-1	OTTDART00000022244	(9708-Dr.7451) (9707-NM_001044988.1) (9705-ENSDART00000086583) (9704-OTTDART00000022253) (11218-OTTDART00000022254) (10847-OTTDART00000022244)
MAD_Dr_004_108246-1	OTTDART00000044579	(4702-ENSDART00000084954) (4693-ENSDART00000004013) (4590-Dr.120593) (4587-NM_001128237.1)
MAD_Dr_004_108257-1	ENSDART00000062693	(11887-ENSDART00000007718) (11161-ENSDART00000078743) (10849-ENSDART00000062693)
MAD_Dr_004_108264-1	Dr.125074	(107424-OTTDART00000044118)
MAD_Dr_004_108268-1	NM_212439.2	(1119-ENSDART00000011082) (1086-Dr.86022) (1085-NM_212439.2)
MAD_Dr_004_108269-1	XM_678008.3	(12013-OTTDART00000043312) (10852-Dr.116723) (10850-XM_678008.3)
MAD_Dr_004_108270-1	Dr.127053	(99508-Dr.153531) (94387-Dr.152676) (120596-Dr.139541) (115236-Dr.123792) (109794-Dr.131596) (107295-Dr.129097) (106413-Dr.76016)
MAD_Dr_004_108289-1	Dr.135213	(131364-Dr.138017) (129691-OTTDART00000030022) (129637-OTTDART00000035556) (121466-OTTDART00000030023) (119501-OTTDART00000034193) (115603-OTTDART00000022697) (115038-OTTDART00000035554) (113274-OTTDART00000022696) (112992-OTTDART00000034136) (112479-OTTDART00000030657) (112295-OTTDART00000023429) (111555-OTTDART00000023667) (110753-OTTDART00000022699) (109909-OTTDART00000035555) (109900-OTTDART0…
MAD_Dr_004_108306-1	Dr.155320	(6770-OTTDART00000024008) (16658-OTTDART00000024009)
MAD_Dr_004_108307-1	OTTDART00000016496	(98240-OTTDART00000016495) (108533-OTTDART00000016496)
MAD_Dr_004_108308-1	OTTDART00000016842	(57166-OTTDART00000016841)
MAD_Dr_004_108310-1	OTTDART00000024767	(30626-ENSDART00000113814) (30603-ENSDART00000112882) (29771-Dr.75208) (29733-NM_214714.1) (28721-OTTDART00000024766)
MAD_Dr_004_108311-1	OTTDART00000024768	(30626-ENSDART00000113814) (30603-ENSDART00000112882) (29771-Dr.75208) (29733-NM_214714.1) (28721-OTTDART00000024766) (106083-OTTDART00000024769)
MAD_Dr_004_108312-1	OTTDART00000024919	(70070-ENSDART00000028648)
MAD_Dr_004_108314-1	ENSDART00000104279	(7400-OTTDART00000021080) (13141-NM_001159669.1)
MAD_Dr_004_108315-1	OTTDART00000025231	(105643-OTTDART00000025232)
MAD_Dr_004_108316-1	OTTDART00000027293	(82499-OTTDART00000027292) (31565-ENSDART00000035010) (29550-ENSDART00000103701) (29354-OTTDART00000027291) (28714-Dr.51625) (28711-NM_213314.1)
MAD_Dr_004_108318-1	OTTDART00000030609	(59297-OTTDART00000030591) (134625-OTTDART00000030607)
MAD_Dr_004_108320-1	OTTDART00000033389	(26840-OTTDART00000033386)
MAD_Dr_004_108321-1	XM_694010.2	(10858-Dr.97210) (10856-XM_694010.2)
MAD_Dr_004_108325-1	OTTDART00000042895	(102319-Dr.111349)
MAD_Dr_004_108346-1	OTTDART00000026121	(11365-ENSDART00000008854) (11154-Dr.33037) (11153-NM_199633.1)
MAD_Dr_004_108360-1	Dr.117084	(108636-OTTDART00000014785)
MAD_Dr_004_108373-1	Dr.131837	(124238-OTTDART00000039552)
MAD_Dr_004_108395-1	OTTDART00000011608	(57323-OTTDART00000011607)
MAD_Dr_004_108396-1	OTTDART00000014785	(108603-Dr.117084)
MAD_Dr_004_108398-1	OTTDART00000022357	(64749-XM_701233.2) (102623-Dr.134599)
MAD_Dr_004_108400-1	OTTDART00000024076	(50386-ENSDART00000011701) (45670-OTTDART00000024075)
MAD_Dr_004_108402-1	OTTDART00000026020	(44019-ENSDART00000081059) (30134-OTTDART00000026019)
MAD_Dr_004_108404-1	OTTDART00000029236	(52841-ENSDART00000023838) (48007-OTTDART00000029235)
MAD_Dr_004_108406-1	OTTDART00000023377	(48111-OTTDART00000017432) (136093-OTTDART00000014764) (134085-OTTDART00000023378) (127058-Dr.153902) (125622-Dr.150594) (109584-OTTDART00000020859) (104638-OTTDART00000031255) (103646-OTTDART00000023379) (101526-Dr.131865)
MAD_Dr_004_108407-1	OTTDART00000032461	(98816-OTTDART00000007166) (56886-ENSDART00000112066) (56751-ENSDART00000110120) (56609-ENSDART00000112036) (20521-OTTDART00000007170) (141089-ENSDART00000111004) (141088-ENSDART00000114838) (141087-ENSDART00000111346) (141086-ENSDART00000113180) (141085-ENSDART00000115149) (141084-ENSDART00000110329) (141079-ENSDART00000060962) (141078-ENSDART00000115115) (140930-ENSDART00000100875) (140929-ENSD…
MAD_Dr_004_108409-1	Dr.88158	(19537-XM_001920500.1)
MAD_Dr_004_108411-1	OTTDART00000036546	(50763-ENSDART00000102661) (50634-OTTDART00000036545) (50263-Dr.79590) (50257-NM_205740.1)
MAD_Dr_004_108413-1	OTTDART00000037442	(93910-OTTDART00000037440) (43563-Dr.67086) (43555-XM_691842.2)
MAD_Dr_004_108415-1	OTTDART00000038994	(52712-ENSDART00000085054) (51635-Dr.74539) (51634-NM_001077285.1) (50121-OTTDART00000038993)
MAD_Dr_004_108416-1	OTTDART00000038995	(52712-ENSDART00000085054) (51635-Dr.74539) (51634-NM_001077285.1) (50121-OTTDART00000038993)
MAD_Dr_004_108417-1	OTTDART00000039507	(112234-ENSDART00000062423) (108672-OTTDART00000039507)
MAD_Dr_004_108418-1	OTTDART00000040363	(78078-ENSDART00000063686) (75476-OTTDART00000040419) (75125-OTTDART00000040424) (75034-OTTDART00000040418) (74756-OTTDART00000040431) (74663-OTTDART00000040427) (73667-OTTDART00000040430) (69424-XM_001921346.1) (68649-XR_044889.1) (68447-OTTDART00000040425) (67889-XM_001921286.1) (67108-XM_001333269.2) (67064-NM_001128820.1) (64514-XM_001339375.2) (58827-XM_001338303.2) (58612-XR_045129.1) (5771…
MAD_Dr_004_108419-1	OTTDART00000040667	(4875-OTTDART00000037675) (31904-ENSDART00000024386) (27726-Dr.117609)
MAD_Dr_004_108422-1	OTTDART00000043325	(33588-ENSDART00000108670) (21375-OTTDART00000043324) (14616-Dr.116755) (14612-XM_001921561.1)
MAD_Dr_004_108424-1	OTTDART00000045607	(21698-OTTDART00000045606)
MAD_Dr_004_108438-1	Dr.113493	(129356-Dr.128953)
MAD_Dr_004_108444-1	Dr.125036	(1326-Dr.103153)
MAD_Dr_004_108447-1	OTTDART00000025456	(10879-Dr.1725) (10878-NM_001126478.1) (10874-ENSDART00000098836) (10870-OTTDART00000025456)
MAD_Dr_004_108467-1	Dr.142548	(91838-Dr.75137) (102464-ENSDART00000064112)
MAD_Dr_004_108471-1	OTTDART00000004356	(95427-NM_001025544.2) (87083-NM_001045239.2) (24664-ENSDART00000104786) (24046-Dr.91612)
MAD_Dr_004_108474-1	OTTDART00000020747	(50465-OTTDART00000008623)
MAD_Dr_004_108477-1	OTTDART00000022994	(93247-OTTDART00000022996) (62990-ENSDART00000109188) (44098-OTTDART00000022991)
MAD_Dr_004_108480-1	OTTDART00000025707	(7484-ENSDART00000003932) (6767-OTTDART00000025706)
MAD_Dr_004_108481-1	OTTDART00000025981	(46642-ENSDART00000060935) (45347-Dr.106647) (45324-NM_199799.1) (42356-OTTDART00000025980)
MAD_Dr_004_108483-1	OTTDART00000029686	(113575-OTTDART00000029687) (101849-OTTDART00000029688) (108744-OTTDART00000029686)
MAD_Dr_004_108484-1	OTTDART00000034947	(44561-XM_001332699.1) (44559-XM_684361.2) (42824-XM_001921781.1) (42823-XM_001332615.1) (42822-XM_001341475.1) (108749-OTTDART00000034947)
MAD_Dr_004_108485-1	ENSDART00000099049	(8293-XM_681179.3)
MAD_Dr_004_108487-1	OTTDART00000035731	(71552-ENSDART00000034054) (70019-Dr.78544) (70017-NM_001002356.1) (69736-OTTDART00000035730)
MAD_Dr_004_108490-1	OTTDART00000042341	(80785-OTTDART00000042340) (108754-OTTDART00000042341)
MAD_Dr_004_108491-1	OTTDART00000045501	(66190-Dr.18367) (66180-XM_001334884.2) (43293-OTTDART00000045499)
MAD_Dr_004_108493-1	OTTDART00000023452	(94212-Dr.87290)
MAD_Dr_004_108497-1	OTTDART00000018533	(55424-Dr.120089) (55412-XM_692263.3)
MAD_Dr_004_108498-1	ENSDART00000105985	(13215-XM_001346133.2) (119809-OTTDART00000018532)
MAD_Dr_004_108499-1	ENSDART00000109145	(92537-OTTDART00000039819)
MAD_Dr_004_108501-1	ENSDART00000111970	(53228-ENSDART00000115100) (37758-XM_693811.3) (28962-XM_001920470.1)
MAD_Dr_004_108503-1	OTTDART00000035988	(5747-Dr.114189) (5746-XM_001344416.2)
MAD_Dr_004_108506-1	NM_001003598.1	(98840-Dr.4049) (111826-OTTDART00000017278) (108770-NM_001003598.1)
MAD_Dr_004_108510-1	XM_702708.3	(97771-Dr.121491)
MAD_Dr_004_108514-1	ENSDART00000111863	(93550-Dr.134880)
MAD_Dr_004_108516-1	NM_001159983.1	(103830-Dr.118319)
MAD_Dr_004_108520-1	Dr.82531	(110960-NM_001164241.1) (110942-OTTDART00000039767) (108785-Dr.82531)
MAD_Dr_004_108523-1	Dr.101008	(87902-OTTDART00000014395) (82260-OTTDART00000009882) (81749-OTTDART00000016185) (79837-OTTDART00000001383) (58974-OTTDART00000002278) (127826-Dr.124007) (111515-Dr.126822) (101331-OTTDART00000010743) (100635-OTTDART00000014239)
MAD_Dr_004_108528-1	Dr.110237	(2626-OTTDART00000041382)
MAD_Dr_004_108536-1	OTTDART00000027048	(1098-ENSDART00000022042) (1091-Dr.82518) (1090-NM_131628.1) (1088-OTTDART00000027048)
MAD_Dr_004_108542-1	Dr.127009	(54024-ENSDART00000026737) (53985-OTTDART00000043837)
MAD_Dr_004_108544-1	Dr.127765	(100331-Dr.113496)
MAD_Dr_004_108559-1	OTTDART00000044534	(9489-Dr.67057) (9485-XM_001922795.1) (9382-ENSDART00000087991)
MAD_Dr_004_108570-1	ENSDART00000074220	(11042-OTTDART00000028521)
MAD_Dr_004_108578-1	OTTDART00000014664	(48169-ENSDART00000035562)
MAD_Dr_004_108583-1	OTTDART00000024827	(8312-OTTDART00000024826) (8291-ENSDART00000056402) (8045-NM_205735.1) (6351-OTTDART00000024825) (6333-ENSDART00000018729) (4566-OTTDART00000024824) (4405-Dr.26612)
MAD_Dr_004_108584-1	OTTDART00000025066	(24938-OTTDART00000025065)
MAD_Dr_004_108588-1	OTTDART00000032236	(66659-ENSDART00000112605) (54255-Dr.79363) (48670-NM_001166015.1) (48646-OTTDART00000032231)
MAD_Dr_004_108589-1	OTTDART00000032891	(488-Dr.88184) (487-XM_001920817.1)
MAD_Dr_004_108590-1	OTTDART00000034113	(72084-OTTDART00000033619)
MAD_Dr_004_108591-1	OTTDART00000038875	(94787-OTTDART00000043455) (88874-OTTDART00000034809) (88306-OTTDART00000035359) (88058-OTTDART00000041405) (87861-OTTDART00000042258) (111116-OTTDART00000030916) (110169-OTTDART00000032649) (108120-Dr.153655) (107046-Dr.127057) (108849-OTTDART00000038875)
MAD_Dr_004_108592-1	XM_691238.3	(10888-Dr.149636) (10885-XM_691238.3)
MAD_Dr_004_108594-1	ENSDART00000007649	(45058-OTTDART00000016987)
MAD_Dr_004_108597-1	ENSDART00000115238	(81825-ENSDART00000100755) (81728-ENSDART00000113663) (103595-ENSDART00000112143)
MAD_Dr_004_108646-1	OTTDART00000033050	(494-XM_694159.3)
MAD_Dr_004_108658-1	OTTDART00000008237	(8121-Dr.106520) (8117-XM_689753.3)
MAD_Dr_004_108661-1	OTTDART00000032468	(119500-OTTDART00000032462)
MAD_Dr_004_108667-1	OTTDART00000004465	(97150-Dr.88921)
MAD_Dr_004_108669-1	OTTDART00000023560	(39652-OTTDART00000023559)
MAD_Dr_004_108670-1	OTTDART00000023670	(131364-Dr.138017) (129691-OTTDART00000030022) (129637-OTTDART00000035556) (121466-OTTDART00000030023) (119501-OTTDART00000034193) (118316-OTTDART00000035262) (115881-OTTDART00000035261) (115038-OTTDART00000035554) (112479-OTTDART00000030657) (112295-OTTDART00000023429) (111555-OTTDART00000023667) (109909-OTTDART00000035555) (109900-OTTDART00000023431) (109412-OTTDART00000030658) (108518-Dr.13521…
MAD_Dr_004_108673-1	OTTDART00000025217	(31113-OTTDART00000025216)
MAD_Dr_004_108676-1	OTTDART00000029691	(49548-OTTDART00000029689)
MAD_Dr_004_108679-1	ENSDART00000034242	(9029-ENSDART00000114888) (10708-Dr.75269) (10703-NM_001003741.1) (10213-ENSDART00000110968)
MAD_Dr_004_108681-1	OTTDART00000036442	(103410-Dr.81113)
MAD_Dr_004_108683-1	OTTDART00000043878	(46024-Dr.100463) (46012-XM_679162.2)
MAD_Dr_004_108684-1	OTTDART00000045119	(8617-XR_044834.1)
MAD_Dr_004_108686-1	OTTDART00000045829	(97212-OTTDART00000045828)
MAD_Dr_004_108687-1	OTTDART00000006507	(105771-NM_001002067.1)
MAD_Dr_004_108688-1	ENSDART00000052856	(82719-OTTDART00000039115) (111310-XR_045067.1) (107001-OTTDART00000039114)
MAD_Dr_004_108689-1	ENSDART00000053365	(82021-Dr.135694) (81972-ENSDART00000063079) (116042-NM_001025497.1) (115999-OTTDART00000004204)
MAD_Dr_004_108690-1	XM_683666.2	(10896-Dr.45198) (10894-XM_683666.2)
MAD_Dr_004_108692-1	ENSDART00000112097	(109440-NM_001145620.1) (109423-OTTDART00000040796) (104715-Dr.117593)
MAD_Dr_004_108693-1	ENSDART00000113193	(108961-Dr.83551) (108951-NM_001128688.1) (108943-ENSDART00000113193)
MAD_Dr_004_108694-1	XM_001918403.1	(92412-Dr.151470) (56310-ENSDART00000010543) (36145-Dr.84279) (36130-NM_001002316.1)
MAD_Dr_004_108697-1	NM_001077722.1	(10897-Dr.133033) (10895-NM_001077722.1)
MAD_Dr_004_108698-1	XM_001919184.1	(109014-Dr.153721) (108950-XM_001919184.1)
MAD_Dr_004_108711-1	Dr.87178	(109413-OTTDART00000031454)
MAD_Dr_004_108730-1	ENSDART00000002728	(6310-OTTDART00000028249) (10717-OTTDART00000028250) (10613-Dr.39103) (10612-NM_001013538.1)
MAD_Dr_004_108755-1	ENSDART00000109318	(4732-Dr.59637) (4730-XM_680968.3)
MAD_Dr_004_108765-1	Dr.139325	(66487-ENSDART00000109150) (5932-ENSDART00000090475) (5340-OTTDART00000037600)
MAD_Dr_004_108766-1	NM_001114465.1	(10903-Dr.154643) (10901-NM_001114465.1)
MAD_Dr_004_108776-1	OTTDART00000025195	(52113-OTTDART00000025193) (52097-ENSDART00000052325) (26568-OTTDART00000025192)
MAD_Dr_004_108779-1	OTTDART00000026781	(78744-OTTDART00000026780)
MAD_Dr_004_108780-1	OTTDART00000030365	(62151-Dr.77227) (62136-NM_001033734.1) (38968-OTTDART00000030364)
MAD_Dr_004_108781-1	OTTDART00000035750	(76863-OTTDART00000009879) (73392-OTTDART00000009880) (115807-OTTDART00000035749) (109024-OTTDART00000035750)
MAD_Dr_004_108783-1	OTTDART00000043573	(8629-OTTDART00000043569) (22976-ENSDART00000110387) (112071-OTTDART00000043577)
MAD_Dr_004_108785-1	OTTDART00000045630	(13212-ENSDART00000115092) (13111-OTTDART00000025562)
MAD_Dr_004_108789-1	ENSDART00000065665	(30413-Dr.81812) (30407-NM_001040309.1)
MAD_Dr_004_108791-1	ENSDART00000086417	(109118-Dr.143356) (109056-NM_001113509.1) (109033-ENSDART00000086417)
MAD_Dr_004_108792-1	ENSDART00000104405	(94748-Dr.81010)
MAD_Dr_004_108793-1	OTTDART00000017747	(87354-XM_689737.2)
MAD_Dr_004_108794-1	OTTDART00000036127	(7557-Dr.77427) (7553-NM_213126.1)
MAD_Dr_004_108795-1	OTTDART00000023653	(71146-ENSDART00000104760) (67735-ENSDART00000080625)
MAD_Dr_004_108796-1	XM_001343729.1	(102023-Dr.117452)
MAD_Dr_004_108797-1	ENSDART00000098531	(96791-OTTDART00000033026)
MAD_Dr_004_108798-1	XM_701338.3	(92568-Dr.114465) (92546-XM_001920494.1) (91579-XM_001920477.1) (109081-Dr.114949) (109043-XM_701338.3)
MAD_Dr_004_108800-1	XM_001332112.2	(109082-Dr.115811) (109045-XM_001332112.2)
MAD_Dr_004_108801-1	XM_001340779.1	(53261-Dr.95940) (53237-XM_001340882.2) (109046-XM_001340779.1)
MAD_Dr_004_108802-1	XM_001346344.1	(109078-Dr.103316) (109047-XM_001346344.1)
MAD_Dr_004_108807-1	NM_213208.1	(115093-OTTDART00000024259) (109057-NM_213208.1)
MAD_Dr_004_108810-1	Dr.32141	(117051-NM_001003888.1)
MAD_Dr_004_108822-1	ENSDART00000076764	(10779-OTTDART00000038004)
MAD_Dr_004_108837-1	Dr.118366	(102734-OTTDART00000032425)
MAD_Dr_004_108840-1	XM_001920221.1	(79873-ENSDART00000110900)
MAD_Dr_004_108873-1	Dr.140884	(105531-Dr.151417) (105492-Dr.121752)
MAD_Dr_004_108891-1	Dr.155135	(99526-OTTDART00000039715) (70298-Dr.9659) (106503-ENSDART00000058258)
MAD_Dr_004_108898-1	OTTDART00000027711	(36917-OTTDART00000027710)
MAD_Dr_004_108900-1	XM_677967.3	(10917-Dr.87335) (10914-XM_677967.3)
MAD_Dr_004_108901-1	OTTDART00000039808	(95247-ENSDART00000106425) (73242-XM_001919534.1) (101670-ENSDART00000106406)
MAD_Dr_004_108902-1	OTTDART00000040559	(126830-OTTDART00000040560)
MAD_Dr_004_108903-1	OTTDART00000042175	(109518-OTTDART00000042176)
MAD_Dr_004_108906-1	OTTDART00000037159	(98824-OTTDART00000037160)
MAD_Dr_004_108908-1	XM_001331201.2	(70080-ENSDART00000066256) (109208-Dr.153853) (109149-XM_001331201.2)
MAD_Dr_004_108909-1	NM_001136249.1	(11160-ENSDART00000060538) (10918-Dr.118981) (10915-NM_001136249.1)
MAD_Dr_004_108910-1	ENSDART00000104278	(98951-Dr.52159)
MAD_Dr_004_108912-1	XM_001339821.2	(93093-Dr.132313)
MAD_Dr_004_108913-1	Dr.17325	(114308-OTTDART00000028920)
MAD_Dr_004_108918-1	NM_213186.1	(12636-ENSDART00000112123) (12094-OTTDART00000018339) (11952-ENSDART00000048977) (10919-Dr.155158) (10916-NM_213186.1)
MAD_Dr_004_108929-1	Dr.86927	(9065-OTTDART00000037905)
MAD_Dr_004_108935-1	ENSDART00000051256	(115834-OTTDART00000021791)
MAD_Dr_004_108937-1	XM_001922974.1	(57833-OTTDART00000042674)
MAD_Dr_004_108973-1	Dr.150924	(106540-NM_200837.1)
MAD_Dr_004_108979-1	OTTDART00000012176	(114952-Dr.134288)
MAD_Dr_004_108981-1	OTTDART00000019568	(20184-Dr.78512)
MAD_Dr_004_108984-1	OTTDART00000024078	(50386-ENSDART00000011701) (45670-OTTDART00000024075) (104629-OTTDART00000024077)
MAD_Dr_004_108985-1	OTTDART00000024308	(18801-NM_212782.1)
MAD_Dr_004_108990-1	OTTDART00000028357	(52412-OTTDART00000028356) (48944-Dr.30129)
MAD_Dr_004_108992-1	OTTDART00000030486	(34600-OTTDART00000030485) (33687-ENSDART00000019809)
MAD_Dr_004_108994-1	OTTDART00000035785	(88547-OTTDART00000035782) (18337-XM_001920051.1)
MAD_Dr_004_108996-1	OTTDART00000038219	(41902-OTTDART00000038218)
MAD_Dr_004_108998-1	XM_001919424.1	(11188-XM_001919467.1) (10925-Dr.87618) (10923-XM_001919424.1)
MAD_Dr_004_108999-1	OTTDART00000039800	(106510-ENSDART00000097868)
MAD_Dr_004_109002-1	ENSDART00000112709	(30418-OTTDART00000040960) (18523-ENSDART00000108579) (17578-NM_001144803.1) (17569-OTTDART00000040959) (133592-OTTDART00000040962) (127568-OTTDART00000040961)
MAD_Dr_004_109003-1	XM_001331628.2	(109284-Dr.151192) (109235-XM_001331628.2)
MAD_Dr_004_109006-1	XM_001334002.2	(109289-Dr.154010) (109239-XM_001334002.2)
MAD_Dr_004_109007-1	Dr.11668	(11104-OTTDART00000034942)
MAD_Dr_004_109015-1	XM_001922591.1	(18008-ENSDART00000111217)
MAD_Dr_004_109046-1	Dr.137655	(114677-Dr.96394)
MAD_Dr_004_109050-1	ENSDART00000005884	(10603-OTTDART00000025000) (10542-NM_194416.1) (10021-Dr.29852)
MAD_Dr_004_109056-1	Dr.151385	(65133-OTTDART00000022460) (56469-XR_044929.1)
MAD_Dr_004_109061-1	ENSDART00000029386	(10841-Dr.114267) (10840-NM_198338.1) (10661-OTTDART00000001986) (10246-OTTDART00000024328)
MAD_Dr_004_109063-1	OTTDART00000016187	(82994-Dr.110994) (82975-XM_001333239.2) (139945-ENSDART00000111031)
MAD_Dr_004_109066-1	OTTDART00000022398	(53460-ENSDART00000032344) (52469-Dr.5851) (52464-NM_200066.1) (48839-OTTDART00000022397)
MAD_Dr_004_109067-1	OTTDART00000024542	(48039-OTTDART00000024541)
MAD_Dr_004_109068-1	OTTDART00000024618	(5989-ENSDART00000065103) (5966-ENSDART00000104256) (5886-OTTDART00000024617) (5872-Dr.37656) (5871-NM_001007298.1) (5794-Dr.150549) (5793-XM_001923629.1)
MAD_Dr_004_109072-1	OTTDART00000026668	(117514-Dr.128909)
MAD_Dr_004_109074-1	OTTDART00000027793	(22663-OTTDART00000027792)
MAD_Dr_004_109077-1	OTTDART00000028107	(111115-OTTDART00000028108)
MAD_Dr_004_109078-1	OTTDART00000030836	(107345-Dr.85328)
MAD_Dr_004_109079-1	OTTDART00000031794	(18536-Dr.75530) (18534-NM_001100007.1) (18517-ENSDART00000038648) (18515-OTTDART00000031793)
MAD_Dr_004_109081-1	ENSDART00000066177	(10792-Dr.77191) (10788-NM_213030.1)
MAD_Dr_004_109083-1	OTTDART00000036559	(54872-ENSDART00000100851) (42921-ENSDART00000023814) (36151-OTTDART00000036558) (103063-OTTDART00000036560)
MAD_Dr_004_109086-1	OTTDART00000038634	(25310-ENSDART00000090867) (24952-Dr.84624) (24949-NM_001110459.1) (24486-OTTDART00000038631)
MAD_Dr_004_109088-1	OTTDART00000040021	(99281-Dr.121252) (103301-OTTDART00000040020)
MAD_Dr_004_109091-1	ENSDART00000109558	(10998-ENSDART00000089834) (10813-Dr.82691) (10812-NM_001111197.1) (10932-ENSDART00000109558)
MAD_Dr_004_109093-1	ENSDART00000082016	(66681-Dr.53378) (66674-XM_001332704.2)
MAD_Dr_004_109094-1	OTTDART00000022361	(72098-XM_001923391.1)
MAD_Dr_004_109095-1	ENSDART00000113352	(9372-ENSDART00000111899) (10795-ENSDART00000110996)
MAD_Dr_004_109096-1	ENSDART00000111108	(107139-ENSDART00000114635)
MAD_Dr_004_109097-1	ENSDART00000114351	(95663-OTTDART00000033967)
MAD_Dr_004_109101-1	XM_001919439.1	(78885-XM_001338309.2) (64924-XM_001920837.1) (15576-XM_001342122.2)
[truncated: 27,798 more rows]
